# Supplementary material for: A human model to deconvolve genotype-phenotype causations in lung squamous cell carcinoma
Source: Nat Commun. 2025 Apr 4;16:3215. doi: 10.1038/s41467-025-58343-y (PMC11971459; doi:10.1038/s41467-025-58343-y)
Supplement: Supplementary file 4 — Supplementary Data 1 [file 41467_2025_58343_MOESM4_ESM.xlsx]

## Sheet: Module 1 (Yellow)
gene	peak	pwa	pwn	pws	pval	padj
ENSG00000159228_CBR1	TC+PKS	FALSE	27	2-4-5-6-8-9-11-12-13-15-16-17-18-20-22-23-24-26-27-28-29-30-31-32-33-34-36	8.81997e-106	1.06801e-101
ENSG00000087086_FTL	TC+PK	FALSE	28	2-3-5-6-7-8-9-11-12-13-15-16-17-18-20-22-23-24-26-27-28-29-30-31-32-33-34-36	5.89979e-104	7.14346e-100
ENSG00000198431_TXNRD1	TC+K	FALSE	27	2-3-4-5-6-8-9-10-11-12-13-15-16-17-20-22-23-24-25-26-27-28-29-30-32-34-36	5.24605e-100	6.35139e-96
ENSG00000196139_AKR1C3	TC+KS	FALSE	27	1-2-3-4-5-6-8-9-11-12-13-14-15-16-17-20-22-23-24-26-27-28-29-30-32-34-36	8.14511e-98	9.86047e-94
ENSG00000065833_ME1	TC+PKS	FALSE	32	2-3-4-5-6-7-8-9-10-11-12-13-14-15-16-17-18-20-21-22-23-24-26-27-28-29-30-31-32-34-35-36	1.82894e-96	2.21375e-92
ENSG00000177156_TALDO1	TC+K	FALSE	30	1-2-4-5-6-7-8-9-11-12-13-15-16-17-19-20-21-22-23-24-26-27-28-29-30-32-33-34-35-36	7.37845e-96	8.93014e-92
ENSG00000117450_PRDX1	TC+K	FALSE	29	2-3-4-5-6-7-8-9-10-11-12-13-15-16-17-18-20-22-23-24-26-27-28-29-30-31-32-34-36	1.9196e-94	2.3231e-90
ENSG00000108448_TRIM16L	TC+K	FALSE	31	2-3-5-6-7-8-9-10-12-13-14-15-16-17-18-19-20-21-22-23-24-26-27-28-29-30-32-33-34-35-36	4.72708e-93	5.72024e-89
ENSG00000140961_OSGIN1	TC+KS	FALSE	27	2-4-5-6-7-8-9-11-12-13-15-16-17-20-22-23-24-25-26-27-28-30-31-32-33-34-36	9.1976e-93	1.11291e-88
ENSG00000154040_CABYR	TC+K	FALSE	34	2-3-4-5-6-7-8-9-10-11-12-13-14-15-16-17-18-19-20-21-22-23-24-26-27-28-29-30-31-32-33-34-35-36	1.33681e-92	1.6174e-88
ENSG00000168003_SLC3A2	TC+PKS	FALSE	29	2-3-4-5-6-8-9-11-12-13-15-16-17-18-19-20-21-22-23-24-25-26-27-28-29-30-32-34-36	9.62341e-92	1.16424e-87
ENSG00000176153_GPX2	TC+PKS	FALSE	33	2-4-5-6-7-8-9-10-11-12-13-14-15-16-17-19-20-21-22-23-24-25-26-27-28-29-30-31-32-33-34-35-36	9.65556e-92	1.16803e-87
ENSG00000171903_CYP4F11	TC+K	FALSE	25	2-4-5-6-8-9-11-12-13-15-16-17-20-21-22-23-24-26-27-28-29-30-32-34-36	1.30407e-91	1.5774e-87
ENSG00000187134_AKR1C1	TC+PK	FALSE	27	1-2-3-5-6-8-9-11-12-13-14-15-16-17-18-20-22-23-24-25-26-27-28-30-32-34-36	1.32228e-90	1.59916e-86
ENSG00000105835_NAMPT	TC+PKS	FALSE	32	2-4-5-6-8-9-10-11-12-13-15-16-17-18-19-20-21-22-23-24-25-26-27-28-29-30-31-32-33-34-35-36	3.10499e-90	3.75486e-86
ENSG00000114251_WNT5A	TC+PKS	FALSE	32	2-4-5-6-7-8-9-10-11-12-13-14-15-16-17-19-20-21-22-23-24-25-26-27-28-30-31-32-33-34-35-36	2.77943e-89	3.36088e-85
ENSG00000023909_GCLM	TC+PKS	FALSE	27	2-4-5-6-8-9-11-12-13-15-16-17-18-20-22-23-24-26-27-28-29-30-32-33-34-35-36	7.71961e-89	9.33378e-85
ENSG00000198074_AKR1B10	TC+PKS	FALSE	27	1-2-5-6-7-8-9-10-11-12-13-14-15-16-17-20-21-23-24-26-27-28-30-32-33-34-36	3.17026e-87	3.83253e-83
ENSG00000134202_GSTM3	TC+PKS	FALSE	34	1-2-4-5-6-7-8-9-10-11-12-13-14-15-16-17-19-20-21-22-23-24-25-26-27-28-29-30-31-32-33-34-35-36	2.54603e-86	3.07764e-82
ENSG00000154277_UCHL1	TC+K	FALSE	34	1-2-3-4-5-6-7-8-9-10-11-12-13-14-15-16-17-18-19-20-21-22-23-24-26-27-28-30-31-32-33-34-35-36	2.51171e-85	3.03591e-81
ENSG00000085662_AKR1B1	TC+PKS	FALSE	26	1-2-3-4-5-6-7-8-9-12-13-15-16-17-20-21-22-23-24-26-27-28-30-32-34-36	2.79494e-84	3.37797e-80
ENSG00000186529_CYP4F3	TC+PKS	FALSE	26	2-3-5-6-8-9-12-13-15-16-17-19-20-21-23-24-25-26-27-28-30-32-33-34-35-36	5.89898e-84	7.12891e-80
ENSG00000108846_ABCC3	TC+KS	FALSE	29	1-2-3-5-6-7-8-9-10-11-12-13-15-16-17-19-20-22-23-24-25-26-27-28-29-30-32-34-36	4.94293e-83	5.97254e-79
ENSG00000151012_SLC7A11	TC+PKS	FALSE	26	2-3-4-5-6-7-8-9-11-12-13-14-15-16-17-20-22-23-24-26-27-28-30-32-34-36	1.00129e-82	1.20966e-78
ENSG00000214128_TMEM213	TC+K	FALSE	28	2-4-5-6-8-9-11-12-13-15-16-17-19-20-21-22-23-24-26-27-28-29-30-32-33-34-35-36	1.96422e-82	2.37277e-78
ENSG00000106853_PTGR1	TC+PKS	FALSE	27	2-5-6-8-9-12-13-14-15-16-17-19-20-21-23-24-26-27-28-29-30-31-32-33-34-35-36	2.5593e-81	3.09138e-77
ENSG00000138413_IDH1	TC+PKS	FALSE	34	1-2-3-4-5-6-7-8-9-11-12-13-14-15-16-18-19-20-21-22-23-24-25-26-27-28-29-30-31-32-33-34-35-36	1.99786e-80	2.41282e-76
ENSG00000197063_MAFG	TC+PK	FALSE	29	2-3-4-5-6-7-8-9-10-11-12-13-14-15-16-17-18-20-22-23-24-26-27-28-29-30-32-34-36	2.5647e-80	3.09713e-76
ENSG00000160211_G6PD	TC+PK	FALSE	26	2-5-6-8-9-11-12-13-15-16-17-18-20-21-22-23-24-26-27-28-30-31-32-33-34-36	7.88818e-80	9.52183e-76
ENSG00000151632_AKR1C2	TC+PK	FALSE	28	1-2-3-4-5-6-8-9-11-12-13-14-15-16-17-20-22-23-24-25-26-27-28-29-30-32-34-36	1.11551e-76	1.34508e-72
ENSG00000161011_SQSTM1	TC+K	FALSE	24	2-4-5-6-8-9-11-12-13-15-16-17-20-22-23-24-26-27-28-29-30-32-34-36	3.01415e-76	3.63385e-72
ENSG00000163931_TKT	TC+K	FALSE	22	2-5-6-8-9-12-13-14-15-16-17-20-21-23-24-26-27-28-30-32-34-36	6.01245e-76	7.24741e-72
ENSG00000188706_ZDHHC9	TC+PKS	FALSE	24	2-5-6-8-9-12-13-15-16-17-19-20-21-23-24-26-27-28-30-31-32-33-34-36	1.86664e-75	2.2493e-71
ENSG00000073150_PANX2	TC+K	FALSE	22	2-5-6-8-9-12-13-15-16-17-18-20-21-23-24-26-27-28-30-32-34-36	2.8968e-75	3.48977e-71
ENSG00000144366_GULP1	TC+K	FALSE	32	2-3-4-5-6-7-8-9-10-11-12-13-14-15-16-17-19-20-21-22-23-24-26-27-28-29-30-31-32-33-34-36	7.32229e-75	8.81897e-71
ENSG00000067334_DNTTIP2	TC+K	FALSE	30	2-4-5-6-8-9-11-12-13-15-16-17-18-19-20-21-22-23-24-26-27-28-29-30-31-32-33-34-35-36	9.91966e-75	1.19453e-70
ENSG00000135069_PSAT1	TC+PKS	FALSE	28	2-4-5-6-7-8-9-11-12-13-14-15-16-17-18-19-20-21-23-24-26-27-28-30-32-34-35-36	1.443e-73	1.73564e-69
ENSG00000198363_ASPH	TC+PK	FALSE	31	1-2-3-4-5-6-7-8-9-11-12-13-15-16-17-18-19-20-22-23-24-26-27-28-29-30-31-32-33-34-36	2.83597e-73	3.41025e-69
ENSG00000076864_RAP1GAP	TC+K	FALSE	24	2-5-6-8-9-11-12-13-15-16-17-18-19-20-21-23-24-26-27-28-30-32-34-36	3.92732e-73	4.72142e-69
ENSG00000159231_CBR3	TC+K	FALSE	21	2-5-6-8-9-12-13-15-16-17-19-20-23-24-26-27-28-30-32-34-36	5.99907e-72	7.20128e-68
ENSG00000182704_TSKU	TC+K	FALSE	24	2-3-5-6-8-9-11-12-13-15-16-17-20-22-23-24-25-26-27-28-30-32-34-36	8.65095e-71	1.03716e-66
ENSG00000103257_SLC7A5	TC+PKS	FALSE	30	1-2-4-5-6-8-9-10-11-12-13-14-15-16-17-20-21-22-23-24-26-27-28-29-30-32-33-34-35-36	2.20814e-70	2.64469e-66
ENSG00000249992_TMEM158	TC+PKS	FALSE	32	2-3-5-6-8-9-10-11-12-13-15-16-17-18-19-20-21-22-23-24-25-26-27-28-29-30-31-32-33-34-35-36	6.60763e-70	7.90736e-66
ENSG00000140526_ABHD2	TC+K	FALSE	30	2-3-4-5-6-8-9-10-11-12-13-15-16-17-18-19-20-22-23-24-25-26-27-28-29-30-32-33-34-36	6.70441e-70	8.02182e-66
ENSG00000143622_RIT1	TC+PKS	FALSE	33	2-3-4-5-6-7-8-9-10-11-12-13-14-15-16-17-19-20-21-22-23-24-25-26-27-28-29-30-31-32-33-34-36	9.62794e-70	1.15141e-65
ENSG00000136810_TXN	TC+K	FALSE	31	2-3-4-5-6-8-9-10-11-12-13-14-15-16-17-18-19-20-23-24-25-26-27-28-29-30-32-33-34-35-36	2.24455e-69	2.68269e-65
ENSG00000221955_SLC12A8	TC+PKS	FALSE	25	2-5-6-8-9-11-12-13-14-15-16-17-19-20-21-23-24-26-27-28-30-32-33-34-36	9.3238e-69	1.11289e-64
ENSG00000112304_ACOT13	TC+K	FALSE	31	2-3-4-5-6-7-8-9-10-11-12-13-14-15-16-17-19-20-21-22-23-24-26-27-28-29-30-32-33-34-36	1.56465e-67	1.86381e-63
ENSG00000156284_CLDN8	TC+K	FALSE	28	2-4-5-6-8-9-11-12-13-14-15-16-17-18-19-20-21-22-23-24-26-27-28-29-30-32-34-36	2.9348e-67	3.49475e-63
ENSG00000211445_GPX3	TC+PKS	FALSE	27	2-4-5-6-7-8-9-11-12-13-15-16-19-20-21-22-23-24-25-26-29-30-32-33-34-35-36	4.98327e-65	5.91016e-61
ENSG00000084733_RAB10	TC+PKS	FALSE	29	1-2-4-5-6-8-9-10-11-12-13-14-15-16-17-18-20-21-22-23-24-26-29-30-32-33-34-35-36	8.85343e-65	1.04922e-60
ENSG00000112139_MDGA1	TC+K	FALSE	23	2-5-6-8-9-12-13-15-16-17-18-19-20-21-23-24-26-27-28-30-32-34-36	1.49458e-64	1.77003e-60
ENSG00000115919_KYNU	TC+PK	FALSE	32	1-2-3-4-5-6-7-8-9-11-12-13-15-16-17-18-19-20-21-22-23-24-26-27-28-29-30-31-32-33-34-36	2.89161e-64	3.42164e-60
ENSG00000100439_ABHD4	TC+KS	FALSE	25	2-4-5-6-8-9-11-12-13-15-16-17-20-22-23-24-25-26-27-28-29-30-32-34-36	4.82931e-64	5.71114e-60
ENSG00000133985_TTC9	TC+PK	FALSE	29	1-2-3-4-5-6-7-8-9-11-12-13-15-16-17-19-20-21-22-23-24-26-27-29-31-32-33-34-36	3.79603e-63	4.47817e-59
ENSG00000111696_NT5DC3	TC+K	FALSE	22	2-5-6-8-9-12-13-15-16-17-20-21-22-23-24-26-27-28-30-32-34-36	1.68368e-62	1.9822e-58
ENSG00000159648_TEPP	TC+K	FALSE	22	2-5-6-9-12-13-16-17-18-19-20-21-23-24-26-27-28-31-32-33-34-35	1.84951e-62	2.17705e-58
ENSG00000131711_MAP1B	TC+PKS	FALSE	29	2-3-5-6-7-8-9-10-12-13-14-15-16-17-18-19-20-21-22-23-24-26-27-28-29-30-32-34-36	2.7861e-62	3.27813e-58
ENSG00000146373_RNF217	TC+PKS	FALSE	24	2-4-5-6-8-9-11-12-13-15-16-17-20-22-23-24-26-27-28-29-30-32-34-36	6.03771e-62	7.09672e-58
ENSG00000173221_GLRX	TC+PKS	FALSE	26	2-5-6-8-9-10-12-13-15-16-17-18-20-21-22-23-24-26-27-28-30-31-32-34-35-36	4.82218e-61	5.65449e-57
ENSG00000111907_TPD52L1	TC+PKS	FALSE	32	2-4-5-6-7-8-9-11-12-13-14-15-16-17-18-19-20-21-22-23-24-25-26-27-28-29-30-32-33-34-35-36	8.75717e-61	1.02625e-56
ENSG00000168765_GSTM4	TC+PKS	FALSE	25	1-2-5-6-8-9-12-13-15-16-17-19-20-21-23-24-26-27-28-30-31-32-33-34-36	9.59505e-61	1.12425e-56
ENSG00000104687_GSR	TC+KS	FALSE	20	2-5-6-8-9-12-13-15-16-17-20-23-24-26-27-28-30-32-34-36	1.43204e-60	1.6772e-56
ENSG00000147650_LRP12	TC+PK	FALSE	30	1-2-3-4-5-6-8-9-11-12-13-15-16-17-18-20-21-22-23-24-26-27-28-29-30-31-32-34-35-36	1.48866e-60	1.74337e-56
ENSG00000196344_ADH7	TC+PKS	FALSE	30	2-3-4-5-6-7-8-9-10-11-12-13-14-15-16-17-18-20-21-23-24-26-27-28-30-31-32-33-34-36	9.24893e-60	1.08102e-55
ENSG00000143819_EPHX1	TC+PKS	FALSE	28	2-3-5-6-7-8-9-10-12-13-14-15-16-17-18-20-22-23-24-26-27-28-30-32-33-34-35-36	3.18847e-59	3.72031e-55
ENSG00000186205_MARC1	TC+PKS	FALSE	21	2-5-6-8-9-12-13-14-15-16-17-20-23-24-26-27-28-30-32-34-36	4.00944e-59	4.6754e-55
ENSG00000103222_ABCC1	TC+PKS	FALSE	23	2-5-6-8-9-11-12-13-15-16-17-18-20-21-23-24-26-27-28-30-32-34-36	6.51399e-59	7.59271e-55
ENSG00000151694_ADAM17	TC+K	FALSE	27	2-4-5-6-8-9-11-12-13-15-16-17-19-20-21-22-23-24-26-27-28-29-30-32-33-34-36	1.71235e-58	1.99403e-54
ENSG00000170293_CMTM8	TC+K	FALSE	25	1-2-5-6-8-9-10-12-13-14-15-16-17-19-20-21-23-24-26-27-28-30-32-34-36	2.1222e-58	2.47066e-54
ENSG00000167996_FTH1	TC+PK	FALSE	24	2-5-6-8-9-12-13-15-16-17-18-20-23-24-26-27-28-29-30-31-32-33-34-36	2.41615e-58	2.81191e-54
ENSG00000169213_RAB3B	TC+PKS	FALSE	28	1-2-3-4-5-6-7-8-9-10-12-13-15-16-17-20-21-23-24-26-27-28-30-31-32-33-34-36	2.94919e-58	3.43167e-54
ENSG00000137261_KIAA0319	TC+PKS	FALSE	30	2-3-4-5-6-8-9-10-11-12-13-15-16-17-20-21-22-23-24-25-26-27-28-29-30-32-33-34-35-36	3.99085e-58	4.64255e-54
ENSG00000162616_DNAJB4	TC+K	FALSE	24	2-4-5-6-8-9-11-12-13-15-16-17-20-22-23-24-26-27-28-29-30-32-34-36	8.02584e-58	9.32683e-54
ENSG00000156515_HK1	TC+PKS	FALSE	26	2-4-5-6-8-9-11-12-13-15-16-17-20-21-22-23-24-26-27-28-30-32-33-34-35-36	1.1808e-57	1.3715e-53
ENSG00000166123_GPT2	TC+PK	FALSE	32	1-2-3-4-5-6-7-8-9-11-12-13-14-15-16-17-18-19-20-21-22-23-24-25-26-27-29-31-32-34-35-36	1.988e-57	2.30747e-53
ENSG00000111802_TDP2	TC+PKS	FALSE	23	2-5-6-8-9-12-13-15-16-17-20-21-23-24-26-27-28-30-32-33-34-35-36	2.75612e-57	3.19682e-53
ENSG00000167106_FAM102A	TC+K	FALSE	30	2-3-4-5-6-8-9-10-11-12-13-15-16-17-19-20-21-23-24-25-26-27-28-29-30-31-32-34-35-36	3.20145e-57	3.7124e-53
ENSG00000066926_FECH	TC+K	FALSE	22	2-5-6-8-9-12-13-15-16-17-20-22-23-24-26-27-28-29-30-32-34-36	3.21587e-57	3.7288e-53
ENSG00000090013_BLVRB	TC+PKS	FALSE	27	2-3-5-6-7-8-9-12-13-15-16-17-20-21-22-23-24-26-27-28-29-30-32-33-34-35-36	3.65698e-57	4.23917e-53
ENSG00000211584_SLC48A1	TC+PKS	FALSE	31	2-3-4-5-6-8-9-10-11-12-13-15-16-17-19-20-21-22-23-24-25-26-28-29-30-31-32-33-34-35-36	4.13098e-57	4.78698e-53
ENSG00000110080_ST3GAL4	TC+S	FALSE	26	2-4-5-6-8-9-11-12-13-15-16-17-19-20-21-22-23-24-26-27-28-29-30-32-34-36	4.42115e-57	5.12279e-53
ENSG00000106105_GARS	TC+PKS	FALSE	33	1-2-3-4-5-6-7-8-9-10-11-12-13-14-15-16-17-18-20-21-22-23-24-26-27-28-29-30-31-32-34-35-36	5.5589e-57	6.43999e-53
ENSG00000142657_PGD	TC+KS	FALSE	25	2-5-6-7-8-9-12-13-15-16-17-18-19-20-21-23-24-26-27-28-30-31-32-34-36	1.54058e-56	1.78276e-52
ENSG00000134152_KATNBL1	TC+K	FALSE	30	2-3-4-5-6-7-8-9-10-11-12-13-14-15-16-17-19-20-21-22-23-24-26-27-29-31-32-33-34-36	2.03047e-56	2.34864e-52
ENSG00000133393_FOPNL	TC+KS	FALSE	21	2-4-5-6-8-9-12-13-15-16-17-20-23-24-26-27-28-30-32-34-36	4.10408e-56	4.7435e-52
ENSG00000106460_TMEM106B	TC+PKS	FALSE	28	1-2-3-4-5-6-8-9-11-12-13-14-15-16-20-21-22-23-24-26-28-29-30-31-32-33-34-36	5.98625e-56	6.91652e-52
ENSG00000157193_LRP8	TC+PK	FALSE	21	2-5-6-8-9-12-13-15-16-17-18-20-23-24-26-27-28-30-32-34-36	2.04922e-55	2.36275e-51
ENSG00000222041_LINC00152	TC+K	FALSE	28	2-5-6-8-9-10-11-12-13-14-15-16-17-19-20-21-23-24-26-27-28-30-31-32-33-34-35-36	2.08138e-55	2.39962e-51
ENSG00000129116_PALLD	TC+PKS	FALSE	28	2-3-4-5-6-7-8-9-10-11-12-13-14-15-16-20-21-22-23-24-26-29-30-32-33-34-35-36	2.82962e-55	3.26029e-51
ENSG00000108602_ALDH3A1	TC+K	FALSE	20	2-5-6-8-9-12-13-15-16-17-20-23-24-26-27-28-30-32-34-36	2.94083e-55	3.38813e-51
ENSG00000182199_SHMT2	TC+PKS	FALSE	24	2-3-5-6-8-9-12-13-15-16-17-20-23-24-25-26-27-28-30-31-32-34-35-36	3.25541e-55	3.75024e-51
ENSG00000168275_COA6	TC+KS	FALSE	24	2-4-5-6-8-9-11-12-13-15-16-17-20-22-23-24-26-27-28-29-30-32-34-36	5.88414e-55	6.77264e-51
ENSG00000065911_MTHFD2	TC+PKS	FALSE	29	2-3-5-6-7-8-9-10-12-13-14-15-16-17-19-20-22-23-24-26-27-28-29-30-31-32-34-35-36	1.86167e-54	2.13869e-50
ENSG00000130222_GADD45G	TC+K	FALSE	26	2-5-6-7-8-9-12-13-15-16-17-18-19-20-21-23-24-26-27-28-30-31-32-33-34-36	5.75868e-54	6.60578e-50
ENSG00000105379_ETFB	TC+PKS	FALSE	24	2-5-6-8-9-12-13-15-16-17-19-20-21-23-24-26-27-28-30-31-32-33-34-36	9.06445e-54	1.03915e-49
ENSG00000100889_PCK2	TC+PKS	FALSE	28	2-5-6-8-9-11-12-13-14-15-16-17-18-20-21-22-23-24-25-26-27-28-30-31-32-34-35-36	1.03817e-53	1.18964e-49
ENSG00000083312_TNPO1	TC+PK	FALSE	23	2-5-6-8-9-12-13-15-16-17-18-20-23-24-26-27-28-30-31-32-33-34-36	1.51445e-53	1.73314e-49
ENSG00000173418_NAA20	TC+K	FALSE	21	2-5-6-8-9-12-13-15-16-17-20-21-23-24-26-27-28-30-32-34-36	1.88296e-53	2.1543e-49
ENSG00000183010_PYCR1	TC+PKS	FALSE	29	2-4-5-6-7-8-9-11-12-13-14-15-16-17-20-21-22-23-24-25-26-27-28-30-32-33-34-35-36	3.1768e-53	3.63076e-49
ENSG00000008394_MGST1	TC+PKS	FALSE	23	2-3-4-5-6-8-9-11-12-13-15-16-17-20-22-23-24-26-29-30-32-34-36	6.52694e-53	7.45377e-49
ENSG00000175793_SFN	TC+PKS	FALSE	29	2-3-4-5-6-8-9-10-11-12-13-15-16-18-19-20-21-22-23-24-25-26-27-28-29-30-32-34-36	6.5662e-53	7.49794e-49
ENSG00000151136_BTBD11	TC+PKS	FALSE	29	1-2-4-5-6-8-9-11-12-13-15-16-17-19-20-21-22-23-24-26-27-28-29-30-32-33-34-35-36	9.21328e-53	1.05133e-48
ENSG00000109854_HTATIP2	TC+KS	FALSE	23	2-5-6-8-9-12-13-15-16-17-20-21-23-24-26-27-28-30-32-33-34-35-36	2.22976e-52	2.54148e-48
ENSG00000174130_TLR6	TC+K	FALSE	24	2-5-6-8-9-12-13-15-16-17-19-20-21-22-23-24-26-27-28-30-32-33-34-36	4.52084e-52	5.14653e-48
ENSG00000130513_GDF15	TC+PK	FALSE	29	1-2-4-5-7-8-9-10-12-13-15-16-17-18-19-20-22-23-25-26-27-28-30-31-32-33-34-35-36	1.07783e-51	1.22431e-47
ENSG00000165678_GHITM	TC+PKS	FALSE	28	2-3-4-5-6-7-8-9-10-11-12-13-14-15-16-17-20-23-24-26-27-28-30-32-33-34-35-36	1.96577e-51	2.22997e-47
ENSG00000111371_SLC38A1	TC+PKS	FALSE	28	1-2-3-4-5-6-7-8-9-11-12-13-15-16-17-18-20-21-22-23-24-26-29-32-33-34-35-36	2.11254e-51	2.39625e-47
ENSG00000112182_BACH2	TC+K	FALSE	22	2-4-5-6-8-9-11-12-13-15-16-20-21-22-23-24-26-29-32-33-34-36	2.15567e-51	2.44474e-47
ENSG00000221926_TRIM16	TC+PKS	FALSE	25	2-4-5-6-8-9-11-12-13-15-16-18-19-20-22-23-24-26-27-29-32-33-34-35-36	2.6316e-51	2.98319e-47
ENSG00000006555_TTC22	TC+PKS	FALSE	29	2-3-4-5-6-8-9-11-12-13-15-16-19-20-21-22-23-24-25-26-28-29-30-31-32-33-34-35-36	3.46733e-51	3.92849e-47
ENSG00000184216_IRAK1	TC+KS	FALSE	26	2-4-5-6-8-9-11-12-13-15-16-17-18-19-20-21-22-23-24-26-29-31-32-33-34-36	1.91009e-50	2.15879e-46
ENSG00000165092_ALDH1A1	TC+PKS	FALSE	30	2-3-5-6-7-8-9-10-12-13-14-15-16-17-19-20-21-22-23-24-26-27-28-29-30-31-32-33-34-36	3.10223e-50	3.50397e-46
ENSG00000136628_EPRS	TC+PKS	FALSE	26	2-5-6-7-8-9-12-13-14-15-16-17-18-19-20-21-23-24-26-27-28-30-32-34-35-36	3.62987e-50	4.09812e-46
ENSG00000100292_HMOX1	TC+K	FALSE	27	2-4-5-6-8-9-11-12-13-15-16-17-19-20-21-22-23-24-26-27-29-30-31-32-33-34-36	5.3976e-50	6.09119e-46
ENSG00000138018_EPT1	TC+PKS	FALSE	26	2-4-5-6-8-9-11-12-13-14-15-16-17-20-22-23-24-26-27-28-29-30-32-33-34-36	7.26355e-50	8.19184e-46
ENSG00000070669_ASNS	TC+PKS	FALSE	23	2-5-6-8-9-12-13-14-15-16-17-20-21-23-24-26-27-28-30-32-34-35-36	8.12045e-50	9.15662e-46
ENSG00000105281_SLC1A5	TC+PKS	FALSE	31	2-4-5-6-7-8-9-11-12-13-15-16-17-19-20-21-22-23-24-25-26-27-28-29-30-31-32-33-34-35-36	1.01718e-49	1.14646e-45
ENSG00000108671_PSMD11	TC+PKS	FALSE	25	2-4-5-6-8-9-11-12-13-15-16-17-18-19-20-21-22-23-24-26-29-30-32-34-36	1.22886e-49	1.38419e-45
ENSG00000101255_TRIB3	TC+PK	FALSE	28	2-4-5-6-8-9-11-12-13-15-16-17-18-19-20-22-23-24-26-27-28-29-30-31-32-34-35-36	1.46969e-49	1.65458e-45
ENSG00000106780_MEGF9	TC+PKS	FALSE	29	2-4-5-6-8-9-11-12-13-15-16-17-19-20-21-22-23-24-26-27-28-29-30-31-32-33-34-35-36	1.97032e-49	2.21642e-45
ENSG00000117407_ARTN	TC+PKS	FALSE	29	1-2-3-4-5-6-7-8-9-11-12-13-15-16-19-20-21-22-23-24-26-28-29-30-31-32-33-34-36	3.9391e-49	4.42519e-45
ENSG00000115091_ACTR3	TC+PK	FALSE	30	2-4-5-6-7-8-9-10-11-12-13-14-15-16-17-18-20-22-23-24-26-27-28-29-30-31-32-34-35-36	5.46387e-49	6.13538e-45
ENSG00000156471_PTDSS1	TC+PKS	FALSE	29	2-3-4-5-6-8-9-10-11-12-13-15-16-19-20-21-22-23-24-25-26-28-29-30-31-32-33-34-36	6.19925e-49	6.95928e-45
ENSG00000084090_STARD7	TC+KS	FALSE	26	2-3-5-6-7-8-9-10-12-13-15-16-17-20-22-23-24-25-26-27-28-30-32-34-35-36	6.39793e-49	7.18168e-45
ENSG00000165389_SPTSSA	TC+PKS	FALSE	28	1-2-4-5-6-8-9-11-12-13-15-16-19-20-21-22-23-24-26-27-28-29-30-31-32-33-34-36	1.21084e-48	1.35735e-44
ENSG00000152931_PART1	TC+K	FALSE	27	2-3-5-6-7-8-9-10-12-13-14-15-16-17-19-20-22-23-24-26-27-28-29-30-32-34-36	1.95563e-48	2.19011e-44
ENSG00000110880_CORO1C	TC+PKS	FALSE	29	1-2-4-5-6-8-9-11-12-13-15-16-17-19-20-21-22-23-24-26-27-29-30-31-32-33-34-35-36	2.26524e-48	2.53593e-44
ENSG00000001084_GCLC	TC+K	FALSE	27	2-3-5-6-7-8-9-10-12-13-14-15-16-17-18-19-20-21-23-24-26-27-28-30-32-34-36	5.69849e-48	6.36806e-44
ENSG00000039560_RAI14	TC+PK	FALSE	27	2-3-4-5-6-8-9-12-13-15-16-17-18-20-21-22-23-24-26-27-28-29-30-32-33-34-36	9.20925e-48	1.0283e-43
ENSG00000100644_HIF1A	TC+PKS	FALSE	29	1-2-3-4-5-6-7-8-9-11-12-13-15-16-18-20-21-22-23-24-26-27-29-30-32-33-34-35-36	1.11909e-47	1.24913e-43
ENSG00000141401_IMPA2	TC+K	FALSE	29	2-4-5-6-7-8-9-11-12-13-15-16-17-19-20-21-22-23-24-26-27-28-29-31-32-33-34-35-36	1.4968e-47	1.66968e-43
ENSG00000189221_MAOA	TC+PKS	FALSE	29	2-3-5-6-8-9-12-13-14-15-16-17-18-19-21-23-24-25-26-27-28-29-30-31-32-33-34-35-36	1.85508e-47	2.06823e-43
ENSG00000198892_SHISA4	TC+K	FALSE	26	1-2-4-5-6-8-9-11-12-13-14-15-16-17-20-22-23-24-26-27-28-29-30-32-34-36	2.12327e-47	2.36638e-43
ENSG00000138449_SLC40A1	TC+PKS	FALSE	29	1-2-4-5-6-8-9-12-13-15-16-17-18-19-20-21-22-23-24-26-27-28-29-30-32-33-34-35-36	2.68965e-47	2.99708e-43
ENSG00000223361_FTH1P10	TC+K	FALSE	28	2-3-5-6-8-9-10-12-13-15-16-17-18-19-20-22-23-24-25-26-27-28-30-31-32-34-35-36	2.7177e-47	3.02806e-43
ENSG00000187840_EIF4EBP1	TC+PKS	FALSE	22	2-5-6-8-9-12-13-15-16-17-20-21-23-24-26-27-28-30-32-34-35-36	4.82521e-47	5.36756e-43
ENSG00000154917_RAB6B	TC+PKS	FALSE	22	2-6-8-13-15-16-19-20-21-22-23-24-26-28-29-30-31-32-33-34-35-36	6.1528e-47	6.84192e-43
ENSG00000065518_NDUFB4	TC+K	FALSE	26	2-4-5-6-8-9-11-12-13-15-16-17-19-20-21-22-23-24-26-27-28-29-30-32-34-36	8.06587e-47	8.96199e-43
ENSG00000113407_TARS	TC+PKS	FALSE	29	2-4-5-6-7-8-9-10-11-12-13-14-15-16-18-20-21-22-23-24-25-26-27-28-30-32-34-35-36	8.82362e-47	9.79951e-43
ENSG00000128165_ADM2	TC+PKS	FALSE	27	2-4-5-6-7-8-9-11-12-13-15-16-17-18-20-21-23-24-26-27-28-30-32-33-34-35-36	8.91407e-47	9.89907e-43
ENSG00000197324_LRP10	TC+K	FALSE	22	2-4-5-6-8-9-11-12-13-15-16-19-20-21-22-23-24-26-29-32-34-36	9.88881e-47	1.09776e-42
ENSG00000204160_ZDHHC18	TC+PKS	FALSE	24	2-4-5-6-8-9-11-12-13-15-16-19-20-21-22-23-24-26-29-30-32-33-34-36	1.25726e-46	1.39518e-42
ENSG00000072274_TFRC	TC+PKS	FALSE	29	2-4-5-6-8-9-10-11-12-13-14-15-16-17-18-19-20-21-23-24-26-27-28-30-31-32-34-35-36	3.20694e-46	3.55586e-42
ENSG00000178726_THBD	TC+PKS	FALSE	27	2-3-4-5-6-8-9-11-12-13-15-16-19-20-21-22-23-24-25-26-28-29-30-32-33-34-36	5.75803e-46	6.37587e-42
ENSG00000101084_C20orf24	TC+PKS	FALSE	28	2-3-4-5-6-7-8-9-11-12-13-15-16-20-21-22-23-24-26-27-28-29-30-32-33-34-35-36	9.36804e-46	1.03573e-41
ENSG00000171492_LRRC8D	TC+PKS	FALSE	26	2-4-5-6-8-9-11-12-13-15-16-17-18-20-22-23-24-26-27-28-29-30-32-33-34-36	9.83979e-46	1.08769e-41
ENSG00000087460_GNAS	TC+PKS	FALSE	29	2-3-4-5-6-8-9-10-11-12-13-15-16-17-19-20-21-23-24-26-28-29-30-31-32-33-34-35-36	1.11745e-45	1.23478e-41
ENSG00000141682_PMAIP1	TC+PK	FALSE	23	2-4-5-6-8-9-11-12-13-15-16-17-20-22-23-24-26-27-29-31-32-34-36	2.15882e-45	2.38334e-41
ENSG00000128965_CHAC1	TC+PKS	FALSE	27	2-4-5-6-7-8-9-10-11-12-13-14-15-16-18-20-21-22-23-24-26-29-31-32-34-35-36	3.38838e-45	3.7384e-41
ENSG00000143162_CREG1	TC+PKS	FALSE	27	2-4-5-6-8-9-11-12-13-15-16-17-20-21-22-23-24-26-27-28-29-30-32-33-34-35-36	4.23309e-45	4.6674e-41
ENSG00000198586_TLK1	TC+PKS	FALSE	21	2-5-6-8-9-12-13-15-16-17-20-21-23-24-26-27-28-30-32-34-36	6.68303e-45	7.36202e-41
ENSG00000101236_RNF24	TC+K	FALSE	25	2-4-5-6-8-9-11-12-13-15-16-17-20-21-22-23-24-26-27-28-29-30-32-34-36	7.93616e-45	8.7393e-41
ENSG00000169908_TM4SF1	TC+KS	FALSE	24	2-5-6-7-8-9-12-13-14-15-16-17-20-22-23-24-26-27-28-29-30-32-34-36	9.69931e-45	1.06751e-40
ENSG00000018408_WWTR1	TC+PK	FALSE	28	2-3-4-5-6-7-8-9-10-11-12-13-14-15-16-17-20-23-24-26-27-28-29-30-31-32-34-36	1.17813e-44	1.29618e-40
ENSG00000087842_PIR	TC+K	FALSE	27	2-3-5-6-7-8-9-12-13-15-16-17-20-21-22-23-24-26-27-28-29-30-32-33-34-35-36	6.2137e-44	6.80897e-40
ENSG00000131370_SH3BP5	TC+PKS	FALSE	28	2-3-4-5-6-7-8-9-11-12-13-15-16-17-20-21-22-23-24-26-28-29-30-31-32-33-34-36	9.74301e-44	1.06657e-39
ENSG00000150687_PRSS23	TC+PKS	FALSE	25	4-5-6-8-11-12-13-15-17-18-19-21-22-23-24-26-27-28-29-30-32-33-34-35-36	1.06086e-43	1.16079e-39
ENSG00000173894_CBX2	TC+PKS	FALSE	23	2-4-5-6-8-9-12-13-15-16-17-19-20-21-23-24-26-27-28-30-32-34-36	3.72222e-43	4.05611e-39
ENSG00000072210_ALDH3A2	TC+PKS	FALSE	24	2-5-6-8-9-12-13-15-16-17-19-20-21-23-24-26-27-28-30-31-32-33-34-36	5.2372e-43	5.69912e-39
ENSG00000116761_CTH	TC+PKS	FALSE	25	2-5-6-7-8-9-12-13-14-15-16-17-18-21-23-24-25-26-27-28-29-30-32-34-36	6.36411e-43	6.91906e-39
ENSG00000031698_SARS	TC+PKS	FALSE	28	2-3-5-6-8-9-11-12-13-15-16-18-19-20-21-22-23-24-25-26-27-28-30-32-33-34-35-36	1.0909e-42	1.18493e-38
ENSG00000166986_MARS	TC+PKS	FALSE	26	2-3-4-5-6-7-8-9-12-13-14-15-16-17-20-21-23-24-26-27-28-30-32-34-35-36	1.11601e-42	1.2121e-38
ENSG00000123643_SLC36A1	TC+PKS	FALSE	30	2-4-5-6-7-8-9-11-12-13-15-16-18-19-20-21-22-23-24-25-26-28-29-30-31-32-33-34-35-36	1.93522e-42	2.09817e-38
ENSG00000075643_MOCOS	TC+PK	FALSE	29	1-2-3-4-5-7-8-9-11-12-13-15-16-17-19-20-22-23-24-26-27-28-29-30-31-32-34-35-36	2.34888e-42	2.54595e-38
ENSG00000261578_RP11-21L23.2	TC+PKS	FALSE	26	2-4-5-6-8-9-11-12-13-15-16-17-20-21-22-23-24-26-27-28-30-32-33-34-35-36	5.80571e-42	6.27598e-38
ENSG00000100567_PSMA3	TC+K	FALSE	28	2-3-4-5-6-7-8-9-10-11-12-13-14-15-16-17-19-20-21-23-24-26-27-28-30-32-34-36	6.58807e-42	7.11907e-38
ENSG00000133318_RTN3	TC+PK	FALSE	26	1-2-3-4-5-6-7-8-9-12-13-15-16-17-20-23-24-26-27-28-30-31-32-33-34-36	8.93146e-42	9.63972e-38
ENSG00000006747_SCIN	TC+PKS	FALSE	26	2-3-4-5-6-7-8-9-11-12-13-14-15-16-19-21-22-23-24-26-28-30-31-33-34-36	1.05306e-41	1.13583e-37
ENSG00000181751_C5orf30	TC+K	FALSE	23	2-5-6-8-9-12-13-15-16-17-18-19-20-21-23-24-26-27-28-30-32-34-36	1.40891e-41	1.51824e-37
ENSG00000109861_CTSC	TC+KS	FALSE	26	2-3-5-6-8-9-11-12-13-14-15-16-17-18-20-22-23-24-25-26-27-28-30-32-34-36	1.58825e-41	1.71054e-37
ENSG00000145391_SETD7	TC+PKS	FALSE	23	2-3-4-5-6-7-8-9-11-12-13-14-15-16-20-22-23-24-26-29-32-34-36	2.4754e-41	2.66229e-37
ENSG00000074800_ENO1	TC+PK	FALSE	27	2-3-4-5-6-7-8-9-12-13-15-16-17-18-19-20-23-24-25-26-27-28-30-32-33-34-36	2.91064e-41	3.12952e-37
ENSG00000049449_RCN1	TC+PKS	FALSE	29	3-4-5-6-8-10-11-12-13-15-16-17-18-19-20-21-23-24-25-26-27-28-29-30-32-33-34-35-36	3.35116e-41	3.60249e-37
ENSG00000168710_AHCYL1	TC+PKS	FALSE	25	2-4-5-6-7-8-9-11-12-13-15-16-17-20-22-23-24-26-27-28-29-30-32-34-36	4.39881e-41	4.72564e-37
ENSG00000059145_UNKL	TC+K	FALSE	22	2-5-6-8-9-12-13-15-16-17-20-21-23-24-26-27-28-30-32-33-34-36	6.77832e-41	7.27381e-37
ENSG00000164823_OSGIN2	TC+K	FALSE	22	2-5-6-8-9-12-13-15-16-17-19-20-23-24-26-27-28-30-31-32-34-36	1.30137e-40	1.3939e-36
ENSG00000147889_CDKN2A	TC+S	FALSE	18	1-2-3-4-5-6-7-8-9-11-16-20-21-22-23-24-29-32	1.30587e-40	1.39859e-36
ENSG00000092621_PHGDH	TC+PK	FALSE	24	2-5-6-7-8-9-11-12-13-15-16-17-20-22-23-24-26-27-28-29-30-32-34-36	1.7365e-40	1.8584e-36
ENSG00000111726_CMAS	TC+PKS	FALSE	26	2-5-6-8-9-10-12-13-15-16-17-20-21-22-23-24-25-26-27-28-30-31-32-34-35-36	2.33988e-40	2.50157e-36
ENSG00000176871_WSB2	TC+PKS	FALSE	26	2-4-5-6-8-9-11-12-13-15-16-17-19-20-21-22-23-24-26-29-30-32-33-34-35-36	3.18669e-40	3.40434e-36
ENSG00000079277_MKNK1	TC+PKS	FALSE	30	2-4-5-6-7-8-9-11-12-13-14-15-16-17-18-19-20-21-22-23-24-26-27-28-30-32-33-34-35-36	3.53473e-40	3.77403e-36
ENSG00000117691_NENF	TC+KS	FALSE	24	2-4-5-6-8-9-12-13-15-16-17-19-20-21-23-24-26-27-28-30-31-32-34-36	3.83418e-40	4.09184e-36
ENSG00000196517_SLC6A9	TC+PK	FALSE	27	2-3-5-6-8-9-10-12-13-15-16-17-19-20-22-23-24-25-26-27-28-30-31-32-34-35-36	4.32503e-40	4.61394e-36
ENSG00000139514_SLC7A1	TC+PKS	FALSE	27	2-3-4-5-6-8-9-11-12-13-15-16-18-19-20-21-22-23-24-26-29-30-32-33-34-35-36	5.9765e-40	6.36796e-36
ENSG00000064042_LIMCH1	TC+KS	FALSE	27	2-5-6-7-8-9-12-13-14-15-16-17-18-19-21-23-24-25-26-27-28-29-30-32-34-35-36	6.33336e-40	6.74756e-36
ENSG00000115652_UXS1	TC+PKS	FALSE	25	2-4-5-6-8-9-11-12-13-15-16-19-20-21-22-23-24-26-29-30-32-33-34-35-36	7.88843e-40	8.39881e-36
ENSG00000163938_GNL3	TC+PKS	FALSE	27	2-4-5-6-8-9-11-12-13-15-16-19-20-21-22-23-24-26-28-29-30-31-32-33-34-35-36	1.00568e-39	1.06944e-35
ENSG00000072778_ACADVL	TC+PKS	FALSE	26	2-4-5-6-8-9-11-12-13-15-16-17-18-19-20-21-22-23-24-26-29-30-32-33-34-36	1.22972e-39	1.30645e-35
ENSG00000114770_ABCC5	TC+KS	FALSE	24	2-5-6-7-8-9-12-13-14-15-16-17-19-20-21-23-24-26-27-28-30-32-34-36	1.98866e-39	2.10878e-35
ENSG00000069956_MAPK6	TC+PK	FALSE	27	2-4-5-6-8-9-10-11-12-13-14-15-16-18-20-22-23-24-26-27-29-30-31-32-33-34-36	2.57111e-39	2.72384e-35
ENSG00000197712_FAM114A1	TC+KS	FALSE	28	2-4-5-6-7-8-9-12-13-14-15-16-17-19-21-23-24-25-26-27-28-29-30-31-32-34-35-36	4.16793e-39	4.408e-35
ENSG00000101849_TBL1X	TC+PKS	FALSE	27	1-2-3-4-5-6-7-8-9-11-12-13-15-16-20-21-22-23-24-26-28-29-30-32-33-34-36	7.25769e-39	7.66122e-35
ENSG00000171793_CTPS1	TC+PKS	FALSE	24	2-4-5-6-8-9-11-12-13-15-16-17-20-21-22-23-24-26-27-28-30-32-34-36	7.40849e-39	7.81967e-35
ENSG00000110090_CPT1A	TC+PKS	FALSE	27	2-3-4-5-6-8-9-10-11-12-13-15-16-17-19-20-21-23-24-26-27-28-30-31-32-34-36	7.95806e-39	8.39655e-35
ENSG00000255112_CHMP1B	TC+PKS	FALSE	23	2-4-5-6-8-9-11-12-13-15-16-18-20-22-23-24-26-29-30-32-33-34-36	9.01147e-39	9.5026e-35
ENSG00000010404_IDS	TC+K	FALSE	25	2-3-4-5-6-8-9-10-11-12-13-15-16-17-19-20-21-22-23-25-29-32-33-34-36	1.23595e-38	1.30134e-34
ENSG00000113013_HSPA9	TC+PKS	FALSE	28	2-4-5-6-8-9-11-12-13-14-15-16-18-19-21-22-23-24-25-26-27-28-30-31-32-33-34-36	1.44155e-38	1.5168e-34
ENSG00000120254_MTHFD1L	TC+PKS	FALSE	21	2-5-6-8-9-12-13-15-16-17-20-21-23-24-26-27-28-30-32-34-36	1.47371e-38	1.55049e-34
ENSG00000134684_YARS	TC+PKS	FALSE	27	2-3-4-5-6-7-8-9-10-11-12-13-15-16-17-20-23-24-26-27-28-30-31-32-34-35-36	1.7616e-38	1.8525e-34
ENSG00000245848_CEBPA	TC+K	FALSE	26	2-3-4-5-6-8-9-11-12-13-15-16-17-18-20-22-23-24-26-28-29-30-32-33-34-36	2.40116e-38	2.52242e-34
ENSG00000142961_MOB3C	TC+PKS	FALSE	26	2-5-6-8-9-11-12-13-15-16-19-21-22-23-24-25-26-27-28-30-31-32-33-34-35-36	2.68525e-38	2.81951e-34
ENSG00000197265_GTF2E2	TC+PK	FALSE	28	2-3-5-6-8-9-10-12-13-15-16-17-18-20-21-22-23-24-26-27-28-29-30-31-32-33-34-36	4.27178e-38	4.48152e-34
ENSG00000105220_GPI	TC+PKS	FALSE	27	2-4-5-6-8-9-10-11-12-13-15-16-17-20-21-23-24-26-27-28-29-30-32-33-34-35-36	8.49379e-38	8.8913e-34
ENSG00000112242_E2F3	TC+PKS	FALSE	28	2-4-5-6-7-8-9-11-12-13-14-15-16-19-21-22-23-24-25-26-27-28-30-32-33-34-35-36	1.12682e-37	1.17877e-33
ENSG00000156273_BACH1	TC+PKS	FALSE	22	2-4-5-6-8-9-11-12-13-15-16-17-20-22-23-24-26-29-30-32-34-36	1.28392e-37	1.3426e-33
ENSG00000106537_TSPAN13	TC+PKS	FALSE	26	2-3-4-5-6-7-8-9-10-11-12-13-14-15-16-17-19-20-23-26-27-30-31-32-35-36	1.53071e-37	1.60005e-33
ENSG00000100234_TIMP3	TC+KS	FALSE	27	1-2-3-4-5-6-7-8-9-12-13-15-16-17-20-21-23-24-26-27-28-30-32-33-34-35-36	1.61535e-37	1.68804e-33
ENSG00000111846_GCNT2	TC+PK	FALSE	26	2-3-5-6-7-8-9-10-12-13-14-15-16-17-20-22-23-24-26-27-28-29-30-32-34-36	1.71827e-37	1.79508e-33
ENSG00000101182_PSMA7	TC+PK	FALSE	26	2-4-5-6-8-9-11-12-13-15-16-17-19-20-21-22-23-24-26-27-29-31-32-33-34-36	2.42382e-37	2.52731e-33
ENSG00000139998_RAB15	TC+PKS	FALSE	27	2-4-5-6-7-8-9-11-12-13-14-15-16-17-21-22-23-24-26-27-28-29-30-32-33-34-36	4.03257e-37	4.1975e-33
ENSG00000118496_FBXO30	TC+PKS	FALSE	26	2-4-5-6-8-9-10-11-12-13-14-15-16-17-20-22-23-24-26-27-28-29-30-32-34-36	5.49183e-37	5.70656e-33
ENSG00000119729_RHOQ	TC+PK	FALSE	24	1-2-5-6-8-9-11-12-13-14-15-16-17-20-22-23-24-26-27-29-30-32-34-36	6.73688e-37	6.99625e-33
ENSG00000155380_SLC16A1	TC+PKS	FALSE	26	2-4-5-6-8-9-11-12-13-15-16-18-20-21-22-23-24-26-27-29-30-32-33-34-35-36	7.46541e-37	7.74835e-33
ENSG00000172551_MUCL1	TC+PKS	FALSE	24	2-5-6-8-9-12-13-15-16-17-18-20-21-23-24-26-28-30-31-32-33-34-35-36	7.97658e-37	8.2765e-33
ENSG00000078140_UBE2K	TC+PKS	FALSE	25	2-4-5-6-8-9-11-12-13-15-16-19-20-21-22-23-24-26-29-30-32-33-34-35-36	1.02477e-36	1.06258e-32
ENSG00000114784_EIF1B	TC+PKS	FALSE	24	2-4-5-6-8-9-12-13-15-16-17-18-20-22-23-24-26-27-28-30-32-33-34-36	1.09642e-36	1.13644e-32
ENSG00000105887_MTPN	TC+PKS	FALSE	21	5-6-8-12-13-15-16-18-19-21-23-24-26-27-28-30-32-33-34-35-36	1.62839e-36	1.68603e-32
ENSG00000170381_SEMA3E	TC+PKS	FALSE	26	1-4-6-7-8-9-11-12-13-15-17-19-20-21-22-23-24-25-26-27-28-29-30-32-34-36	1.76774e-36	1.83015e-32
ENSG00000196628_TCF4	TC+KS	FALSE	27	2-3-4-5-6-7-8-9-10-11-12-13-14-15-17-18-19-20-21-22-24-25-26-27-31-32-33	2.10286e-36	2.1752e-32
ENSG00000002586_CD99	TC+K	FALSE	26	2-3-4-5-6-8-9-12-13-15-16-17-19-20-21-23-24-26-27-28-30-31-32-33-34-36	2.79478e-36	2.88812e-32
ENSG00000114867_EIF4G1	TC+PKS	FALSE	26	2-3-5-6-8-9-11-12-13-15-16-17-18-20-21-22-23-24-25-26-27-28-30-32-34-36	4.21e-36	4.34346e-32
ENSG00000112096_SOD2	TC+PK	FALSE	25	2-3-5-6-8-9-12-13-15-16-17-18-20-23-24-25-26-27-28-30-31-32-33-34-36	6.301e-36	6.48625e-32
ENSG00000151327_FAM177A1	TC+K	FALSE	24	2-4-5-6-8-9-12-13-15-16-17-19-20-21-22-23-24-26-27-28-30-32-34-36	6.58025e-36	6.77107e-32
ENSG00000185950_IRS2	TC+PK	FALSE	25	2-3-4-5-6-7-9-11-12-13-14-15-16-20-21-22-23-24-26-29-32-33-34-35-36	6.86147e-36	7.05908e-32
ENSG00000111344_RASAL1	TC+PKS	FALSE	27	2-5-6-8-9-10-12-13-15-16-17-18-19-21-22-23-24-25-26-27-28-30-32-33-34-35-36	7.97901e-36	8.20481e-32
ENSG00000166900_STX3	TC+S	FALSE	22	2-4-5-6-7-8-9-11-12-13-14-15-16-20-22-23-24-26-29-32-34-36	8.91427e-36	9.16298e-32
ENSG00000105926_MPP6	TC+K	FALSE	25	2-5-6-8-9-12-13-15-16-17-18-19-20-21-23-24-26-27-28-30-31-32-33-34-36	1.00039e-35	1.028e-31
ENSG00000084207_GSTP1	TC+K	FALSE	20	2-4-5-6-8-9-11-12-13-15-16-20-22-23-24-26-29-32-34-36	1.55912e-35	1.59981e-31
ENSG00000057704_TMCC3	TC+PKS	FALSE	22	2-4-5-6-8-9-11-12-13-15-16-20-22-23-24-26-29-32-33-34-35-36	1.79758e-35	1.8436e-31
ENSG00000152078_TMEM56	TC+PK	FALSE	28	1-2-4-5-6-8-9-10-11-12-13-14-15-16-17-18-20-22-23-24-26-27-28-29-30-31-32-36	2.09827e-35	2.15073e-31
ENSG00000274173_RP4-568C11.4	TC+K	FALSE	20	2-5-6-8-9-12-13-15-16-17-20-23-24-26-27-28-30-32-34-36	2.25025e-35	2.30538e-31
ENSG00000149485_FADS1	TC+PK	FALSE	23	2-5-6-8-9-10-12-13-14-15-16-17-18-20-23-24-26-27-28-30-32-34-36	2.28043e-35	2.33607e-31
ENSG00000115310_RTN4	TC+PKS	FALSE	24	2-4-5-6-8-9-11-12-13-15-16-20-21-22-23-24-26-27-29-30-32-34-35-36	2.4979e-35	2.5581e-31
ENSG00000125977_EIF2S2	TC+PK	FALSE	26	2-3-5-6-8-9-11-12-13-15-16-17-18-20-22-23-24-26-27-28-30-31-32-34-35-36	2.69965e-35	2.76417e-31
ENSG00000110628_SLC22A18	TC+PKS	FALSE	23	2-5-6-8-9-12-13-15-16-17-20-21-23-24-26-27-28-30-32-33-34-35-36	2.80258e-35	2.869e-31
ENSG00000198380_GFPT1	TC+PKS	FALSE	27	2-3-5-6-7-8-9-10-12-14-15-17-20-21-22-24-25-26-27-28-29-30-31-32-33-35-36	4.08275e-35	4.17298e-31
ENSG00000050730_TNIP3	TC+PK	FALSE	26	2-4-5-6-8-9-11-12-13-15-16-17-18-20-22-23-24-26-27-28-29-30-31-32-33-34	6.48161e-35	6.61254e-31
ENSG00000086619_ERO1B	TC+PKS	FALSE	24	2-3-4-6-7-8-9-10-11-14-15-17-21-22-23-26-27-28-29-30-32-33-35-36	6.58528e-35	6.71765e-31
ENSG00000106070_GRB10	TC+PK	FALSE	28	2-5-6-7-8-9-12-13-14-15-16-17-18-19-20-21-22-23-24-26-27-28-29-30-31-32-35-36	7.11896e-35	7.25921e-31
ENSG00000113552_GNPDA1	TC+PKS	FALSE	25	2-3-5-6-8-9-10-12-13-15-16-20-21-22-23-24-26-27-29-30-32-33-34-35-36	7.48339e-35	7.62707e-31
ENSG00000257093_KIAA1147	TC+K	FALSE	20	2-5-6-8-9-12-13-15-16-17-20-23-24-26-27-28-30-32-34-36	7.72221e-35	7.8697e-31
ENSG00000099968_BCL2L13	TC+PKS	FALSE	22	2-4-5-6-8-9-12-13-15-16-17-20-23-24-26-27-28-29-30-32-34-36	1.03325e-34	1.05195e-30
ENSG00000198121_LPAR1	TC+PKS	FALSE	22	2-5-6-8-9-12-13-15-16-17-20-21-23-24-26-27-28-30-32-33-34-36	1.0856e-34	1.10492e-30
ENSG00000099246_RAB18	TC+PKS	FALSE	24	2-4-5-6-8-9-11-12-13-15-16-19-20-21-22-23-24-26-29-30-32-33-34-36	1.61586e-34	1.6422e-30
ENSG00000160007_ARHGAP35	TC+PKS	FALSE	25	2-5-6-7-8-9-12-13-14-15-16-17-20-21-23-24-25-26-27-28-30-32-33-34-36	1.69921e-34	1.72639e-30
ENSG00000115129_TP53I3	TC+PKS	FALSE	23	2-4-5-6-8-11-12-15-16-17-20-21-23-24-26-27-28-29-30-32-34-35-36	1.72159e-34	1.74879e-30
ENSG00000161217_PCYT1A	TC+PKS	FALSE	23	2-4-5-6-8-9-11-12-13-15-16-20-22-23-24-26-29-30-32-33-34-35-36	3.17922e-34	3.22182e-30
ENSG00000210144_MT-TY	TC+PKS	FALSE	23	2-5-6-8-9-11-12-13-15-16-17-20-21-23-24-26-27-28-30-32-34-35-36	3.73103e-34	3.77953e-30
ENSG00000165280_VCP	TC+PK	FALSE	22	2-5-6-8-9-12-13-15-16-17-20-23-24-26-27-28-30-31-32-33-34-36	3.75745e-34	3.80592e-30
ENSG00000234456_MAGI2-AS3	TC+KS	FALSE	22	2-3-4-5-6-8-11-13-15-17-19-22-24-26-27-28-29-30-31-33-34-36	4.12896e-34	4.18057e-30
ENSG00000156804_FBXO32	TC+S	FALSE	29	1-2-3-4-5-6-7-9-10-11-12-13-14-15-16-20-21-22-23-24-26-27-28-29-30-32-34-35-36	4.17192e-34	4.22282e-30
ENSG00000210077_MT-TV	TC+K	FALSE	25	2-3-4-5-6-8-9-10-11-12-13-14-15-16-17-18-19-20-26-29-30-32-33-35-36	4.36325e-34	4.4143e-30
ENSG00000122965_RBM19	TC+KS	FALSE	22	2-5-6-8-9-12-13-15-16-17-19-20-21-23-24-26-27-28-30-32-34-36	5.93204e-34	5.99196e-30
ENSG00000139289_PHLDA1	TC+PK	FALSE	26	1-2-4-5-6-8-9-11-12-13-14-15-16-17-19-20-22-23-24-26-27-29-31-32-35-36	5.95362e-34	6.01316e-30
ENSG00000108179_PPIF	TC+KS	FALSE	26	2-3-5-6-8-9-10-12-13-15-16-18-19-20-21-22-23-24-26-27-28-29-30-32-34-36	7.0938e-34	7.16261e-30
ENSG00000130766_SESN2	TC+PKS	FALSE	24	1-2-4-5-8-9-12-13-14-15-16-17-20-21-23-24-26-27-28-30-31-32-35-36	9.2985e-34	9.37754e-30
ENSG00000111875_ASF1A	TC+K	FALSE	23	2-5-6-8-9-10-12-13-14-15-16-17-18-20-23-24-26-27-28-30-32-34-36	9.56017e-34	9.63952e-30
ENSG00000159200_RCAN1	TC+PKS	FALSE	25	2-3-5-6-8-10-12-13-15-16-18-19-20-21-22-23-24-25-26-27-28-30-32-34-36	9.71236e-34	9.792e-30
ENSG00000260032_NORAD	TC+PKS	FALSE	25	3-4-6-8-11-13-15-16-17-19-20-21-22-23-24-26-27-28-29-30-31-33-34-35-36	1.0048e-33	1.01284e-29
ENSG00000013583_HEBP1	TC+K	FALSE	23	2-5-6-8-9-12-13-15-16-17-18-19-20-21-22-23-24-26-27-29-32-34-36	1.22169e-33	1.23085e-29
ENSG00000090861_AARS	TC+PK	FALSE	23	1-2-5-6-7-8-9-12-13-15-16-17-20-23-24-26-27-28-30-31-32-34-36	1.23419e-33	1.24332e-29
ENSG00000151366_NDUFC2	TC+PKS	FALSE	26	2-4-5-6-8-9-11-12-13-15-16-18-20-21-22-23-24-26-27-29-30-32-33-34-35-36	1.34239e-33	1.35179e-29
ENSG00000078618_NRDC	TC+K	FALSE	24	2-3-5-6-8-9-12-13-15-16-17-20-22-23-24-25-26-27-28-29-30-32-34-36	1.77891e-33	1.7887e-29
ENSG00000134602_STK26	TC+PKS	FALSE	24	2-4-5-6-8-9-11-12-13-15-16-20-21-22-23-24-26-29-30-32-33-34-35-36	1.94173e-33	1.95143e-29
ENSG00000106028_SSBP1	TC+PKS	FALSE	25	2-3-5-6-8-9-12-13-15-16-17-20-22-23-24-25-26-27-28-30-32-33-34-35-36	2.09557e-33	2.10542e-29
ENSG00000137575_SDCBP	TC+PK	FALSE	24	4-5-6-8-9-11-12-13-15-17-18-21-22-23-24-26-27-28-29-30-31-32-34-36	2.18991e-33	2.19954e-29
ENSG00000184349_EFNA5	TC+PK	FALSE	27	1-2-3-4-5-7-8-9-11-12-13-15-16-17-19-20-23-24-26-27-28-30-31-32-34-35-36	2.33499e-33	2.34503e-29
ENSG00000150867_PIP4K2A	TC+PKS	FALSE	26	2-5-6-7-8-9-10-12-13-14-15-16-17-21-22-23-24-25-26-27-28-29-30-33-35-36	2.34572e-33	2.35557e-29
ENSG00000121207_LRAT	TC+PKS	FALSE	19	1-3-5-6-7-8-13-15-19-21-24-26-28-30-31-33-34-35-36	2.49578e-33	2.50526e-29
ENSG00000105518_TMEM205	TC+PKS	FALSE	23	3-4-6-8-10-13-15-16-17-19-21-23-24-25-26-27-28-29-30-31-33-34-36	2.60451e-33	2.61389e-29
ENSG00000065600_TMEM206	TC+PKS	FALSE	26	2-4-5-6-8-9-11-12-13-15-16-18-19-21-22-23-24-26-27-28-30-32-33-34-35-36	2.89081e-33	2.90006e-29
ENSG00000126777_KTN1	TC+PKS	FALSE	23	2-4-6-8-9-13-15-16-17-18-20-22-24-26-27-28-29-30-31-32-33-34-36	3.00383e-33	3.01194e-29
ENSG00000173692_PSMD1	TC+PK	FALSE	23	2-4-5-6-8-9-11-12-13-15-16-17-20-23-24-26-27-28-30-32-33-34-36	4.0312e-33	4.03402e-29
ENSG00000221823_PPP3R1	TC+PKS	FALSE	24	2-4-5-6-8-9-11-12-13-15-16-20-21-22-23-24-26-29-30-32-33-34-35-36	5.32612e-33	5.32399e-29
ENSG00000109572_CLCN3	TC+PKS	FALSE	27	2-4-5-6-7-8-9-11-12-13-14-15-16-19-21-22-23-24-26-29-30-31-32-33-34-35-36	5.99923e-33	5.99023e-29
ENSG00000087448_KLHL42	TC+KS	FALSE	26	1-3-5-6-8-9-11-12-13-14-15-16-18-19-21-22-23-24-25-26-27-28-30-32-34-36	6.78067e-33	6.76575e-29
ENSG00000119139_TJP2	TC+PKS	FALSE	27	2-3-4-5-6-7-8-9-10-11-12-13-14-15-18-19-21-22-23-24-26-29-30-32-33-34-36	6.96778e-33	6.95175e-29
ENSG00000165732_DDX21	TC+PKS	FALSE	26	2-4-5-6-8-9-11-12-13-15-16-18-19-20-21-22-23-24-26-27-28-29-30-32-34-36	8.32155e-33	8.29492e-29
ENSG00000149925_ALDOA	TC+K	FALSE	25	2-3-5-6-8-9-12-13-15-16-17-18-19-20-22-23-25-26-27-28-30-31-32-34-36	8.40188e-33	8.37331e-29
ENSG00000136111_TBC1D4	TC+KS	FALSE	26	2-3-5-6-7-8-9-10-12-13-14-15-16-17-19-21-23-24-25-26-27-28-29-30-31-34	8.75747e-33	8.72682e-29
ENSG00000177425_PAWR	TC+PKS	FALSE	24	2-4-5-6-7-8-9-10-11-12-13-14-15-16-19-21-22-23-24-26-31-33-34-36	8.99711e-33	8.96472e-29
ENSG00000150527_CTAGE5	TC+PKS	FALSE	25	2-4-5-6-8-9-11-12-13-15-16-17-20-22-23-24-26-27-28-29-30-32-34-35-36	1.08113e-32	1.07659e-28
ENSG00000159423_ALDH4A1	TC+PKS	FALSE	25	1-3-4-7-8-9-10-12-13-15-16-17-20-22-23-24-25-26-27-28-30-32-33-34-36	1.10836e-32	1.10338e-28
ENSG00000139697_SBNO1	TC+KS	FALSE	26	2-5-6-7-8-9-12-13-14-15-16-17-20-21-23-24-25-26-27-28-30-31-32-33-34-35	1.66316e-32	1.65152e-28
ENSG00000187531_SIRT7	TC+PKS	FALSE	23	2-4-5-6-8-9-11-12-13-15-16-20-22-23-24-26-28-29-32-33-34-35-36	2.66794e-32	2.64446e-28
ENSG00000171631_P2RY6	TC+PKS	FALSE	26	2-4-5-6-8-9-11-12-13-15-16-18-19-21-22-23-24-26-27-28-30-32-33-34-35-36	2.74698e-32	2.72198e-28
ENSG00000033170_FUT8	TC+PKS	FALSE	16	6-8-13-15-17-19-21-22-26-28-30-31-33-34-35-36	3.08142e-32	3.05184e-28
ENSG00000170871_KIAA0232	TC+PK	FALSE	25	2-4-5-6-8-9-11-12-13-15-16-17-18-20-22-23-24-26-27-28-29-30-32-34-36	4.40483e-32	4.35637e-28
ENSG00000119411_BSPRY	TC+PKS	FALSE	25	2-4-5-6-8-9-11-12-13-15-16-18-20-21-22-23-24-26-27-29-30-32-34-35-36	4.76927e-32	4.71538e-28
ENSG00000131844_MCCC2	TC+PKS	FALSE	23	2-4-5-6-7-8-12-13-15-16-19-21-23-24-26-27-28-30-31-32-33-34-36	5.21265e-32	5.15062e-28
ENSG00000165233_CARD19	TC+PK	FALSE	24	1-2-3-5-6-9-12-13-15-16-17-20-21-23-24-26-27-28-30-31-32-33-34-36	7.22036e-32	7.12361e-28
ENSG00000150551_LYPD1	TC+KS	FALSE	21	2-3-5-6-7-8-9-12-13-14-15-16-17-23-24-25-26-27-28-29-30	1.03506e-31	1.01984e-27
ENSG00000162413_KLHL21	TC+S	FALSE	21	2-4-5-6-8-9-11-12-13-15-16-20-22-23-24-26-27-29-32-34-36	1.15356e-31	1.13591e-27
ENSG00000209082_MT-TL1	TC+PKS	FALSE	27	1-2-4-5-6-8-9-10-11-12-13-14-15-16-20-21-22-23-24-26-29-30-32-33-34-35-36	1.66205e-31	1.63263e-27
ENSG00000196305_IARS	TC+PKS	FALSE	24	2-5-6-8-9-11-12-13-15-16-17-20-21-23-24-26-27-28-30-32-33-34-35-36	1.68038e-31	1.6503e-27
ENSG00000102178_UBL4A	TC+PKS	FALSE	25	2-4-5-6-8-9-11-12-13-15-16-19-20-21-22-23-24-25-26-28-29-30-32-34-36	1.90986e-31	1.87415e-27
ENSG00000117298_ECE1	TC+PKS	FALSE	22	4-5-6-8-11-12-13-15-16-17-19-21-22-23-24-25-26-30-33-34-35-36	2.13126e-31	2.08992e-27
ENSG00000038002_AGA	TC+KS	FALSE	24	2-3-5-6-8-9-10-12-13-15-16-17-20-21-22-23-24-26-27-28-30-32-34-36	2.46303e-31	2.41328e-27
ENSG00000160563_MED27	TC+PKS	FALSE	24	2-4-5-6-8-9-11-12-13-15-16-17-20-22-23-24-26-27-28-29-30-32-34-36	2.47158e-31	2.4214e-27
ENSG00000134569_LRP4	TC+K	FALSE	22	2-5-6-8-9-11-12-13-15-16-17-19-20-21-23-24-27-28-29-32-34-36	3.60055e-31	3.52134e-27
ENSG00000135127_BICDL1	TC+PK	FALSE	22	2-4-5-6-8-9-11-12-13-15-16-17-20-22-23-24-26-27-29-32-34-36	3.70637e-31	3.62297e-27
ENSG00000123213_NLN	TC+K	FALSE	23	2-3-5-6-8-9-11-12-13-15-16-17-20-21-22-23-24-26-27-28-32-34-36	4.48637e-31	4.38094e-27
ENSG00000118939_UCHL3	TC+PKS	FALSE	25	2-4-5-6-8-9-11-12-13-14-15-18-19-20-21-22-23-24-26-29-30-32-33-34-36	4.54522e-31	4.43795e-27
ENSG00000089248_ERP29	TC+PKS	FALSE	24	2-4-5-6-8-9-11-12-13-15-16-17-20-21-23-24-26-27-28-29-30-32-34-36	5.10984e-31	4.98363e-27
ENSG00000204388_HSPA1B	TC+PKS	FALSE	25	1-2-4-5-6-7-8-9-11-13-15-16-20-21-22-23-24-26-27-29-31-33-34-35-36	5.96684e-31	5.81648e-27
ENSG00000164403_SHROOM1	TC+PKS	FALSE	22	5-6-8-12-13-15-16-18-19-21-23-24-25-26-27-28-30-32-33-34-35-36	1.59501e-30	1.54811e-26
ENSG00000114030_KPNA1	TC+PKS	FALSE	23	2-3-5-6-7-8-9-10-12-13-14-15-17-20-21-22-26-27-28-30-32-34-36	1.66069e-30	1.6117e-26
ENSG00000169567_HINT1	TC+KS	FALSE	25	3-4-5-6-8-9-12-13-15-16-17-18-19-20-23-24-25-26-27-28-29-30-32-34-36	1.80471e-30	1.75021e-26
ENSG00000164284_GRPEL2	TC+PKS	FALSE	22	2-4-5-6-8-9-11-12-13-15-16-18-20-21-23-24-26-27-30-32-34-36	3.14667e-30	3.04377e-26
ENSG00000213585_VDAC1	TC+PKS	FALSE	21	5-6-8-9-12-13-15-19-21-23-24-26-27-28-30-31-32-33-34-35-36	3.70447e-30	3.58185e-26
ENSG00000025039_RRAGD	TC+PS	FALSE	20	2-3-5-6-7-8-9-10-12-13-14-15-17-22-27-28-29-30-34-35	4.54039e-30	4.38466e-26
ENSG00000205060_SLC35B4	TC+PK	FALSE	22	2-4-5-6-8-9-12-13-15-16-17-20-23-24-26-27-28-30-32-33-34-36	4.62573e-30	4.4666e-26
ENSG00000260916_CCPG1	TC+PKS	FALSE	25	2-4-5-6-8-9-12-13-15-16-17-18-20-21-23-24-26-27-28-29-30-31-32-34-36	5.47595e-30	5.28046e-26
ENSG00000198270_TMEM116	TC+PKS	FALSE	22	2-5-6-8-9-12-13-15-16-17-20-21-23-24-26-27-28-30-32-33-34-36	5.82049e-30	5.61037e-26
ENSG00000101557_USP14	TC+PKS	FALSE	23	2-4-5-6-7-8-9-11-12-13-14-15-19-21-22-24-26-30-31-33-34-35-36	5.82452e-30	5.61367e-26
ENSG00000157992_KRTCAP3	TC+PK	FALSE	24	2-4-5-6-8-9-12-13-15-16-17-20-23-24-25-26-27-28-29-30-32-33-34-36	5.91695e-30	5.70157e-26
ENSG00000132963_POMP	TC+PKS	FALSE	21	2-5-6-7-8-9-12-13-15-16-17-20-23-24-26-27-28-30-32-34-36	9.04551e-30	8.69726e-26
ENSG00000135218_CD36	TC+PKS	FALSE	22	2-5-6-8-9-12-13-14-15-16-17-21-23-24-26-27-28-30-33-34-35-36	1.02062e-29	9.80509e-26
ENSG00000023734_STRAP	TC+PKS	FALSE	25	2-3-4-5-6-8-9-10-11-12-13-15-16-20-21-22-24-26-29-30-32-33-34-35-36	1.05634e-29	1.01472e-25
ENSG00000139211_AMIGO2	TC+K	FALSE	23	2-5-6-8-9-12-13-14-15-16-17-19-20-21-23-24-26-27-28-30-32-34-36	1.48906e-29	1.42816e-25
ENSG00000153551_CMTM7	TC+KS	FALSE	24	2-4-6-7-8-9-12-13-14-15-16-17-19-21-23-24-25-26-27-28-29-30-34-36	1.54399e-29	1.48053e-25
ENSG00000105928_DFNA5	TC+K	FALSE	27	1-2-3-4-5-7-8-9-10-12-13-14-16-17-20-21-23-24-26-27-28-29-32-33-34-35-36	1.6925e-29	1.62158e-25
ENSG00000035681_NSMAF	TC+PKS	FALSE	25	1-3-4-5-6-8-11-12-13-15-16-17-18-19-21-22-23-24-26-29-30-32-33-34-36	1.73246e-29	1.65953e-25
ENSG00000077721_UBE2A	TC+PKS	FALSE	20	2-5-6-8-9-12-13-15-16-17-20-23-24-26-27-28-30-32-34-36	1.86794e-29	1.78837e-25
ENSG00000179630_LACC1	TC+PKS	FALSE	19	6-8-12-13-15-18-19-21-23-24-26-27-28-29-30-31-33-34-36	2.0681e-29	1.97917e-25
ENSG00000243955_GSTA1	TC+PKS	FALSE	26	2-3-5-6-7-8-9-10-12-13-14-15-17-19-21-22-26-27-28-29-30-31-33-34-35-36	2.12134e-29	2.02927e-25
ENSG00000120063_GNA13	TC+PKS	FALSE	24	2-4-5-6-8-9-11-12-13-15-16-17-20-22-23-24-26-29-30-32-33-34-35-36	2.36927e-29	2.26455e-25
ENSG00000123545_NDUFAF4	TC+PKS	FALSE	24	2-4-5-6-8-9-11-12-13-15-16-20-21-22-23-24-26-29-30-31-32-33-34-36	2.63674e-29	2.51887e-25
ENSG00000159128_IFNGR2	TC+PKS	FALSE	22	5-6-8-9-11-12-13-15-16-18-19-21-22-23-24-26-29-30-32-33-34-36	3.01277e-29	2.8769e-25
ENSG00000054277_OPN3	TC+PK	FALSE	24	2-3-5-7-9-10-12-13-15-16-17-20-21-22-23-24-26-27-28-29-32-33-34-36	3.60755e-29	3.44124e-25
ENSG00000105612_DNASE2	TC+PKS	FALSE	25	2-4-5-6-8-9-11-12-13-15-16-17-20-22-23-24-26-27-28-29-30-32-34-35-36	3.79452e-29	3.61846e-25
ENSG00000006576_PHTF2	TC+K	FALSE	19	2-5-6-9-12-13-16-17-19-20-21-23-24-27-28-32-33-34-36	3.91099e-29	3.72874e-25
ENSG00000143179_UCK2	TC+KS	FALSE	25	3-5-6-7-8-10-11-12-13-14-15-16-18-19-20-21-22-23-24-26-28-29-32-34-36	4.20961e-29	4.01218e-25
ENSG00000172965_MIR4435-2HG	TC+PKS	FALSE	22	2-5-6-8-9-12-13-15-16-17-20-21-23-24-26-27-30-32-33-34-35-36	5.47606e-29	5.21047e-25
ENSG00000154102_C16orf74	TC+K	FALSE	24	2-3-5-6-7-8-9-12-13-14-15-16-17-20-22-23-24-26-27-29-30-32-34-36	6.43368e-29	6.11264e-25
ENSG00000085365_SCAMP1	TC+PKS	FALSE	23	2-4-5-6-8-9-13-15-16-17-18-20-22-24-26-28-29-30-31-32-33-34-36	6.60954e-29	6.27774e-25
ENSG00000173156_RHOD	TC+PK	FALSE	23	1-3-4-7-9-11-12-13-15-16-17-19-20-22-23-25-26-27-29-31-32-34-36	7.33527e-29	6.96191e-25
ENSG00000008130_NADK	TC+K	FALSE	24	2-3-5-6-7-8-9-10-12-13-14-15-16-17-20-23-24-26-27-28-30-32-34-36	9.18282e-29	8.70715e-25
ENSG00000117984_CTSD	TC+K	FALSE	24	2-3-4-7-9-10-11-14-16-17-19-20-21-23-24-26-27-28-30-31-32-34-35-36	9.59663e-29	9.09665e-25
ENSG00000070214_SLC44A1	TC+KS	FALSE	23	2-4-6-8-9-11-12-13-14-15-16-19-21-22-23-24-25-26-29-31-33-34-36	1.01095e-28	9.58081e-25
ENSG00000135930_EIF4E2	TC+PK	FALSE	23	2-5-6-7-8-9-12-13-14-15-16-17-18-20-23-24-26-27-28-30-32-34-36	1.43947e-28	1.36246e-24
ENSG00000107959_PITRM1	TC+PKS	FALSE	22	2-4-5-6-8-9-11-12-13-15-16-17-20-23-24-26-27-28-30-32-34-36	1.57334e-28	1.48885e-24
ENSG00000197170_PSMD12	TC+PKS	FALSE	23	2-3-4-5-6-8-9-10-11-12-13-14-15-20-21-26-29-30-32-33-34-35-36	1.62841e-28	1.54064e-24
ENSG00000155506_LARP1	TC+PK	FALSE	24	1-2-3-4-5-6-7-8-9-12-13-15-16-18-19-23-24-26-27-28-30-32-34-36	2.16037e-28	2.04069e-24
ENSG00000137876_RSL24D1	TC+K	FALSE	20	2-5-6-8-9-12-13-15-16-17-20-23-24-26-27-28-30-32-34-36	2.2643e-28	2.13773e-24
ENSG00000104219_ZDHHC2	TC+PKS	FALSE	24	2-4-5-6-7-8-9-12-13-14-15-16-19-21-23-24-25-26-27-28-30-32-34-36	2.36498e-28	2.23207e-24
ENSG00000126878_AIF1L	TC+PKS	FALSE	21	2-4-5-6-7-8-9-12-13-15-16-17-20-23-24-26-28-30-32-34-36	2.40178e-28	2.26656e-24
ENSG00000066027_PPP2R5A	TC+PKS	FALSE	23	2-4-5-6-8-9-12-13-15-16-17-20-23-24-26-27-28-29-30-32-34-35-36	3.00214e-28	2.82861e-24
ENSG00000128272_ATF4	TC+K	FALSE	24	2-4-5-6-7-8-9-11-12-13-15-16-17-20-23-24-26-27-30-31-32-34-35-36	3.08406e-28	2.90549e-24
ENSG00000197535_MYO5A	TC+PKS	FALSE	19	1-6-8-12-13-15-19-21-23-24-26-27-28-30-32-33-34-35-36	3.8556e-28	3.62311e-24
ENSG00000101158_NELFCD	TC+KS	FALSE	26	2-4-5-6-8-9-11-12-13-15-16-19-20-21-22-23-24-26-28-29-30-31-32-33-34-36	4.11506e-28	3.86363e-24
ENSG00000184731_FAM110C	TC+PKS	FALSE	25	1-3-5-6-8-9-11-12-13-15-16-18-19-21-22-23-24-26-27-28-30-32-33-34-36	5.65856e-28	5.30264e-24
ENSG00000099219_ERMP1	TC+PKS	FALSE	23	1-5-8-9-12-13-15-16-17-18-20-21-23-24-26-27-28-30-32-33-34-35-36	5.93395e-28	5.55833e-24
ENSG00000170027_YWHAG	TC+PKS	FALSE	24	2-4-5-6-8-9-11-12-13-15-16-18-20-21-22-23-24-26-27-29-30-32-34-36	6.3372e-28	5.93225e-24
ENSG00000116199_FAM20B	TC+PKS	FALSE	23	6-8-9-11-12-13-15-16-19-20-21-22-23-24-26-28-29-30-31-32-33-34-36	7.61111e-28	7.11486e-24
ENSG00000158985_CDC42SE2	TC+PKS	FALSE	17	4-8-11-15-17-20-21-22-26-27-28-29-30-33-34-35-36	7.72778e-28	7.22238e-24
ENSG00000122778_KIAA1549	TC+KS	FALSE	20	2-5-6-8-9-12-13-15-16-17-20-21-23-24-26-27-28-32-34-36	8.44487e-28	7.89005e-24
ENSG00000161013_MGAT4B	TC+PKS	FALSE	22	4-5-6-8-11-12-13-15-18-19-21-22-23-24-26-29-30-32-33-34-35-36	8.69981e-28	8.12649e-24
ENSG00000103035_PSMD7	TC+KS	FALSE	24	2-4-5-6-8-11-12-13-15-16-18-19-21-22-23-24-26-28-29-30-31-32-34-36	9.18353e-28	8.57466e-24
ENSG00000173744_AGFG1	TC+PK	FALSE	22	1-2-5-8-9-11-12-13-15-16-20-22-23-24-26-27-29-30-31-32-34-36	9.76281e-28	9.11163e-24
ENSG00000184840_TMED9	TC+PKS	FALSE	23	1-2-3-5-6-8-12-13-15-18-19-21-23-24-25-26-28-30-32-33-34-35-36	1.02264e-27	9.53917e-24
ENSG00000172216_CEBPB	TC+K	FALSE	20	2-5-7-9-12-14-16-17-19-20-21-23-26-27-30-31-32-33-34-36	1.15926e-27	1.08031e-23
ENSG00000138758_SEPT11	TC+PKS	FALSE	24	2-5-6-8-9-11-12-13-15-16-17-20-21-22-23-24-26-27-28-30-32-34-35-36	1.22762e-27	1.14328e-23
ENSG00000227376_FTH1P16	TC+PKS	FALSE	21	2-5-6-8-9-12-13-15-16-17-20-23-24-26-27-28-30-32-34-35-36	1.51031e-27	1.40459e-23
ENSG00000139842_CUL4A	TC+KS	FALSE	22	2-4-5-6-8-9-11-12-13-15-16-20-22-23-24-26-28-29-30-32-34-36	1.51404e-27	1.40775e-23
ENSG00000164292_RHOBTB3	TC+PK	FALSE	22	2-5-6-8-9-12-13-15-16-17-20-23-24-26-27-28-30-31-32-33-34-36	1.60635e-27	1.49311e-23
ENSG00000118762_PKD2	TC+PKS	FALSE	18	6-8-13-15-16-21-23-24-25-26-27-28-30-31-33-34-35-36	1.97208e-27	1.82989e-23
ENSG00000116667_C1orf21	TC+PKS	FALSE	19	4-6-8-13-15-18-19-21-24-26-27-28-29-30-31-33-34-35-36	2.44405e-27	2.26344e-23
ENSG00000168159_RNF187	TC+PKS	FALSE	23	2-5-6-8-11-12-15-16-17-20-21-23-24-26-27-28-29-30-32-33-34-35-36	4.32988e-27	3.99562e-23
ENSG00000102287_GABRE	TC+KS	FALSE	23	4-5-6-8-10-11-13-15-16-19-20-21-22-23-24-26-28-29-31-32-33-34-36	4.83685e-27	4.46199e-23
ENSG00000144840_RABL3	TC+K	FALSE	22	2-5-6-8-9-12-13-15-16-17-19-20-21-23-24-26-27-28-30-32-34-36	6.54569e-27	6.02072e-23
ENSG00000107372_ZFAND5	TC+KS	FALSE	22	2-4-5-6-8-9-11-12-13-14-15-16-20-22-23-24-26-28-29-32-34-36	6.92827e-27	6.36916e-23
ENSG00000147576_ADHFE1	TC+K	FALSE	23	2-5-6-8-9-10-12-13-15-16-17-18-19-20-21-23-26-27-28-30-32-34-36	7.3367e-27	6.74316e-23
ENSG00000140450_ARRDC4	TC+PKS	FALSE	20	2-6-8-9-10-12-13-15-17-20-21-24-26-27-28-30-33-34-35-36	8.21477e-27	7.5428e-23
ENSG00000015475_BID	TC+PK	FALSE	28	2-3-4-5-7-9-10-11-12-13-14-16-17-18-20-21-23-24-25-26-27-28-30-31-32-33-34-36	1.13713e-26	1.04218e-22
ENSG00000187164_SHTN1	TC+KS	FALSE	20	2-4-5-6-7-8-9-11-12-13-14-15-16-22-23-24-26-32-34-36	1.24099e-26	1.13687e-22
ENSG00000136478_TEX2	TC+PKS	FALSE	20	2-5-6-8-9-12-13-15-16-20-21-24-26-28-30-32-33-34-35-36	1.49931e-26	1.37247e-22
ENSG00000019995_ZRANB1	TC+K	FALSE	22	2-4-5-6-8-9-11-12-13-15-16-18-19-20-21-22-23-26-28-29-32-36	1.6017e-26	1.46572e-22
ENSG00000145685_LHFPL2	TC+PKS	FALSE	23	4-5-6-8-12-13-15-16-17-20-21-23-24-26-27-28-29-30-32-33-34-35-36	1.6647e-26	1.52287e-22
ENSG00000091527_CDV3	TC+PKS	FALSE	23	2-5-6-8-9-12-13-15-16-19-20-21-23-24-25-26-27-28-30-32-33-34-36	1.71139e-26	1.5649e-22
ENSG00000180921_FAM83H	TC+PKS	FALSE	24	3-4-5-6-8-11-12-13-15-16-17-18-19-20-21-22-23-24-25-26-29-32-34-36	3.1047e-26	2.82745e-22
ENSG00000111490_TBC1D30	TC+KS	FALSE	23	2-5-6-7-8-9-12-13-14-15-16-17-23-24-25-26-27-28-29-30-32-34-35	4.09935e-26	3.7259e-22
ENSG00000211459_MT-RNR1	TC+PKS	FALSE	24	2-4-5-6-8-9-11-12-13-15-16-20-21-22-23-24-26-29-30-32-33-34-35-36	4.31636e-26	3.92141e-22
ENSG00000134824_FADS2	TC+PKS	FALSE	20	2-3-4-5-6-7-8-9-10-11-12-13-14-15-21-30-31-32-35-36	6.2454e-26	5.66083e-22
ENSG00000085733_CTTN	TC+PK	FALSE	23	5-6-8-9-11-12-13-15-16-18-19-20-21-22-23-24-26-27-28-29-32-34-36	6.41327e-26	5.81171e-22
ENSG00000138071_ACTR2	TC+PKS	FALSE	18	3-4-8-10-11-12-14-15-16-17-21-24-25-26-30-33-35-36	6.78178e-26	6.14294e-22
ENSG00000142686_C1orf216	TC+PKS	FALSE	23	2-5-6-8-9-11-12-13-15-16-19-21-22-23-24-25-26-28-30-32-33-34-36	7.30794e-26	6.61441e-22
ENSG00000040633_PHF23	TC+PKS	FALSE	23	2-3-4-5-6-8-9-10-11-12-13-15-16-20-21-22-23-24-26-29-32-34-36	7.39452e-26	6.69204e-22
ENSG00000150991_UBC	TC+S	FALSE	23	2-4-5-6-8-9-11-14-15-16-19-20-22-23-24-26-27-28-29-32-34-35-36	9.84358e-26	8.88678e-22
ENSG00000149100_EIF3M	TC+PKS	FALSE	22	5-6-8-9-11-12-13-15-16-19-21-22-23-24-26-28-29-31-32-33-34-36	1.02787e-25	9.27344e-22
ENSG00000162407_PLPP3	TC+K	FALSE	23	2-5-6-8-9-12-13-14-15-16-17-20-23-24-25-26-27-28-30-32-33-34-36	1.09883e-25	9.91033e-22
ENSG00000210049_MT-TF	TC+PKS	FALSE	20	2-6-8-9-10-11-12-13-14-15-16-17-20-24-26-28-30-33-34-36	1.10074e-25	9.92648e-22
ENSG00000125089_SH3TC1	TC+PKS	FALSE	21	1-2-4-5-6-8-9-11-12-13-15-16-20-22-23-24-26-29-32-34-36	1.47554e-25	1.32681e-21
ENSG00000112290_WASF1	TC+PKS	FALSE	20	4-5-6-8-9-11-12-13-15-19-21-22-23-24-26-30-31-33-34-36	1.63761e-25	1.47139e-21
ENSG00000117859_OSBPL9	TC+PKS	FALSE	22	1-2-5-6-8-9-12-13-15-16-17-20-21-23-24-26-27-28-30-32-34-36	2.47351e-25	2.21602e-21
ENSG00000134291_TMEM106C	TC+K	FALSE	18	2-5-6-9-10-12-13-16-17-20-21-23-24-27-28-32-33-34	2.57666e-25	2.3074e-21
ENSG00000115233_PSMD14	TC+PKS	FALSE	22	2-5-6-8-9-12-13-15-16-17-20-21-23-24-26-27-28-30-32-34-35-36	3.08403e-25	2.75897e-21
ENSG00000105223_PLD3	TC+K	FALSE	22	2-5-7-8-9-11-12-13-15-16-17-19-20-22-23-24-26-29-30-32-34-36	3.44304e-25	3.07704e-21
ENSG00000175166_PSMD2	TC+PK	FALSE	21	2-4-5-6-8-9-11-12-13-15-16-18-20-22-23-24-26-27-32-34-36	3.64707e-25	3.25792e-21
ENSG00000167962_ZNF598	TC+PKS	FALSE	22	2-4-5-6-8-11-12-13-15-16-20-21-22-23-24-26-29-32-33-34-35-36	4.99678e-25	4.45413e-21
ENSG00000059573_ALDH18A1	TC+KS	FALSE	21	2-5-6-8-9-12-13-15-16-17-20-23-24-25-26-27-28-30-32-34-36	5.1461e-25	4.58517e-21
ENSG00000225177_RP11-390P2.4	TC+PKS	FALSE	21	2-5-6-8-9-12-13-15-16-17-20-23-24-26-27-30-31-32-34-35-36	5.27037e-25	4.69485e-21
ENSG00000141367_CLTC	TC+PKS	FALSE	20	5-6-8-11-12-13-14-15-18-19-21-23-24-26-27-28-30-32-34-36	5.71223e-25	5.0856e-21
ENSG00000075151_EIF4G3	TC+PKS	FALSE	23	2-3-5-6-8-9-10-12-13-15-17-22-23-24-26-27-28-29-30-32-34-35-36	5.99468e-25	5.33467e-21
ENSG00000176046_NUPR1	TC+PKS	FALSE	20	2-5-7-8-9-10-11-12-13-14-15-17-21-23-26-27-30-32-35-36	6.71745e-25	5.97047e-21
ENSG00000108424_KPNB1	TC+PKS	FALSE	20	5-6-8-12-13-15-16-18-19-21-22-23-24-26-27-28-30-32-34-36	6.9826e-25	6.20404e-21
ENSG00000129084_PSMA1	TC+PKS	FALSE	21	2-4-5-6-8-9-11-12-13-15-16-20-22-23-24-26-29-30-32-34-36	8.69015e-25	7.71164e-21
ENSG00000150893_FREM2	TC+PKS	FALSE	20	2-3-4-5-6-7-8-9-10-12-13-14-15-17-21-22-27-28-29-30	8.90582e-25	7.90213e-21
ENSG00000168958_MFF	TC+PKS	FALSE	19	2-5-6-8-9-11-12-13-15-16-20-23-24-26-29-30-32-34-36	8.9366e-25	7.92855e-21
ENSG00000074410_CA12	TC+PK	FALSE	21	1-5-7-9-11-12-13-15-16-18-20-21-22-23-24-26-27-29-32-34-36	1.09807e-24	9.7245e-21
ENSG00000164713_BRI3	TC+PKS	FALSE	24	4-5-6-8-9-11-12-13-15-16-18-20-21-22-23-24-26-27-29-30-32-34-35-36	1.1212e-24	9.92708e-21
ENSG00000144369_FAM171B	TC+PKS	FALSE	22	4-6-8-11-13-14-15-17-19-20-21-22-24-26-27-28-29-30-31-33-34-36	1.53769e-24	1.35701e-20
ENSG00000140374_ETFA	TC+PKS	FALSE	19	5-6-8-11-12-13-14-15-19-21-23-24-26-28-30-33-34-35-36	1.56101e-24	1.37697e-20
ENSG00000040341_STAU2	TC+K	FALSE	14	2-5-9-12-16-17-19-20-21-23-27-31-32-33	1.89052e-24	1.66517e-20
ENSG00000130826_DKC1	TC+KS	FALSE	26	2-3-5-6-8-9-10-12-13-15-16-17-20-22-23-24-25-26-27-28-30-31-32-34-35-36	1.93465e-24	1.70346e-20
ENSG00000132824_SERINC3	TC+PKS	FALSE	20	4-6-8-9-11-13-15-16-19-20-21-22-23-24-26-29-33-34-35-36	2.03074e-24	1.78725e-20
ENSG00000198355_PIM3	TC+PKS	FALSE	21	4-5-6-8-12-13-15-17-18-19-21-22-23-24-26-29-30-32-34-35-36	2.08253e-24	1.83263e-20
ENSG00000163399_ATP1A1	TC+KS	FALSE	19	1-6-7-8-12-13-14-15-19-20-21-23-24-25-26-28-29-30-33	2.27755e-24	2.00219e-20
ENSG00000210082_MT-RNR2	TC+PKS	FALSE	18	2-5-6-8-9-12-13-15-16-17-20-24-26-28-30-32-34-36	2.335e-24	2.05199e-20
ENSG00000169764_UGP2	TC+PKS	FALSE	21	1-2-3-5-7-8-9-10-11-12-13-14-15-17-19-22-27-28-29-30-35	2.57423e-24	2.2612e-20
ENSG00000057757_PITHD1	TC+PKS	FALSE	23	2-4-5-6-8-9-11-12-13-15-16-21-22-23-24-26-29-30-32-33-34-35-36	2.9945e-24	2.62738e-20
ENSG00000051108_HERPUD1	TC+PKS	FALSE	23	2-5-6-8-9-11-12-13-15-16-17-19-20-22-23-24-26-27-30-32-34-35-36	3.28176e-24	2.87876e-20
ENSG00000166347_CYB5A	TC+KS	FALSE	23	2-5-6-8-9-12-13-14-15-16-18-19-21-23-24-25-26-27-28-30-32-34-36	3.5932e-24	3.14944e-20
ENSG00000145247_OCIAD2	TC+PKS	FALSE	26	1-4-5-6-8-9-11-12-13-14-15-17-18-19-21-22-23-24-26-29-30-32-33-34-35-36	3.67553e-24	3.22087e-20
ENSG00000107263_RAPGEF1	TC+PK	FALSE	23	2-5-6-7-9-12-13-14-16-17-18-21-23-24-25-27-28-29-32-33-34-35-36	3.98201e-24	3.48625e-20
ENSG00000145050_MANF	TC+PKS	FALSE	22	4-5-6-8-9-11-12-13-14-15-17-18-19-21-22-23-24-26-29-32-34-36	4.20903e-24	3.68206e-20
ENSG00000115902_SLC1A4	TC+K	FALSE	18	1-2-3-5-6-7-9-12-16-17-19-20-21-23-27-31-32-33	4.35144e-24	3.8062e-20
ENSG00000163701_IL17RE	TC+PKS	FALSE	21	2-6-8-9-10-13-15-16-17-18-20-22-23-24-26-28-30-31-33-34-36	4.8649e-24	4.25144e-20
ENSG00000132507_EIF5A	TC+PKS	FALSE	22	4-5-6-8-11-12-13-15-17-18-19-21-22-23-24-26-29-30-32-33-34-36	5.67889e-24	4.95767e-20
ENSG00000164733_CTSB	TC+K	FALSE	22	1-2-3-4-7-8-9-12-13-15-16-17-20-23-24-26-27-28-30-32-34-36	5.89948e-24	5.14729e-20
ENSG00000112695_COX7A2	TC+PK	FALSE	21	2-5-6-8-9-12-13-15-16-17-18-20-23-24-26-27-28-30-32-34-36	6.10112e-24	5.3214e-20
ENSG00000135597_REPS1	TC+PKS	FALSE	21	2-4-5-6-8-11-12-13-15-20-21-22-24-26-29-30-32-33-34-35-36	6.8153e-24	5.93613e-20
ENSG00000173852_DPY19L1	TC+KS	FALSE	18	2-5-6-9-12-13-15-16-17-20-23-24-27-28-30-32-34-36	6.86113e-24	5.97536e-20
ENSG00000154127_UBASH3B	TC+PK	FALSE	22	2-5-6-8-9-12-13-15-16-17-18-20-23-24-27-28-30-31-32-33-34-36	7.11525e-24	6.19596e-20
ENSG00000142507_PSMB6	TC+S	FALSE	20	2-4-5-6-8-9-11-12-13-15-16-20-22-23-24-26-29-32-34-36	9.08239e-24	7.88805e-20
ENSG00000109654_TRIM2	TC+K	FALSE	23	1-2-3-5-7-8-9-10-11-12-13-14-15-17-19-20-22-24-27-30-31-32-35	1.03508e-23	8.97932e-20
ENSG00000198931_APRT	TC+K	FALSE	20	2-5-6-8-9-12-13-15-16-17-18-19-20-23-24-26-30-32-34-36	1.15226e-23	9.98893e-20
ENSG00000033100_CHPF2	TC+PKS	FALSE	20	2-5-6-8-12-13-15-16-19-20-22-23-24-26-27-28-30-32-34-36	1.23316e-23	1.06841e-19
ENSG00000181045_SLC26A11	TC+PKS	FALSE	18	2-5-6-8-9-12-13-15-16-23-24-26-27-28-30-32-34-36	1.45058e-23	1.25489e-19
ENSG00000169429_CXCL8	TC+PK	FALSE	21	2-5-6-8-9-12-13-15-16-17-18-20-23-26-27-28-30-31-32-33-36	1.46344e-23	1.26587e-19
ENSG00000250303_RP11-356J5.12	TC+K	FALSE	21	2-5-6-8-9-12-13-14-15-16-17-20-21-23-24-26-27-28-30-32-34	1.81472e-23	1.56665e-19
ENSG00000184117_NIPSNAP1	TC+PKS	FALSE	19	2-5-6-8-9-12-13-15-16-21-23-24-26-30-32-33-34-35-36	2.07171e-23	1.78644e-19
ENSG00000125657_TNFSF9	TC+PK	FALSE	22	1-3-4-5-7-9-12-13-15-16-17-18-20-23-24-26-27-28-30-32-34-36	2.14914e-23	1.85277e-19
ENSG00000266402_SNHG25	TC+KS	FALSE	19	3-4-7-10-14-16-19-21-22-23-24-25-26-28-30-31-33-34-36	2.33664e-23	2.01348e-19
ENSG00000115504_EHBP1	TC+KS	FALSE	24	3-6-7-8-11-12-13-15-16-19-20-21-22-23-24-26-28-29-30-31-32-33-34-36	2.49065e-23	2.14445e-19
ENSG00000168268_NT5DC2	TC+K	FALSE	18	3-7-9-12-16-17-19-20-21-22-23-24-26-29-32-33-34-36	2.4913e-23	2.14476e-19
ENSG00000123178_SPRYD7	TC+PKS	FALSE	24	2-4-5-6-8-9-11-12-13-15-16-20-21-22-23-24-26-29-30-32-33-34-35-36	2.79225e-23	2.40078e-19
ENSG00000059122_FLYWCH1	TC+K	FALSE	20	2-5-6-8-9-12-13-15-16-17-20-23-24-26-27-28-30-32-34-36	2.99103e-23	2.56959e-19
ENSG00000122783_C7orf49	TC+PKS	FALSE	23	2-5-6-8-9-11-12-13-15-16-19-21-22-23-24-26-28-29-30-31-33-34-36	3.33947e-23	2.86459e-19
ENSG00000128928_IVD	TC+KS	FALSE	18	4-6-8-11-13-15-17-19-21-22-24-26-27-28-29-30-34-36	4.49596e-23	3.84405e-19
ENSG00000092871_RFFL	TC+K	FALSE	20	2-5-6-8-9-12-13-15-16-17-20-23-24-26-27-28-30-32-34-36	4.61103e-23	3.9415e-19
ENSG00000100605_ITPK1	TC+KS	FALSE	21	2-3-5-6-9-10-12-13-15-16-17-20-23-24-26-27-28-30-32-34-36	5.18181e-23	4.42371e-19
ENSG00000013306_SLC25A39	TC+PKS	FALSE	21	4-5-6-8-11-12-13-15-16-21-22-23-24-26-29-30-32-33-34-35-36	5.56454e-23	4.74766e-19
ENSG00000104980_TIMM44	TC+PKS	FALSE	21	2-4-5-6-8-9-11-12-13-15-16-21-22-23-24-26-28-30-32-34-36	6.30079e-23	5.3689e-19
ENSG00000039068_CDH1	TC+PKS	FALSE	20	1-4-8-9-11-12-13-15-16-20-22-23-24-26-29-32-33-34-35-36	6.87779e-23	5.85575e-19
ENSG00000141447_OSBPL1A	TC+K	FALSE	20	2-5-6-8-9-10-11-12-13-15-16-17-18-19-20-21-23-32-34-36	7.87496e-23	6.69765e-19
ENSG00000002834_LASP1	TC+PK	FALSE	16	5-7-9-12-16-17-18-19-20-21-23-27-31-32-33-36	8.09284e-23	6.87973e-19
ENSG00000081320_STK17B	TC+PKS	FALSE	20	2-5-6-8-9-12-13-15-16-17-20-23-24-26-27-28-30-32-34-36	8.09611e-23	6.88169e-19
ENSG00000188021_UBQLN2	TC+PK	FALSE	21	2-3-4-5-7-9-12-15-16-17-19-20-23-26-27-28-30-31-32-34-36	1.22582e-22	1.039e-18
ENSG00000160712_IL6R	TC+K	FALSE	18	2-5-6-9-12-13-14-16-17-18-20-21-25-27-28-32-34-36	1.23473e-22	1.04631e-18
ENSG00000008513_ST3GAL1	TC+PKS	FALSE	22	1-3-6-8-9-12-13-14-15-16-19-21-22-23-24-25-26-28-30-33-34-36	1.25775e-22	1.06556e-18
ENSG00000111906_HDDC2	TC+KS	FALSE	20	2-5-6-8-9-12-13-15-16-17-20-23-24-26-27-28-30-32-34-36	1.36399e-22	1.15475e-18
ENSG00000156110_ADK	TC+PK	FALSE	20	2-5-6-8-9-11-12-13-15-16-20-22-23-24-26-27-29-32-34-36	1.56135e-22	1.32028e-18
ENSG00000134308_YWHAQ	TC+PK	FALSE	18	5-6-8-12-13-15-18-19-21-23-24-26-27-28-30-32-34-36	1.56867e-22	1.32631e-18
ENSG00000152082_MZT2B	TC+PKS	FALSE	21	2-6-8-10-13-14-15-16-20-21-22-23-24-26-29-30-31-32-33-34-36	1.57545e-22	1.33189e-18
ENSG00000065923_SLC9A7	TC+PKS	FALSE	21	1-3-7-9-12-13-15-16-18-19-20-21-23-24-26-27-28-30-32-34-36	1.73705e-22	1.46676e-18
ENSG00000117906_RCN2	TC+PKS	FALSE	17	4-6-8-9-10-11-13-14-15-21-26-27-30-31-33-35-36	1.8072e-22	1.5251e-18
ENSG00000171004_HS6ST2	TC+PKS	FALSE	19	6-8-9-12-13-15-17-20-21-24-26-28-30-31-32-33-34-35-36	1.91324e-22	1.61382e-18
ENSG00000198780_FAM169A	TC+PKS	FALSE	21	1-4-6-8-9-10-12-13-14-15-17-18-19-21-26-27-28-29-30-34-36	1.93382e-22	1.63098e-18
ENSG00000175550_DRAP1	TC+S	FALSE	22	4-6-8-9-11-12-13-15-16-17-18-19-21-22-23-24-25-26-29-32-34-36	1.94924e-22	1.6438e-18
ENSG00000197358_BNIP3P1	TC+K	FALSE	22	2-3-5-6-8-9-10-12-13-15-16-17-18-19-20-22-25-27-28-30-32-36	2.09128e-22	1.76211e-18
ENSG00000136950_ARPC5L	TC+PKS	FALSE	19	2-4-5-6-7-8-9-11-12-13-14-15-21-23-26-30-32-35-36	2.14114e-22	1.8037e-18
ENSG00000117394_SLC2A1	TC+PKS	FALSE	21	2-5-6-8-9-12-13-15-17-20-21-22-25-27-28-30-32-33-34-35-36	2.32428e-22	1.95681e-18
ENSG00000133706_LARS	TC+PKS	FALSE	22	2-5-6-8-9-12-13-15-16-17-18-20-21-23-24-26-27-28-30-32-34-36	2.73085e-22	2.2961e-18
ENSG00000140553_UNC45A	TC+PKS	FALSE	19	3-4-5-6-8-10-11-13-15-16-21-22-23-24-25-26-29-34-36	2.77372e-22	2.33131e-18
ENSG00000143575_HAX1	TC+PK	FALSE	21	2-5-6-8-10-11-12-13-16-17-18-20-23-24-26-27-28-30-32-34-36	2.82544e-22	2.37422e-18
ENSG00000107281_NPDC1	TC+PKS	FALSE	26	1-2-3-4-7-8-11-12-13-15-17-18-19-21-22-23-24-26-27-28-29-30-32-33-34-36	3.64145e-22	3.05226e-18
ENSG00000119335_SET	TC+KS	FALSE	21	3-6-7-10-13-14-16-17-19-20-22-23-24-25-26-27-28-30-32-34-36	3.67547e-22	3.08017e-18
ENSG00000069966_GNB5	TC+KS	FALSE	17	1-4-9-12-13-14-15-17-22-24-26-27-28-29-30-34-36	3.75747e-22	3.14763e-18
ENSG00000116649_SRM	TC+KS	FALSE	19	2-5-6-8-9-12-13-15-16-20-22-23-24-26-27-28-32-34-36	5.24076e-22	4.37603e-18
ENSG00000138600_SPPL2A	TC+PKS	FALSE	17	2-3-5-7-8-9-10-12-13-14-15-17-22-27-28-29-30	5.5619e-22	4.64085e-18
ENSG00000164182_NDUFAF2	TC+KS	FALSE	20	5-6-8-12-13-15-16-18-19-21-23-24-25-26-27-28-30-32-34-36	6.79551e-22	5.6593e-18
ENSG00000166197_NOLC1	TC+KS	FALSE	21	2-5-6-8-9-12-13-15-16-17-18-19-23-24-26-27-28-30-32-34-35	6.80421e-22	5.66586e-18
ENSG00000105875_WDR91	TC+KS	FALSE	22	4-5-6-7-8-12-13-15-16-19-21-22-23-24-25-26-28-30-31-33-34-35	8.41426e-22	6.99478e-18
ENSG00000141424_SLC39A6	TC+PKS	FALSE	20	1-3-4-7-8-9-12-13-15-16-17-20-23-24-26-28-30-32-34-36	9.76938e-22	8.10761e-18
ENSG00000151553_FAM160B1	TC+PKS	FALSE	21	2-4-5-6-8-9-11-12-13-15-16-20-22-23-24-26-27-29-32-34-36	9.95945e-22	8.26435e-18
ENSG00000134287_ARF3	TC+PKS	FALSE	16	2-8-15-16-17-20-21-24-26-27-28-30-33-34-35-36	1.01604e-21	8.42808e-18
ENSG00000210100_MT-TI	TC+PKS	FALSE	20	2-3-4-5-6-8-9-10-11-12-13-15-21-26-30-32-33-34-35-36	1.08069e-21	8.95569e-18
ENSG00000064545_TMEM161A	TC+K	FALSE	20	2-5-6-8-9-12-13-15-16-17-20-23-24-26-27-28-30-32-34-36	1.1086e-21	9.18475e-18
ENSG00000138382_METTL5	TC+K	FALSE	17	2-6-8-9-12-13-15-16-17-19-20-27-28-30-32-34-36	1.72887e-21	1.42701e-17
ENSG00000114503_NCBP2	TC+K	FALSE	22	2-5-6-8-9-10-12-13-15-16-17-19-20-22-25-26-27-28-30-32-34-36	2.04596e-21	1.68484e-17
ENSG00000145979_TBC1D7	TC+PK	FALSE	22	2-5-6-8-9-12-13-14-15-16-18-19-21-23-24-26-27-28-30-32-34-36	2.07567e-21	1.70911e-17
ENSG00000096092_TMEM14A	TC+PKS	FALSE	18	4-6-7-8-9-11-12-13-14-15-19-21-24-26-30-33-34-36	2.8422e-21	2.33202e-17
ENSG00000103005_USB1	TC+PK	FALSE	22	2-3-5-9-12-13-15-16-17-18-20-23-24-26-27-28-30-31-32-33-34-36	3.80763e-21	3.11388e-17
ENSG00000214706_IFRD2	TC+PKS	FALSE	20	2-3-5-6-8-9-11-12-13-15-16-20-22-23-24-26-29-32-34-36	3.90422e-21	3.19131e-17
ENSG00000113448_PDE4D	TC+K	FALSE	17	2-5-9-12-15-16-17-19-20-21-23-25-27-31-32-33-36	4.23223e-21	3.45477e-17
ENSG00000153714_LURAP1L	TC+K	FALSE	21	2-5-6-8-9-11-12-13-15-16-17-19-20-23-26-27-29-31-32-34-36	4.29964e-21	3.50937e-17
ENSG00000159199_ATP5G1	TC+KS	FALSE	19	3-6-8-10-13-15-16-19-20-22-23-24-25-26-28-30-32-34-36	4.30897e-21	3.51655e-17
ENSG00000049860_HEXB	TC+PKS	FALSE	22	3-5-6-8-9-12-13-15-16-18-19-21-22-23-24-26-27-28-30-32-34-36	4.40221e-21	3.59089e-17
ENSG00000216775_RP1-152L7.5	TC+PKS	FALSE	19	2-4-5-6-7-8-13-14-15-19-21-24-26-28-30-31-33-34-36	4.96218e-21	4.04219e-17
ENSG00000210191_MT-TL2	TC+K	FALSE	18	2-5-8-9-12-13-15-16-17-19-20-23-26-27-30-32-35-36	5.5198e-21	4.49257e-17
ENSG00000115816_CEBPZ	TC+KS	FALSE	20	2-5-6-8-9-12-13-15-16-17-20-23-24-26-27-28-30-32-34-36	5.87073e-21	4.77232e-17
ENSG00000203485_INF2	TC+PK	FALSE	18	1-3-4-7-9-12-13-16-17-20-23-24-27-28-30-32-34-36	6.07571e-21	4.93652e-17
ENSG00000004864_SLC25A13	TC+PKS	FALSE	18	2-5-6-8-9-12-13-15-20-23-24-26-27-28-30-32-34-36	6.36403e-21	5.16695e-17
ENSG00000102893_PHKB	TC+PKS	FALSE	19	2-5-6-8-9-12-13-15-16-17-20-23-24-26-27-28-30-35-36	6.37029e-21	5.1714e-17
ENSG00000198786_MT-ND5	TC+PKS	FALSE	19	2-5-6-8-12-13-15-17-19-21-24-26-27-28-29-30-32-34-36	6.44459e-21	5.2285e-17
ENSG00000164405_UQCRQ	TC+PKS	FALSE	18	5-6-8-12-13-15-18-19-21-23-24-26-27-28-30-32-34-36	6.67489e-21	5.41334e-17
ENSG00000078269_SYNJ2	TC+PK	FALSE	21	2-5-6-7-8-9-12-13-15-16-17-20-23-24-26-27-28-30-32-34-36	7.2803e-21	5.89341e-17
ENSG00000119912_IDE	TC+PK	FALSE	21	2-3-4-5-6-7-8-9-10-11-12-13-14-15-16-17-20-23-27-31-32	7.29194e-21	5.9021e-17
ENSG00000170088_TMEM192	TC+K	FALSE	17	4-9-11-13-15-16-17-18-20-22-26-27-28-29-30-34-36	9.51863e-21	7.68725e-17
ENSG00000109133_TMEM33	TC+PKS	FALSE	17	4-5-8-9-11-12-13-15-20-21-26-29-30-32-33-35-36	9.58007e-21	7.73495e-17
ENSG00000164080_RAD54L2	TC+KS	FALSE	21	4-5-6-8-12-13-15-16-19-20-22-23-24-26-28-29-30-31-32-34-36	1.04306e-20	8.40814e-17
ENSG00000130005_GAMT	TC+PKS	FALSE	18	4-5-6-11-13-15-17-19-21-22-24-26-28-30-31-33-34-36	1.12998e-20	9.10312e-17
ENSG00000254615_RP11-395G23.3	TC+PKS	FALSE	22	4-5-6-7-8-9-11-12-13-14-15-17-19-21-22-24-26-30-31-33-34-36	1.17119e-20	9.4339e-17
ENSG00000187994_RINL	TC+PKS	FALSE	21	2-5-6-8-9-12-13-14-15-16-17-20-23-24-26-27-28-30-33-34-36	1.20394e-20	9.69053e-17
ENSG00000164038_SLC9B2	TC+KS	FALSE	17	4-6-9-12-13-14-15-17-19-22-24-27-28-29-30-31-35	1.20831e-20	9.72446e-17
ENSG00000130741_EIF2S3	TC+PKS	FALSE	22	2-3-6-7-8-12-13-15-18-19-21-23-24-26-27-28-30-31-32-33-34-36	1.27032e-20	1.02133e-16
ENSG00000108588_CCDC47	TC+PKS	FALSE	16	6-8-12-13-15-21-23-24-26-27-28-30-32-33-34-36	1.50903e-20	1.2116e-16
ENSG00000123600_METTL8	TC+KS	FALSE	18	1-3-9-11-12-13-15-16-20-22-23-24-26-28-31-33-34-36	1.56407e-20	1.25489e-16
ENSG00000079308_TNS1	TC+KS	FALSE	20	3-4-5-7-9-11-13-16-17-18-20-24-26-27-28-30-31-33-34-36	1.56696e-20	1.25701e-16
ENSG00000091140_DLD	TC+KS	FALSE	20	2-4-5-6-8-9-11-12-13-15-17-20-22-24-27-28-29-30-32-34	1.81865e-20	1.45565e-16
ENSG00000130703_OSBPL2	TC+PK	FALSE	18	2-4-5-6-8-9-10-11-12-13-15-20-23-26-29-32-34-36	1.876e-20	1.50061e-16
ENSG00000186088_GSAP	TC+KS	FALSE	18	2-5-6-8-9-11-12-13-15-16-20-22-23-24-26-32-34-36	1.98583e-20	1.58668e-16
ENSG00000105176_URI1	TC+PKS	FALSE	17	2-6-8-13-15-17-21-22-24-26-27-28-29-30-33-34-36	2.00168e-20	1.59914e-16
ENSG00000152684_PELO	TC+PK	FALSE	20	2-4-5-6-8-9-11-12-13-15-16-20-23-24-26-27-30-32-34-36	2.01588e-20	1.60989e-16
ENSG00000117614_SYF2	TC+KS	FALSE	20	3-4-7-10-11-13-16-17-19-20-23-24-26-27-28-29-30-31-34-35	2.18142e-20	1.74121e-16
ENSG00000101166_PRELID3B	TC+S	FALSE	18	2-3-4-5-6-8-9-10-11-12-13-15-20-22-29-32-34-36	2.27208e-20	1.81335e-16
ENSG00000239672_NME1	TC+K	FALSE	17	2-5-6-9-12-13-16-17-20-21-22-23-24-26-32-33-34	2.33164e-20	1.86041e-16
ENSG00000155975_VPS37A	TC+PKS	FALSE	21	5-6-8-9-11-12-13-14-15-16-20-21-23-24-26-30-32-33-34-35-36	2.51795e-20	2.00655e-16
ENSG00000149084_HSD17B12	TC+PKS	FALSE	15	3-8-9-10-11-12-13-14-15-21-26-30-33-35-36	2.57199e-20	2.0491e-16
ENSG00000164543_STK17A	TC+PKS	FALSE	17	1-3-4-7-9-12-13-15-16-17-20-23-26-27-30-32-36	2.92664e-20	2.3296e-16
ENSG00000116251_RPL22	TC+PKS	FALSE	18	3-6-8-10-13-15-19-21-22-24-25-26-28-30-31-33-34-36	3.16513e-20	2.51691e-16
ENSG00000253719_ATXN7L3B	TC+PKS	FALSE	16	4-8-11-15-17-18-21-22-26-28-29-30-31-33-34-36	3.20842e-20	2.55037e-16
ENSG00000008018_PSMB1	TC+KS	FALSE	18	2-4-5-6-8-9-11-12-13-15-19-21-23-24-26-32-34-36	3.55841e-20	2.82644e-16
ENSG00000214160_ALG3	TC+KS	FALSE	20	3-5-6-8-10-13-15-16-19-21-23-24-25-26-27-28-30-32-34-36	3.99628e-20	3.17025e-16
ENSG00000143815_LBR	TC+K	FALSE	18	2-3-4-5-6-8-9-11-12-13-15-16-20-25-29-32-34-36	4.03603e-20	3.20098e-16
ENSG00000177426_TGIF1	TC+K	FALSE	19	2-4-5-6-8-9-11-12-13-15-16-20-23-24-26-29-32-34-36	4.15888e-20	3.29799e-16
ENSG00000165629_ATP5C1	TC+PKS	FALSE	21	1-3-7-9-11-12-13-15-16-18-19-21-22-23-24-25-26-29-32-34-36	4.22353e-20	3.34883e-16
ENSG00000124783_SSR1	TC+PKS	FALSE	19	2-5-8-9-12-13-15-16-17-20-21-23-24-26-27-30-32-35-36	4.61461e-20	3.652e-16
ENSG00000090621_PABPC4	TC+PKS	FALSE	18	3-6-8-9-13-15-16-20-22-23-24-26-28-30-31-33-34-36	4.63804e-20	3.67008e-16
ENSG00000149557_FEZ1	TC+PK	FALSE	18	1-3-4-5-7-9-12-13-16-17-18-20-23-27-28-31-32-33	4.69183e-20	3.7117e-16
ENSG00000048162_NOP16	TC+KS	FALSE	21	2-4-5-6-8-9-11-12-13-15-16-19-20-22-23-24-26-29-32-34-36	5.13942e-20	4.06066e-16
ENSG00000100522_GNPNAT1	TC+PK	FALSE	20	2-5-6-8-9-12-13-15-16-17-20-23-24-26-27-28-30-32-34-36	5.55496e-20	4.38564e-16
ENSG00000136758_YME1L1	TC+PKS	FALSE	17	3-4-5-6-7-8-9-10-11-12-13-14-15-21-26-33-36	5.74556e-20	4.53439e-16
ENSG00000100065_CARD10	TC+PK	FALSE	20	1-3-4-7-9-10-12-14-16-17-20-23-24-26-27-28-32-33-34-36	5.98341e-20	4.71972e-16
ENSG00000180992_MRPL14	TC+PK	FALSE	17	5-6-12-16-17-18-20-23-24-26-27-28-30-32-33-34-36	6.07302e-20	4.78858e-16
ENSG00000138279_ANXA7	TC+PK	FALSE	15	2-4-5-6-8-11-12-17-22-23-27-28-29-30-32	6.20905e-20	4.8946e-16
ENSG00000132341_RAN	TC+PK	FALSE	18	3-5-6-10-12-13-18-19-23-24-25-26-27-28-30-32-34-36	6.24035e-20	4.91802e-16
ENSG00000133606_MKRN1	TC+PKS	FALSE	20	5-6-7-8-12-13-14-15-19-21-23-24-25-26-27-28-30-33-34-36	6.50844e-20	5.12475e-16
ENSG00000140939_NOL3	TC+PKS	FALSE	18	2-5-6-8-9-13-15-16-17-20-24-26-27-28-30-32-34-36	7.10395e-20	5.58797e-16
ENSG00000168438_CDC40	TC+PKS	FALSE	18	6-8-9-13-15-17-19-21-24-26-27-28-29-30-31-33-34-36	7.32785e-20	5.76262e-16
ENSG00000125037_EMC3	TC+K	FALSE	19	1-2-3-4-5-6-7-8-9-13-15-16-17-20-23-24-26-34-36	7.69046e-20	6.0447e-16
ENSG00000152413_HOMER1	TC+K	FALSE	18	2-5-6-8-9-12-13-15-16-17-20-23-24-26-28-32-34-36	8.15654e-20	6.40859e-16
ENSG00000127125_PPCS	TC+PK	FALSE	18	2-3-5-6-7-8-9-10-12-13-14-15-17-22-27-28-29-30	8.95399e-20	7.02709e-16
ENSG00000106683_LIMK1	TC+PKS	FALSE	24	2-4-5-6-8-9-11-12-13-15-16-20-21-22-23-24-26-27-29-30-32-34-35-36	1.04543e-19	8.1962e-16
ENSG00000111640_GAPDH	TC+K	FALSE	18	2-5-9-12-13-15-16-17-20-22-23-27-28-29-30-32-34-36	1.08525e-19	8.5051e-16
ENSG00000130695_CEP85	TC+KS	FALSE	17	2-6-9-12-13-15-16-19-20-23-24-26-28-31-32-34-36	1.28447e-19	1.0042e-15
ENSG00000132128_LRRC41	TC+PKS	FALSE	21	1-3-4-5-6-8-9-11-12-13-14-15-19-21-22-23-24-26-33-34-36	1.78781e-19	1.39181e-15
ENSG00000136261_BZW2	TC+PKS	FALSE	17	2-5-6-8-9-12-13-15-16-17-20-21-26-30-33-35-36	1.82426e-19	1.41982e-15
ENSG00000113643_RARS	TC+PKS	FALSE	19	2-5-6-8-9-12-13-14-15-19-21-24-26-28-30-33-34-35-36	1.95086e-19	1.51757e-15
ENSG00000170745_KCNS3	TC+K	FALSE	20	2-4-5-6-8-9-11-12-13-15-16-20-22-23-24-26-29-32-34-36	2.08111e-19	1.61723e-15
ENSG00000145495_MARCH6	TC+K	FALSE	19	2-6-9-12-13-15-16-17-18-20-21-22-25-27-28-30-32-34-36	2.2289e-19	1.73029e-15
ENSG00000168894_RNF181	TC+PKS	FALSE	22	1-2-4-5-6-8-10-14-15-16-20-21-22-23-24-26-29-30-32-33-34-36	2.2294e-19	1.73046e-15
ENSG00000153879_CEBPG	TC+PKS	FALSE	18	2-5-6-8-9-11-12-13-15-16-20-23-24-26-30-32-34-36	2.327e-19	1.80552e-15
ENSG00000118777_ABCG2	TC+KS	FALSE	16	2-6-7-8-13-15-16-19-23-24-25-26-28-30-31-34	2.3539e-19	1.82616e-15
ENSG00000063046_EIF4B	TC+PKS	FALSE	17	3-4-7-8-15-16-17-20-21-24-26-28-30-31-33-34-36	2.72102e-19	2.1077e-15
ENSG00000091483_FH	TC+KS	FALSE	23	4-5-6-8-9-11-12-13-14-15-16-17-18-19-21-22-23-24-25-26-29-34-36	2.84743e-19	2.20391e-15
ENSG00000100442_FKBP3	TC+PKS	FALSE	18	2-5-6-8-9-10-11-12-13-14-15-16-17-20-26-30-32-36	3.07122e-19	2.37313e-15
ENSG00000230937_MIR205HG	TC+PKS	FALSE	18	2-5-6-8-13-15-16-20-21-22-23-24-26-29-32-33-34-36	3.11822e-19	2.40852e-15
ENSG00000107833_NPM3	TC+KS	FALSE	17	3-4-6-13-16-17-19-23-24-25-26-27-28-30-32-34-35	4.334e-19	3.32851e-15
ENSG00000123124_WWP1	TC+PKS	FALSE	20	4-5-6-8-9-11-12-13-15-21-22-23-24-26-29-32-33-34-35-36	4.86393e-19	3.72675e-15
ENSG00000165996_HACD1	TC+PK	FALSE	16	1-5-9-12-13-15-16-17-20-23-24-26-27-28-32-34	4.88422e-19	3.7418e-15
ENSG00000182195_LDOC1	TC+PKS	FALSE	15	6-8-13-14-15-19-21-24-26-28-30-31-33-34-36	5.08981e-19	3.89726e-15
ENSG00000247596_TWF2	TC+PKS	FALSE	18	4-6-8-9-11-13-15-16-21-22-24-26-29-30-33-34-35-36	5.18775e-19	3.9707e-15
ENSG00000181163_NPM1	TC+KS	FALSE	17	3-4-6-7-10-11-13-16-17-20-23-24-27-28-32-34-35	5.34558e-19	4.08937e-15
ENSG00000129562_DAD1	TC+K	FALSE	17	2-3-5-9-10-12-13-14-15-17-19-20-21-22-27-32-33	5.98482e-19	4.56701e-15
ENSG00000168374_ARF4	TC+PKS	FALSE	21	2-4-5-6-8-9-11-12-13-14-15-16-20-22-23-24-26-29-32-34-36	7.98854e-19	6.07528e-15
ENSG00000166681_BEX3	TC+PKS	FALSE	17	1-3-9-12-13-14-15-19-21-23-24-25-26-28-30-33-36	8.32173e-19	6.32451e-15
ENSG00000006015_C19orf60	TC+K	FALSE	17	2-8-9-11-15-16-17-18-20-26-27-28-29-30-33-34-36	8.42057e-19	6.39879e-15
ENSG00000114573_ATP6V1A	TC+PKS	FALSE	16	2-3-4-5-6-7-8-9-11-12-15-19-20-26-35-36	8.99926e-19	6.83134e-15
ENSG00000138794_CASP6	TC+PK	FALSE	19	1-2-5-9-10-12-14-15-16-17-19-20-23-27-30-31-32-35-36	9.04209e-19	6.86295e-15
ENSG00000212907_MT-ND4L	TC+PK	FALSE	19	2-4-8-9-11-12-15-16-17-20-23-24-26-27-28-29-30-32-36	1.09751e-18	8.29935e-15
ENSG00000014919_COX15	TC+PKS	FALSE	19	1-2-5-6-8-12-15-16-17-20-23-24-26-27-28-30-32-34-36	1.1992e-18	9.06235e-15
ENSG00000178074_C2orf69	TC+PKS	FALSE	15	2-3-4-5-6-7-8-9-10-11-13-15-21-33-36	1.46734e-18	1.10638e-14
ENSG00000100526_CDKN3	TC+PK	FALSE	19	2-4-5-6-9-11-12-13-16-20-21-22-23-24-27-29-32-33-34	1.63243e-18	1.22954e-14
ENSG00000163811_WDR43	TC+PKS	FALSE	19	2-5-6-8-12-13-15-16-17-19-23-24-26-27-28-30-32-34-36	1.6809e-18	1.26588e-14
ENSG00000064393_HIPK2	TC+PK	FALSE	19	5-6-8-9-12-13-14-15-17-23-24-26-27-28-29-30-32-34-36	1.7509e-18	1.31808e-14
ENSG00000182247_UBE2E2	TC+PKS	FALSE	19	2-5-6-8-9-11-12-13-15-16-20-22-23-24-26-29-32-34-36	1.98218e-18	1.48763e-14
ENSG00000267197_CTC-429L19.3	TC+PKS	FALSE	17	2-5-6-8-9-11-12-13-15-20-24-26-28-30-32-34-36	1.99946e-18	1.50039e-14
ENSG00000137801_THBS1	TC+K	FALSE	16	2-5-6-9-12-13-15-16-20-22-23-24-26-32-34-36	2.01213e-18	1.5097e-14
ENSG00000235109_ZSCAN31	TC+KS	FALSE	19	5-6-8-9-12-13-15-16-19-21-22-23-24-26-28-30-32-34-36	2.09789e-18	1.57342e-14
ENSG00000103202_NME4	TC+PKS	FALSE	20	5-6-7-8-11-12-13-14-15-17-19-20-21-22-26-27-28-29-30-33	2.21844e-18	1.66161e-14
ENSG00000064547_LPAR2	TC+PK	FALSE	19	2-5-6-8-9-12-13-15-16-17-20-23-24-26-27-28-29-30-32	2.32016e-18	1.7371e-14
ENSG00000107937_GTPBP4	TC+PK	FALSE	14	2-5-6-8-9-12-13-15-17-22-27-28-29-30	2.32145e-18	1.73784e-14
ENSG00000159377_PSMB4	TC+PKS	FALSE	17	2-5-6-8-9-12-13-15-16-17-20-23-24-26-32-34-36	2.37322e-18	1.77612e-14
ENSG00000154518_ATP5G3	TC+PKS	FALSE	19	1-3-6-8-9-11-12-13-14-15-19-21-22-23-24-25-26-34-36	2.40829e-18	1.80165e-14
ENSG00000069345_DNAJA2	TC+K	FALSE	19	2-5-6-8-9-11-12-13-14-15-16-17-20-23-24-26-27-28-32	2.47653e-18	1.8517e-14
ENSG00000181523_SGSH	TC+KS	FALSE	18	2-5-6-8-9-12-13-15-16-19-20-23-24-26-28-32-34-36	2.57737e-18	1.92556e-14
ENSG00000171298_GAA	TC+PK	FALSE	20	2-5-6-8-9-12-13-15-16-17-20-23-24-26-27-28-30-32-34-36	2.67594e-18	1.99786e-14
ENSG00000185339_TCN2	TC+KS	FALSE	17	2-5-6-7-8-9-12-13-14-15-17-24-25-27-28-29-30	2.71592e-18	2.02743e-14
ENSG00000159131_GART	TC+K	FALSE	19	2-5-6-8-9-12-13-15-16-17-20-23-26-27-28-30-32-34-36	2.77739e-18	2.07248e-14
ENSG00000123989_CHPF	TC+PKS	FALSE	17	3-4-8-12-15-16-17-21-23-24-26-27-28-30-33-35-36	2.82621e-18	2.10835e-14
ENSG00000111057_KRT18	TC+PK	FALSE	18	2-4-5-6-8-9-11-12-13-15-18-20-23-24-29-32-34-36	3.0295e-18	2.25668e-14
ENSG00000132405_TBC1D14	TC+PKS	FALSE	18	4-6-8-11-13-15-16-20-21-22-23-24-26-29-32-33-34-36	3.04255e-18	2.26579e-14
ENSG00000173599_PC	TC+PKS	FALSE	20	2-4-5-6-8-9-11-12-13-15-16-20-22-23-24-26-29-32-34-36	3.28037e-18	2.44026e-14
ENSG00000173726_TOMM20	TC+KS	FALSE	17	2-3-7-9-13-15-16-17-20-23-24-26-28-30-32-34-36	3.69925e-18	2.74632e-14
ENSG00000082641_NFE2L1	TC+PKS	FALSE	16	1-6-7-9-10-11-12-13-14-15-21-26-30-31-35-36	3.73288e-18	2.77054e-14
ENSG00000197122_SRC	TC+K	FALSE	18	2-4-5-8-9-11-12-15-16-19-20-21-22-23-26-29-32-36	4.00201e-18	2.96829e-14
ENSG00000169733_RFNG	TC+S	FALSE	20	2-4-8-9-11-13-15-16-18-20-22-23-24-26-27-28-29-33-34-36	4.1063e-18	3.04441e-14
ENSG00000198677_TTC37	TC+PKS	FALSE	15	3-5-6-8-9-10-12-13-15-21-26-30-33-35-36	4.88441e-18	3.61251e-14
ENSG00000160214_RRP1	TC+PKS	FALSE	20	2-5-6-8-9-12-13-15-16-17-20-23-24-26-27-28-30-32-34-36	5.45348e-18	4.02794e-14
ENSG00000065154_OAT	TC+PK	FALSE	17	2-5-6-9-12-13-15-16-17-20-23-24-27-28-30-32-33	5.51225e-18	4.07024e-14
ENSG00000114209_PDCD10	TC+K	FALSE	17	2-5-8-9-12-15-16-17-19-20-23-24-26-30-32-34-36	5.75332e-18	4.2448e-14
ENSG00000116337_AMPD2	TC+PKS	FALSE	20	5-6-8-12-13-15-16-18-19-21-23-24-25-26-27-28-30-32-34-36	5.79111e-18	4.2721e-14
ENSG00000053372_MRTO4	TC+K	FALSE	13	2-5-9-12-16-17-18-20-21-23-32-33-34	6.01322e-18	4.43354e-14
ENSG00000090487_SPG21	TC+PK	FALSE	18	5-6-8-12-13-15-18-19-21-23-24-26-27-28-30-32-34-36	6.03927e-18	4.45215e-14
ENSG00000148834_GSTO1	TC+K	FALSE	17	2-6-9-11-12-13-16-20-21-22-23-24-29-30-32-34-35	8.01827e-18	5.88461e-14
ENSG00000101856_PGRMC1	TC+PKS	FALSE	18	6-7-8-13-14-15-19-20-21-24-25-26-28-29-30-31-32-33	8.78481e-18	6.43663e-14
ENSG00000269028_MTRNR2L12	TC+PKS	FALSE	15	2-6-8-9-13-15-16-17-20-24-26-28-30-34-36	9.53583e-18	6.98595e-14
ENSG00000140259_MFAP1	TC+KS	FALSE	18	2-5-6-9-12-13-16-17-21-23-24-27-28-29-30-33-34-35	1.06064e-17	7.7639e-14
ENSG00000107651_SEC23IP	TC+K	FALSE	20	2-3-5-6-8-9-10-12-13-15-16-17-19-20-21-22-27-28-30-32	1.06788e-17	7.81473e-14
ENSG00000133027_PEMT	TC+KS	FALSE	16	3-6-10-13-16-17-20-23-24-26-27-28-30-32-34-36	1.20437e-17	8.79554e-14
ENSG00000183734_ASCL2	TC+K	FALSE	11	2-6-9-16-17-18-20-21-24-28-34	1.411e-17	1.02904e-13
ENSG00000173915_USMG5	TC+PK	FALSE	18	5-6-8-12-13-15-18-19-21-23-24-26-27-28-30-32-34-36	1.62022e-17	1.17887e-13
ENSG00000160049_DFFA	TC+PKS	FALSE	18	2-6-8-9-15-16-17-18-20-22-26-27-28-29-30-33-35-36	1.80201e-17	1.30952e-13
ENSG00000108344_PSMD3	TC+PKS	FALSE	17	2-4-6-8-9-11-12-13-15-20-26-29-30-33-34-35-36	1.97321e-17	1.43235e-13
ENSG00000172590_MRPL52	TC+K	FALSE	15	2-5-6-9-12-13-16-17-19-20-21-23-27-32-33	2.15414e-17	1.56197e-13
ENSG00000124226_RNF114	TC+PK	FALSE	18	5-6-10-11-12-13-17-18-19-23-24-26-27-28-29-30-32-34	2.20267e-17	1.59694e-13
ENSG00000128989_ARPP19	TC+PKS	FALSE	22	1-3-7-8-9-11-12-13-15-16-20-21-22-23-24-26-29-32-33-34-35-36	2.24125e-17	1.62424e-13
ENSG00000103187_COTL1	TC+PK	FALSE	17	2-5-6-9-12-13-16-17-20-21-23-24-27-28-32-33-34	2.26895e-17	1.64362e-13
ENSG00000139946_PELI2	TC+PKS	FALSE	17	6-8-9-11-12-13-14-15-16-21-22-24-26-31-33-34-36	2.57647e-17	1.86304e-13
ENSG00000172840_PDP2	TC+PK	FALSE	16	1-2-3-4-5-6-7-8-9-11-12-13-15-32-34-36	2.66722e-17	1.92787e-13
ENSG00000197780_TAF13	TC+PKS	FALSE	16	4-6-8-9-10-11-12-13-14-15-21-26-30-33-35-36	2.76985e-17	2.00011e-13
ENSG00000168724_DNAJC21	TC+PKS	FALSE	17	6-8-11-12-13-15-19-21-22-23-24-26-28-30-32-34-36	2.95666e-17	2.13205e-13
ENSG00000131368_MRPS25	TC+PKS	FALSE	17	2-6-8-9-13-15-16-19-21-23-24-26-28-30-33-34-36	3.19354e-17	2.29935e-13
ENSG00000232112_TMA7	TC+PKS	FALSE	15	6-8-9-12-13-14-15-21-24-26-27-28-30-34-36	3.22777e-17	2.32335e-13
ENSG00000163249_CCNYL1	TC+K	FALSE	17	2-3-5-8-9-12-15-16-17-19-20-22-27-30-31-32-36	3.23658e-17	2.32937e-13
ENSG00000162702_ZNF281	TC+PK	FALSE	16	2-5-6-9-12-13-15-16-17-20-23-24-27-32-34-36	3.26774e-17	2.35114e-13
ENSG00000140157_NIPA2	TC+PKS	FALSE	20	2-4-5-6-8-9-11-12-13-15-21-22-23-24-26-29-32-33-35-36	3.34503e-17	2.40508e-13
ENSG00000171490_RSL1D1	TC+PKS	FALSE	17	2-6-8-13-15-16-17-20-23-24-26-27-28-30-33-34-36	3.50003e-17	2.51477e-13
ENSG00000254986_DPP3	TC+PK	FALSE	17	5-8-12-13-15-18-19-21-23-24-26-27-28-30-32-34-36	3.57938e-17	2.56964e-13
ENSG00000068001_HYAL2	TC+PKS	FALSE	20	3-8-9-11-12-13-15-16-20-21-22-23-24-25-26-30-32-33-34-36	3.7754e-17	2.70658e-13
ENSG00000236404_VLDLR-AS1	TC+PK	FALSE	19	2-5-6-8-9-12-13-15-16-17-23-24-26-27-28-30-32-34-36	3.82675e-17	2.74148e-13
ENSG00000087494_PTHLH	TC+PKS	FALSE	18	3-5-6-8-9-10-11-12-13-15-18-19-21-30-32-33-34-36	4.03029e-17	2.88528e-13
ENSG00000164346_NSA2	TC+KS	FALSE	16	3-4-7-10-11-14-16-17-23-24-27-28-29-30-32-34	4.12784e-17	2.95388e-13
ENSG00000110888_CAPRIN2	TC+PKS	FALSE	12	1-8-13-15-19-21-26-28-30-33-35-36	4.21619e-17	3.01584e-13
ENSG00000107815_C10orf2	TC+KS	FALSE	17	2-5-6-8-12-13-16-19-20-23-24-26-27-28-32-34-36	4.46913e-17	3.1923e-13
ENSG00000101474_APMAP	TC+PKS	FALSE	15	5-8-12-13-15-16-23-24-26-27-28-30-32-34-36	4.7777e-17	3.40698e-13
ENSG00000102393_GLA	TC+PK	FALSE	16	2-5-6-9-12-13-16-17-20-23-24-27-28-30-32-34	5.04869e-17	3.59719e-13
ENSG00000196878_LAMB3	TC+PK	FALSE	17	1-3-4-7-8-9-12-16-17-19-20-21-23-27-31-32-33	5.90075e-17	4.18894e-13
ENSG00000137996_RTCA	TC+PKS	FALSE	17	2-3-5-8-9-10-15-17-20-22-24-25-27-28-30-35-36	5.98151e-17	4.24508e-13
ENSG00000150995_ITPR1	TC+P	FALSE	14	2-3-4-5-6-7-8-9-10-11-12-13-14-15	6.13033e-17	4.34763e-13
ENSG00000102753_KPNA3	TC+PKS	FALSE	18	3-5-6-7-8-10-12-13-14-15-17-21-22-27-28-29-30-35	6.34823e-17	4.49962e-13
ENSG00000169976_SF3B5	TC+K	FALSE	16	2-3-5-6-7-8-9-13-16-17-22-24-27-28-29-30	6.4871e-17	4.59482e-13
ENSG00000108786_HSD17B1	TC+PKS	FALSE	19	1-4-6-7-8-9-11-12-13-15-21-22-24-26-29-32-33-34-36	6.69453e-17	4.73906e-13
ENSG00000088832_FKBP1A	TC+K	FALSE	16	2-4-5-6-8-9-16-20-22-23-24-26-29-32-34-36	7.2292e-17	5.1096e-13
ENSG00000165802_NSMF	TC+K	FALSE	14	2-6-8-9-12-13-15-16-17-18-20-21-24-26	7.29325e-17	5.15341e-13
ENSG00000155252_PI4K2A	TC+PKS	FALSE	17	1-4-8-9-11-12-15-16-20-22-23-26-28-29-32-35-36	7.31863e-17	5.17061e-13
ENSG00000218739_CEBPZOS	TC+PKS	FALSE	15	2-5-6-7-8-9-11-13-15-17-22-27-28-29-30	7.52852e-17	5.31513e-13
ENSG00000141543_EIF4A3	TC+PK	FALSE	17	2-5-6-8-9-12-13-15-16-20-22-23-24-26-32-34-36	7.90659e-17	5.5781e-13
ENSG00000164032_H2AFZ	TC+PK	FALSE	14	5-6-10-12-18-19-23-24-26-27-28-32-33-34	8.37038e-17	5.90196e-13
ENSG00000164062_APEH	TC+K	FALSE	16	1-3-9-12-13-14-15-16-17-23-24-25-26-27-28-30	8.74886e-17	6.1662e-13
ENSG00000138777_PPA2	TC+PKS	FALSE	19	2-5-6-8-9-12-13-14-15-17-23-24-26-27-28-30-32-34-36	1.11265e-16	7.8097e-13
ENSG00000080189_SLC35C2	TC+KS	FALSE	18	2-6-8-9-11-12-13-15-16-18-20-22-23-24-26-31-34-36	1.13917e-16	7.99245e-13
ENSG00000064115_TM7SF3	wild.type	FALSE	12	1-2-3-4-7-13-17-24-27-28-29-30	1.23983e-16	8.68748e-13
ENSG00000074319_TSG101	TC+K	FALSE	11	2-9-16-17-18-19-20-21-25-34-36	1.35806e-16	9.50505e-13
ENSG00000196072_BLOC1S2	TC+PKS	FALSE	16	4-6-8-11-12-13-15-19-21-22-23-24-26-29-34-36	1.4626e-16	1.02177e-12
ENSG00000170190_SLC16A5	TC+KS	FALSE	14	4-6-11-13-17-20-24-27-28-29-30-32-34-36	1.57166e-16	1.09655e-12
ENSG00000243742_RPLP0P2	TC+PKS	FALSE	16	8-9-13-15-18-20-21-24-26-27-29-30-31-33-34-36	1.64069e-16	1.14405e-12
ENSG00000105364_MRPL4	TC+PKS	FALSE	19	4-5-6-8-9-11-12-13-15-16-20-22-23-24-26-29-32-34-36	1.69691e-16	1.18275e-12
ENSG00000167005_NUDT21	TC+PKS	FALSE	16	4-6-8-9-11-12-13-15-20-22-26-27-29-32-34-36	1.81746e-16	1.26568e-12
ENSG00000163605_PPP4R2	TC+KS	FALSE	17	2-5-6-8-9-12-13-15-17-23-24-26-27-28-30-32-34	1.81751e-16	1.26568e-12
ENSG00000250565_ATP6V1E2	TC+PKS	FALSE	15	2-6-8-9-12-13-15-16-17-24-26-28-30-33-36	1.99928e-16	1.3887e-12
ENSG00000003249_DBNDD1	TC+PKS	FALSE	15	5-6-8-12-15-18-21-23-24-26-27-30-32-34-36	2.3226e-16	1.6091e-12
ENSG00000167004_PDIA3	TC+PKS	FALSE	12	4-6-8-11-13-15-21-26-30-33-35-36	2.35307e-16	1.62997e-12
ENSG00000111911_HINT3	TC+PKS	FALSE	11	2-6-7-8-15-21-26-30-33-35-36	2.56641e-16	1.77467e-12
ENSG00000114062_UBE3A	TC+PKS	FALSE	17	3-4-6-7-8-9-10-11-12-13-14-15-21-26-30-33-36	2.61265e-16	1.80613e-12
ENSG00000145919_BOD1	TC+KS	FALSE	16	5-6-8-10-13-15-19-21-23-24-26-28-30-32-34-36	2.82447e-16	1.94917e-12
ENSG00000163702_IL17RC	TC+PKS	FALSE	12	2-8-9-11-13-15-16-18-20-26-33-36	3.05372e-16	2.10462e-12
ENSG00000210195_MT-TT	TC+K	FALSE	19	1-2-8-9-11-12-13-14-15-16-17-18-19-20-26-30-33-35-36	3.0891e-16	2.12839e-12
ENSG00000136738_STAM	TC+PKS	FALSE	19	2-3-4-6-7-8-9-10-11-12-13-14-15-21-26-30-33-35-36	4.84229e-16	3.30147e-12
ENSG00000138442_WDR12	TC+KS	FALSE	12	2-6-7-8-13-16-19-24-25-26-28-31	5.14406e-16	3.50465e-12
ENSG00000102054_RBBP7	TC+PKS	FALSE	16	5-6-8-12-13-15-19-21-23-24-26-28-30-32-34-36	6.45656e-16	4.38077e-12
ENSG00000178761_FAM219B	TC+PKS	FALSE	13	2-4-5-6-7-8-9-13-14-15-24-26-30	6.61557e-16	4.48734e-12
ENSG00000100335_MIEF1	TC+PKS	FALSE	15	2-6-8-13-15-17-19-21-24-26-30-33-34-35-36	6.9397e-16	4.70234e-12
ENSG00000171566_PLRG1	TC+PK	FALSE	16	2-5-9-12-16-17-20-23-24-26-27-28-30-32-34-36	6.96689e-16	4.71868e-12
ENSG00000111667_USP5	TC+PKS	FALSE	17	2-4-5-6-8-16-19-20-21-23-24-26-28-30-32-34-36	7.1908e-16	4.86457e-12
ENSG00000166965_RCCD1	TC+K	FALSE	17	2-5-6-9-12-13-16-17-20-23-24-27-28-30-32-34-36	7.3277e-16	4.95572e-12
ENSG00000056277_ZNF280C	TC+KS	FALSE	16	2-4-5-6-8-9-11-12-13-14-15-16-22-23-24-26	7.585e-16	5.12291e-12
ENSG00000130234_ACE2	TC+PKS	FALSE	17	5-6-7-8-12-13-14-15-21-23-24-25-26-30-33-35-36	8.19719e-16	5.52982e-12
ENSG00000115762_PLEKHB2	TC+PKS	FALSE	18	2-5-6-8-11-15-16-17-20-26-27-28-29-30-32-34-35-36	9.02959e-16	6.08053e-12
ENSG00000082212_ME2	TC+PKS	FALSE	10	4-8-11-15-17-22-27-28-29-30	9.4915e-16	6.38683e-12
ENSG00000113312_TTC1	TC+PK	FALSE	18	2-5-6-8-11-12-13-17-23-24-26-27-28-29-30-32-34-36	1.07006e-15	7.18976e-12
ENSG00000137106_GRHPR	TC+PKS	FALSE	15	6-8-12-13-15-19-21-22-23-24-26-32-33-34-36	1.13204e-15	7.59825e-12
ENSG00000125398_SOX9	TC+PKS	FALSE	14	1-8-9-10-11-12-13-14-15-21-26-30-35-36	1.18146e-15	7.92287e-12
ENSG00000228253_MT-ATP8	TC+PKS	FALSE	13	4-5-6-8-15-17-21-26-27-28-29-30-36	1.20812e-15	8.09437e-12
ENSG00000145354_CISD2	TC+PK	FALSE	14	2-5-6-8-12-13-17-23-27-28-29-30-32-34	1.39472e-15	9.31537e-12
ENSG00000159111_MRPL10	TC+K	FALSE	15	2-4-5-6-9-16-20-22-23-24-26-29-32-34-36	1.55814e-15	1.03819e-11
ENSG00000151923_TIAL1	TC+PKS	FALSE	15	2-4-5-8-11-12-15-20-21-26-29-32-33-35-36	1.57184e-15	1.04716e-11
ENSG00000183735_TBK1	TC+PKS	FALSE	14	6-8-9-11-13-15-20-21-24-26-29-33-34-36	1.66269e-15	1.10718e-11
ENSG00000100883_SRP54	TC+K	FALSE	13	2-3-4-5-8-9-12-15-16-17-19-20-32	1.74333e-15	1.15931e-11
ENSG00000126945_HNRNPH2	TC+S	FALSE	20	2-4-5-6-8-9-11-12-13-15-16-20-22-23-24-26-29-32-34-36	1.82648e-15	1.21369e-11
ENSG00000134375_TIMM17A	TC+PKS	FALSE	14	1-2-4-5-8-9-10-11-12-13-14-15-32-36	1.93284e-15	1.28244e-11
ENSG00000181220_ZNF746	TC+KS	FALSE	16	2-6-8-9-12-13-15-16-20-23-24-26-28-32-34-36	1.97016e-15	1.3068e-11
ENSG00000149532_CPSF7	TC+K	FALSE	13	2-9-16-17-18-19-20-21-22-23-24-32-34	2.07262e-15	1.37373e-11
ENSG00000157184_CPT2	TC+PKS	FALSE	11	8-13-15-21-26-28-30-31-33-35-36	2.19852e-15	1.45542e-11
ENSG00000166224_SGPL1	TC+PKS	FALSE	20	2-4-5-6-8-12-13-15-16-20-21-22-23-24-26-30-32-33-34-36	2.25351e-15	1.49047e-11
ENSG00000086598_TMED2	TC+PKS	FALSE	16	2-4-8-9-11-15-16-20-21-22-26-27-29-33-35-36	2.28889e-15	1.51364e-11
ENSG00000006007_GDE1	TC+K	FALSE	16	2-5-6-8-9-12-15-16-17-20-26-27-30-32-34-36	2.2911e-15	1.51464e-11
ENSG00000125967_NECAB3	TC+K	FALSE	14	2-5-6-8-9-12-13-15-16-17-20-27-28-30	2.76422e-15	1.82107e-11
ENSG00000241685_ARPC1A	TC+KS	FALSE	16	5-6-9-12-13-15-16-18-19-23-24-26-27-28-32-34	2.77873e-15	1.83035e-11
ENSG00000108262_GIT1	TC+K	FALSE	14	2-9-10-16-17-18-20-21-24-26-28-30-34-36	3.2718e-15	2.14761e-11
ENSG00000106367_AP1S1	TC+PKS	FALSE	14	2-8-9-13-15-16-17-18-20-26-28-30-33-36	3.3081e-15	2.17111e-11
ENSG00000133142_TCEAL4	TC+KS	FALSE	13	3-4-6-13-19-23-24-26-27-28-30-34-35	3.8776e-15	2.53867e-11
ENSG00000114054_PCCB	TC+PKS	FALSE	15	3-5-6-7-8-12-13-14-15-21-27-28-30-32-36	4.13228e-15	2.70127e-11
ENSG00000230082_PRRT3-AS1	TC+PKS	FALSE	17	2-4-5-6-8-9-15-16-20-21-22-23-24-26-30-33-36	4.25036e-15	2.77676e-11
ENSG00000115053_NCL	TC+KS	FALSE	17	4-6-13-16-17-19-23-24-26-27-28-29-30-31-34-35-36	5.06e-15	3.29558e-11
ENSG00000114686_MRPL3	TC+KS	FALSE	19	2-5-6-8-9-12-13-16-17-20-23-24-26-27-28-30-32-34-36	5.09641e-15	3.31878e-11
ENSG00000264644_KRT18P8	TC+S	FALSE	13	2-3-4-5-6-9-11-12-13-20-29-32-34	5.3323e-15	3.47079e-11
ENSG00000113845_TIMMDC1	TC+K	FALSE	13	2-8-9-10-13-15-17-18-20-22-30-33-36	5.59194e-15	3.63476e-11
ENSG00000143314_MRPL24	TC+K	FALSE	13	2-6-9-13-16-17-20-24-27-28-30-34-36	5.73809e-15	3.72746e-11
ENSG00000133704_IPO8	TC+PKS	FALSE	15	6-8-13-15-19-21-23-24-25-26-28-29-30-31-33	6.18153e-15	4.00563e-11
ENSG00000135972_MRPS9	TC+K	FALSE	14	2-5-6-9-12-16-17-20-21-23-27-32-33-34	6.7539e-15	4.37112e-11
ENSG00000170638_TRABD	TC+PKS	FALSE	16	5-6-8-12-13-15-19-21-23-24-26-28-30-32-34-36	8.19836e-15	5.27892e-11
ENSG00000165507_C10orf10	TC+KS	FALSE	17	5-6-7-10-14-16-17-20-23-24-26-27-28-30-32-34-36	8.42154e-15	5.41757e-11
ENSG00000079785_DDX1	TC+PKS	FALSE	16	6-8-12-13-15-17-21-24-26-27-28-29-30-33-34-36	9.21929e-15	5.91602e-11
ENSG00000128050_PAICS	TC+KS	FALSE	13	5-6-9-12-13-16-20-23-24-26-32-34-36	1.04226e-14	6.66943e-11
ENSG00000101132_PFDN4	TC+KS	FALSE	15	2-6-8-9-13-15-16-20-23-24-26-28-30-34-36	1.11588e-14	7.12046e-11
ENSG00000160124_CCDC58	TC+KS	FALSE	15	5-6-7-8-12-13-14-15-18-19-21-23-24-26-34	1.13243e-14	7.22379e-11
ENSG00000204590_GNL1	TC+KS	FALSE	11	3-9-13-15-16-22-23-24-25-26-34	1.14262e-14	7.28532e-11
ENSG00000204348_DXO	TC+K	FALSE	16	2-5-8-9-12-15-16-17-20-23-24-26-27-28-30-32	1.14442e-14	7.29567e-11
ENSG00000105185_PDCD5	TC+PKS	FALSE	18	4-5-6-8-9-11-12-13-15-19-21-22-23-24-26-29-34-36	1.28175e-14	8.14678e-11
ENSG00000186283_TOR3A	TC+PKS	FALSE	13	5-6-8-12-13-15-21-24-26-30-33-35-36	1.31085e-14	8.32522e-11
ENSG00000173113_TRMT112	TC+PK	FALSE	16	5-6-8-10-12-13-14-16-20-23-24-26-27-32-34-36	1.4301e-14	9.06399e-11
ENSG00000189043_NDUFA4	TC+KS	FALSE	18	3-6-8-11-12-13-14-15-18-19-21-22-23-24-25-26-34-36	1.50007e-14	9.50294e-11
ENSG00000138757_G3BP2	TC+PKS	FALSE	15	4-5-8-9-12-13-14-15-17-22-26-27-28-29-30	1.63176e-14	1.03225e-10
ENSG00000102575_ACP5	TC+PKS	FALSE	11	8-11-15-21-22-26-27-29-33-35-36	1.65361e-14	1.04541e-10
ENSG00000141696_P3H4	TC+PKS	FALSE	15	1-2-3-7-14-15-21-24-26-29-30-33-34-35-36	1.69859e-14	1.07334e-10
ENSG00000107949_BCCIP	TC+PKS	FALSE	12	4-6-7-8-15-17-22-26-27-28-29-30	1.74557e-14	1.1018e-10
ENSG00000135334_AKIRIN2	TC+K	FALSE	14	2-4-5-9-11-12-15-16-19-20-22-23-29-32	1.7591e-14	1.11017e-10
ENSG00000120647_CCDC77	TC+PK	FALSE	17	2-5-6-9-12-13-16-17-20-21-23-24-27-28-32-33-34	1.82978e-14	1.15368e-10
ENSG00000167103_PIP5KL1	TC+PK	FALSE	15	2-5-6-9-12-16-17-19-20-23-27-28-30-31-32	1.95026e-14	1.22749e-10
ENSG00000166598_HSP90B1	TC+KS	FALSE	17	4-6-12-13-15-17-19-23-24-26-27-28-29-30-32-34-36	2.12642e-14	1.33539e-10
ENSG00000180398_MCFD2	TC+PKS	FALSE	16	2-4-5-6-8-9-12-13-15-20-23-26-30-32-34-36	2.30589e-14	1.44603e-10
ENSG00000253626_EIF5AL1	TC+PKS	FALSE	16	2-4-5-6-8-11-15-16-20-22-24-26-27-29-34-36	2.43778e-14	1.52752e-10
ENSG00000112144_ICK	TC+PKS	FALSE	16	2-3-4-6-8-9-10-11-13-15-24-26-31-33-34-36	2.44316e-14	1.53064e-10
ENSG00000139324_TMTC3	TC+PKS	FALSE	13	2-4-5-6-7-8-9-10-11-12-13-14-15	2.47692e-14	1.5508e-10
ENSG00000177556_ATOX1	TC+K	FALSE	11	2-5-6-8-9-16-17-20-24-26-30	2.63743e-14	1.64826e-10
ENSG00000154723_ATP5J	TC+PKS	FALSE	13	2-6-8-9-11-12-13-15-16-20-26-34-36	2.70871e-14	1.69132e-10
ENSG00000003509_NDUFAF7	TC+PKS	FALSE	16	5-6-8-12-13-15-21-22-25-26-27-28-30-32-34-36	2.72919e-14	1.70383e-10
ENSG00000073712_FERMT2	TC+S	FALSE	10	1-4-9-10-11-12-13-14-15-22	2.73089e-14	1.70462e-10
ENSG00000106263_EIF3B	TC+PKS	FALSE	17	2-4-5-6-8-11-13-15-16-22-23-24-26-29-32-34-36	2.86514e-14	1.78613e-10
ENSG00000198954_KIF1BP	TC+S	FALSE	15	2-3-4-5-8-9-10-11-12-13-15-17-28-29-36	3.0906e-14	1.92359e-10
ENSG00000111229_ARPC3	TC+PKS	FALSE	13	4-5-8-11-12-15-17-21-22-23-26-35-36	3.11365e-14	1.93731e-10
ENSG00000148926_ADM	TC+PKS	FALSE	16	2-5-6-8-9-12-13-15-20-21-27-28-30-32-34-36	3.1369e-14	1.95053e-10
ENSG00000111639_MRPL51	TC+KS	FALSE	14	2-5-6-9-12-13-16-17-20-21-23-24-28-34	3.25534e-14	2.02287e-10
ENSG00000272330_AC002044.4	TC+PKS	FALSE	16	4-5-8-11-12-15-21-22-23-24-26-28-29-32-35-36	3.29901e-14	2.04935e-10
ENSG00000099901_RANBP1	TC+KS	FALSE	13	5-6-12-13-17-23-24-27-28-30-32-34-35	3.34852e-14	2.07909e-10
ENSG00000122126_OCRL	TC+PKS	FALSE	16	5-6-8-12-13-14-15-18-19-20-21-23-24-25-26-30	3.37952e-14	2.09801e-10
ENSG00000176978_DPP7	TC+PKS	FALSE	13	8-9-11-13-15-16-21-22-24-26-30-33-36	3.50973e-14	2.17709e-10
ENSG00000158201_ABHD3	TC+PKS	FALSE	14	5-6-8-9-11-12-13-15-21-23-26-32-34-36	3.63463e-14	2.25347e-10
ENSG00000070770_CSNK2A2	TC+KS	FALSE	16	3-6-12-13-15-16-19-21-23-24-26-28-30-32-34-36	3.9756e-14	2.45851e-10
ENSG00000138031_ADCY3	TC+KS	FALSE	16	3-6-8-10-13-15-16-20-22-24-26-29-31-33-34-36	4.23109e-14	2.61185e-10
ENSG00000168936_TMEM129	TC+KS	FALSE	13	3-12-13-15-18-19-21-22-23-24-26-34-36	4.40401e-14	2.71463e-10
ENSG00000110955_ATP5B	TC+PKS	FALSE	13	2-13-15-17-18-19-20-21-23-24-26-34-36	4.55742e-14	2.80782e-10
ENSG00000100764_PSMC1	TC+KS	FALSE	15	5-6-8-9-12-13-15-17-24-26-27-28-29-30-34	4.75575e-14	2.92859e-10
ENSG00000166908_PIP4K2C	TC+PKS	FALSE	13	5-6-8-12-13-15-19-21-23-24-26-34-36	4.90797e-14	3.01889e-10
ENSG00000127837_AAMP	TC+KS	FALSE	16	5-6-8-12-13-15-18-19-21-23-24-26-28-32-34-36	5.32205e-14	3.2704e-10
ENSG00000007168_PAFAH1B1	TC+S	FALSE	17	4-5-8-9-11-12-13-15-17-18-22-23-26-29-32-34-36	5.42227e-14	3.33036e-10
ENSG00000110435_PDHX	TC+PKS	FALSE	13	2-4-5-7-8-11-14-15-21-26-33-35-36	5.45915e-14	3.35246e-10
ENSG00000210140_MT-TC	TC+K	FALSE	15	1-9-12-13-15-16-17-20-26-27-28-30-32-34-36	5.46044e-14	3.35271e-10
ENSG00000085832_EPS15	TC+S	FALSE	12	2-4-8-9-11-15-20-22-28-29-32-36	5.58912e-14	3.42892e-10
ENSG00000169689_STRA13	TC+PKS	FALSE	12	5-8-12-15-16-22-23-24-26-30-32-36	5.8779e-14	3.60022e-10
ENSG00000125826_RBCK1	TC+PK	FALSE	15	5-10-11-14-16-17-20-23-24-26-27-28-32-34-36	6.7664e-14	4.13021e-10
ENSG00000166823_MESP1	TC+PKS	FALSE	17	5-6-8-14-15-16-17-20-23-24-26-27-28-30-32-34-36	6.82314e-14	4.16416e-10
ENSG00000137692_DCUN1D5	TC+PKS	FALSE	13	2-6-8-9-12-13-15-16-23-24-26-34-36	6.90587e-14	4.21327e-10
ENSG00000129245_FXR2	TC+PKS	FALSE	16	2-5-6-8-9-12-13-15-16-21-23-24-26-30-32-36	7.0133e-14	4.27671e-10
ENSG00000181472_ZBTB2	TC+K	FALSE	15	2-5-6-9-12-16-17-18-19-20-21-23-24-32-34	7.13394e-14	4.34813e-10
ENSG00000165410_CFL2	TC+S	FALSE	16	2-4-5-9-11-12-13-15-16-20-22-28-29-30-32-36	7.63548e-14	4.64771e-10
ENSG00000244005_NFS1	TC+PKS	FALSE	13	2-8-13-15-18-19-20-21-24-26-30-34-36	8.01828e-14	4.87672e-10
ENSG00000143727_ACP1	TC+PK	FALSE	14	2-5-8-9-12-15-17-19-20-23-27-30-31-32	8.0712e-14	4.9081e-10
ENSG00000168497_SDPR	TC+KS	FALSE	14	3-4-5-13-17-19-24-26-28-29-30-31-33-34	8.24808e-14	5.01236e-10
ENSG00000188342_GTF2F2	TC+PKS	FALSE	14	9-11-12-13-15-16-22-23-24-26-29-32-34-36	9.35073e-14	5.66748e-10
ENSG00000120053_GOT1	TC+PK	FALSE	11	5-8-9-12-13-15-23-27-31-32-36	9.47131e-14	5.73677e-10
ENSG00000196663_TECPR2	TC+PKS	FALSE	11	2-5-6-7-8-9-12-15-17-27-30	9.87606e-14	5.97798e-10
ENSG00000126226_PCID2	TC+K	FALSE	9	2-4-9-16-17-18-19-20-21	1.05214e-13	6.36017e-10
ENSG00000148334_PTGES2	TC+PKS	FALSE	14	3-8-9-13-15-16-20-22-23-24-26-33-34-36	1.08275e-13	6.54089e-10
ENSG00000233461_RP11-295G20.2	TC+PK	FALSE	14	2-3-5-8-9-12-15-17-20-23-27-30-32-36	1.13517e-13	6.84845e-10
ENSG00000168701_TMEM208	TC+K	FALSE	15	2-5-6-9-12-16-17-20-21-23-24-27-32-33-34	1.14427e-13	6.90107e-10
ENSG00000169857_AVEN	TC+PKS	FALSE	20	2-4-5-6-8-9-11-12-13-15-16-20-22-23-24-26-29-32-34-36	1.20305e-13	7.24475e-10
ENSG00000144597_EAF1	TC+PKS	FALSE	12	2-3-4-6-8-11-15-21-26-33-35-36	1.20483e-13	7.25427e-10
ENSG00000071575_TRIB2	TC+PK	FALSE	14	5-6-12-17-18-19-23-24-27-28-30-32-34-36	1.27943e-13	7.69318e-10
ENSG00000123739_PLA2G12A	TC+PKS	FALSE	11	8-9-12-13-15-17-21-26-30-33-36	1.31685e-13	7.91427e-10
ENSG00000095261_PSMD5	TC+PKS	FALSE	14	6-8-12-13-14-15-19-21-22-23-24-25-26-36	1.33359e-13	8.01218e-10
ENSG00000134001_EIF2S1	TC+PKS	FALSE	14	4-5-6-8-11-12-15-17-21-22-23-26-29-36	1.37706e-13	8.26511e-10
ENSG00000182180_MRPS16	TC+PKS	FALSE	14	2-4-5-6-8-9-11-12-13-15-20-29-32-36	1.42396e-13	8.54093e-10
ENSG00000131725_WDR44	TC+K	FALSE	14	2-5-9-12-16-17-19-20-21-23-27-31-32-33	1.47691e-13	8.84815e-10
ENSG00000146007_ZMAT2	TC+PKS	FALSE	11	2-4-6-8-11-17-22-27-28-29-30	1.51442e-13	9.06075e-10
ENSG00000136718_IMP4	TC+KS	FALSE	14	6-9-12-13-15-16-20-23-24-26-28-32-34-36	1.53183e-13	9.16032e-10
ENSG00000156639_ZFAND3	TC+PKS	FALSE	12	2-4-5-6-8-9-11-12-13-15-26-36	1.54054e-13	9.20937e-10
ENSG00000078369_GNB1	TC+PKS	FALSE	18	2-3-4-5-6-8-10-11-12-13-15-18-21-25-31-32-35-36	1.55171e-13	9.27459e-10
ENSG00000136891_TEX10	TC+PKS	FALSE	16	5-6-8-12-13-15-16-21-23-24-26-28-30-33-34-36	1.82545e-13	1.08779e-09
ENSG00000115944_COX7A2L	TC+PKS	FALSE	15	2-5-6-8-9-12-13-15-20-23-26-30-32-34-36	1.88742e-13	1.12396e-09
ENSG00000182117_NOP10	TC+PKS	FALSE	19	4-5-6-8-11-12-13-15-17-18-21-22-23-24-26-29-32-34-36	2.03302e-13	1.20781e-09
ENSG00000105953_OGDH	TC+S	FALSE	15	2-4-8-9-10-11-15-19-20-22-27-28-29-35-36	2.19103e-13	1.29884e-09
ENSG00000147140_NONO	TC+KS	FALSE	13	3-6-13-16-17-19-23-24-26-28-31-34-35	2.41663e-13	1.42823e-09
ENSG00000061938_TNK2	TC+KS	FALSE	13	6-8-13-14-19-20-24-26-28-31-32-34-36	2.45715e-13	1.45144e-09
ENSG00000176422_SPRYD4	TC+KS	FALSE	16	2-5-6-8-9-12-13-15-16-22-23-24-25-26-34-36	2.49325e-13	1.47251e-09
ENSG00000131467_PSME3	TC+PK	FALSE	13	2-5-6-8-17-20-23-27-28-30-32-34-36	2.58902e-13	1.5283e-09
ENSG00000004142_POLDIP2	TC+PKS	FALSE	14	8-13-15-19-21-23-24-26-29-30-32-33-34-36	2.59343e-13	1.53064e-09
ENSG00000061794_MRPS35	TC+PKS	FALSE	15	2-3-5-6-8-9-12-13-15-16-20-23-26-30-36	2.64906e-13	1.56135e-09
ENSG00000112578_BYSL	TC+PK	FALSE	15	2-5-6-9-12-13-16-17-20-23-24-27-28-32-34	2.67426e-13	1.57594e-09
ENSG00000142867_BCL10	TC+PKS	FALSE	15	4-5-8-9-11-12-13-15-21-22-26-29-32-35-36	2.82005e-13	1.65847e-09
ENSG00000107829_FBXW4	TC+PKS	FALSE	12	8-13-15-19-21-24-26-30-31-33-34-36	2.88216e-13	1.69442e-09
ENSG00000101974_ATP11C	TC+PK	FALSE	12	2-5-9-12-13-17-20-23-27-28-32-33	2.99533e-13	1.75976e-09
ENSG00000143674_RP5-862P8.2	TC+PKS	FALSE	9	6-8-15-21-24-26-30-33-36	3.32502e-13	1.9478e-09
ENSG00000175931_UBE2O	TC+KS	FALSE	14	5-6-12-13-15-16-20-23-24-26-28-32-34-36	3.34138e-13	1.95671e-09
ENSG00000029725_RABEP1	TC+PK	FALSE	14	1-5-6-9-11-12-13-14-15-16-23-24-27-32	3.98986e-13	2.32648e-09
ENSG00000188243_COMMD6	TC+KS	FALSE	14	4-9-12-13-14-16-17-23-24-25-27-28-29-30	4.16851e-13	2.42816e-09
ENSG00000109180_OCIAD1	TC+KS	FALSE	16	6-8-12-13-15-18-19-21-23-24-26-27-28-30-34-36	4.25498e-13	2.47682e-09
ENSG00000111684_LPCAT3	TC+PKS	FALSE	11	3-13-15-19-21-24-26-30-33-35-36	4.30728e-13	2.50554e-09
ENSG00000163382_NAXE	TC+KS	FALSE	14	6-8-12-13-15-19-21-23-24-26-28-30-34-36	4.54232e-13	2.63864e-09
ENSG00000134255_CEPT1	TC+PKS	FALSE	11	7-8-14-15-21-26-30-32-33-35-36	4.56996e-13	2.65378e-09
ENSG00000130921_C12orf65	TC+K	FALSE	15	2-5-6-9-12-13-16-17-20-27-28-30-32-34-36	4.83297e-13	2.80071e-09
ENSG00000158457_TSPAN33	TC+KS	FALSE	14	4-6-8-13-15-21-24-26-28-29-30-31-33-36	4.92914e-13	2.85545e-09
ENSG00000087269_NOP14	TC+KS	FALSE	13	6-12-13-15-19-23-24-26-28-31-32-34-36	4.9925e-13	2.89165e-09
ENSG00000147592_LACTB2	TC+PK	FALSE	16	5-6-8-9-12-13-15-23-24-26-27-28-30-32-34-36	5.25e-13	3.03765e-09
ENSG00000189227_C15orf61	TC+S	FALSE	12	4-11-12-13-15-17-22-23-24-26-29-34	5.29019e-13	3.05984e-09
ENSG00000089639_GMIP	TC+PKS	FALSE	13	3-4-12-15-16-17-23-26-27-28-30-32-36	5.7247e-13	3.3043e-09
ENSG00000158042_MRPL17	TC+PK	FALSE	18	2-5-6-8-12-13-16-17-20-23-24-26-27-28-30-32-34-36	5.83847e-13	3.36704e-09
ENSG00000179933_C14orf119	TC+PK	FALSE	15	2-4-5-6-8-12-15-16-22-23-24-26-27-31-35	6.34583e-13	3.6552e-09
ENSG00000131507_NDFIP1	TC+PKS	FALSE	12	2-6-8-15-16-17-20-23-24-26-30-36	6.54694e-13	3.76776e-09
ENSG00000185215_TNFAIP2	TC+PK	FALSE	12	3-7-16-17-20-21-23-24-32-33-34-36	6.63438e-13	3.81676e-09
ENSG00000153814_JAZF1	TC+PKS	FALSE	13	8-11-15-17-22-26-27-28-29-30-33-35-36	6.75786e-13	3.8851e-09
ENSG00000140264_SERF2	TC+PK	FALSE	11	3-4-12-17-23-24-26-27-28-29-30	7.40227e-13	4.24964e-09
ENSG00000068323_TFE3	TC+S	FALSE	13	2-4-8-9-11-15-20-22-27-28-29-30-36	7.49128e-13	4.29925e-09
ENSG00000131944_FAAP24	TC+K	FALSE	16	2-5-6-9-12-16-17-20-21-23-24-27-28-32-33-35	7.52793e-13	4.31952e-09
ENSG00000099341_PSMD8	TC+K	FALSE	14	2-5-6-8-9-13-16-20-23-24-26-32-34-36	7.85518e-13	4.50038e-09
ENSG00000123472_ATPAF1	TC+PKS	FALSE	10	2-6-8-15-21-26-30-33-35-36	8.23818e-13	4.71224e-09
ENSG00000257727_CNPY2	TC+KS	FALSE	16	4-5-6-8-11-12-13-14-15-19-22-23-24-25-26-34	8.41016e-13	4.80977e-09
ENSG00000197111_PCBP2	TC+K	FALSE	13	2-8-9-15-16-17-18-19-20-26-30-33-36	8.71541e-13	4.97824e-09
ENSG00000261236_BOP1	TC+KS	FALSE	12	3-9-10-12-13-16-22-23-24-25-26-34	8.76486e-13	5.00473e-09
ENSG00000146535_GNA12	TC+PK	FALSE	15	5-6-12-15-17-18-20-23-27-28-30-31-32-34-36	8.81947e-13	5.03504e-09
ENSG00000166595_FAM96B	TC+PKS	FALSE	16	5-6-8-12-15-20-23-24-26-27-28-29-30-32-34-36	9.35208e-13	5.32881e-09
ENSG00000165905_LARGE2	TC+PK	FALSE	13	1-3-7-12-13-15-16-23-24-26-27-32-34	1.0646e-12	6.04371e-09
ENSG00000107338_SHB	TC+S	FALSE	13	1-3-7-9-11-12-16-20-22-23-29-32-34	1.07156e-12	6.08216e-09
ENSG00000093010_COMT	TC+PKS	FALSE	14	7-8-13-15-20-21-24-26-28-30-32-33-34-36	1.07198e-12	6.0835e-09
ENSG00000158301_GPRASP2	TC+PKS	FALSE	12	2-8-9-15-16-20-21-26-30-33-35-36	1.224e-12	6.9205e-09
ENSG00000119878_CRIPT	TC+K	FALSE	10	2-9-12-13-16-17-18-20-21-34	1.23508e-12	6.97942e-09
ENSG00000104852_SNRNP70	TC+PKS	FALSE	14	6-8-13-15-16-21-22-23-24-26-29-32-34-36	1.24247e-12	7.01996e-09
ENSG00000138785_INTS12	TC+PKS	FALSE	12	2-4-5-6-7-8-15-16-24-26-33-36	1.25052e-12	7.06294e-09
ENSG00000117410_ATP6V0B	TC+PK	FALSE	18	4-5-6-9-11-12-13-16-21-22-23-24-29-30-32-33-34-35	1.31103e-12	7.39551e-09
ENSG00000181929_PRKAG1	TC+PKS	FALSE	12	8-9-13-15-16-22-24-26-31-33-34-36	1.34741e-12	7.5913e-09
ENSG00000115539_PDCL3	TC+PKS	FALSE	14	4-8-12-13-15-18-19-21-23-24-26-27-28-30	1.41388e-12	7.95447e-09
ENSG00000168517_HEXIM2	TC+KS	FALSE	6	6-17-27-28-29-30	1.41703e-12	7.9708e-09
ENSG00000087586_AURKA	TC+PK	FALSE	13	2-5-6-8-12-17-18-20-23-27-28-32-34	1.50484e-12	8.45422e-09
ENSG00000198876_DCAF12	TC+PKS	FALSE	11	2-5-6-8-9-12-13-15-21-26-36	1.51565e-12	8.51189e-09
ENSG00000115204_MPV17	TC+KS	FALSE	15	2-4-5-6-8-9-11-12-13-15-23-24-26-34-36	1.53528e-12	8.61908e-09
ENSG00000071994_PDCD2	TC+PKS	FALSE	16	2-5-6-8-9-12-13-15-16-20-23-24-26-32-34-36	1.59585e-12	8.94951e-09
ENSG00000204394_VARS	TC+KS	FALSE	14	5-6-8-10-13-16-19-22-23-24-26-32-34-36	1.60032e-12	8.96982e-09
ENSG00000128059_PPAT	TC+K	FALSE	11	2-5-6-8-9-12-13-17-20-27-32	1.62628e-12	9.11041e-09
ENSG00000125864_BFSP1	TC+PKS	FALSE	15	2-6-7-8-9-13-14-15-18-21-26-31-32-33-36	1.66e-12	9.29435e-09
ENSG00000072756_TRNT1	TC+PK	FALSE	12	6-9-11-12-13-14-15-19-22-23-24-26	1.74607e-12	9.7623e-09
ENSG00000121104_FAM117A	TC+K	FALSE	13	2-8-9-13-15-16-17-18-20-28-30-34-36	1.76086e-12	9.84322e-09
ENSG00000115364_MRPL19	TC+PKS	FALSE	10	5-6-8-12-13-15-21-26-30-36	1.8675e-12	1.04262e-08
ENSG00000092199_HNRNPC	TC+PKS	FALSE	14	5-6-8-13-15-19-21-24-26-28-30-33-34-36	1.88635e-12	1.05296e-08
ENSG00000136813_KIAA0368	TC+PKS	FALSE	12	8-11-12-13-15-22-23-24-26-29-34-36	1.94753e-12	1.08575e-08
ENSG00000171421_MRPL36	TC+PKS	FALSE	15	4-5-6-8-9-11-12-13-15-22-23-24-26-29-36	2.33485e-12	1.29327e-08
ENSG00000117153_KLHL12	TC+PKS	FALSE	14	5-8-12-13-15-18-19-21-23-26-27-28-30-36	2.44742e-12	1.35391e-08
ENSG00000177731_FLII	TC+PK	FALSE	13	3-4-7-16-17-20-23-24-27-28-32-33-34	2.54259e-12	1.40427e-08
ENSG00000167863_ATP5H	TC+PKS	FALSE	12	6-8-11-12-13-15-21-24-26-30-34-36	2.73102e-12	1.50671e-08
ENSG00000039123_SKIV2L2	TC+KS	FALSE	16	6-8-13-16-17-19-21-23-24-26-27-28-29-30-34-36	2.91457e-12	1.60563e-08
ENSG00000143569_UBAP2L	TC+PKS	FALSE	16	2-5-6-7-8-12-13-15-24-26-27-28-30-32-34-36	3.21171e-12	1.76323e-08
ENSG00000119705_SLIRP	TC+KS	FALSE	12	2-3-4-5-6-7-8-12-13-15-32-34	3.53522e-12	1.93624e-08
ENSG00000165650_PDZD8	TC+PKS	FALSE	12	1-9-10-12-13-14-15-21-27-30-35-36	3.54057e-12	1.93882e-08
ENSG00000140694_PARN	TC+PKS	FALSE	10	13-15-19-21-24-26-28-30-31-33	3.77712e-12	2.06382e-08
ENSG00000198886_MT-ND4	TC+PK	FALSE	17	5-6-8-12-13-18-19-21-23-24-26-27-28-30-32-34-36	4.32224e-12	2.3526e-08
ENSG00000143977_SNRPG	TC+PK	FALSE	11	5-12-13-18-23-24-27-28-32-33-35	4.39755e-12	2.39227e-08
ENSG00000132846_ZBED3	TC+PKS	FALSE	12	4-8-11-15-17-21-22-26-27-28-29-30	4.44176e-12	2.41498e-08
ENSG00000155438_NIFK	TC+K	FALSE	10	2-6-9-13-16-17-20-28-30-34	4.7387e-12	2.57027e-08
ENSG00000065978_YBX1	TC+PKS	FALSE	16	5-6-8-12-13-15-17-22-24-27-28-29-30-32-34-36	5.00857e-12	2.71364e-08
ENSG00000183020_AP2A2	TC+PKS	FALSE	13	2-5-6-7-8-9-15-17-26-27-30-35-36	5.21939e-12	2.8216e-08
ENSG00000124789_NUP153	TC+PK	FALSE	16	2-4-5-6-9-11-12-13-16-20-22-23-24-29-32-34	5.2319e-12	2.82784e-08
ENSG00000112699_GMDS	TC+PKS	FALSE	11	8-15-17-21-22-27-29-30-33-35-36	5.24368e-12	2.83369e-08
ENSG00000077549_CAPZB	TC+PKS	FALSE	11	8-11-13-15-17-18-19-21-24-26-36	5.27662e-12	2.8499e-08
ENSG00000134717_BTF3L4	TC+PKS	FALSE	13	2-6-8-9-12-13-15-16-20-26-32-34-36	5.68324e-12	3.06383e-08
ENSG00000168297_PXK	TC+PKS	FALSE	14	2-6-8-9-13-15-16-17-20-24-26-28-30-36	5.69559e-12	3.06992e-08
ENSG00000073060_SCARB1	TC+PK	FALSE	13	1-3-5-9-12-16-20-23-24-27-31-32-33	6.16862e-12	3.31749e-08
ENSG00000108773_KAT2A	TC+KS	FALSE	11	5-6-8-13-16-19-22-23-24-26-34	6.22169e-12	3.34416e-08
ENSG00000137364_TPMT	TC+PKS	FALSE	12	2-5-6-8-13-15-21-26-28-30-34-36	6.24367e-12	3.35535e-08
ENSG00000100523_DDHD1	TC+PKS	FALSE	12	8-10-11-12-15-17-18-21-26-30-35-36	6.62438e-12	3.55663e-08
ENSG00000257101_LRRC37A13P	TC+PKS	FALSE	14	2-5-8-9-12-13-15-16-20-23-24-26-32-36	7.28729e-12	3.90089e-08
ENSG00000164252_AGGF1	TC+PKS	FALSE	12	6-8-13-15-21-24-26-28-29-30-31-33	7.35209e-12	3.9319e-08
ENSG00000131408_NR1H2	TC+PKS	FALSE	11	8-11-15-16-20-22-24-26-29-34-36	7.76276e-12	4.14454e-08
ENSG00000116030_SUMO1	TC+PK	FALSE	12	2-5-6-8-12-13-15-23-24-26-27-30	7.86254e-12	4.19702e-08
ENSG00000099800_TIMM13	TC+K	FALSE	12	2-6-9-13-16-17-20-23-24-27-28-34	7.91722e-12	4.22463e-08
ENSG00000162777_DENND2D	TC+PK	FALSE	9	12-15-18-19-21-23-24-25-26	8.01919e-12	4.27744e-08
ENSG00000071127_WDR1	TC+PK	FALSE	15	5-6-8-11-12-13-15-22-23-24-26-29-32-34-36	8.15073e-12	4.34678e-08
ENSG00000166794_PPIB	TC+PKS	FALSE	12	8-12-13-15-23-24-26-28-30-32-34-36	8.63947e-12	4.59793e-08
ENSG00000011295_TTC19	TC+PKS	FALSE	11	4-8-19-21-24-26-27-28-30-34-36	9.71319e-12	5.15673e-08
ENSG00000186187_ZNRF1	TC+PKS	FALSE	12	2-6-8-15-24-26-30-31-33-34-35-36	9.89028e-12	5.24679e-08
ENSG00000167775_CD320	TC+K	FALSE	10	2-9-12-16-20-21-22-23-24-25	9.93878e-12	5.27153e-08
ENSG00000165417_GTF2A1	TC+PKS	FALSE	12	6-8-12-13-15-19-23-24-26-32-34-36	1.0988e-11	5.81263e-08
ENSG00000197982_C1orf122	TC+K	FALSE	14	2-5-6-8-9-10-11-12-13-14-15-16-17-20	1.11723e-11	5.90566e-08
ENSG00000126214_KLC1	TC+PKS	FALSE	13	4-5-6-8-11-13-15-22-24-26-29-34-36	1.12342e-11	5.93615e-08
ENSG00000198018_ENTPD7	TC+KS	FALSE	13	5-6-8-12-13-15-17-19-22-27-28-29-30	1.34854e-11	7.07985e-08
ENSG00000197885_NKIRAS1	TC+KS	FALSE	13	2-5-6-8-9-12-13-15-17-20-27-28-32	1.43118e-11	7.50367e-08
ENSG00000136450_SRSF1	TC+S	FALSE	15	4-5-6-9-11-12-13-16-20-22-23-24-29-32-34	1.5191e-11	7.9464e-08
ENSG00000163754_GYG1	TC+PK	FALSE	14	5-6-12-13-15-17-18-23-27-28-30-32-34-36	1.54815e-11	8.09682e-08
ENSG00000154978_VOPP1	TC+PK	FALSE	10	5-12-13-18-23-24-26-32-33-34	1.64291e-11	8.57271e-08
ENSG00000107929_LARP4B	TC+PKS	FALSE	10	8-11-12-13-15-21-29-32-34-36	1.64676e-11	8.59115e-08
ENSG00000087088_BAX	TC+K	FALSE	10	1-3-7-9-12-13-15-16-17-20	1.66981e-11	8.7014e-08
ENSG00000143420_ENSA	TC+PKS	FALSE	16	2-5-6-8-9-12-13-15-20-26-30-32-33-34-35-36	1.75555e-11	9.12712e-08
ENSG00000132305_IMMT	TC+PKS	FALSE	11	5-6-8-12-13-15-26-27-28-30-36	1.76683e-11	9.18398e-08
ENSG00000127540_UQCR11	TC+PKS	FALSE	12	2-8-9-15-17-18-19-20-30-33-35-36	1.77561e-11	9.22607e-08
ENSG00000084754_HADHA	TC+KS	FALSE	15	3-4-7-13-15-17-20-24-26-28-30-31-33-34-36	1.79414e-11	9.31876e-08
ENSG00000155304_HSPA13	TC+PKS	FALSE	14	4-5-8-11-12-15-16-22-23-24-26-29-32-36	1.97069e-11	1.02062e-07
ENSG00000140740_UQCRC2	TC+PKS	FALSE	8	8-15-18-19-20-21-26-36	2.0496e-11	1.06005e-07
ENSG00000125743_SNRPD2	TC+K	FALSE	12	2-6-9-11-13-16-20-22-24-29-32-34	2.05121e-11	1.06068e-07
ENSG00000132561_MATN2	TC+KS	FALSE	15	2-6-9-11-12-13-15-16-20-22-23-24-26-32-34	2.10254e-11	1.08638e-07
ENSG00000106803_SEC61B	TC+PK	FALSE	11	9-11-12-13-14-15-23-26-32-34-36	2.12113e-11	1.09578e-07
ENSG00000227057_WDR46	TC+KS	FALSE	11	6-8-13-15-19-22-23-24-26-34-36	2.26261e-11	1.16502e-07
ENSG00000117877_CD3EAP	TC+KS	FALSE	11	3-10-13-16-23-24-25-26-27-28-34	2.27823e-11	1.17261e-07
ENSG00000164934_DCAF13	TC+PK	FALSE	13	2-5-6-9-12-13-16-17-20-23-27-32-34	2.37455e-11	1.22004e-07
ENSG00000149547_EI24	TC+PKS	FALSE	12	1-3-4-12-13-14-15-21-23-26-30-36	2.39997e-11	1.23286e-07
ENSG00000179241_LDLRAD3	TC+KS	FALSE	13	5-6-9-10-12-13-16-22-23-24-26-32-34	2.44078e-11	1.25261e-07
ENSG00000139370_SLC15A4	TC+PK	FALSE	12	5-6-12-13-20-23-24-27-28-32-34-36	2.46033e-11	1.26215e-07
ENSG00000114480_GBE1	TC+PK	FALSE	10	2-5-6-9-12-13-17-23-27-28	2.54024e-11	1.30213e-07
ENSG00000167543_TP53I13	TC+K	FALSE	7	2-9-16-17-18-19-20	2.68593e-11	1.37412e-07
ENSG00000132432_SEC61G	TC+KS	FALSE	11	6-9-11-12-13-15-22-24-26-34-36	2.75858e-11	1.40908e-07
ENSG00000115875_SRSF7	TC+K	FALSE	10	1-2-3-4-5-6-8-9-20-21	2.79e-11	1.42457e-07
ENSG00000130810_PPAN	TC+K	FALSE	14	2-6-8-9-13-15-16-20-23-24-26-32-34-36	2.92744e-11	1.49065e-07
ENSG00000119723_COQ6	TC+KS	FALSE	9	6-8-11-17-22-27-28-29-30	2.93804e-11	1.49546e-07
ENSG00000176485_PLA2G16	TC+PKS	FALSE	12	2-3-4-5-6-7-8-12-13-15-24-26	2.99972e-11	1.52596e-07
ENSG00000149196_HIKESHI	TC+S	FALSE	12	4-9-11-12-13-15-22-23-24-29-32-34	3.16928e-11	1.60873e-07
ENSG00000179115_FARSA	TC+PKS	FALSE	14	2-5-6-8-16-17-20-24-26-28-30-32-34-36	3.21615e-11	1.63091e-07
ENSG00000169750_RAC3	TC+K	FALSE	11	2-5-8-9-12-13-15-16-17-26-30	3.33704e-11	1.69088e-07
ENSG00000151612_ZNF827	TC+PKS	FALSE	11	5-8-12-15-26-27-28-29-30-35-36	4.01148e-11	2.02379e-07
ENSG00000149428_HYOU1	TC+PKS	FALSE	14	2-4-5-6-8-9-11-12-13-15-22-29-34-36	4.03045e-11	2.03256e-07
ENSG00000168259_DNAJC7	TC+PKS	FALSE	11	2-6-7-8-9-13-14-15-18-31-33	4.37214e-11	2.19918e-07
ENSG00000188486_H2AFX	TC+K	FALSE	12	2-5-9-12-16-20-21-22-23-24-29-32	4.42077e-11	2.22276e-07
ENSG00000105939_ZC3HAV1	TC+S	FALSE	12	4-6-8-11-13-15-22-24-26-29-34-36	4.71071e-11	2.36431e-07
ENSG00000167861_HID1	TC+PK	FALSE	8	5-8-17-22-27-28-29-30	4.93266e-11	2.47225e-07
ENSG00000102763_VWA8	TC+PKS	FALSE	12	9-12-13-15-16-20-23-24-26-32-34-36	5.01457e-11	2.50979e-07
ENSG00000104691_UBXN8	TC+PKS	FALSE	14	1-4-9-12-13-15-17-24-26-27-28-30-34-36	5.50522e-11	2.74545e-07
ENSG00000086232_EIF2AK1	TC+K	FALSE	12	6-9-12-13-15-17-20-27-28-29-30-34	5.56338e-11	2.77313e-07
ENSG00000160293_VAV2	TC+KS	FALSE	8	3-7-16-20-23-24-32-34	5.75383e-11	2.86426e-07
ENSG00000116221_MRPL37	TC+KS	FALSE	9	16-17-23-24-27-28-33-34-35	5.81373e-11	2.89291e-07
ENSG00000138069_RAB1A	TC+PKS	FALSE	8	8-10-11-12-13-15-18-21	6.11712e-11	3.03631e-07
ENSG00000113068_PFDN1	TC+PKS	FALSE	11	6-8-13-15-21-24-26-30-33-34-36	6.48811e-11	3.21161e-07
ENSG00000107140_TESK1	TC+PKS	FALSE	12	4-5-6-8-11-12-13-15-21-26-29-36	6.64149e-11	3.28488e-07
ENSG00000112335_SNX3	TC+PKS	FALSE	8	4-17-21-22-27-28-29-30	7.00841e-11	3.46075e-07
ENSG00000161547_SRSF2	TC+K	FALSE	10	2-5-6-9-12-13-17-20-32-34	7.47559e-11	3.68173e-07
ENSG00000198836_OPA1	TC+PKS	FALSE	11	5-6-8-12-13-15-21-26-30-32-36	7.692e-11	3.78293e-07
ENSG00000152683_SLC30A6	TC+PKS	FALSE	14	5-8-15-16-20-21-23-24-26-30-32-33-34-36	7.91131e-11	3.88683e-07
ENSG00000089597_GANAB	TC+KS	FALSE	10	6-9-12-13-14-15-17-27-28-30	7.92474e-11	3.89263e-07
ENSG00000169016_E2F6	TC+KS	FALSE	11	2-5-6-12-13-16-20-23-24-32-34	8.0837e-11	3.96748e-07
ENSG00000133477_FAM83F	TC+PKS	FALSE	11	1-3-7-15-21-24-26-30-33-34-36	8.26409e-11	4.05188e-07
ENSG00000183520_UTP11	TC+PK	FALSE	13	5-6-12-13-17-20-23-24-27-28-32-33-34	8.26534e-11	4.05188e-07
ENSG00000166902_MRPL16	TC+PKS	FALSE	12	4-8-12-13-14-15-21-26-28-29-30-36	8.44563e-11	4.13667e-07
ENSG00000145545_SRD5A1	TC+PKS	FALSE	11	8-13-15-16-21-23-24-26-30-34-36	8.72818e-11	4.27244e-07
ENSG00000185803_SLC52A2	TC+S	FALSE	13	2-4-8-9-11-12-15-16-22-23-26-29-36	9.02743e-11	4.41532e-07
ENSG00000101608_MYL12A	TC+PKS	FALSE	12	3-7-15-21-22-23-24-26-29-32-34-36	9.66084e-11	4.71932e-07
ENSG00000173638_SLC19A1	TC+K	FALSE	12	2-5-9-12-13-16-17-20-23-24-32-34	9.88567e-11	4.82618e-07
ENSG00000197006_METTL9	TC+PKS	FALSE	11	9-15-16-20-22-23-24-26-29-34-36	1.06282e-10	5.17595e-07
ENSG00000132330_SCLY	TC+PK	FALSE	12	2-5-9-12-16-17-23-27-28-31-32-33	1.08968e-10	5.30128e-07
ENSG00000179918_SEPHS2	TC+PKS	FALSE	10	8-13-15-19-21-26-27-28-30-36	1.13159e-10	5.49499e-07
ENSG00000143862_ARL8A	TC+PKS	FALSE	9	8-15-18-19-21-26-28-30-36	1.13328e-10	5.50208e-07
ENSG00000175470_PPP2R2D	TC+PKS	FALSE	12	2-4-5-8-11-15-16-20-22-26-29-36	1.13935e-10	5.52926e-07
ENSG00000163636_PSMD6	TC+S	FALSE	7	2-9-11-12-13-15-20	1.15791e-10	5.61817e-07
ENSG00000134970_TMED7	TC+PKS	FALSE	7	8-15-21-26-33-35-36	1.18582e-10	5.74885e-07
ENSG00000124788_ATXN1	TC+PKS	FALSE	8	2-5-8-9-12-15-30-36	1.26816e-10	6.129e-07
ENSG00000124588_NQO2	TC+K	FALSE	11	4-5-9-12-17-20-27-28-29-30-32	1.28323e-10	6.19671e-07
ENSG00000146701_MDH2	TC+PK	FALSE	15	5-9-12-13-15-16-20-23-24-26-27-28-32-34-36	1.33406e-10	6.42752e-07
ENSG00000116752_BCAS2	TC+PKS	FALSE	16	2-5-6-8-9-12-13-15-21-26-30-32-33-34-35-36	1.38486e-10	6.66118e-07
ENSG00000167815_PRDX2	TC+PKS	FALSE	7	9-11-12-13-14-15-26	1.38625e-10	6.6665e-07
ENSG00000143633_C1orf131	TC+KS	FALSE	13	4-6-13-17-19-23-24-27-28-29-30-34-35	1.39165e-10	6.68827e-07
ENSG00000182307_C8orf33	TC+KS	FALSE	11	4-13-15-17-24-26-28-29-30-31-34	1.39748e-10	6.71491e-07
ENSG00000187735_TCEA1	TC+PKS	FALSE	9	8-15-19-21-26-30-33-34-36	1.40874e-10	6.76478e-07
ENSG00000108961_RANGRF	TC+KS	FALSE	8	12-13-14-15-19-24-28-34	1.50867e-10	7.22805e-07
ENSG00000100410_PHF5A	TC+PK	FALSE	11	4-5-6-12-22-23-24-29-32-33-34	1.62258e-10	7.75918e-07
ENSG00000109519_GRPEL1	TC+PKS	FALSE	11	1-2-3-5-6-7-8-15-22-30-36	1.63834e-10	7.83291e-07
ENSG00000125821_DTD1	TC+PKS	FALSE	12	9-12-15-16-20-23-24-26-30-32-34-36	1.74261e-10	8.314e-07
ENSG00000175756_AURKAIP1	TC+K	FALSE	9	2-6-8-9-13-15-16-20-36	1.85573e-10	8.83699e-07
ENSG00000095739_BAMBI	TC+PK	FALSE	8	2-5-6-9-12-20-32-34	1.85711e-10	8.83987e-07
ENSG00000104907_TRMT1	TC+KS	FALSE	12	2-6-8-9-13-16-20-23-24-26-34-36	1.86394e-10	8.86864e-07
ENSG00000124802_EEF1E1	TC+K	FALSE	9	2-9-12-16-17-20-21-23-27	1.90695e-10	9.06947e-07
ENSG00000111843_TMEM14C	TC+PKS	FALSE	14	6-8-12-13-15-23-24-26-27-28-30-32-34-36	1.91325e-10	9.09748e-07
ENSG00000154582_TCEB1	TC+PKS	FALSE	11	5-8-9-12-13-15-26-32-33-35-36	1.9312e-10	9.17899e-07
ENSG00000170540_ARL6IP1	TC+S	FALSE	11	2-4-5-6-9-11-12-13-15-20-34	1.95661e-10	9.29783e-07
ENSG00000020256_ZFP64	TC+K	FALSE	10	2-5-9-12-16-17-19-20-23-32	2.08604e-10	9.8899e-07
ENSG00000154174_TOMM70	TC+PKS	FALSE	12	6-8-13-15-19-21-24-26-28-30-34-36	2.1808e-10	1.03239e-06
ENSG00000160131_VMA21	TC+KS	FALSE	11	2-3-13-18-19-21-23-24-26-32-34	2.28477e-10	1.07909e-06
ENSG00000068305_MEF2A	TC+PKS	FALSE	9	9-11-12-13-15-26-29-34-36	2.30886e-10	1.08978e-06
ENSG00000107331_ABCA2	TC+K	FALSE	9	4-9-16-17-18-19-20-28-30	2.63706e-10	1.24047e-06
ENSG00000178878_APOLD1	TC+K	FALSE	7	2-9-16-17-19-20-21	2.66684e-10	1.25395e-06
ENSG00000198242_RPL23A	TC+PKS	FALSE	13	3-13-15-19-21-24-26-28-30-31-33-34-36	2.72515e-10	1.28082e-06
ENSG00000065615_CYB5R4	TC+PK	FALSE	9	2-4-5-9-10-11-12-13-32	2.78088e-10	1.3059e-06
ENSG00000170502_NUDT9	TC+K	FALSE	8	2-5-6-9-12-16-17-27	2.94641e-10	1.38245e-06
ENSG00000117155_SSX2IP	TC+KS	FALSE	8	6-8-13-24-27-28-29-30	2.95244e-10	1.38499e-06
ENSG00000044090_CUL7	TC+PKS	FALSE	13	9-12-13-15-16-20-23-24-26-27-32-34-36	3.08667e-10	1.44549e-06
ENSG00000027697_IFNGR1	wild.type	FALSE	12	1-3-4-7-12-16-17-20-23-27-31-32	3.13687e-10	1.46837e-06
ENSG00000159593_NAE1	TC+K	FALSE	8	2-9-11-12-14-15-17-20	3.53396e-10	1.64824e-06
ENSG00000154511_FAM69A	TC+PKS	FALSE	10	2-5-8-15-16-20-26-32-34-36	3.6257e-10	1.68957e-06
ENSG00000165689_SDCCAG3	TC+KS	FALSE	13	2-6-9-11-12-13-16-20-23-24-29-32-34	3.81373e-10	1.773e-06
ENSG00000156502_SUPV3L1	TC+PKS	FALSE	9	5-6-8-15-23-24-26-30-36	3.8366e-10	1.7821e-06
ENSG00000114354_TFG	TC+PKS	FALSE	8	5-8-12-15-23-26-32-36	3.84285e-10	1.78385e-06
ENSG00000110768_GTF2H1	TC+K	FALSE	6	2-9-16-17-18-20	4.07637e-10	1.88655e-06
ENSG00000051128_HOMER3	TC+K	FALSE	9	3-7-14-16-20-21-23-32-34	4.33505e-10	2.00106e-06
ENSG00000116922_C1orf109	TC+PKS	FALSE	10	2-6-8-16-20-24-26-28-34-36	4.52062e-10	2.0831e-06
ENSG00000150779_TIMM8B	TC+KS	FALSE	9	2-4-6-7-8-13-15-24-26	4.61898e-10	2.1275e-06
ENSG00000103111_MON1B	TC+PKS	FALSE	11	8-15-16-17-24-26-27-28-29-30-33	4.82832e-10	2.2153e-06
ENSG00000178537_SLC25A20	TC+PKS	FALSE	11	6-8-13-15-24-26-28-30-31-34-36	4.8721e-10	2.2324e-06
ENSG00000141378_PTRH2	TC+PK	FALSE	13	5-6-9-12-13-15-17-18-23-27-28-30-32	4.9213e-10	2.25346e-06
ENSG00000116459_ATP5F1	TC+PKS	FALSE	10	6-8-13-15-19-21-23-24-26-36	5.20546e-10	2.37734e-06
ENSG00000102144_PGK1	TC+PK	FALSE	10	5-12-15-22-27-28-30-31-32-35	5.41387e-10	2.46926e-06
ENSG00000132676_DAP3	TC+PK	FALSE	10	12-13-15-23-24-27-28-30-32-34	5.58227e-10	2.54217e-06
ENSG00000181924_COA4	TC+PKS	FALSE	12	2-5-6-8-12-17-23-24-26-27-28-30	5.74059e-10	2.6091e-06
ENSG00000050393_MCUR1	TC+PKS	FALSE	11	4-6-8-9-11-12-13-15-29-34-36	6.13169e-10	2.77643e-06
ENSG00000204435_CSNK2B	TC+S	FALSE	13	6-11-13-15-16-22-23-24-26-29-32-34-36	6.32956e-10	2.86476e-06
ENSG00000228300_C19orf24	TC+PK	FALSE	11	9-12-16-17-23-24-26-27-28-30-32	6.69744e-10	3.02657e-06
ENSG00000213672_NCKIPSD	TC+PKS	FALSE	11	6-8-15-21-22-23-24-26-33-34-36	7.3005e-10	3.28522e-06
ENSG00000164919_COX6C	TC+KS	FALSE	13	5-6-8-12-13-15-18-19-21-23-24-26-28	7.98369e-10	3.58388e-06
ENSG00000147601_TERF1	TC+PKS	FALSE	11	8-9-13-15-16-20-24-26-33-34-36	8.42391e-10	3.76717e-06
ENSG00000177868_SVBP	TC+K	FALSE	8	2-9-13-16-17-20-28-34	8.43166e-10	3.7698e-06
ENSG00000151881_TMEM267	TC+PKS	FALSE	9	8-9-12-13-15-21-26-30-36	8.45334e-10	3.77835e-06
ENSG00000170043_TRAPPC1	TC+K	FALSE	11	2-4-6-8-9-16-17-18-19-20-21	8.67805e-10	3.87215e-06
ENSG00000112941_PAPD7	TC+S	FALSE	10	6-11-12-13-17-19-22-24-29-34	9.06308e-10	4.03851e-06
ENSG00000168288_MMADHC	TC+S	FALSE	12	2-3-4-5-8-9-10-11-12-15-19-20	9.32976e-10	4.15081e-06
ENSG00000249859_PVT1	TC+PK	FALSE	9	1-7-9-12-13-20-23-32-34	9.39933e-10	4.18082e-06
ENSG00000100116_GCAT	TC+K	FALSE	6	16-17-23-26-27-30	9.57098e-10	4.25334e-06
ENSG00000219135_RPL23AP48	TC+PKS	FALSE	10	8-13-15-18-26-30-31-33-34-36	9.88384e-10	4.38387e-06
ENSG00000121940_CLCC1	TC+PKS	FALSE	9	5-8-17-21-27-28-30-32-36	1.06216e-09	4.70113e-06
ENSG00000010017_RANBP9	TC+PK	FALSE	10	4-5-6-8-11-12-13-18-23-32	1.11513e-09	4.9244e-06
ENSG00000238227_C9orf69	TC+K	FALSE	13	10-11-14-16-17-20-23-26-27-28-30-32-36	1.13175e-09	4.99216e-06
ENSG00000067704_IARS2	TC+PKS	FALSE	8	8-15-17-26-27-28-30-36	1.26275e-09	5.53338e-06
ENSG00000168827_GFM1	TC+PKS	FALSE	8	8-15-21-26-30-33-35-36	1.27574e-09	5.58903e-06
ENSG00000180198_RCC1	TC+PK	FALSE	10	12-16-20-23-24-27-29-32-34-36	1.31012e-09	5.72652e-06
ENSG00000156709_AIFM1	TC+PKS	FALSE	11	5-8-12-15-17-26-27-28-30-32-36	1.33323e-09	5.82355e-06
ENSG00000065183_WDR3	TC+PKS	FALSE	11	5-6-8-13-15-24-26-28-30-34-36	1.35191e-09	5.90244e-06
ENSG00000089063_TMEM230	TC+PK	FALSE	11	4-12-13-17-23-24-27-28-30-32-34	1.35973e-09	5.93388e-06
ENSG00000111481_COPZ1	TC+K	FALSE	6	2-9-16-17-20-32	1.40001e-09	6.09843e-06
ENSG00000136897_MRPL50	TC+KS	FALSE	11	2-4-5-6-7-8-13-14-24-28-31	1.45538e-09	6.32944e-06
ENSG00000241506_PSMC1P1	TC+KS	FALSE	8	6-13-17-27-28-29-30-34	1.47017e-09	6.39085e-06
ENSG00000125356_NDUFA1	TC+KS	FALSE	6	9-12-13-15-27-28	1.47205e-09	6.39752e-06
ENSG00000145907_G3BP1	TC+PKS	FALSE	9	8-15-19-21-26-30-33-34-36	1.49038e-09	6.47423e-06
ENSG00000141552_ANAPC11	TC+PK	FALSE	8	5-16-17-20-23-27-32-34	1.61417e-09	6.98934e-06
ENSG00000125912_NCLN	TC+K	FALSE	10	2-5-6-8-9-12-13-16-23-24	1.69551e-09	7.33479e-06
ENSG00000148468_FAM171A1	TC+P	FALSE	13	3-5-8-10-12-13-14-15-22-27-28-29-30	1.72098e-09	7.44152e-06
ENSG00000132357_CARD6	TC+PK	FALSE	12	2-5-8-9-12-15-17-19-27-30-31-32	1.77526e-09	7.66733e-06
ENSG00000184207_PGP	TC+PK	FALSE	12	5-6-8-12-13-15-18-19-23-24-26-32	1.89639e-09	8.16584e-06
ENSG00000179262_RAD23A	TC+S	FALSE	11	2-4-5-6-8-20-22-29-32-34-36	2.07532e-09	8.90519e-06
ENSG00000105983_LMBR1	TC+K	FALSE	9	2-9-11-12-13-15-16-17-20	2.14726e-09	9.20099e-06
ENSG00000100429_HDAC10	TC+K	FALSE	6	2-9-10-17-20-21	2.17825e-09	9.32729e-06
ENSG00000154144_TBRG1	TC+PKS	FALSE	9	8-9-11-12-13-15-20-26-36	2.23085e-09	9.54581e-06
ENSG00000198804_MT-CO1	TC+KS	FALSE	11	12-13-15-19-21-23-24-26-32-34-36	2.32758e-09	9.93879e-06
ENSG00000171612_SLC25A33	TC+PKS	FALSE	12	2-5-8-9-12-15-17-20-27-30-32-36	2.43659e-09	1.03774e-05
ENSG00000117597_DIEXF	TC+PK	FALSE	12	9-11-12-13-16-20-23-24-29-32-34-36	2.44709e-09	1.04172e-05
ENSG00000168005_C11orf84	TC+PKS	FALSE	8	6-8-12-13-15-23-24-26	2.48941e-09	1.05949e-05
ENSG00000139343_SNRPF	TC+KS	FALSE	9	6-11-12-13-16-22-23-24-34	2.54152e-09	1.08065e-05
ENSG00000104164_BLOC1S6	TC+K	FALSE	9	2-8-9-16-17-20-26-30-36	2.69189e-09	1.14352e-05
ENSG00000097021_ACOT7	TC+PK	FALSE	7	9-12-15-23-27-30-32	2.69785e-09	1.14551e-05
ENSG00000138101_DTNB	TC+PKS	FALSE	5	8-15-28-29-30	2.80448e-09	1.18854e-05
ENSG00000125449_ARMC7	TC+PKS	FALSE	10	6-8-13-15-21-24-26-30-33-36	2.82363e-09	1.19609e-05
ENSG00000131871_VIMP	TC+PKS	FALSE	12	6-8-9-12-13-15-23-24-26-30-34-36	2.99965e-09	1.26735e-05
ENSG00000108784_NAGLU	TC+K	FALSE	7	2-9-12-15-16-19-20	3.40859e-09	1.43433e-05
ENSG00000130311_DDA1	TC+PKS	FALSE	7	5-6-8-26-32-34-36	3.69211e-09	1.54995e-05
ENSG00000119812_FAM98A	TC+K	FALSE	8	2-3-5-7-8-9-17-30	3.71165e-09	1.55778e-05
ENSG00000141425_RPRD1A	TC+PKS	FALSE	7	6-13-15-19-24-28-30	3.76989e-09	1.58109e-05
ENSG00000073910_FRY	TC+PKS	FALSE	10	5-8-12-13-15-17-27-28-30-36	3.81521e-09	1.59934e-05
ENSG00000004897_CDC27	TC+PKS	FALSE	9	2-5-6-8-9-12-13-15-30	3.99427e-09	1.6724e-05
ENSG00000149289_ZC3H12C	TC+K	FALSE	9	9-12-13-16-20-23-24-32-34	4.2828e-09	1.78764e-05
ENSG00000172661_FAM21C	TC+KS	FALSE	11	6-13-19-23-24-26-27-28-32-34-35	4.369e-09	1.821e-05
ENSG00000101189_MRGBP	TC+K	FALSE	9	2-5-6-8-9-16-17-20-21	4.85546e-09	2.01696e-05
ENSG00000143612_C1orf43	TC+PK	FALSE	11	4-5-6-8-18-21-22-23-24-26-32	4.89547e-09	2.03211e-05
ENSG00000129235_TXNDC17	TC+PKS	FALSE	8	9-10-11-12-13-14-15-26	4.96918e-09	2.06122e-05
ENSG00000175606_TMEM70	TC+KS	FALSE	11	1-4-10-12-13-15-22-27-28-30-32	5.0668e-09	2.09867e-05
ENSG00000181704_YIPF6	TC+K	FALSE	7	2-3-9-10-12-15-20	5.08686e-09	2.10647e-05
ENSG00000160256_FAM207A	TC+K	FALSE	6	2-16-17-19-20-27	5.6279e-09	2.31982e-05
ENSG00000151465_CDC123	TC+PK	FALSE	8	5-9-12-13-15-23-24-32	6.12051e-09	2.51676e-05
ENSG00000147364_FBXO25	TC+PKS	FALSE	7	9-13-15-16-20-24-34	6.36216e-09	2.61039e-05
ENSG00000156697_UTP14A	TC+KS	FALSE	8	3-16-23-24-26-32-34-36	6.4832e-09	2.65682e-05
ENSG00000173272_MZT2A	TC+KS	FALSE	11	10-11-14-16-20-23-24-26-28-34-36	7.02036e-09	2.86922e-05
ENSG00000066855_MTFR1	TC+PK	FALSE	13	2-3-4-5-8-9-12-15-20-31-32-35-36	8.22009e-09	3.33653e-05
ENSG00000131791_PRKAB2	TC+PK	FALSE	10	5-6-8-9-11-12-13-15-23-32	8.45429e-09	3.42145e-05
ENSG00000213676_ATF6B	TC+PKS	FALSE	7	4-6-8-15-21-26-36	8.60997e-09	3.48187e-05
ENSG00000164815_ORC5	TC+PK	FALSE	8	5-6-12-13-18-19-23-24	9.05925e-09	3.65088e-05
ENSG00000124767_GLO1	TC+PKS	FALSE	5	17-22-27-30-31	9.14889e-09	3.68426e-05
ENSG00000155189_AGPAT5	TC+S	FALSE	11	2-4-5-6-8-9-11-20-29-32-34	9.18004e-09	3.69589e-05
ENSG00000167721_TSR1	TC+PKS	FALSE	10	6-8-13-15-24-26-28-30-34-36	9.49163e-09	3.81469e-05
ENSG00000144895_EIF2A	TC+KS	FALSE	10	9-13-15-16-18-24-26-31-33-34	9.7102e-09	3.90059e-05
ENSG00000163719_MTMR14	TC+PKS	FALSE	7	8-16-23-24-26-30-36	1.03344e-08	4.13995e-05
ENSG00000147457_CHMP7	TC+PK	FALSE	10	5-11-12-13-15-18-23-24-32-34	1.06399e-08	4.2549e-05
ENSG00000155008_APOOL	TC+PKS	FALSE	10	5-11-12-13-14-15-18-23-31-32	1.06841e-08	4.27045e-05
ENSG00000056097_ZFR	TC+PKS	FALSE	7	8-15-21-26-30-33-36	1.10271e-08	4.3976e-05
ENSG00000153147_SMARCA5	TC+KS	FALSE	7	6-8-17-22-28-29-30	1.15026e-08	4.57804e-05
ENSG00000095139_ARCN1	TC+PKS	FALSE	8	8-9-10-15-21-33-35-36	1.17346e-08	4.66452e-05
ENSG00000196976_LAGE3	TC+KS	FALSE	8	5-6-12-13-23-24-27-28	1.23249e-08	4.89052e-05
ENSG00000113597_TRAPPC13	TC+PKS	FALSE	8	3-4-7-8-11-15-28-36	1.23865e-08	4.91248e-05
ENSG00000165733_BMS1	TC+PKS	FALSE	6	17-24-27-28-29-30	1.28694e-08	5.09629e-05
ENSG00000164305_CASP3	TC+KS	FALSE	8	12-13-14-15-19-24-28-30	1.43985e-08	5.66725e-05
ENSG00000055044_NOP58	TC+PK	FALSE	10	6-13-21-23-24-27-28-33-34-35	1.53474e-08	6.03154e-05
ENSG00000197713_RPE	TC+PKS	FALSE	9	8-9-10-11-12-13-15-21-36	1.60513e-08	6.29532e-05
ENSG00000170265_ZNF282	TC+KS	FALSE	6	10-23-24-26-28-34	1.60649e-08	6.29903e-05
ENSG00000186577_C6orf1	TC+S	FALSE	12	2-4-9-11-12-16-20-22-23-24-29-32	1.62092e-08	6.34753e-05
ENSG00000157778_PSMG3	TC+PK	FALSE	9	1-5-6-18-23-27-32-33-34	1.64521e-08	6.43935e-05
ENSG00000087302_C14orf166	TC+K	FALSE	8	2-9-12-16-17-18-19-20	1.72372e-08	6.73457e-05
ENSG00000145194_ECE2	TC+K	FALSE	5	9-13-15-16-17	1.73037e-08	6.75881e-05
ENSG00000182134_TDRKH	TC+K	FALSE	8	2-3-5-6-9-17-20-32	1.76633e-08	6.88693e-05
ENSG00000121749_TBC1D15	TC+KS	FALSE	8	6-8-13-15-24-31-34-36	1.80841e-08	7.04195e-05
ENSG00000163882_POLR2H	TC+S	FALSE	7	4-11-12-22-23-24-25	1.80863e-08	7.04195e-05
ENSG00000106089_STX1A	TC+PK	FALSE	8	9-12-15-17-20-27-30-32	1.87727e-08	7.29881e-05
ENSG00000162433_AK4	TC+PKS	FALSE	6	15-20-29-32-35-36	1.91052e-08	7.41662e-05
ENSG00000187609_EXD3	TC+PK	FALSE	10	2-5-8-9-12-15-20-23-32-36	1.91873e-08	7.44657e-05
ENSG00000167193_CRK	TC+PKS	FALSE	10	8-11-12-13-14-15-26-33-35-36	1.92077e-08	7.45257e-05
ENSG00000070010_UFD1L	TC+K	FALSE	8	2-5-9-12-20-21-32-34	1.94646e-08	7.54381e-05
ENSG00000120318_ARAP3	TC+KS	FALSE	7	3-4-16-23-24-27-28	1.96289e-08	7.60225e-05
ENSG00000175115_PACS1	TC+PKS	FALSE	7	9-15-16-20-26-33-36	1.99271e-08	7.71379e-05
ENSG00000104660_LEPROTL1	TC+PK	FALSE	9	2-5-6-8-9-12-15-31-32	2.0976e-08	8.10092e-05
ENSG00000262814_MRPL12	TC+K	FALSE	8	2-9-16-17-18-20-26-36	2.15127e-08	8.291e-05
ENSG00000159069_FBXW5	TC+K	FALSE	6	2-16-18-20-24-26	2.15165e-08	8.291e-05
ENSG00000172594_SMPDL3A	TC+K	FALSE	7	2-4-9-17-20-21-27	2.16653e-08	8.3433e-05
ENSG00000170345_FOS	TC+PKS	FALSE	9	2-6-8-9-13-15-20-34-36	2.24535e-08	8.63337e-05
ENSG00000132024_CC2D1A	TC+PKS	FALSE	12	5-6-8-12-13-15-23-24-26-28-34-36	2.40176e-08	9.18672e-05
ENSG00000138604_GLCE	TC+KS	FALSE	8	6-8-13-15-19-24-31-34	2.54085e-08	9.6781e-05
ENSG00000066697_MSANTD3	TC+PKS	FALSE	9	1-9-11-12-13-15-21-26-36	2.6157e-08	9.95011e-05
ENSG00000266179_RP11-1113L8.6	TC+K	FALSE	7	2-9-11-16-18-19-20	2.67726e-08	0.000101736
ENSG00000129480_DTD2	TC+KS	FALSE	8	2-6-8-13-20-28-31-34	2.72461e-08	0.000103454
ENSG00000157259_GATAD1	TC+PKS	FALSE	5	17-18-28-30-33	2.87858e-08	0.000109069
ENSG00000180385_EMC3-AS1	TC+PK	FALSE	9	2-4-5-12-16-22-23-31-32	3.07222e-08	0.000115945
ENSG00000188483_IER5L	TC+PKS	FALSE	8	2-4-5-8-9-11-15-29	3.42027e-08	0.000128158
ENSG00000197296_FITM2	TC+PKS	FALSE	5	4-17-26-28-30	3.72965e-08	0.000139302
ENSG00000040487_PQLC2	TC+PKS	FALSE	8	8-9-12-15-21-26-33-36	3.73253e-08	0.000139335
ENSG00000079246_XRCC5	TC+KS	FALSE	8	6-9-13-16-24-28-31-34	3.77809e-08	0.000140885
ENSG00000111641_NOP2	TC+PK	FALSE	8	5-6-12-18-23-24-27-32	3.97586e-08	0.000147703
ENSG00000155097_ATP6V1C1	TC+K	FALSE	6	2-5-9-16-19-20	4.07591e-08	0.000151176
ENSG00000171163_ZNF692	TC+PKS	FALSE	8	6-8-13-15-21-26-30-36	4.16978e-08	0.000154532
ENSG00000152213_ARL11	TC+PKS	FALSE	6	5-8-17-27-28-30	4.18566e-08	0.000154995
ENSG00000143319_ISG20L2	TC+PKS	FALSE	7	8-15-21-26-28-30-36	4.88529e-08	0.000179143
ENSG00000132300_PTCD3	TC+KS	FALSE	7	6-7-8-13-19-28-31	4.92944e-08	0.000180664
ENSG00000077235_GTF3C1	TC+KS	FALSE	10	5-6-12-13-15-19-23-24-32-34	5.55398e-08	0.000202443
ENSG00000186416_NKRF	TC+PKS	FALSE	7	8-9-13-15-26-30-36	5.56276e-08	0.000202651
ENSG00000130227_XPO7	TC+PKS	FALSE	8	2-5-6-8-16-23-24-26	5.56596e-08	0.000202712
ENSG00000143374_TARS2	TC+PKS	FALSE	6	4-17-27-28-29-30	6.11729e-08	0.000221813
ENSG00000123975_CKS2	TC+KS	FALSE	9	5-6-12-23-24-27-32-33-34	6.22749e-08	0.000225186
ENSG00000086712_TXLNG	TC+KS	FALSE	5	2-6-8-17-28	6.2515e-08	0.000225929
ENSG00000169241_SLC50A1	TC+PKS	FALSE	7	1-2-3-5-6-7-8	6.27187e-08	0.000226603
ENSG00000144591_GMPPA	TC+K	FALSE	5	2-9-16-20-23	6.43681e-08	0.000232369
ENSG00000086065_CHMP5	TC+KS	FALSE	8	5-6-12-13-15-19-24-34	6.47228e-08	0.000233455
ENSG00000132768_DPH2	TC+PK	FALSE	8	11-17-23-24-27-28-32-34	6.53472e-08	0.000235642
ENSG00000101343_CRNKL1	TC+PK	FALSE	5	5-6-9-12-13	6.57457e-08	0.000237013
ENSG00000135966_TGFBRAP1	TC+PKS	FALSE	7	8-15-20-26-33-34-36	6.62527e-08	0.000238576
ENSG00000066827_ZFAT	TC+KS	FALSE	9	2-5-6-7-9-12-13-16-24	6.73003e-08	0.000242214
ENSG00000168872_DDX19A	TC+PKS	FALSE	7	8-12-13-15-32-34-36	6.76603e-08	0.000243374
ENSG00000164885_CDK5	TC+K	FALSE	3	2-16-17	7.31329e-08	0.000262255
ENSG00000065485_PDIA5	TC+PKS	FALSE	7	8-12-13-15-27-30-36	7.35535e-08	0.000263689
ENSG00000134955_SLC37A2	TC+K	FALSE	4	9-13-16-21	7.62377e-08	0.000272855
ENSG00000197217_ENTPD4	TC+KS	FALSE	4	16-24-25-26	7.85012e-08	0.000280249
ENSG00000101298_SNPH	TC+PKS	FALSE	6	15-17-26-28-29-30	7.9586e-08	0.000283883
ENSG00000085231_AK6	TC+KS	FALSE	8	5-6-8-11-27-28-30-34	8.13136e-08	0.000289558
ENSG00000184205_TSPYL2	TC+PK	FALSE	6	9-12-13-14-15-23	8.89727e-08	0.00031523
ENSG00000144567_FAM134A	TC+KS	FALSE	8	6-20-24-26-28-32-34-36	8.92167e-08	0.000315827
ENSG00000108561_C1QBP	TC+PKS	FALSE	5	8-9-13-15-36	9.18883e-08	0.000324274
ENSG00000128340_RAC2	TC+PK	FALSE	8	7-12-16-20-23-26-32-36	9.36799e-08	0.000330034
ENSG00000120526_NUDCD1	TC+S	FALSE	8	2-4-9-10-11-12-20-29	9.37284e-08	0.000330112
ENSG00000162664_ZNF326	TC+PK	FALSE	6	12-13-23-24-27-32	9.40172e-08	0.000330941
ENSG00000125375_ATP5S	TC+PKS	FALSE	8	8-15-21-26-30-31-33-36	9.69024e-08	0.000339837
ENSG00000118508_RAB32	TC+PK	FALSE	6	9-12-20-23-31-32	1.03381e-07	0.000361213
ENSG00000091127_PUS7	TC+KS	FALSE	8	5-6-9-12-13-24-32-34	1.05701e-07	0.000368368
ENSG00000198087_CD2AP	TC+PKS	FALSE	6	8-9-11-12-15-35	1.07768e-07	0.00037514
ENSG00000196363_WDR5	TC+KS	FALSE	11	5-6-12-13-23-24-26-27-28-32-34	1.07808e-07	0.00037517
ENSG00000127526_SLC35E1	TC+PKS	FALSE	7	8-15-26-30-33-35-36	1.08727e-07	0.000378154
ENSG00000143324_XPR1	TC+PKS	FALSE	7	9-12-13-14-15-20-21	1.09219e-07	0.000379755
ENSG00000158604_TMED4	TC+PKS	FALSE	7	8-15-21-26-30-33-36	1.14406e-07	0.00039699
ENSG00000128626_MRPS12	TC+PK	FALSE	5	10-16-23-24-26	1.15357e-07	0.000399827
ENSG00000137055_PLAA	TC+PKS	FALSE	7	8-9-11-12-13-15-36	1.28041e-07	0.000440335
ENSG00000155561_NUP205	TC+PKS	FALSE	6	5-8-12-15-32-36	1.33723e-07	0.000459471
ENSG00000071859_FAM50A	TC+K	FALSE	6	2-5-9-16-20-23	1.3452e-07	0.000462076
ENSG00000113460_BRIX1	TC+PKS	FALSE	6	2-9-12-13-15-26	1.37042e-07	0.000470465
ENSG00000150756_FAM173B	TC+K	FALSE	5	9-12-15-17-30	1.43137e-07	0.000489816
ENSG00000174953_DHX36	TC+PKS	FALSE	4	9-12-13-15	1.46863e-07	0.000501538
ENSG00000074935_TUBE1	TC+PK	FALSE	8	12-15-17-20-27-30-32-36	1.67278e-07	0.000567407
ENSG00000196937_FAM3C	TC+PKS	FALSE	5	15-16-23-24-26	1.68147e-07	0.00057002
ENSG00000128294_TPST2	TC+PK	FALSE	6	7-12-23-27-30-32	1.78686e-07	0.000603242
ENSG00000140006_WDR89	TC+KS	FALSE	6	16-23-24-26-28-34	1.81372e-07	0.000611768
ENSG00000121644_DESI2	TC+PKS	FALSE	6	6-8-12-13-15-36	1.8782e-07	0.000631826
ENSG00000277791_PSMB3	TC+KS	FALSE	8	9-12-13-15-20-32-34-36	2.12483e-07	0.000711182
ENSG00000145740_SLC30A5	TC+K	FALSE	5	2-9-20-25-34	2.27668e-07	0.000757223
ENSG00000144034_TPRKB	TC+PK	FALSE	7	2-5-9-12-17-27-32	2.4333e-07	0.000806152
ENSG00000011260_UTP18	TC+KS	FALSE	6	6-13-19-24-28-34	2.4766e-07	0.000819259
ENSG00000114956_DGUOK	TC+PKS	FALSE	5	2-3-5-6-8	2.48639e-07	0.000822002
ENSG00000137504_CREBZF	TC+PKS	FALSE	6	2-6-8-15-34-36	2.50082e-07	0.000826522
ENSG00000135211_TMEM60	TC+K	FALSE	6	2-5-9-17-20-32	2.54236e-07	0.00083898
ENSG00000101367_MAPRE1	TC+PKS	FALSE	8	13-15-19-21-26-32-34-36	2.69764e-07	0.000885905
ENSG00000168010_ATG16L2	TC+KS	FALSE	6	5-6-12-13-23-24	2.89807e-07	0.000949116
ENSG00000229344_MTCO2P12	TC+PKS	FALSE	6	8-15-23-24-26-36	2.93827e-07	0.000960816
ENSG00000133316_WDR74	TC+KS	FALSE	4	16-22-24-26	2.99772e-07	0.000978755

## Sheet: Module 2 (Black)
gene	peak	pwa	pwn	pws	pval	padj
ENSG00000145287_PLAC8	TC+S	FALSE	31	2-3-4-5-6-7-8-9-10-11-12-13-15-16-17-19-20-21-22-23-24-26-27-28-29-30-31-32-33-34-36	6.11489e-67	7.27916e-63
ENSG00000161249_DMKN	TC+S	FALSE	34	2-3-4-5-6-7-8-9-10-11-12-13-14-15-16-17-18-19-21-22-23-24-25-26-27-28-29-30-31-32-33-34-35-36	1.97075e-63	2.32647e-59
ENSG00000094755_GABRP	TC+S	FALSE	24	2-4-5-6-8-9-11-12-13-15-16-17-20-22-23-24-26-27-28-30-31-32-34-36	3.50825e-53	4.00888e-49
ENSG00000116044_NFE2L2	TC+S	FALSE	25	2-4-5-6-8-9-11-12-13-15-16-17-20-22-23-24-26-27-28-29-30-32-33-34-36	2.90975e-51	3.2982e-47
ENSG00000163406_SLC15A2	wild.type	FALSE	25	2-3-4-5-6-7-8-9-10-11-12-13-15-16-17-20-23-24-26-27-28-30-32-34-36	7.16299e-51	8.10493e-47
ENSG00000224689_ZNF812P	TC+P	FALSE	23	2-4-5-6-8-9-11-12-13-15-16-17-20-22-23-24-26-27-28-30-32-34-36	2.61431e-49	2.939e-45
ENSG00000171105_INSR	wild.type	FALSE	30	2-3-5-6-7-8-9-10-12-13-14-15-16-17-19-20-21-22-23-25-26-27-28-29-30-31-32-33-34-36	1.0947e-48	1.22749e-44
ENSG00000103056_SMPD3	TC+P	FALSE	26	2-3-5-6-8-9-10-12-13-15-16-17-20-21-22-23-24-25-26-27-28-30-32-33-34-36	1.63021e-48	1.82616e-44
ENSG00000181652_ATG9B	TC+S	FALSE	30	2-4-5-6-7-8-9-11-12-13-14-15-16-17-18-19-21-22-23-24-25-26-27-28-29-30-33-34-35-36	2.03559e-48	2.27946e-44
ENSG00000256870_SLC5A8	TC+PS	FALSE	26	2-3-5-6-7-8-9-10-12-13-14-15-16-17-20-23-24-25-26-27-28-29-30-32-34-36	3.11225e-47	3.46643e-43
ENSG00000151468_CCDC3	wild.type	FALSE	30	1-2-3-4-5-6-7-8-9-10-11-12-13-14-15-16-17-18-19-20-22-23-25-26-27-28-30-32-34-36	3.41357e-47	3.80032e-43
ENSG00000119125_GDA	TC+P	FALSE	28	2-4-5-6-8-9-10-12-13-14-15-16-17-19-20-22-23-24-26-27-28-29-30-31-32-33-34-36	7.04855e-47	7.83446e-43
ENSG00000102854_MSLN	TC+PS	FALSE	30	1-2-3-4-5-6-7-9-11-12-13-15-16-17-19-20-21-22-23-24-26-27-29-30-31-32-33-34-35-36	3.70563e-45	4.08768e-41
ENSG00000161798_AQP5	TC+PS	FALSE	24	2-5-6-8-9-12-13-14-15-16-17-19-20-21-23-24-25-26-27-28-30-32-34-36	1.02189e-44	1.12459e-40
ENSG00000118971_CCND2	TC+S	FALSE	25	1-2-5-6-8-9-11-12-13-14-15-16-17-18-20-22-23-24-26-27-28-30-32-34-36	6.19855e-44	6.79299e-40
ENSG00000129538_RNASE1	TC+PS	FALSE	28	2-3-5-6-7-8-9-12-13-14-15-16-17-20-22-23-24-25-26-27-28-29-30-31-32-34-35-36	1.26842e-43	1.38715e-39
ENSG00000146648_EGFR	TC+S	FALSE	28	1-2-3-5-6-7-8-9-11-12-13-15-16-17-20-21-22-23-24-26-27-28-29-30-32-34-35-36	3.13975e-43	3.4239e-39
ENSG00000134574_DDB2	wild.type	FALSE	27	1-2-3-4-5-6-7-8-9-12-13-15-16-17-19-20-23-24-26-27-28-30-31-32-34-35-36	3.16277e-43	3.44837e-39
ENSG00000145113_MUC4	TC+S	FALSE	25	2-5-6-8-9-12-13-15-16-17-18-20-23-24-25-26-27-28-29-30-31-32-33-34-36	6.14181e-43	6.67861e-39
ENSG00000126016_AMOT	TC+P	FALSE	22	2-4-5-6-8-9-12-13-15-16-17-20-22-23-24-26-27-28-30-32-34-36	6.44852e-43	7.01019e-39
ENSG00000183421_RIPK4	wild.type	FALSE	27	2-3-5-6-7-8-9-10-12-13-14-15-16-17-18-19-20-23-24-26-27-28-29-30-32-34-36	7.3896e-43	8.03175e-39
ENSG00000107738_C10orf54	TC+S	FALSE	29	2-3-4-5-6-7-8-9-10-11-12-13-14-15-16-17-19-20-22-23-26-27-28-29-30-31-32-35-36	8.22098e-43	8.93456e-39
ENSG00000148400_NOTCH1	wild.type	FALSE	23	1-2-3-4-5-6-7-8-9-11-12-15-17-20-22-26-27-28-29-30-32-35-36	9.35277e-42	1.00916e-37
ENSG00000151689_INPP1	TC+PS	FALSE	26	1-2-3-4-5-6-8-9-12-13-14-15-16-17-20-23-24-25-26-27-28-29-30-32-34-36	1.69364e-41	1.82337e-37
ENSG00000145777_TSLP	wild.type	FALSE	29	1-2-3-4-5-6-7-8-9-10-12-13-15-16-17-19-20-21-22-23-25-27-28-30-31-32-33-34-36	8.56845e-41	9.1888e-37
ENSG00000179869_ABCA13	TC+P	FALSE	28	2-3-5-6-7-9-10-11-12-13-14-15-16-17-18-19-20-21-22-23-24-26-27-28-29-32-34-36	1.74758e-40	1.87008e-36
ENSG00000102362_SYTL4	TC+S	FALSE	28	2-4-5-6-8-9-11-12-13-15-16-17-19-20-21-22-23-24-26-27-28-29-30-31-32-33-34-36	1.35069e-39	1.4339e-35
ENSG00000268628_RP1-122P22.4	TC	FALSE	29	1-2-4-5-6-8-9-10-12-13-14-15-16-17-19-20-21-22-23-26-27-28-29-30-31-32-33-34-36	5.49112e-39	5.80137e-35
ENSG00000187079_TEAD1	TC+S	FALSE	28	3-4-5-6-7-8-10-11-13-15-16-17-18-19-20-21-23-24-25-26-27-28-29-30-31-33-34-36	2.09006e-38	2.19645e-34
ENSG00000227051_C14orf132	TC+P	FALSE	24	2-5-6-8-9-12-13-15-16-17-18-20-21-23-24-26-27-28-30-31-32-34-35-36	4.323e-38	4.53439e-34
ENSG00000122420_PTGFR	TC+PS	FALSE	26	2-5-6-7-8-9-12-13-14-15-16-17-20-21-23-24-26-27-28-29-30-31-32-33-34-36	1.55495e-37	1.62523e-33
ENSG00000261068_RP11-7K24.3	TC+S	FALSE	26	2-4-5-6-7-8-9-11-12-13-14-15-16-17-19-23-24-25-26-27-28-29-30-31-34-35	1.46729e-36	1.51997e-32
ENSG00000121858_TNFSF10	wild.type	FALSE	22	2-5-6-8-9-12-13-15-16-17-19-20-21-23-24-26-27-28-30-32-34-36	1.83151e-36	1.89597e-32
ENSG00000142632_ARHGEF19	TC+S	FALSE	27	2-4-5-6-8-9-10-12-13-15-16-17-19-20-22-23-25-26-27-28-29-30-31-32-34-35-36	3.11646e-36	3.21806e-32
ENSG00000188158_NHS	TC+PS	FALSE	23	2-5-6-8-9-12-13-15-16-17-18-19-20-21-23-24-26-27-28-30-32-34-36	6.53295e-36	6.72306e-32
ENSG00000155324_GRAMD3	TC	FALSE	20	2-5-6-8-9-12-13-15-16-17-20-23-24-26-27-28-30-32-34-36	1.42252e-35	1.46007e-31
ENSG00000138131_LOXL4	wild.type	FALSE	26	1-2-3-4-5-6-7-8-9-10-12-14-15-16-18-20-21-22-24-27-30-31-33-34-35-36	1.86522e-35	1.91278e-31
ENSG00000124215_CDH26	TC+S	FALSE	26	4-5-6-7-8-9-11-12-13-14-15-16-17-18-21-22-23-24-25-26-27-28-29-30-32-36	2.18848e-35	2.24276e-31
ENSG00000130940_CASZ1	TC+S	FALSE	27	3-4-5-6-8-9-10-11-12-13-15-16-17-18-20-22-23-24-25-26-27-28-29-30-32-34-36	2.52883e-35	2.58952e-31
ENSG00000108244_KRT23	TC+S	FALSE	25	2-3-4-5-6-7-8-9-10-11-12-13-14-15-17-21-22-26-27-28-29-30-33-35-36	6.60208e-35	6.73413e-31
ENSG00000157551_KCNJ15	TC+PS	FALSE	23	2-5-6-8-9-12-13-14-15-16-17-20-21-23-24-25-26-27-28-30-32-34-36	6.86995e-35	7.00598e-31
ENSG00000121316_PLBD1	TC+S	FALSE	24	2-4-5-6-9-12-13-15-16-17-20-21-22-23-24-26-27-28-29-30-32-33-34-36	1.32637e-34	1.34879e-30
ENSG00000019102_VSIG2	TC	FALSE	22	2-5-8-9-10-12-13-15-16-17-19-20-21-23-25-27-30-31-32-33-34-36	3.2736e-34	3.31682e-30
ENSG00000092841_MYL6	TC+S	FALSE	24	2-4-5-6-7-8-11-13-15-17-19-21-22-23-24-26-27-28-29-30-31-33-34-36	4.28058e-34	4.33151e-30
ENSG00000110723_EXPH5	TC	FALSE	27	1-2-3-5-6-8-9-12-13-14-15-16-17-19-20-21-23-24-25-26-27-28-30-32-33-34-36	4.29259e-34	4.34324e-30
ENSG00000142733_MAP3K6	wild.type	FALSE	22	2-5-6-8-9-12-13-15-16-17-19-20-21-23-24-26-27-28-30-32-34-36	5.00711e-34	5.06319e-30
ENSG00000205978_NYNRIN	wild.type	FALSE	22	2-5-6-8-9-12-13-15-16-17-20-21-23-24-26-27-28-30-32-33-34-36	5.23742e-34	5.29503e-30
ENSG00000140279_DUOX2	TC+S	FALSE	23	6-8-9-13-14-15-16-17-18-19-21-22-24-25-26-28-29-30-31-32-33-34-36	8.73489e-34	8.81263e-30
ENSG00000112902_SEMA5A	wild.type	FALSE	21	1-2-3-4-5-6-7-8-9-10-12-13-14-15-17-22-27-28-29-30-36	8.89575e-34	8.97314e-30
ENSG00000005483_KMT2E	TC+S	FALSE	27	2-5-6-8-9-12-13-14-15-16-17-18-19-20-22-23-24-26-27-28-29-30-32-33-34-35-36	2.86671e-33	2.87617e-29
ENSG00000164379_FOXQ1	TC	FALSE	26	2-3-5-6-7-8-9-10-12-13-14-15-16-17-20-22-23-24-26-27-28-30-32-34-35-36	3.98321e-33	3.98639e-29
ENSG00000088836_SLC4A11	TC+PS	FALSE	26	1-2-3-5-6-7-8-9-12-13-15-16-17-20-21-23-24-26-27-28-30-32-33-34-35-36	9.80978e-33	9.77152e-29
ENSG00000275395_FCGBP	TC	FALSE	24	2-3-5-6-8-9-12-13-15-16-17-20-21-23-24-25-26-28-30-32-33-34-35-36	2.16515e-32	2.14804e-28
ENSG00000188559_RALGAPA2	TC+PS	FALSE	26	2-4-5-7-8-9-11-12-14-15-16-18-19-20-22-23-25-26-28-29-31-32-33-34-35-36	2.18156e-32	2.1641e-28
ENSG00000021355_SERPINB1	TC+PS	FALSE	23	2-4-5-6-8-9-12-13-14-15-16-17-18-20-23-24-25-26-28-29-32-34-36	2.51992e-32	2.49875e-28
ENSG00000196323_ZBTB44	TC+S	FALSE	27	2-5-6-7-8-9-12-13-14-15-17-18-19-21-22-23-24-26-27-28-29-30-31-32-34-35-36	5.87281e-32	5.80175e-28
ENSG00000049618_ARID1B	TC+S	FALSE	24	2-5-6-8-9-10-11-12-13-15-16-17-20-22-23-24-26-27-28-29-30-32-34-36	9.58632e-32	9.44732e-28
ENSG00000154274_C4orf19	TC	FALSE	23	2-5-6-8-9-12-13-15-16-17-18-19-20-21-23-24-26-27-28-30-32-34-36	1.45139e-31	1.42744e-27
ENSG00000116117_PARD3B	TC+PS	FALSE	23	2-4-5-6-8-9-11-12-15-16-17-19-20-21-22-23-26-28-29-31-32-34-36	1.51542e-31	1.48981e-27
ENSG00000070882_OSBPL3	TC+S	FALSE	25	1-5-6-7-8-11-13-15-17-19-20-21-22-24-25-26-27-28-29-30-31-32-33-34-36	2.40682e-31	2.35844e-27
ENSG00000182240_BACE2	wild.type	FALSE	23	2-5-6-7-8-9-12-13-16-17-18-19-20-21-23-24-26-27-28-32-33-34-35	2.70255e-31	2.64634e-27
ENSG00000170873_MTSS1	TC+P	FALSE	24	2-4-5-6-8-9-12-13-15-16-17-20-22-23-24-25-26-27-28-30-31-32-34-36	2.85748e-31	2.79719e-27
ENSG00000157216_SSBP3	TC+P	FALSE	29	2-3-4-5-6-8-9-10-11-12-13-15-16-17-18-20-23-24-25-26-27-28-29-30-31-32-33-34-36	3.65167e-31	3.57024e-27
ENSG00000103227_LMF1	wild.type	FALSE	23	2-5-6-8-9-12-13-15-16-17-20-21-23-24-26-27-28-30-31-32-33-34-36	4.35744e-31	4.25591e-27
ENSG00000188290_HES4	TC+S	FALSE	27	2-3-4-5-6-7-8-9-10-12-13-14-15-17-18-19-22-23-24-26-27-28-29-30-32-34-36	4.66752e-31	4.55643e-27
ENSG00000088367_EPB41L1	TC	FALSE	22	2-5-6-8-9-12-13-15-16-17-18-20-23-24-26-27-28-30-32-33-34-36	6.9543e-31	6.77627e-27
ENSG00000064787_BCAS1	wild.type	FALSE	23	2-4-5-6-7-8-9-11-12-13-14-15-16-20-21-22-23-24-25-26-32-33-34	1.21686e-30	1.18267e-26
ENSG00000108821_COL1A1	TC+P	FALSE	26	2-3-5-6-7-8-9-12-13-15-16-17-18-20-22-23-24-26-28-29-30-31-32-33-34-36	1.37591e-30	1.33656e-26
ENSG00000148143_ZNF462	TC+S	FALSE	23	2-4-5-7-8-9-11-12-14-15-16-17-20-22-23-24-26-27-28-30-32-34-36	2.62809e-30	2.54504e-26
ENSG00000174514_MFSD4A	TC+S	FALSE	25	2-4-5-6-8-9-11-12-13-15-16-17-18-20-22-23-24-26-27-28-29-30-32-34-36	3.45215e-30	3.33858e-26
ENSG00000174226_SNX31	TC+S	FALSE	25	2-4-5-6-7-9-11-12-13-14-15-16-17-20-21-22-23-24-25-27-28-30-32-34-36	4.9995e-30	4.82552e-26
ENSG00000184500_PROS1	wild.type	FALSE	25	2-4-5-6-7-8-9-12-13-15-16-17-19-20-22-23-24-25-26-27-28-30-32-34-36	6.0885e-30	5.86383e-26
ENSG00000099139_PCSK5	TC+P	FALSE	26	2-3-4-5-6-8-9-10-12-13-16-17-19-20-21-22-23-24-26-27-29-31-32-33-34-36	6.65179e-30	6.40567e-26
ENSG00000269821_KCNQ1OT1	TC+P	FALSE	23	2-3-6-7-9-12-13-15-16-17-18-20-22-23-24-26-27-28-29-30-32-34-36	1.30233e-29	1.24998e-25
ENSG00000108375_RNF43	TC+S	FALSE	24	4-5-6-7-8-9-11-12-13-15-16-17-20-22-23-24-26-27-28-29-30-32-34-36	1.80724e-29	1.73097e-25
ENSG00000120915_EPHX2	TC+P	FALSE	22	2-4-5-6-8-9-11-12-13-15-16-17-20-22-23-24-26-27-28-32-34-36	1.92332e-29	1.84119e-25
ENSG00000163347_CLDN1	wild.type	FALSE	24	1-2-3-4-5-6-7-8-9-12-13-15-16-17-20-22-24-26-27-28-30-32-34-36	2.03636e-29	1.949e-25
ENSG00000141574_SECTM1	TC+S	FALSE	23	2-4-5-8-9-10-12-14-15-16-17-18-19-20-22-23-26-27-28-29-30-32-36	2.2191e-29	2.12234e-25
ENSG00000026025_VIM	TC+P	FALSE	21	2-3-5-6-8-9-10-12-13-16-20-21-22-23-24-25-26-32-34-35-36	2.50722e-29	2.39565e-25
ENSG00000166033_HTRA1	wild.type	FALSE	25	1-2-3-5-6-7-8-9-10-12-13-14-15-16-17-20-22-23-24-27-28-29-30-32-34	3.4004e-29	3.24534e-25
ENSG00000080503_SMARCA2	TC	FALSE	24	2-4-5-8-9-10-11-12-13-15-16-17-19-20-23-26-27-29-30-31-32-34-35-36	4.16806e-29	3.973e-25
ENSG00000138670_RASGEF1B	TC+S	FALSE	24	2-4-5-6-7-8-11-13-15-17-19-21-22-23-24-26-27-28-29-30-33-34-35-36	4.93647e-29	4.7015e-25
ENSG00000178913_TAF7	TC+P	FALSE	25	2-4-5-6-8-9-11-12-13-15-16-17-20-22-23-24-25-26-27-28-32-33-34-35-36	1.03657e-28	9.82252e-25
ENSG00000067141_NEO1	wild.type	FALSE	22	1-2-3-4-5-6-7-8-9-10-11-12-13-14-15-18-23-26-27-31-32-33	1.70756e-28	1.6145e-24
ENSG00000166106_ADAMTS15	wild.type	FALSE	20	1-2-3-4-5-6-7-8-9-10-12-13-14-15-17-22-27-28-29-30	2.96466e-28	2.7936e-24
ENSG00000154265_ABCA5	TC+P	FALSE	22	2-3-5-8-9-10-12-14-15-16-17-20-22-23-24-26-27-29-30-32-34-36	3.13118e-28	2.94925e-24
ENSG00000248485_PCP4L1	TC+PS	FALSE	24	2-4-5-6-7-9-11-12-13-14-16-17-19-20-21-22-23-24-25-26-29-32-34-36	3.57794e-28	3.36398e-24
ENSG00000196498_NCOR2	TC+S	FALSE	21	2-3-5-6-7-8-9-10-12-13-15-17-20-22-27-28-29-30-32-34-36	3.69515e-28	3.47344e-24
ENSG00000196562_SULF2	wild.type	FALSE	23	1-2-3-5-6-7-8-9-12-13-15-16-17-20-23-24-26-27-28-30-32-34-36	5.36447e-28	5.02972e-24
ENSG00000111145_ELK3	TC+S	FALSE	22	5-6-7-8-12-13-14-15-18-19-20-21-23-24-25-26-27-28-29-30-31-34	6.21069e-28	5.81569e-24
ENSG00000081665_ZNF506	wild.type	FALSE	20	2-5-6-8-9-12-13-15-16-17-20-23-24-26-27-28-30-32-34-36	6.74536e-28	6.31096e-24
ENSG00000196083_IL1RAP	wild.type	FALSE	23	1-2-5-6-8-9-12-13-15-16-17-18-20-21-23-24-26-27-28-30-32-34-36	7.64249e-28	7.14343e-24
ENSG00000169855_ROBO1	TC+PS	FALSE	21	2-5-6-8-9-12-13-15-16-17-20-23-24-26-27-28-30-32-33-34-36	1.16772e-27	1.08796e-23
ENSG00000246705_H2AFJ	TC+S	FALSE	24	5-6-8-10-11-12-13-15-16-17-18-19-21-23-24-25-26-27-28-29-30-32-34-36	1.23365e-27	1.14877e-23
ENSG00000103316_CRYM	TC+PS	FALSE	23	2-5-6-7-8-9-12-13-14-15-16-17-20-23-24-26-27-28-29-30-32-34-36	1.32123e-27	1.22953e-23
ENSG00000123240_OPTN	wild.type	FALSE	24	2-3-4-5-6-8-9-10-12-13-15-16-17-18-19-20-26-28-30-32-33-34-35-36	1.40241e-27	1.3048e-23
ENSG00000030419_IKZF2	TC+S	FALSE	20	2-5-6-8-9-12-13-15-16-17-20-23-24-26-27-28-30-32-34-36	2.91892e-27	2.69971e-23
ENSG00000147155_EBP	TC+S	FALSE	23	2-4-5-6-7-8-9-11-14-15-16-17-18-20-23-24-26-27-28-30-32-34-36	4.12919e-27	3.81166e-23
ENSG00000135976_ANKRD36	TC+P	FALSE	22	2-3-6-7-8-9-10-13-14-15-16-17-18-20-22-23-24-26-29-32-34-36	4.17065e-27	3.84951e-23
ENSG00000142798_HSPG2	wild.type	FALSE	22	2-3-4-5-6-7-8-9-12-13-15-16-17-20-24-26-28-30-31-33-34-36	6.11794e-27	5.63095e-23
ENSG00000204514_ZNF814	TC+S	FALSE	21	2-5-9-12-13-15-16-17-19-20-21-23-24-27-28-30-31-32-33-34-36	7.87726e-27	7.23448e-23
ENSG00000127954_STEAP4	TC	FALSE	18	2-3-5-6-7-8-9-10-12-13-14-15-17-22-27-28-29-30	8.15322e-27	7.48711e-23
ENSG00000133401_PDZD2	TC+S	FALSE	24	2-3-5-6-8-9-11-12-13-15-16-17-20-22-23-24-26-27-28-29-30-32-34-36	1.54212e-26	1.41135e-22
ENSG00000079999_KEAP1	TC+S	FALSE	18	2-5-6-8-9-12-13-15-16-17-20-24-26-27-28-30-34-36	1.63516e-26	1.49617e-22
ENSG00000162654_GBP4	TC	FALSE	22	1-6-8-9-12-13-15-16-17-20-21-23-24-26-27-28-30-32-33-34-35-36	1.67628e-26	1.5333e-22
ENSG00000160752_FDPS	TC+S	FALSE	20	2-4-6-8-11-14-15-16-17-20-21-22-24-26-27-28-30-33-34-36	2.28093e-26	2.08112e-22
ENSG00000115594_IL1R1	wild.type	FALSE	20	2-3-5-6-7-8-9-10-12-13-14-15-17-22-24-26-27-28-29-30	2.34153e-26	2.13595e-22
ENSG00000183044_ABAT	TC+P	FALSE	22	2-3-5-6-9-11-12-13-16-17-20-21-22-23-24-25-26-30-32-33-34-35	3.29032e-26	2.99452e-22
ENSG00000175866_BAIAP2	TC+P	FALSE	22	5-6-7-8-10-12-13-15-18-19-21-23-24-25-26-27-28-29-30-32-34-36	3.57759e-26	3.25489e-22
ENSG00000277075_HIST1H2AE	TC+PS	FALSE	20	2-5-6-8-9-12-13-15-16-20-23-24-26-27-29-30-32-34-35-36	5.0058e-26	4.54476e-22
ENSG00000184678_HIST2H2BE	TC+PS	FALSE	23	1-2-3-4-7-9-12-14-15-16-17-19-20-23-24-26-27-28-30-32-34-35-36	6.97627e-26	6.31771e-22
ENSG00000101017_CD40	wild.type	FALSE	20	2-5-6-8-9-12-13-15-16-17-20-23-24-26-27-28-30-32-34-36	7.06805e-26	6.40012e-22
ENSG00000051341_POLQ	TC+PS	FALSE	25	2-3-5-7-8-9-12-14-15-16-17-18-19-20-21-22-23-24-26-29-31-32-34-35-36	8.4377e-26	7.62768e-22
ENSG00000162493_PDPN	wild.type	FALSE	23	2-3-5-6-7-8-9-10-12-13-14-15-17-19-20-22-23-27-28-30-31-32-36	9.74506e-26	8.79979e-22
ENSG00000265972_TXNIP	wild.type	FALSE	20	2-3-4-5-6-9-12-13-16-17-19-20-21-23-24-27-31-32-33-34	1.55263e-25	1.3955e-21
ENSG00000114353_GNAI2	TC+P	FALSE	25	2-5-6-7-8-10-12-13-15-16-17-19-21-23-24-25-26-27-28-29-30-31-32-34-36	2.63071e-25	2.35554e-21
ENSG00000054654_SYNE2	TC+S	FALSE	18	2-8-9-11-15-16-17-18-19-20-23-26-27-28-30-32-34-36	3.6708e-25	3.27839e-21
ENSG00000157978_LDLRAP1	wild.type	FALSE	21	2-3-4-5-6-7-8-9-10-11-12-13-16-18-19-20-21-28-29-30-32	3.6797e-25	3.28597e-21
ENSG00000141622_RNF165	wild.type	FALSE	21	2-3-5-6-7-8-12-13-15-17-21-23-24-26-27-28-30-32-33-34-36	4.9944e-25	4.45251e-21
ENSG00000123191_ATP7B	TC+PS	FALSE	21	2-3-5-6-7-9-11-12-13-14-16-20-21-22-23-24-26-29-32-34-36	5.35893e-25	4.77266e-21
ENSG00000168916_ZNF608	TC+PS	FALSE	20	2-5-7-9-12-14-16-17-19-20-21-23-25-27-29-31-32-33-34-36	5.3729e-25	4.78457e-21
ENSG00000137857_DUOX1	TC+P	FALSE	20	2-5-6-8-9-12-13-15-16-17-20-23-24-26-27-28-30-32-34-36	6.6217e-25	5.88735e-21
ENSG00000260401_RP11-800A3.4	TC+S	FALSE	21	2-5-6-8-9-12-13-15-16-17-18-20-24-26-27-28-30-32-33-34-36	6.68211e-25	5.93973e-21
ENSG00000022267_FHL1	TC+P	FALSE	23	2-5-6-7-8-9-12-13-14-15-16-17-20-23-24-25-26-27-28-30-32-34-36	7.31598e-25	6.49805e-21
ENSG00000105852_PON3	wild.type	FALSE	22	2-3-4-5-6-7-8-9-12-13-14-15-16-23-24-26-27-28-30-32-34-36	1.21484e-24	1.07452e-20
ENSG00000074219_TEAD2	wild.type	FALSE	21	1-2-3-5-6-8-9-13-15-16-17-18-20-26-27-28-30-32-33-34-36	1.41987e-24	1.25403e-20
ENSG00000024422_EHD2	wild.type	FALSE	20	2-3-4-5-6-7-8-10-12-13-14-15-21-22-26-28-29-30-33-36	1.44533e-24	1.27637e-20
ENSG00000076513_ANKRD13A	TC+S	FALSE	20	4-6-8-9-13-14-15-17-19-21-24-26-27-28-29-30-31-33-34-36	3.34829e-24	2.93645e-20
ENSG00000213859_KCTD11	TC	FALSE	20	2-4-5-6-7-8-9-11-12-13-14-15-16-20-22-23-24-26-32-34	3.9351e-24	3.44595e-20
ENSG00000128573_FOXP2	TC+S	FALSE	23	2-3-5-6-8-12-15-16-17-18-20-21-22-23-26-27-28-30-31-32-34-35-36	6.60337e-24	5.7522e-20
ENSG00000277443_MARCKS	wild.type	FALSE	22	2-5-6-7-8-9-12-13-14-15-19-21-23-24-25-26-27-28-29-30-31-34	7.59053e-24	6.60604e-20
ENSG00000276023_DUSP14	TC+P	FALSE	22	3-4-10-11-13-15-16-17-18-19-21-23-24-25-26-27-28-29-30-32-34-36	8.53325e-24	7.41881e-20
ENSG00000198483_ANKRD35	TC	FALSE	20	5-6-8-9-12-13-15-17-20-21-24-26-27-28-30-31-32-33-34-36	1.29118e-23	1.11816e-19
ENSG00000172403_SYNPO2	TC	FALSE	21	2-5-6-8-9-12-13-15-16-17-20-23-24-26-27-28-30-31-32-34-36	1.29379e-23	1.12029e-19
ENSG00000107262_BAG1	wild.type	FALSE	24	2-3-4-5-6-7-8-9-10-12-13-14-15-17-18-21-22-23-26-27-30-31-32-36	1.3671e-23	1.18336e-19
ENSG00000235863_B3GALT4	TC+S	FALSE	24	3-4-5-6-8-9-11-12-13-15-16-17-18-23-24-25-26-27-28-29-30-32-34-36	1.50535e-23	1.30183e-19
ENSG00000204397_CARD16	TC	FALSE	20	2-5-6-8-9-12-13-15-16-17-20-23-24-26-27-28-30-32-34-36	1.6676e-23	1.4403e-19
ENSG00000079215_SLC1A3	wild.type	FALSE	22	1-2-3-4-5-6-7-8-9-12-13-15-16-17-20-23-24-26-27-32-34-36	2.67827e-23	2.30377e-19
ENSG00000100330_MTMR3	TC+S	FALSE	23	2-4-5-6-8-9-11-12-13-15-16-17-20-23-24-26-27-28-29-30-32-34-36	2.8035e-23	2.41017e-19
ENSG00000174501_ANKRD36C	TC+P	FALSE	17	2-6-8-9-15-16-17-18-20-24-26-28-30-31-33-34-36	3.12558e-23	2.68268e-19
ENSG00000168961_LGALS9	TC	FALSE	22	1-2-5-6-7-8-9-11-12-13-15-16-17-20-23-24-25-26-29-32-34-36	4.11796e-23	3.52621e-19
ENSG00000158373_HIST1H2BD	TC+P	FALSE	20	3-5-6-7-10-12-13-14-16-20-22-23-24-25-26-27-28-32-34-36	4.40449e-23	3.7676e-19
ENSG00000196776_CD47	TC+S	FALSE	19	2-6-8-9-13-15-16-17-18-20-21-24-26-28-30-31-33-34-36	4.63193e-23	3.95891e-19
ENSG00000131746_TNS4	wild.type	FALSE	19	2-3-5-6-7-8-13-15-17-19-22-24-27-28-29-30-31-34-36	4.90092e-23	4.18686e-19
ENSG00000113369_ARRDC3	TC+PS	FALSE	18	2-5-6-9-12-13-16-17-20-21-23-24-27-28-32-33-34-35	6.88803e-23	5.86378e-19
ENSG00000130164_LDLR	TC+S	FALSE	18	2-6-8-9-13-15-16-17-18-20-24-26-28-30-31-33-34-36	7.96972e-23	6.77665e-19
ENSG00000257151_PWAR6	TC+S	FALSE	18	2-9-12-13-16-17-18-20-21-23-24-26-27-28-30-32-34-36	1.29192e-22	1.09412e-18
ENSG00000083168_KAT6A	TC	FALSE	20	2-5-8-9-10-12-13-15-16-17-18-19-20-22-26-27-28-30-32-36	1.37525e-22	1.16415e-18
ENSG00000064666_CNN2	TC+S	FALSE	18	2-3-5-6-7-8-9-10-12-13-14-15-17-22-27-28-29-30	1.62147e-22	1.3703e-18
ENSG00000078177_N4BP2	TC+S	FALSE	21	4-5-8-11-12-15-16-17-20-21-22-23-26-27-28-29-30-31-32-35-36	1.68781e-22	1.42586e-18
ENSG00000275832_ARHGAP23	TC	FALSE	20	2-5-6-7-8-9-12-13-14-15-16-17-20-23-24-26-27-28-30-34	1.74599e-22	1.47414e-18
ENSG00000257621_PSMA3-AS1	TC+P	FALSE	20	2-5-6-8-12-13-15-16-17-20-21-23-24-26-27-28-30-32-34-36	2.07739e-22	1.75082e-18
ENSG00000171462_DLK2	wild.type	FALSE	22	2-3-5-6-7-8-9-10-12-13-15-17-18-22-23-27-28-30-31-32-35-36	2.32833e-22	1.95999e-18
ENSG00000186891_TNFRSF18	TC+PS	FALSE	20	2-4-7-9-11-12-13-14-16-19-20-21-22-23-24-26-29-32-34-36	2.51866e-22	2.11945e-18
ENSG00000224078_SNHG14	TC+P	FALSE	21	2-5-6-8-9-12-13-15-16-17-20-22-23-24-26-27-28-30-32-34-36	2.68248e-22	2.25569e-18
ENSG00000181143_MUC16	TC+P	FALSE	17	2-6-8-9-16-17-18-20-21-22-23-24-26-29-32-34-36	4.14307e-22	3.46733e-18
ENSG00000164190_NIPBL	TC+S	FALSE	18	2-5-8-9-12-13-15-16-17-20-23-26-27-28-29-30-32-36	4.35284e-22	3.64072e-18
ENSG00000119326_CTNNAL1	TC+P	FALSE	18	2-5-6-8-10-14-16-17-20-23-24-26-27-28-30-32-34-36	5.55824e-22	4.63835e-18
ENSG00000085117_CD82	wild.type	FALSE	22	2-3-4-5-6-7-8-9-10-11-12-13-14-15-16-19-20-21-29-30-32-33	5.78056e-22	4.82099e-18
ENSG00000162894_FCMR	wild.type	FALSE	21	2-3-4-5-6-8-9-11-12-13-15-16-17-19-20-25-29-31-32-34-36	9.46628e-22	7.85891e-18
ENSG00000166710_B2M	TC+P	FALSE	20	2-5-6-8-9-12-13-15-16-19-20-21-23-24-26-28-30-32-34-36	1.09414e-21	9.06605e-18
ENSG00000198929_NOS1AP	TC+PS	FALSE	22	2-5-6-8-9-12-14-15-16-17-19-20-21-23-24-26-27-28-30-32-34-36	1.17414e-21	9.72308e-18
ENSG00000134852_CLOCK	TC+P	FALSE	22	2-6-8-9-12-13-14-15-16-17-19-21-24-25-26-28-29-30-31-33-34-36	1.3956e-21	1.15416e-17
ENSG00000074590_NUAK1	TC+PS	FALSE	20	2-5-6-8-9-11-12-13-15-16-20-21-23-24-26-29-30-32-34-36	1.49296e-21	1.23363e-17
ENSG00000087077_TRIP6	wild.type	FALSE	23	2-3-4-5-6-7-8-9-10-11-12-14-15-18-19-20-23-24-25-27-28-33-35	1.84834e-21	1.52451e-17
ENSG00000128923_FAM63B	TC+S	FALSE	19	4-5-6-7-8-11-12-13-14-15-17-22-23-24-26-27-28-29-30	1.91686e-21	1.58007e-17
ENSG00000197457_STMN3	wild.type	FALSE	20	2-5-6-8-9-12-13-15-16-17-20-23-24-26-27-28-30-32-34-36	2.01348e-21	1.6587e-17
ENSG00000154122_ANKH	wild.type	FALSE	17	1-2-3-4-5-6-7-8-9-10-11-12-13-14-15-18-20	2.22441e-21	1.82958e-17
ENSG00000124225_PMEPA1	TC+PS	FALSE	18	2-5-6-8-9-13-15-16-17-20-24-26-27-28-30-32-34-36	3.29934e-21	2.70249e-17
ENSG00000260711_RP11-747H7.3	TC+PS	FALSE	18	2-5-6-8-9-12-13-15-16-17-20-23-24-26-29-32-34-36	3.76618e-21	3.08073e-17
ENSG00000170955_PRKCDBP	wild.type	FALSE	18	1-2-4-5-6-7-8-16-17-23-24-25-26-27-28-30-32-34	4.5933e-21	3.74492e-17
ENSG00000115507_OTX1	TC+PS	FALSE	19	2-5-8-9-12-13-15-16-17-20-23-24-26-27-28-30-32-34-36	4.60044e-21	3.75028e-17
ENSG00000164096_C4orf3	TC+P	FALSE	18	3-5-6-10-12-13-16-18-19-23-24-25-26-27-28-30-32-34	6.19813e-21	5.03474e-17
ENSG00000157613_CREB3L1	TC+PS	FALSE	15	2-9-11-13-15-16-18-19-20-21-25-29-32-34-36	7.42801e-21	6.01001e-17
ENSG00000123983_ACSL3	TC+P	FALSE	19	2-5-6-9-12-13-16-17-20-21-22-23-24-26-28-32-33-34-35	7.88184e-21	6.37483e-17
ENSG00000232931_LINC00342	TC+PS	FALSE	19	2-6-7-8-9-14-15-16-17-18-20-24-26-28-30-32-33-34-36	8.54927e-21	6.91037e-17
ENSG00000157368_IL34	TC+S	FALSE	18	4-6-8-9-12-13-15-16-17-22-23-24-26-27-28-29-30-34	1.32313e-20	1.0634e-16
ENSG00000182749_PAQR7	wild.type	FALSE	20	2-4-5-6-8-9-11-12-13-15-16-20-22-23-24-26-27-28-32-34	1.42609e-20	1.14544e-16
ENSG00000117595_IRF6	TC	FALSE	19	2-5-6-7-8-9-12-13-14-15-16-19-23-24-26-28-30-31-34	1.67128e-20	1.33953e-16
ENSG00000273802_HIST1H2BG	TC+P	FALSE	18	3-7-9-12-13-15-16-17-20-23-24-26-27-28-30-32-34-36	3.16295e-20	2.51549e-16
ENSG00000167617_CDC42EP5	TC+PS	FALSE	20	2-5-6-8-9-12-13-15-16-17-20-21-23-25-27-28-30-32-34-36	3.60389e-20	2.86185e-16
ENSG00000183337_BCOR	TC+S	FALSE	17	2-5-9-12-13-16-17-20-21-23-24-26-27-28-30-32-33	5.08188e-20	4.01672e-16
ENSG00000187193_MT1X	TC+P	FALSE	20	2-5-6-8-9-12-13-15-16-17-20-23-24-26-27-28-30-32-34-36	5.09348e-20	4.02538e-16
ENSG00000188732_FAM221A	TC+P	FALSE	18	3-4-7-10-14-16-17-20-23-24-25-26-27-28-30-32-34-36	5.34249e-20	4.2195e-16
ENSG00000270504_RP11-420L9.5	TC+P	FALSE	21	5-6-8-12-13-14-15-18-19-21-23-24-25-26-27-28-29-30-32-34-36	5.67613e-20	4.48074e-16
ENSG00000112679_DUSP22	TC+P	FALSE	19	6-9-12-13-15-16-17-19-20-23-24-26-27-28-30-31-32-34-36	6.20994e-20	4.89467e-16
ENSG00000031081_ARHGAP31	TC+S	FALSE	17	2-5-6-7-8-11-12-14-17-20-23-27-28-30-32-34-36	8.66629e-20	6.8039e-16
ENSG00000237298_TTN-AS1	TC+S	FALSE	17	2-4-8-9-13-15-16-17-20-23-24-26-27-28-30-34-36	9.67317e-20	7.58764e-16
ENSG00000139679_LPAR6	wild.type	FALSE	17	2-5-6-8-9-12-15-16-17-20-23-24-26-27-32-34-36	1.11677e-19	8.74764e-16
ENSG00000272636_DOC2B	TC	FALSE	20	2-4-5-6-8-9-11-12-13-15-16-17-20-23-24-26-28-32-34-36	1.3296e-19	1.03882e-15
ENSG00000183255_PTTG1IP	wild.type	FALSE	14	2-3-4-5-6-7-8-9-10-12-13-14-15-27	1.39823e-19	1.09146e-15
ENSG00000185761_ADAMTSL5	wild.type	FALSE	18	2-3-4-5-6-7-8-9-10-12-13-14-15-17-20-22-27-30	1.43008e-19	1.11546e-15
ENSG00000236699_ARHGEF38	TC+P	FALSE	20	2-3-6-8-9-12-13-15-16-17-20-23-24-26-28-30-31-33-34-36	1.53722e-19	1.19796e-15
ENSG00000088854_C20orf194	TC+P	FALSE	17	3-7-8-9-10-15-16-17-20-23-24-26-27-30-32-34-36	1.73542e-19	1.35172e-15
ENSG00000188227_ZNF793	TC	FALSE	18	5-6-8-9-12-13-15-19-21-23-24-26-27-28-30-32-34-36	2.19132e-19	1.70156e-15
ENSG00000261716_RP11-196G18.22	TC+P	FALSE	19	2-3-5-6-7-9-10-12-13-16-17-20-22-23-24-26-32-34-36	2.45604e-19	1.9049e-15
ENSG00000213762_ZNF134	TC+P	FALSE	20	2-5-6-8-9-12-13-15-16-17-20-22-23-24-26-27-28-32-34-36	2.72906e-19	2.11366e-15
ENSG00000180902_D2HGDH	TC+PS	FALSE	19	2-7-9-11-12-13-15-16-19-20-21-22-23-24-26-29-32-34-36	3.06153e-19	2.36595e-15
ENSG00000135253_KCP	TC	FALSE	17	2-5-6-8-9-12-13-15-16-17-20-23-24-27-28-32-34	3.33303e-19	2.57244e-15
ENSG00000180964_TCEAL8	wild.type	FALSE	17	1-2-3-4-5-6-7-8-9-12-13-15-20-26-32-34-36	3.65189e-19	2.81378e-15
ENSG00000133961_NUMB	TC+S	FALSE	17	4-6-9-11-13-16-17-20-23-24-26-27-28-30-32-34-36	3.95661e-19	3.0454e-15
ENSG00000152217_SETBP1	TC	FALSE	18	2-5-8-9-12-13-15-16-17-20-23-26-27-28-30-32-34-36	4.18964e-19	3.21932e-15
ENSG00000038532_CLEC16A	TC+S	FALSE	16	2-4-5-6-8-9-11-13-15-17-22-26-27-28-29-30	4.53257e-19	3.47739e-15
ENSG00000116001_TIA1	TC+PS	FALSE	18	2-5-9-12-13-15-16-17-20-23-24-26-27-28-30-32-34-36	5.60042e-19	4.27928e-15
ENSG00000172638_EFEMP2	wild.type	FALSE	18	2-4-5-6-8-9-12-13-15-16-20-23-24-26-30-32-34-36	5.97298e-19	4.55858e-15
ENSG00000196912_ANKRD36B	TC+P	FALSE	18	2-3-7-9-10-14-16-17-18-19-20-22-24-26-29-33-34-36	6.88419e-19	5.24231e-15
ENSG00000196268_ZNF493	TC+S	FALSE	20	1-2-3-4-9-12-13-15-16-17-20-23-24-26-27-28-30-32-34-36	7.83696e-19	5.96079e-15
ENSG00000157110_RBPMS	wild.type	FALSE	18	1-2-3-4-5-6-7-8-13-14-15-21-26-28-29-30-33-36	8.21561e-19	6.24633e-15
ENSG00000266412_NCOA4	wild.type	FALSE	15	1-2-3-4-5-6-7-8-9-15-17-20-30-32-36	9.83114e-19	7.44807e-15
ENSG00000143554_SLC27A3	TC	FALSE	19	5-6-8-9-10-12-13-15-17-20-23-24-26-27-28-30-32-34-36	1.06989e-18	8.09694e-15
ENSG00000091073_DTX2	TC	FALSE	17	5-6-8-9-12-13-15-19-23-24-26-27-28-30-32-34-35	1.40549e-18	1.0603e-14
ENSG00000154767_XPC	wild.type	FALSE	15	1-2-3-4-5-6-7-8-22-23-29-30-31-32-33	1.72719e-18	1.3004e-14
ENSG00000143320_CRABP2	wild.type	FALSE	15	1-2-3-4-5-6-7-8-9-17-18-23-29-32-33	1.77959e-18	1.33914e-14
ENSG00000174282_ZBTB4	TC	FALSE	17	2-5-6-8-9-10-11-12-13-14-15-16-20-23-24-32-34	1.79576e-18	1.35095e-14
ENSG00000260231_JHDM1D-AS1	TC+S	FALSE	18	2-5-8-9-12-13-15-16-17-20-23-26-27-28-29-30-32-36	1.9568e-18	1.46897e-14
ENSG00000118308_LRMP	TC+S	FALSE	19	2-3-5-6-8-9-10-12-13-15-17-20-22-27-28-30-32-33-34	2.37343e-18	1.77612e-14
ENSG00000165272_AQP3	TC+S	FALSE	17	6-8-11-13-15-16-17-20-24-26-27-28-30-31-33-34-36	2.53849e-18	1.89752e-14
ENSG00000119514_GALNT12	wild.type	FALSE	19	2-5-6-7-9-12-13-14-16-17-20-23-24-25-27-28-32-34-35	2.55772e-18	1.91138e-14
ENSG00000133812_SBF2	wild.type	FALSE	17	2-5-6-8-13-15-16-19-21-23-24-26-28-30-32-34-36	2.89429e-18	2.15828e-14
ENSG00000127328_RAB3IP	TC+P	FALSE	16	6-7-8-9-13-15-16-20-23-24-26-28-30-32-34-36	2.98561e-18	2.22487e-14
ENSG00000106609_TMEM248	TC	FALSE	16	2-5-9-12-13-15-16-17-19-20-21-27-31-32-34-36	4.45927e-18	3.30253e-14
ENSG00000197892_KIF13B	TC+PS	FALSE	17	2-6-8-9-13-15-16-18-20-24-26-30-31-32-33-34-36	5.66776e-18	4.18224e-14
ENSG00000163956_LRPAP1	TC+P	FALSE	18	2-5-6-8-10-12-13-15-16-22-23-24-25-26-27-28-32-34	6.29045e-18	4.63355e-14
ENSG00000188242_PP7080	TC	FALSE	18	5-8-9-12-13-15-16-17-20-21-23-26-27-30-31-32-35-36	7.65798e-18	5.62555e-14
ENSG00000241839_PLEKHO2	TC	FALSE	17	2-5-6-8-9-12-13-15-16-20-23-24-26-29-32-34-36	8.38148e-18	6.14614e-14
ENSG00000139437_TCHP	TC	FALSE	13	2-8-9-13-15-16-17-20-26-28-30-33-36	1.60656e-17	1.1691e-13
ENSG00000101460_MAP1LC3A	TC+P	FALSE	17	3-5-10-12-13-16-18-19-23-24-25-26-27-28-30-32-34	1.67515e-17	1.218e-13
ENSG00000184454_NCMAP	TC+PS	FALSE	18	2-6-7-8-9-14-16-17-20-23-24-26-27-28-30-32-34-36	1.76048e-17	1.27969e-13
ENSG00000137404_NRM	TC+S	FALSE	17	2-3-5-6-8-9-10-12-15-17-22-27-28-29-30-35-36	3.49889e-17	2.5143e-13
ENSG00000214944_ARHGEF28	TC+S	FALSE	16	9-12-13-15-16-17-20-23-24-26-27-28-30-32-34-36	3.80265e-17	2.72536e-13
ENSG00000025708_TYMP	TC+S	FALSE	15	4-8-9-11-13-15-17-22-26-27-28-29-30-33-36	3.88674e-17	2.78369e-13
ENSG00000150556_LYPD6B	TC+PS	FALSE	13	2-6-8-15-16-20-24-26-29-30-32-34-36	4.97338e-17	3.54453e-13
ENSG00000182796_TMEM198B	TC+PS	FALSE	18	2-8-9-12-14-15-16-17-19-20-25-26-29-30-32-34-35-36	5.46917e-17	3.88858e-13
ENSG00000126247_CAPNS1	TC	FALSE	17	2-3-4-5-8-9-10-11-12-13-14-15-18-19-20-35-36	5.64263e-17	4.00909e-13
ENSG00000136044_APPL2	TC+P	FALSE	17	2-3-5-6-10-16-17-20-23-24-26-27-28-30-32-34-36	5.81351e-17	4.12876e-13
ENSG00000188641_DPYD	TC+PS	FALSE	17	2-5-9-12-13-15-16-17-20-23-24-25-27-29-32-34-36	6.52897e-17	4.62381e-13
ENSG00000204406_MBD5	TC+S	FALSE	19	2-4-9-10-11-13-15-16-17-20-23-24-26-27-28-30-32-34-36	7.45277e-17	5.26389e-13
ENSG00000102882_MAPK3	TC	FALSE	18	2-5-6-7-8-9-12-13-14-15-19-23-24-26-27-28-30-34	7.69215e-17	5.42835e-13
ENSG00000146247_PHIP	TC+P	FALSE	16	2-8-9-13-15-16-17-18-20-23-24-25-26-30-33-36	9.5404e-17	6.71644e-13
ENSG00000124374_PAIP2B	TC+P	FALSE	16	5-6-12-13-15-18-19-23-24-26-27-28-30-32-34-36	9.80743e-17	6.89855e-13
ENSG00000020633_RUNX3	TC+S	FALSE	21	1-2-5-6-8-10-11-14-15-17-20-21-23-24-26-27-28-30-32-34-36	1.20551e-16	8.45064e-13
ENSG00000197766_CFD	TC	FALSE	18	2-5-6-8-9-12-13-15-20-23-24-26-27-28-30-32-34-36	1.36709e-16	9.56615e-13
ENSG00000183495_EP400	TC	FALSE	20	2-4-5-6-7-8-9-11-12-13-14-15-16-24-26-28-30-33-34-36	1.38852e-16	9.71406e-13
ENSG00000213626_LBH	TC+S	FALSE	16	2-5-6-8-12-13-17-19-23-24-26-27-28-30-32-34	1.50499e-16	1.05094e-12
ENSG00000123411_IKZF4	TC+P	FALSE	18	5-6-8-12-13-15-16-19-21-23-24-26-27-28-30-32-34-36	1.67716e-16	1.16915e-12
ENSG00000171853_TRAPPC12	TC+S	FALSE	17	2-5-6-8-9-12-13-15-17-20-26-27-28-30-32-34-36	2.63789e-16	1.82331e-12
ENSG00000121297_TSHZ3	TC+S	FALSE	17	2-5-6-8-9-12-13-15-17-20-23-27-28-30-32-34-36	3.30505e-16	2.27223e-12
ENSG00000132274_TRIM22	wild.type	FALSE	15	2-3-5-6-8-9-15-16-17-19-20-26-30-32-36	3.59945e-16	2.46922e-12
ENSG00000225138_CTD-2228K2.7	TC	FALSE	17	1-2-5-9-12-13-15-16-17-20-21-23-27-32-33-34-36	3.7588e-16	2.57553e-12
ENSG00000144426_NBEAL1	TC+PS	FALSE	18	2-6-8-9-13-16-17-20-23-24-26-27-28-29-30-32-34-36	4.18438e-16	2.86212e-12
ENSG00000214021_TTLL3	TC+P	FALSE	17	3-10-12-13-15-16-17-20-23-24-26-27-28-30-32-34-36	5.38209e-16	3.66305e-12
ENSG00000197978_GOLGA6L9	TC+P	FALSE	15	3-8-9-12-13-15-16-20-22-23-24-26-32-34-36	5.70359e-16	3.87616e-12
ENSG00000156052_GNAQ	TC+PS	FALSE	18	2-5-6-8-9-12-13-16-17-20-23-24-26-27-32-33-34-36	8.36819e-16	5.64267e-12
ENSG00000171634_BPTF	TC+PS	FALSE	14	2-8-9-12-15-16-17-20-26-27-30-32-34-36	1.16958e-15	7.84672e-12
ENSG00000231160_KLF3-AS1	TC+P	FALSE	16	5-8-10-12-15-16-20-22-23-24-26-29-30-32-34-36	1.30426e-15	8.72031e-12
ENSG00000140464_PML	TC+S	FALSE	16	2-8-9-13-15-16-17-20-21-24-26-28-30-33-34-36	1.75681e-15	1.1681e-11
ENSG00000028277_POU2F2	wild.type	FALSE	18	2-5-6-8-9-12-13-15-16-20-23-24-26-30-32-33-34-36	1.78887e-15	1.18906e-11
ENSG00000164877_MICALL2	wild.type	FALSE	13	2-3-4-5-6-7-8-9-10-13-14-15-31	1.95701e-15	1.29828e-11
ENSG00000149922_TBX6	TC	FALSE	14	2-5-6-8-9-12-13-15-16-17-20-27-28-30	2.10579e-15	1.39529e-11
ENSG00000017483_SLC38A5	TC	FALSE	16	2-5-8-9-10-12-13-15-17-20-26-27-30-32-33-36	3.56859e-15	2.34028e-11
ENSG00000112159_MDN1	TC+PS	FALSE	13	2-8-9-12-15-16-17-20-27-30-32-34-36	4.23331e-15	2.76604e-11
ENSG00000145284_SCD5	TC+P	FALSE	16	5-6-8-12-13-18-19-23-24-26-27-28-30-32-34-36	4.82347e-15	3.14442e-11
ENSG00000273142_RP11-458F8.4	TC+P	FALSE	13	2-6-8-15-16-17-20-24-26-30-33-34-36	5.42836e-15	3.53224e-11
ENSG00000122490_PQLC1	wild.type	FALSE	16	2-5-6-7-8-9-12-13-14-15-16-23-24-25-27-28	5.4651e-15	3.5545e-11
ENSG00000082014_SMARCD3	wild.type	FALSE	12	1-2-3-5-6-7-8-15-21-26-30-36	5.77434e-15	3.74986e-11
ENSG00000133943_C14orf159	wild.type	FALSE	18	2-5-6-8-9-12-13-15-16-17-20-23-24-27-28-32-34-36	5.88463e-15	3.81854e-11
ENSG00000137942_FNBP1L	TC+PS	FALSE	16	2-6-8-9-13-15-16-18-20-22-24-26-29-31-34-36	6.6151e-15	4.28262e-11
ENSG00000137752_CASP1	TC+S	FALSE	16	2-6-8-9-13-15-16-17-20-24-26-27-28-30-33-36	8.24071e-15	5.30537e-11
ENSG00000183718_TRIM52	TC+P	FALSE	14	3-5-9-11-12-13-15-16-20-22-23-24-26-31	8.54074e-15	5.48999e-11
ENSG00000187257_RSBN1L	TC+PS	FALSE	12	2-8-9-12-15-16-17-20-23-26-32-36	9.53459e-15	6.11358e-11
ENSG00000172795_DCP2	TC+S	FALSE	13	6-8-13-15-17-19-24-26-28-30-31-34-36	9.94181e-15	6.36972e-11
ENSG00000162086_ZNF75A	TC+P	FALSE	15	2-5-6-9-12-13-16-17-20-23-24-27-28-32-34	1.08491e-14	6.93038e-11
ENSG00000150782_IL18	wild.type	FALSE	14	2-3-5-6-7-8-13-17-22-27-28-29-30-34	1.27696e-14	8.11996e-11
ENSG00000124145_SDC4	wild.type	FALSE	18	2-4-5-6-7-9-11-12-13-14-16-21-22-23-24-30-33-35	1.30663e-14	8.29971e-11
ENSG00000120437_ACAT2	TC+PK	FALSE	15	3-5-7-14-15-19-21-24-26-28-30-31-33-34-36	1.4051e-14	8.91114e-11
ENSG00000142541_RPL13A	TC	FALSE	17	2-3-4-5-8-9-10-11-12-14-15-19-20-24-28-31-35	1.55066e-14	9.82186e-11
ENSG00000042493_CAPG	TC+S	FALSE	16	2-5-6-8-12-13-15-17-22-24-27-28-30-32-34-36	1.58337e-14	1.00212e-10
ENSG00000140931_CMTM3	wild.type	FALSE	14	2-6-8-13-15-17-19-22-28-29-30-31-33-34	2.01032e-14	1.26409e-10
ENSG00000250786_SNHG18	wild.type	FALSE	16	2-3-4-5-6-8-9-12-13-15-16-20-23-32-34-36	3.11773e-14	1.93923e-10
ENSG00000141655_TNFRSF11A	TC+PS	FALSE	15	2-7-9-14-16-18-19-20-22-23-26-29-32-34-36	3.20097e-14	1.99004e-10
ENSG00000163041_H3F3A	TC+S	FALSE	19	5-6-8-10-11-12-13-18-19-21-23-24-26-27-28-30-32-34-36	3.80065e-14	2.35336e-10
ENSG00000135503_ACVR1B	TC	FALSE	16	2-5-6-8-9-12-13-15-17-23-24-26-27-28-30-36	4.86434e-14	2.99351e-10
ENSG00000145908_ZNF300	TC	FALSE	16	2-3-4-5-6-8-9-10-11-12-13-14-15-20-24-34	5.18843e-14	3.18984e-10
ENSG00000234745_HLA-B	TC	FALSE	13	8-9-12-13-15-16-20-24-26-30-33-34-36	6.17015e-14	3.77613e-10
ENSG00000213906_LTB4R2	wild.type	FALSE	18	2-5-6-7-8-9-12-13-14-15-16-17-23-24-26-27-28-34	7.61483e-14	4.63591e-10
ENSG00000168214_RBPJ	TC+P	FALSE	14	3-5-12-16-18-20-22-23-24-26-27-32-33-34	8.6289e-14	5.23861e-10
ENSG00000163874_ZC3H12A	TC+PK	FALSE	15	2-3-7-8-9-10-14-15-17-18-23-30-32-33-36	9.66878e-14	5.85542e-10
ENSG00000126458_RRAS	wild.type	FALSE	12	1-2-3-4-5-6-7-8-9-10-13-15	9.98136e-14	6.03872e-10
ENSG00000139163_ETNK1	TC+PS	FALSE	15	2-8-9-15-16-20-22-23-24-26-29-30-32-34-36	1.08073e-13	6.52976e-10
ENSG00000061273_HDAC7	TC+PS	FALSE	13	2-9-12-15-16-17-18-19-20-25-32-34-36	1.1522e-13	6.9466e-10
ENSG00000279806_RP11-58O9.2	wild.type	FALSE	17	2-3-4-5-6-7-8-9-12-13-15-17-20-27-28-30-34	1.63038e-13	9.73011e-10
ENSG00000197694_SPTAN1	TC+S	FALSE	13	2-6-8-15-17-18-26-28-30-31-33-34-36	1.67775e-13	1.00061e-09
ENSG00000162542_TMCO4	TC	FALSE	12	2-3-4-5-8-9-10-11-12-13-15-20	1.87908e-13	1.11918e-09
ENSG00000104529_EEF1D	TC	FALSE	11	2-3-8-9-10-11-12-14-15-19-20	2.12909e-13	1.26298e-09
ENSG00000186918_ZNF395	TC+P	FALSE	15	2-5-7-9-12-13-14-15-16-23-24-25-26-27-29	2.25923e-13	1.33814e-09
ENSG00000169740_ZNF32	wild.type	FALSE	17	1-2-4-5-6-8-12-16-20-23-24-27-29-31-32-33-34	2.29482e-13	1.35807e-09
ENSG00000225470_JPX	TC+P	FALSE	13	2-3-9-16-17-20-23-24-26-27-32-34-36	2.45331e-13	1.44941e-09
ENSG00000149591_TAGLN	wild.type	FALSE	13	2-6-8-9-13-15-17-20-26-28-30-34-36	2.6105e-13	1.53968e-09
ENSG00000258297_RP11-658F2.8	TC+P	FALSE	14	2-5-6-8-10-13-16-20-23-24-26-32-34-36	2.7819e-13	1.63687e-09
ENSG00000188321_ZNF559	TC+S	FALSE	15	2-5-6-8-9-12-13-16-17-20-23-27-28-30-34	3.16734e-13	1.85891e-09
ENSG00000147316_MCPH1	TC+P	FALSE	15	2-5-8-9-12-15-16-20-23-24-26-27-30-32-36	3.8039e-13	2.22186e-09
ENSG00000110066_KMT5B	TC+P	FALSE	16	5-6-8-12-13-15-16-23-24-26-27-28-30-32-34-36	4.7983e-13	2.78157e-09
ENSG00000170248_PDCD6IP	TC+P	FALSE	14	5-6-12-13-16-23-24-25-26-27-28-32-34-35	4.81383e-13	2.7901e-09
ENSG00000240291_RP11-499P20.2	TC+P	FALSE	18	2-6-8-9-13-15-16-17-20-23-24-26-27-28-30-32-34-36	5.86982e-13	3.38336e-09
ENSG00000182986_ZNF320	TC+P	FALSE	13	2-6-9-13-16-17-19-20-23-24-28-32-34	7.32062e-13	4.20423e-09
ENSG00000163545_NUAK2	TC	FALSE	16	2-5-6-9-12-13-15-16-17-23-24-27-28-30-32-34	7.82802e-13	4.48702e-09
ENSG00000100097_LGALS1	wild.type	FALSE	13	1-2-3-4-5-6-7-8-9-16-17-20-28	7.85407e-13	4.50038e-09
ENSG00000196458_ZNF605	TC+PS	FALSE	14	2-5-6-9-12-16-17-20-23-24-27-28-32-34	8.548e-13	4.88518e-09
ENSG00000102974_CTCF	TC+S	FALSE	12	5-8-12-15-17-22-26-27-28-30-32-36	9.02934e-13	5.14943e-09
ENSG00000168016_TRANK1	TC+S	FALSE	15	2-5-6-8-9-12-15-16-17-19-20-26-27-28-30	1.02488e-12	5.82543e-09
ENSG00000172037_LAMB2	wild.type	FALSE	13	2-3-4-7-8-10-15-23-24-25-33-35-36	1.32329e-12	7.4594e-09
ENSG00000226332_RP11-157P1.4	TC	FALSE	15	2-5-6-8-9-10-12-13-15-17-20-28-30-34-36	1.4459e-12	8.12884e-09
ENSG00000237276_ANO7P1	TC+P	FALSE	15	2-5-6-9-12-13-16-17-20-23-24-27-28-32-34	1.62798e-12	9.1167e-09
ENSG00000197818_SLC9A8	TC	FALSE	15	2-5-9-10-11-12-13-15-16-20-25-29-32-34-36	2.27208e-12	1.2601e-08
ENSG00000196967_ZNF585A	TC+P	FALSE	13	6-8-9-12-13-15-20-24-26-28-30-34-36	2.33957e-12	1.29566e-08
ENSG00000169925_BRD3	TC	FALSE	10	2-3-5-8-9-10-12-15-31-32	2.59973e-12	1.43531e-08
ENSG00000174197_MGA	TC+S	FALSE	12	9-11-15-16-17-20-22-26-27-28-30-36	2.81436e-12	1.55212e-08
ENSG00000234127_TRIM26	wild.type	FALSE	12	2-5-6-8-9-15-16-17-20-27-30-36	3.15615e-12	1.73494e-08
ENSG00000154229_PRKCA	TC+S	FALSE	12	2-5-6-12-13-16-17-23-24-27-28-30	3.22463e-12	1.77e-08
ENSG00000214900_LINC01588	TC	FALSE	14	2-6-8-9-13-15-17-24-26-28-30-31-34-36	3.47996e-12	1.90667e-08
ENSG00000244627_RP3-449O17.1	TC+P	FALSE	15	3-9-10-13-16-17-20-22-23-24-25-26-28-32-34	3.56765e-12	1.95329e-08
ENSG00000205213_LGR4	wild.type	FALSE	10	2-6-8-9-13-24-28-31-34-35	3.60275e-12	1.97215e-08
ENSG00000124201_ZNFX1	TC	FALSE	14	2-8-9-12-13-15-16-17-20-23-24-26-30-36	3.80489e-12	2.07823e-08
ENSG00000234771_SLC25A25-AS1	TC+S	FALSE	12	2-8-9-13-15-16-17-24-26-27-28-30	4.13927e-12	2.2559e-08
ENSG00000100354_TNRC6B	TC+P	FALSE	11	2-10-16-17-20-23-24-26-32-34-36	4.30876e-12	2.34612e-08
ENSG00000272079_LA16c-380H5.5	TC+S	FALSE	13	6-8-13-15-19-21-24-26-28-30-33-34-36	4.88494e-12	2.64764e-08
ENSG00000196526_AFAP1	TC	FALSE	14	2-5-6-9-12-13-16-17-20-21-27-28-32-34	5.0122e-12	2.71511e-08
ENSG00000157557_ETS2	TC+P	FALSE	13	6-7-12-13-14-19-24-25-28-29-31-35-36	6.19007e-12	3.32778e-08
ENSG00000255198_SNHG9	TC	FALSE	16	2-5-8-9-12-13-15-17-20-27-28-30-31-32-34-36	6.84762e-12	3.67375e-08
ENSG00000183666_GUSBP1	TC	FALSE	11	8-9-12-13-15-20-26-30-32-34-36	7.17301e-12	3.8433e-08
ENSG00000111224_PARP11	TC	FALSE	11	5-8-9-12-13-15-20-23-26-32-36	7.30601e-12	3.91018e-08
ENSG00000103479_RBL2	TC+P	FALSE	12	3-8-15-21-23-24-26-27-30-32-35-36	7.64712e-12	4.08433e-08
ENSG00000133321_RARRES3	TC	FALSE	11	2-5-9-12-15-16-17-19-20-31-32	9.2209e-12	4.90091e-08
ENSG00000128849_CGNL1	wild.type	FALSE	14	2-3-6-7-8-9-14-15-21-26-30-33-35-36	9.76125e-12	5.1803e-08
ENSG00000230457_PA2G4P4	TC+P	FALSE	10	9-15-16-17-20-23-24-26-34-36	1.00517e-11	5.33042e-08
ENSG00000259429_UBE2Q2P2	TC	FALSE	10	2-8-9-13-15-16-20-26-34-36	1.1748e-11	6.19708e-08
ENSG00000140993_TIGD7	TC+P	FALSE	15	2-4-5-6-8-9-11-12-13-15-16-22-23-24-26	1.2788e-11	6.72775e-08
ENSG00000088808_PPP1R13B	TC	FALSE	14	2-5-6-8-9-12-13-14-15-16-17-23-27-32	1.29795e-11	6.82461e-08
ENSG00000159176_CSRP1	wild.type	FALSE	13	5-6-8-13-23-24-26-27-28-30-32-34-36	1.48136e-11	7.75195e-08
ENSG00000147180_ZNF711	TC+PS	FALSE	11	2-7-16-17-20-23-26-27-32-34-36	1.56321e-11	8.17246e-08
ENSG00000130702_LAMA5	wild.type	FALSE	12	2-3-4-6-7-8-9-13-15-16-18-20	1.64819e-11	8.59694e-08
ENSG00000054179_ENTPD2	TC+P	FALSE	12	5-6-8-10-16-23-24-26-28-32-34-36	1.65963e-11	8.65165e-08
ENSG00000101417_PXMP4	TC+PS	FALSE	12	5-9-12-13-20-21-25-29-32-33-34-36	2.17216e-11	1.12127e-07
ENSG00000196187_TMEM63A	TC+S	FALSE	11	4-6-13-15-19-24-26-28-30-31-34	2.63567e-11	1.34946e-07
ENSG00000135837_CEP350	TC+P	FALSE	11	8-9-15-16-17-20-26-30-33-35-36	2.63815e-11	1.35047e-07
ENSG00000166126_AMN	TC+PS	FALSE	14	1-7-8-9-10-12-13-15-20-25-26-32-34-36	2.71834e-11	1.39016e-07
ENSG00000280032_RP11-832A4.7	wild.type	FALSE	15	2-5-6-7-8-12-13-15-16-23-24-26-27-30-32	2.82115e-11	1.43907e-07
ENSG00000109320_NFKB1	wild.type	FALSE	10	1-2-3-4-5-6-7-8-26-30	2.86115e-11	1.45833e-07
ENSG00000116396_KCNC4	wild.type	FALSE	12	2-3-5-6-7-8-9-12-13-15-30-36	3.15516e-11	1.60282e-07
ENSG00000101191_DIDO1	TC+P	FALSE	13	5-8-12-13-14-15-23-24-25-26-27-29-30	3.20009e-11	1.62341e-07
ENSG00000203880_PCMTD2	TC+S	FALSE	11	8-12-15-18-21-23-26-27-28-30-36	3.50629e-11	1.77418e-07
ENSG00000251432_RP11-420A23.1	TC+P	FALSE	12	2-6-8-9-16-20-23-24-26-32-34-36	4.55144e-11	2.28664e-07
ENSG00000128607_KLHDC10	TC+P	FALSE	7	8-13-15-24-26-30-36	6.14941e-11	3.04949e-07
ENSG00000173480_ZNF417	TC+PS	FALSE	8	9-12-15-20-27-32-34-36	7.26668e-11	3.58248e-07
ENSG00000177627_C12orf54	wild.type	FALSE	11	2-4-5-6-8-9-11-12-13-15-16	7.31221e-11	3.60346e-07
ENSG00000100503_NIN	wild.type	FALSE	10	2-4-5-6-8-9-16-20-22-23	8.4618e-11	4.14375e-07
ENSG00000171606_ZNF274	TC+P	FALSE	12	2-6-8-15-16-17-20-23-24-26-30-36	1.11555e-10	5.4216e-07
ENSG00000173281_PPP1R3B	TC+PS	FALSE	11	7-9-12-15-16-20-24-29-32-34-36	1.21354e-10	5.87473e-07
ENSG00000142065_ZFP14	TC+P	FALSE	13	2-5-6-8-12-16-20-23-24-26-32-34-36	1.30425e-10	6.29302e-07
ENSG00000158769_F11R	TC	FALSE	10	1-9-12-13-15-16-20-24-28-34	1.47394e-10	7.06902e-07
ENSG00000166272_WBP1L	TC	FALSE	13	6-9-12-13-14-15-17-24-27-28-30-32-34	1.50867e-10	7.22805e-07
ENSG00000178935_ZNF552	wild.type	FALSE	11	2-4-5-6-8-9-13-15-20-34-36	1.74153e-10	8.31057e-07
ENSG00000260428_SCX	TC+P	FALSE	11	2-9-13-16-17-20-21-22-24-26-34	2.27757e-10	1.07638e-06
ENSG00000104812_GYS1	TC+P	FALSE	10	6-13-16-20-23-24-28-32-34-35	2.28079e-10	1.07767e-06
ENSG00000165102_HGSNAT	wild.type	FALSE	9	1-2-3-4-6-7-8-18-31	3.75381e-10	1.74627e-06
ENSG00000160062_ZBTB8A	wild.type	FALSE	11	2-5-6-8-9-12-13-15-17-27-30	4.1874e-10	1.93626e-06
ENSG00000165591_FAAH2	TC+P	FALSE	12	2-6-8-15-16-20-23-24-26-30-34-36	4.18869e-10	1.93643e-06
ENSG00000185219_ZNF445	wild.type	FALSE	15	1-2-5-6-8-9-10-16-18-20-23-24-26-34-36	4.32597e-10	1.99816e-06
ENSG00000247809_NR2F2-AS1	wild.type	FALSE	9	6-13-15-16-24-26-28-30-34	4.43966e-10	2.04713e-06
ENSG00000204519_ZNF551	TC	FALSE	12	5-6-8-9-10-12-13-14-15-27-28-30	4.65831e-10	2.14515e-06
ENSG00000177853_ZNF518A	TC+PS	FALSE	9	7-15-16-20-24-26-32-34-36	4.77372e-10	2.19257e-06
ENSG00000254004_ZNF260	TC	FALSE	11	5-9-12-13-15-16-23-24-27-32-34	5.00237e-10	2.28809e-06
ENSG00000125686_MED1	TC	FALSE	8	2-9-15-16-20-26-30-36	5.12161e-10	2.34109e-06
ENSG00000188283_ZNF383	TC	FALSE	8	5-6-9-11-12-13-32-33	5.99216e-10	2.71685e-06
ENSG00000282851_BISPR	TC+S	FALSE	8	8-9-13-15-16-26-30-36	7.602e-10	3.4171e-06
ENSG00000143545_RAB13	wild.type	FALSE	7	2-4-9-19-20-24-28	8.55207e-10	3.81935e-06
ENSG00000184384_MAML2	TC+P	FALSE	10	5-12-16-18-20-23-24-32-33-34	8.84448e-10	3.94484e-06
ENSG00000189190_ZNF600	TC	FALSE	14	2-5-6-8-9-12-13-15-16-19-23-24-26-34	1.77039e-09	7.6481e-06
ENSG00000166532_RIMKLB	TC+P	FALSE	8	3-4-23-24-26-28-30-36	1.85677e-09	8.00269e-06
ENSG00000112640_PPP2R5D	TC+P	FALSE	10	3-12-13-15-16-23-24-25-26-27	2.05049e-09	8.80276e-06
ENSG00000196843_ARID5A	TC+S	FALSE	17	2-5-6-8-13-16-17-20-23-24-26-27-28-30-32-34-36	2.06229e-09	8.85137e-06
ENSG00000133983_COX16	TC+PS	FALSE	7	20-23-24-26-32-34-36	2.16187e-09	9.25928e-06
ENSG00000099284_H2AFY2	wild.type	FALSE	8	2-3-4-5-8-9-19-20	2.39993e-09	1.02309e-05
ENSG00000167562_ZNF701	wild.type	FALSE	11	5-6-8-13-24-26-28-30-32-34-36	2.41843e-09	1.03074e-05
ENSG00000117266_CDK18	TC	FALSE	9	2-5-6-8-9-12-13-15-34	2.73948e-09	1.16209e-05
ENSG00000164002_EXO5	wild.type	FALSE	9	2-5-6-8-9-12-13-15-30	3.05768e-09	1.29095e-05
ENSG00000179743_FLJ37453	TC	FALSE	11	5-8-12-15-18-21-26-27-30-35-36	3.11538e-09	1.31438e-05
ENSG00000106266_SNX8	TC+S	FALSE	10	13-15-19-23-24-26-27-28-30-34	3.15219e-09	1.32959e-05
ENSG00000180209_MYLPF	wild.type	FALSE	6	6-8-13-15-30-36	4.02953e-09	1.68596e-05
ENSG00000196418_ZNF124	TC+P	FALSE	8	5-8-12-16-22-23-26-32	4.75405e-09	1.97769e-05
ENSG00000175390_EIF3F	wild.type	FALSE	10	2-3-4-5-8-9-19-20-31-35	5.19751e-09	2.14917e-05
ENSG00000183077_AFMID	TC+P	FALSE	12	2-5-6-9-12-13-16-20-23-24-32-34	5.3351e-09	2.20446e-05
ENSG00000206337_HCP5	TC+PS	FALSE	10	2-9-13-15-16-20-24-26-34-36	6.30252e-09	2.58845e-05
ENSG00000070778_PTPN21	wild.type	FALSE	10	2-5-6-7-8-13-15-24-26-30	6.444e-09	2.64333e-05
ENSG00000270344_RP11-734K2.4	TC+P	FALSE	6	16-23-24-26-30-36	7.74178e-09	3.14935e-05
ENSG00000197912_SPG7	TC+P	FALSE	11	5-6-8-12-13-15-19-21-23-24-26	7.90736e-09	3.21355e-05
ENSG00000165801_ARHGEF40	TC	FALSE	12	2-5-8-9-12-13-15-20-23-32-34-36	8.07243e-09	3.27822e-05
ENSG00000204525_HLA-C	TC+P	FALSE	7	8-9-15-26-30-33-36	9.09664e-09	3.66413e-05
ENSG00000166130_IKBIP	wild.type	FALSE	9	1-2-3-4-5-6-8-15-36	9.26382e-09	3.72869e-05
ENSG00000130653_PNPLA7	wild.type	FALSE	13	2-4-5-6-8-9-12-13-15-20-32-34-36	9.33504e-09	3.75549e-05
ENSG00000119596_YLPM1	TC	FALSE	6	2-9-15-16-20-36	1.06087e-08	4.24349e-05
ENSG00000240225_ZNF542P	wild.type	FALSE	12	2-5-6-8-16-20-23-24-26-32-34-36	1.15412e-08	4.59109e-05
ENSG00000076650_GPATCH1	TC	FALSE	10	2-5-6-7-8-9-12-13-14-15	1.25814e-08	4.98728e-05
ENSG00000250903_GMDS-AS1	TC+P	FALSE	9	3-10-16-22-24-26-33-34-36	1.38712e-08	5.47356e-05
ENSG00000083857_FAT1	wild.type	FALSE	6	2-4-5-6-7-8	1.59904e-08	6.27305e-05
ENSG00000026950_BTN3A1	TC	FALSE	8	9-12-13-15-20-32-34-36	1.80235e-08	7.02196e-05
ENSG00000187954_CYHR1	TC+P	FALSE	10	12-13-19-23-24-26-27-28-32-34	2.04018e-08	7.88936e-05
ENSG00000176842_IRX5	TC+S	FALSE	13	5-6-8-13-23-24-26-27-28-30-32-34-36	2.29882e-08	8.82516e-05
ENSG00000174292_TNK1	TC	FALSE	9	2-5-6-9-12-13-24-33-35	2.36353e-08	9.05941e-05
ENSG00000130244_FAM98C	TC+P	FALSE	8	5-6-12-13-16-23-24-32	2.41167e-08	9.22221e-05
ENSG00000167536_DHRS13	TC	FALSE	8	6-9-10-11-12-13-14-15	2.51145e-08	9.57866e-05
ENSG00000165312_OTUD1	TC+PS	FALSE	7	7-12-20-23-29-32-36	2.68576e-08	0.000102032
ENSG00000170921_TANC2	TC+PK	FALSE	11	2-6-7-8-13-15-18-27-31-32-33	2.72835e-08	0.000103568
ENSG00000075790_BCAP29	TC+PS	FALSE	7	6-8-24-28-31-34-36	3.2041e-08	0.000120666
ENSG00000224597_SVIL-AS1	TC+P	FALSE	6	2-9-16-17-20-26	3.21572e-08	0.00012104
ENSG00000137812_CASC5	TC	FALSE	8	8-9-15-26-30-33-35-36	3.94209e-08	0.000146528
ENSG00000139350_NEDD1	TC+P	FALSE	6	7-15-26-30-34-36	4.69115e-08	0.000172775
ENSG00000177663_IL17RA	wild.type	FALSE	11	2-3-5-6-7-8-9-10-12-14-15	4.71282e-08	0.000173416
ENSG00000164604_GPR85	TC+P	FALSE	7	2-6-16-20-24-28-34	4.94013e-08	0.000180957
ENSG00000133195_SLC39A11	TC	FALSE	5	2-9-16-20-21	5.07463e-08	0.000185579
ENSG00000170542_SERPINB9	TC+PK	FALSE	6	8-15-18-30-33-36	5.33055e-08	0.000194725
ENSG00000180628_PCGF5	TC+P	FALSE	8	9-13-16-20-23-24-26-34	5.33592e-08	0.000194868
ENSG00000103404_USP31	wild.type	FALSE	8	2-6-7-8-15-24-26-36	5.45516e-08	0.000199059
ENSG00000196653_ZNF502	TC+S	FALSE	10	2-5-8-9-12-20-23-27-30-32	6.23861e-08	0.000225526
ENSG00000124422_USP22	TC	FALSE	5	2-9-16-18-20	7.1156e-08	0.00025545
ENSG00000018869_ZNF582	wild.type	FALSE	6	9-15-16-23-26-30	8.93882e-08	0.000316345
ENSG00000118503_TNFAIP3	TC+S	FALSE	9	6-8-13-15-24-26-28-30-34	9.02657e-08	0.000318909
ENSG00000128915_ICE2	TC+PS	FALSE	7	15-20-24-26-33-34-36	9.05534e-08	0.000319835
ENSG00000213904_LIPE-AS1	TC+S	FALSE	7	8-15-21-27-30-32-36	1.02259e-07	0.000357499
ENSG00000136828_RALGPS1	TC+P	FALSE	10	3-7-10-16-20-23-24-26-34-36	1.13097e-07	0.000392785
ENSG00000125885_MCM8	TC+S	FALSE	7	8-15-21-26-30-33-36	1.28426e-07	0.000441529
ENSG00000166140_ZFYVE19	wild.type	FALSE	7	2-6-8-15-26-30-33	1.39641e-07	0.000478969
ENSG00000231609_AC009501.4	TC+S	FALSE	8	6-13-15-19-24-28-30-34	1.44106e-07	0.000492844
ENSG00000175066_GK5	TC+P	FALSE	8	16-20-22-23-24-26-34-36	1.6734e-07	0.000567449
ENSG00000064012_CASP8	TC+P	FALSE	6	2-16-20-23-24-26	1.69921e-07	0.000575523
ENSG00000186532_SMYD4	TC+PS	FALSE	7	2-6-16-20-24-31-34	1.76786e-07	0.000597183
ENSG00000164342_TLR3	wild.type	FALSE	10	2-5-6-9-12-13-20-23-32-34	1.79458e-07	0.000605672
ENSG00000164307_ERAP1	TC	FALSE	10	2-5-6-8-9-12-13-15-26-36	1.83183e-07	0.000616962
ENSG00000175354_PTPN2	wild.type	FALSE	6	6-8-13-15-28-30	2.21474e-07	0.000739724
ENSG00000124214_STAU1	TC+P	FALSE	8	4-6-16-20-22-24-29-34	2.24515e-07	0.000748534
ENSG00000114993_RTKN	wild.type	FALSE	6	2-4-5-6-8-9	2.24793e-07	0.000749233
ENSG00000169604_ANTXR1	wild.type	FALSE	8	5-6-8-27-30-32-34-36	2.64802e-07	0.000870933
ENSG00000176095_IP6K1	TC+PS	FALSE	9	8-15-20-26-30-32-33-35-36	3.05315e-07	0.000995633

## Sheet: Module 3 (Brown)
gene	peak	pwa	pwn	pws	pval	padj
ENSG00000167767_KRT80	TC+S	FALSE	20	4-6-8-11-13-15-17-19-21-22-24-26-27-28-29-30-31-33-34-36	1.03476e-73	1.24471e-69
ENSG00000133710_SPINK5	TC+S	FALSE	32	1-2-3-4-5-8-9-10-11-12-14-15-16-17-18-19-20-21-22-23-24-25-26-27-28-29-30-31-32-33-35-36	8.06642e-69	9.63131e-65
ENSG00000114638_UPK1B	TC+S	FALSE	33	2-3-4-5-6-7-8-9-11-12-13-14-15-16-17-18-19-20-21-22-23-24-25-26-27-28-29-30-31-32-33-34-35	1.10361e-65	1.31087e-61
ENSG00000074416_MGLL	TC+S	FALSE	30	2-4-5-6-7-9-11-12-13-14-15-16-17-19-20-21-22-23-24-25-26-27-28-29-30-31-32-33-34-36	7.06693e-63	8.32908e-59
ENSG00000124429_POF1B	TC+S	FALSE	28	2-4-5-7-8-9-11-12-14-15-16-17-19-20-21-22-23-25-26-27-28-29-30-31-32-33-34-35	5.43353e-62	6.3882e-58
ENSG00000075673_ATP12A	TC+S	FALSE	23	2-4-5-7-9-11-12-16-17-18-19-20-21-22-23-25-27-28-29-30-31-32-33	1.5057e-59	1.75896e-55
ENSG00000153802_TMPRSS11D	TC+S	FALSE	30	2-3-4-5-6-8-9-11-12-13-15-16-17-19-20-21-22-23-24-25-26-27-28-29-30-31-32-33-34-36	1.82425e-59	2.13035e-55
ENSG00000198643_FAM3D	TC+S	FALSE	31	2-4-5-6-7-8-9-11-12-13-14-15-16-17-18-19-20-21-22-23-24-25-26-27-28-29-31-32-33-35-36	2.10548e-59	2.45773e-55
ENSG00000178363_CALML3	TC+S	FALSE	26	4-5-6-7-8-9-11-12-14-15-16-17-19-20-21-22-23-25-26-27-28-29-30-31-32-33	1.02928e-58	1.19921e-54
ENSG00000172005_MAL	TC+S	FALSE	28	4-6-7-8-9-10-11-12-13-15-17-18-19-20-21-22-24-25-26-27-28-29-30-31-32-33-34-36	4.37618e-58	5.08994e-54
ENSG00000166510_CCDC68	TC+S	FALSE	20	2-4-8-9-11-15-17-18-19-21-22-24-26-27-28-29-30-33-34-36	5.76808e-58	6.70598e-54
ENSG00000182795_C1orf116	TC+S	FALSE	27	2-3-4-5-6-7-8-9-10-11-12-13-14-15-16-17-20-21-22-23-24-27-28-29-30-32-33	1.1202e-57	1.30133e-53
ENSG00000165449_SLC16A9	TC+PS	FALSE	27	2-4-5-6-7-9-12-13-16-17-18-19-20-21-22-23-24-25-27-28-30-31-32-33-34-35-36	2.41922e-57	2.80653e-53
ENSG00000131037_EPS8L1	TC+S	FALSE	27	2-3-4-6-8-9-10-11-15-17-18-19-20-21-22-23-24-25-26-27-28-29-30-31-33-34-36	3.33552e-57	3.86687e-53
ENSG00000105427_CNFN	TC+S	FALSE	20	2-4-5-9-11-12-16-17-19-20-21-22-23-27-28-29-30-31-32-33	7.50068e-57	8.68578e-53
ENSG00000096696_DSP	TC+S	FALSE	26	2-4-5-8-9-11-12-15-16-17-18-19-20-21-22-24-25-26-27-28-29-30-31-32-33-36	1.04898e-55	1.21095e-51
ENSG00000073737_DHRS9	TC+S	FALSE	25	2-4-5-6-9-11-12-13-16-17-18-19-20-21-23-24-26-27-28-30-31-32-33-34-36	1.56378e-55	1.80366e-51
ENSG00000165795_NDRG2	TC+S	FALSE	26	2-3-4-5-8-9-10-11-12-16-17-19-20-21-22-23-24-25-26-27-28-29-30-31-32-33	1.92995e-55	2.22562e-51
ENSG00000163141_BNIPL	TC+S	FALSE	30	1-2-3-4-5-6-7-8-9-11-12-15-16-17-19-20-21-22-23-25-26-27-28-29-30-31-32-33-35-36	2.46826e-55	2.84443e-51
ENSG00000135374_ELF5	TC+S	FALSE	27	2-3-4-7-8-9-10-11-12-14-16-17-19-20-21-22-23-25-27-28-29-30-31-32-33-34-36	7.10533e-55	8.17397e-51
ENSG00000116106_EPHA4	TC+S	FALSE	28	1-2-4-5-6-9-11-12-14-15-16-17-19-20-21-22-23-25-26-27-28-29-30-31-32-33-34-35	7.82875e-55	9.00541e-51
ENSG00000101213_PTK6	TC+S	FALSE	31	2-4-5-6-7-8-9-10-11-12-13-15-16-17-18-19-20-21-22-24-25-26-27-28-29-30-31-32-33-35-36	1.51366e-54	1.73995e-50
ENSG00000182463_TSHZ2	TC+S	FALSE	31	2-4-5-7-8-9-10-11-12-14-15-16-17-18-19-20-21-22-23-24-25-26-27-28-29-30-31-32-33-35-36	1.85198e-54	2.12774e-50
ENSG00000213903_LTB4R	TC+S	FALSE	31	2-3-4-5-6-7-8-9-10-11-12-13-14-15-16-17-19-20-21-22-23-25-27-28-29-30-31-32-33-34-36	6.07811e-54	6.97099e-50
ENSG00000168243_GNG4	TC+S	FALSE	31	1-4-6-7-8-9-10-11-12-13-15-16-17-19-20-21-22-23-24-25-26-27-28-29-30-31-32-33-34-35-36	6.30343e-54	7.22877e-50
ENSG00000088387_DOCK9	TC+S	FALSE	27	1-2-4-5-8-9-11-13-14-15-16-17-19-20-21-22-24-26-27-28-29-30-31-32-33-35-36	1.00716e-53	1.15431e-49
ENSG00000147526_TACC1	TC+S	FALSE	26	1-4-6-7-8-9-10-11-13-17-18-19-20-21-22-24-25-26-27-28-29-30-31-33-34-36	1.12569e-53	1.28959e-49
ENSG00000130600_H19	TC+S	FALSE	30	1-2-3-4-5-7-9-10-12-13-15-16-17-19-20-21-22-23-24-26-27-28-29-30-31-32-33-34-35-36	1.14903e-53	1.3161e-49
ENSG00000079385_CEACAM1	TC+S	FALSE	23	2-4-8-9-11-15-16-17-18-19-20-21-22-25-26-27-28-29-30-31-32-33-36	1.31645e-53	1.5072e-49
ENSG00000105755_ETHE1	TC+S	FALSE	28	1-2-3-4-5-8-9-11-13-14-15-16-17-19-20-21-22-24-25-26-27-28-29-30-31-32-33-36	1.34699e-53	1.54204e-49
ENSG00000141579_ZNF750	TC+S	FALSE	25	2-4-5-8-9-11-12-15-16-17-19-20-21-22-23-26-27-28-29-30-31-32-33-35-36	1.42571e-53	1.63172e-49
ENSG00000134245_WNT2B	TC+S	FALSE	28	2-4-5-7-8-9-11-12-14-15-16-17-18-19-20-21-22-23-25-26-27-28-29-30-31-32-33-35	1.88621e-53	2.15782e-49
ENSG00000178919_FOXE1	TC+S	FALSE	28	2-4-5-8-9-10-11-12-15-16-17-19-20-21-22-23-24-25-26-27-28-29-30-31-32-33-35-36	3.01924e-53	3.4513e-49
ENSG00000160439_RDH13	TC+S	FALSE	25	2-3-4-9-11-13-14-15-16-17-18-19-20-21-22-24-25-26-27-28-29-30-31-32-33	3.85788e-53	4.40762e-49
ENSG00000136153_LMO7	TC+S	FALSE	20	2-4-9-11-16-17-19-20-21-22-24-26-27-28-29-30-31-33-34-36	5.31935e-53	6.0763e-49
ENSG00000134317_GRHL1	TC+S	FALSE	25	2-4-7-8-9-11-14-15-16-17-18-19-20-21-22-26-27-28-29-30-31-32-33-35-36	6.18479e-53	7.06365e-49
ENSG00000162981_FAM84A	TC+S	FALSE	30	1-2-3-4-5-8-9-11-12-13-14-15-16-17-19-20-21-22-23-24-25-26-27-28-29-31-32-33-35-36	8.7016e-53	9.93026e-49
ENSG00000196705_ZNF431	TC+S	FALSE	24	2-4-5-9-11-12-14-15-16-17-18-19-20-21-22-23-25-26-27-28-29-30-32-33	1.68171e-52	1.91782e-48
ENSG00000130396_MLLT4	TC+S	FALSE	28	1-2-4-5-6-8-9-11-12-13-14-15-16-17-21-22-23-24-25-26-27-28-29-30-33-34-35-36	2.11715e-52	2.41334e-48
ENSG00000156299_TIAM1	TC+S	FALSE	24	2-4-5-8-9-11-12-15-16-17-19-20-21-22-23-26-27-28-29-30-31-32-33-36	7.72044e-52	8.77583e-48
ENSG00000182010_RTKN2	TC+S	FALSE	22	4-6-8-11-13-15-17-19-20-21-22-24-26-27-28-29-30-31-32-33-34-36	1.18994e-51	1.3513e-47
ENSG00000143772_ITPKB	TC+S	FALSE	21	2-4-5-8-11-13-15-17-19-20-21-22-24-26-27-28-29-30-31-33-36	1.37863e-51	1.56516e-47
ENSG00000145390_USP53	TC+S	FALSE	17	2-4-9-11-16-17-19-20-21-22-23-27-28-29-30-32-36	1.53475e-51	1.74179e-47
ENSG00000143153_ATP1B1	TC+S	FALSE	30	2-3-4-6-7-8-9-11-13-14-15-16-17-18-19-20-21-22-23-25-26-27-28-29-30-31-32-33-35-36	1.73371e-51	1.96706e-47
ENSG00000147394_ZNF185	TC+S	FALSE	29	2-3-4-5-7-8-9-10-11-12-15-17-19-20-21-22-24-25-26-27-28-29-30-31-32-33-34-35-36	1.88051e-51	2.13344e-47
ENSG00000069667_RORA	TC+S	FALSE	31	2-4-5-6-7-8-9-11-12-13-14-15-16-17-18-19-20-21-22-23-24-25-26-27-28-29-30-31-32-33-36	2.30052e-51	2.60879e-47
ENSG00000243236_GSTA9P	TC+S	FALSE	27	4-6-7-8-9-11-13-14-15-16-17-19-20-21-22-23-25-26-27-28-29-30-31-32-33-34-35	4.6488e-51	5.26476e-47
ENSG00000164171_ITGA2	TC+S	FALSE	25	2-4-5-6-9-11-12-13-16-17-19-20-21-22-23-24-26-27-28-29-30-31-32-33-34	8.16735e-51	9.2389e-47
ENSG00000188277_C15orf62	TC+S	FALSE	23	2-4-6-9-10-11-12-13-17-19-20-21-22-24-25-26-27-28-29-30-31-32-33	2.69411e-50	3.04354e-46
ENSG00000065357_DGKA	TC+S	FALSE	27	2-3-4-5-8-9-11-12-15-16-17-18-19-20-21-22-24-25-26-27-28-29-30-31-32-33-35	8.5481e-50	9.63798e-46
ENSG00000119900_OGFRL1	TC+S	FALSE	31	2-4-5-6-7-8-9-11-13-14-15-16-17-18-19-20-21-22-23-24-25-26-27-28-29-30-31-32-33-35-36	1.48145e-49	1.66767e-45
ENSG00000129250_KIF1C	TC+S	FALSE	28	2-3-4-5-8-9-10-11-12-15-16-17-18-19-20-21-22-24-25-26-27-28-29-30-31-33-35-36	3.91246e-49	4.39565e-45
ENSG00000128274_A4GALT	TC+S	FALSE	27	2-4-5-7-9-10-11-12-13-16-17-18-19-20-21-22-23-25-26-27-28-30-31-32-33-34-35	8.10951e-49	9.09724e-45
ENSG00000166348_USP54	TC+S	FALSE	19	4-8-9-11-15-16-17-19-20-21-22-26-27-28-29-30-33-35-36	8.81437e-49	9.88708e-45
ENSG00000118515_SGK1	TC+S	FALSE	29	2-3-4-5-6-8-9-10-11-12-15-16-17-19-20-21-22-23-25-26-27-28-29-30-31-32-33-34-35	2.31231e-48	2.5884e-44
ENSG00000176406_RIMS2	TC+S	FALSE	24	2-4-5-9-11-12-16-17-19-20-21-22-23-25-26-27-28-29-30-31-32-33-34-35	3.51417e-48	3.9306e-44
ENSG00000147041_SYTL5	TC+S	FALSE	27	2-3-4-5-9-11-12-15-16-17-18-19-20-21-22-23-25-26-27-28-29-30-31-32-33-35-36	7.82849e-48	8.74599e-44
ENSG00000177106_EPS8L2	TC+S	FALSE	23	2-3-4-5-6-7-9-10-11-12-13-14-17-21-22-26-27-28-29-30-33-35-36	8.33677e-48	9.31218e-44
ENSG00000134369_NAV1	TC+PKS	FALSE	30	2-3-4-5-7-8-9-10-11-12-14-15-16-17-18-19-20-21-22-23-25-26-27-28-30-31-32-33-34-35	1.27575e-47	1.4236e-43
ENSG00000102243_VGLL1	TC+S	FALSE	25	2-3-4-5-7-9-10-11-12-14-17-19-21-22-24-26-27-28-29-30-31-32-33-34-36	1.4468e-47	1.61405e-43
ENSG00000161533_ACOX1	TC+S	FALSE	24	2-4-5-8-9-11-15-16-17-18-19-20-21-22-25-26-27-28-29-30-32-33-35-36	1.75703e-47	1.95926e-43
ENSG00000137699_TRIM29	TC+S	FALSE	29	2-4-5-6-8-9-11-12-13-15-16-17-18-20-21-22-23-24-26-27-28-29-30-31-32-33-34-35-36	3.31654e-47	3.69297e-43
ENSG00000082269_FAM135A	TC+S	FALSE	25	4-6-7-8-9-11-14-15-16-17-19-20-21-22-25-26-27-28-29-30-31-32-33-35-36	3.45408e-47	3.84508e-43
ENSG00000163590_PPM1L	wild.type	FALSE	23	2-3-5-6-9-10-12-13-16-17-19-20-21-23-25-26-27-28-31-32-33-34-35	4.18578e-47	4.65794e-43
ENSG00000112419_PHACTR2	TC+S	FALSE	23	2-3-4-5-7-8-9-10-11-12-14-17-19-20-21-22-27-28-29-30-31-32-33	4.2319e-47	4.70883e-43
ENSG00000256812_CAPNS2	TC+S	FALSE	30	2-3-4-5-7-8-9-10-11-12-14-15-16-17-19-20-21-22-23-24-26-27-28-29-30-31-32-33-34-36	4.79219e-47	5.33132e-43
ENSG00000134762_DSC3	TC+S	FALSE	30	1-2-3-4-5-7-8-9-11-13-15-16-17-18-19-20-21-22-24-25-26-27-28-29-30-31-32-33-34-36	7.66355e-47	8.5165e-43
ENSG00000074855_ANO8	TC+S	FALSE	26	2-4-5-7-8-9-11-12-15-16-17-19-20-21-22-23-26-27-28-29-30-31-32-33-35-36	1.18982e-46	1.32058e-42
ENSG00000065361_ERBB3	TC+S	FALSE	21	4-5-7-8-9-10-11-12-13-14-15-17-18-22-23-27-28-29-30-32-33	1.98641e-46	2.20412e-42
ENSG00000143502_SUSD4	TC+S	FALSE	28	2-4-5-7-8-9-11-12-15-16-17-19-20-21-22-23-25-26-27-28-29-30-31-32-33-34-35-36	3.42415e-46	3.79601e-42
ENSG00000169469_SPRR1B	TC+S	FALSE	27	1-2-3-4-11-12-13-14-15-17-18-19-20-21-22-23-24-25-26-27-28-29-30-31-33-34-36	3.87958e-46	4.30013e-42
ENSG00000150593_PDCD4	TC+S	FALSE	24	2-4-5-8-11-12-14-15-17-19-20-21-22-23-26-27-28-29-30-31-32-33-35-36	5.64033e-46	6.24667e-42
ENSG00000160796_NBEAL2	TC+S	FALSE	30	1-2-3-4-5-7-8-9-11-12-16-17-18-19-20-21-22-23-24-25-26-27-28-29-30-31-32-33-34-35	6.16452e-46	6.82536e-42
ENSG00000184828_ZBTB7C	TC+S	FALSE	27	2-4-6-7-8-9-11-12-14-15-16-17-19-20-21-22-23-25-26-27-28-29-31-32-33-35-36	6.81908e-46	7.54735e-42
ENSG00000152818_UTRN	TC+S	FALSE	15	4-10-11-16-17-19-20-21-22-23-26-27-28-29-30	7.2224e-46	7.99231e-42
ENSG00000163331_DAPL1	TC+S	FALSE	29	2-4-5-6-7-8-9-11-13-14-15-16-17-19-20-21-22-23-24-25-26-27-28-29-31-32-33-35-36	7.27287e-46	8.04743e-42
ENSG00000112414_ADGRG6	TC+S	FALSE	19	2-3-4-5-6-7-8-9-10-11-12-14-15-17-22-27-28-29-30	8.07364e-46	8.92945e-42
ENSG00000111961_SASH1	TC+S	FALSE	26	2-4-5-8-9-10-11-12-15-16-17-19-20-21-22-24-25-26-27-28-29-30-31-32-33-36	1.96997e-45	2.17564e-41
ENSG00000135956_TMEM127	TC+S	FALSE	25	2-3-4-8-9-10-11-12-16-17-18-19-20-21-22-25-26-27-28-29-30-32-33-35-36	3.60406e-45	3.976e-41
ENSG00000065613_SLK	TC+S	FALSE	27	2-4-6-7-8-9-11-13-15-16-17-18-19-20-21-22-24-25-26-27-28-29-30-31-32-33-36	4.56506e-45	5.03298e-41
ENSG00000170477_KRT4	TC+S	FALSE	25	1-2-4-5-9-10-11-12-13-15-16-17-19-20-21-22-23-25-27-28-29-30-31-32-33	6.43738e-45	7.09271e-41
ENSG00000099337_KCNK6	TC+S	FALSE	25	2-3-4-8-9-11-15-16-17-18-19-20-21-22-24-25-26-27-28-29-30-31-33-35-36	6.77897e-45	7.46703e-41
ENSG00000186847_KRT14	TC+S	FALSE	25	2-3-4-5-9-10-11-12-16-17-18-19-20-21-22-24-25-26-27-28-29-30-31-32-33	9.48522e-45	1.04413e-40
ENSG00000139926_FRMD6	TC+S	FALSE	26	1-2-3-4-5-8-11-12-15-16-17-19-20-21-22-23-26-27-28-29-30-31-32-33-35-36	1.28088e-44	1.40909e-40
ENSG00000070159_PTPN3	TC+S	FALSE	26	2-4-5-8-9-10-11-14-15-16-17-18-19-20-21-22-23-26-27-28-29-30-31-32-33-35	1.49187e-44	1.64031e-40
ENSG00000068650_ATP11A	TC+S	FALSE	15	2-4-9-11-16-17-18-19-20-21-22-27-28-29-30	1.5738e-44	1.73008e-40
ENSG00000071205_ARHGAP10	TC+S	FALSE	24	2-3-4-6-8-9-10-11-15-17-19-20-21-22-24-26-27-28-29-30-31-33-34-36	1.83691e-44	2.01876e-40
ENSG00000166183_ASPG	TC+PKS	FALSE	28	1-2-4-6-7-8-9-10-11-12-13-15-16-17-19-20-21-22-23-24-25-26-27-31-32-33-34-36	2.65658e-44	2.91746e-40
ENSG00000153246_PLA2R1	TC+S	FALSE	28	1-2-3-4-5-8-9-11-13-15-16-17-18-19-20-21-22-24-26-27-28-29-30-31-33-34-35-36	3.01789e-44	3.31304e-40
ENSG00000175662_TOM1L2	TC+S	FALSE	26	2-4-6-8-9-11-13-15-16-17-18-19-20-21-22-24-26-27-28-29-30-31-33-34-35-36	3.20785e-44	3.52061e-40
ENSG00000151474_FRMD4A	TC+S	FALSE	18	2-3-4-5-6-7-8-9-11-12-17-20-22-27-28-29-30-32	3.43479e-44	3.76866e-40
ENSG00000169583_CLIC3	TC+S	FALSE	25	2-4-5-9-10-11-12-14-16-17-19-20-21-22-23-26-27-28-29-30-31-32-33-35-36	4.79667e-44	5.25859e-40
ENSG00000171401_KRT13	TC+S	FALSE	28	2-4-5-7-8-9-11-12-14-15-16-17-18-19-20-21-22-25-26-27-28-29-30-31-32-33-34-35	5.72655e-44	6.27687e-40
ENSG00000223573_TINCR	TC+S	FALSE	22	2-4-5-6-9-11-12-13-16-17-19-20-21-22-23-27-28-29-30-31-32-33	5.90042e-44	6.46686e-40
ENSG00000137440_FGFBP1	TC+S	FALSE	26	1-2-3-4-5-7-9-11-13-14-15-16-17-18-19-20-21-22-24-26-27-28-29-33-34-36	7.92301e-44	8.67728e-40
ENSG00000133030_MPRIP	TC+S	FALSE	13	2-3-4-5-6-7-11-17-22-27-28-29-30	9.32079e-44	1.02053e-39
ENSG00000184292_TACSTD2	TC+S	FALSE	28	2-3-4-5-7-9-10-11-14-15-17-18-19-20-21-22-24-25-26-27-28-29-30-31-33-34-35-36	1.02087e-43	1.11714e-39
ENSG00000142623_PADI1	TC+S	FALSE	28	2-4-6-7-8-9-11-14-15-16-17-18-19-20-21-22-24-25-26-27-28-29-30-31-32-33-34-35	1.36586e-43	1.49343e-39
ENSG00000069849_ATP1B3	TC+S	FALSE	29	1-2-3-4-5-6-8-9-11-13-14-15-16-17-19-20-21-22-24-25-26-27-28-29-30-31-32-33-36	2.10935e-43	2.30425e-39
ENSG00000204323_SMIM5	TC+S	FALSE	23	3-4-5-6-9-10-11-12-13-14-16-17-18-22-23-24-25-27-28-29-30-33-35	2.22467e-43	2.42979e-39
ENSG00000118322_ATP10B	TC+S	FALSE	23	2-3-4-5-9-11-12-16-17-18-19-20-21-22-25-26-27-28-29-30-31-32-33	2.30881e-43	2.52122e-39
ENSG00000183844_FAM3B	TC+PS	FALSE	28	1-2-3-4-7-9-12-13-14-15-16-17-18-19-20-21-23-24-26-27-28-29-31-32-33-34-35-36	2.49057e-43	2.7192e-39
ENSG00000114331_ACAP2	TC+S	FALSE	25	2-4-8-10-11-13-14-15-16-17-19-20-21-22-23-26-27-28-29-30-31-32-33-35-36	2.62122e-43	2.8608e-39
ENSG00000184012_TMPRSS2	TC+S	FALSE	18	2-4-9-11-12-16-17-19-20-21-22-23-27-28-29-30-32-33	3.20951e-43	3.49901e-39
ENSG00000170545_SMAGP	TC+S	FALSE	27	2-3-4-8-9-10-11-12-14-15-17-18-19-20-21-22-24-26-27-28-29-30-31-33-34-35-36	4.11563e-43	4.48275e-39
ENSG00000257923_CUX1	TC+S	FALSE	23	2-4-5-9-11-12-16-17-18-19-20-21-22-23-25-26-27-28-29-30-32-33-34	4.19252e-43	4.56523e-39
ENSG00000167757_KLK11	TC+S	FALSE	24	2-3-4-5-7-9-10-11-12-17-19-20-21-22-24-25-26-27-28-29-30-31-32-33	4.68903e-43	5.10448e-39
ENSG00000108352_RAPGEFL1	TC+S	FALSE	25	2-4-5-8-9-11-12-15-16-17-19-20-21-22-23-26-27-28-29-30-31-32-33-35-36	6.11364e-43	6.64858e-39
ENSG00000127152_BCL11B	TC+S	FALSE	25	2-4-5-7-9-11-12-14-16-17-19-20-21-22-23-25-27-28-29-30-31-32-33-34-36	6.35223e-43	6.90678e-39
ENSG00000175164_ABO	TC+S	FALSE	28	1-2-4-5-6-7-8-9-11-12-15-16-17-19-20-21-22-23-24-25-26-27-28-29-31-32-33-35	7.37876e-43	8.02071e-39
ENSG00000113657_DPYSL3	TC+PS	FALSE	28	1-2-3-4-5-6-7-8-10-11-12-13-14-15-16-17-18-19-20-21-23-25-27-31-32-33-34-36	1.20916e-42	1.31303e-38
ENSG00000166025_AMOTL1	TC+S	FALSE	26	2-3-4-5-7-9-10-11-12-14-15-17-19-21-22-24-26-27-28-29-30-31-33-34-35-36	1.4436e-42	1.56688e-38
ENSG00000172201_ID4	TC+S	FALSE	26	2-4-5-7-9-11-12-14-16-17-19-20-21-22-23-24-25-27-28-30-31-32-33-34-35-36	1.45751e-42	1.58184e-38
ENSG00000119866_BCL11A	TC+S	FALSE	30	2-3-4-5-6-7-8-9-11-12-13-15-16-17-18-20-21-22-23-24-26-27-28-29-30-31-32-33-34-36	1.48835e-42	1.61501e-38
ENSG00000188910_GJB3	TC+S	FALSE	26	2-3-4-5-8-9-10-11-15-16-17-18-19-20-21-22-24-25-26-27-28-29-30-33-35-36	1.78546e-42	1.93615e-38
ENSG00000145934_TENM2	TC+S	FALSE	28	2-3-4-5-7-9-10-11-12-13-14-16-17-19-20-21-22-24-26-27-28-29-30-31-33-34-35-36	2.00612e-42	2.17483e-38
ENSG00000106123_EPHB6	TC+S	FALSE	28	1-2-3-4-5-7-10-11-12-13-15-17-19-20-21-22-24-25-26-27-28-29-30-31-32-33-34-36	2.69062e-42	2.91583e-38
ENSG00000100100_PIK3IP1	TC+S	FALSE	22	2-3-4-5-8-9-11-12-16-17-19-20-21-22-23-27-28-29-30-31-32-33	3.76548e-42	4.07575e-38
ENSG00000168769_TET2	TC+S	FALSE	22	2-4-5-9-11-12-16-17-19-20-21-22-23-27-28-29-30-31-32-33-34-35	4.39797e-42	4.75816e-38
ENSG00000196743_GM2A	TC+S	FALSE	25	1-2-3-4-5-6-7-9-11-15-16-17-18-19-20-21-22-26-27-28-29-30-33-35-36	5.52684e-42	5.97561e-38
ENSG00000175155_YPEL2	TC+S	FALSE	24	2-5-6-7-9-12-13-16-17-19-20-21-22-23-24-27-28-29-30-31-32-33-34-35	7.93021e-42	8.56304e-38
ENSG00000197353_LYPD2	TC+S	FALSE	25	2-5-6-8-9-10-12-13-15-16-17-19-20-21-22-23-24-27-28-29-30-31-32-33-34	8.06804e-42	8.71025e-38
ENSG00000153721_CNKSR3	TC+S	FALSE	27	2-4-7-8-9-11-13-14-15-16-17-18-19-20-21-22-24-25-26-27-28-29-30-31-32-33-36	1.17825e-41	1.27063e-37
ENSG00000163235_TGFA	TC+S	FALSE	23	2-4-8-9-11-15-16-17-18-19-20-21-22-24-26-27-28-29-31-32-33-35-36	1.24161e-41	1.3387e-37
ENSG00000164120_HPGD	TC+S	FALSE	30	2-3-4-5-6-8-9-10-11-12-15-16-17-18-19-20-21-22-25-26-27-28-29-30-31-32-33-34-35-36	1.29375e-41	1.39466e-37
ENSG00000016602_CLCA4	TC+S	FALSE	26	2-4-5-6-9-11-12-13-16-17-18-19-20-21-22-23-24-27-28-29-30-32-33-34-35-36	1.6294e-41	1.75437e-37
ENSG00000141542_RAB40B	TC+S	FALSE	25	2-4-5-6-8-9-11-12-13-15-16-17-19-20-21-22-26-27-28-29-30-31-32-33-36	1.76502e-41	1.90004e-37
ENSG00000176641_RNF152	TC+S	FALSE	23	2-3-4-5-9-10-11-12-16-17-19-20-21-22-23-25-26-27-28-30-31-32-33	4.34734e-41	4.67122e-37
ENSG00000140332_TLE3	TC+S	FALSE	22	2-3-4-5-9-10-11-12-13-15-16-17-19-20-21-22-27-28-29-30-31-32	4.67027e-41	5.0168e-37
ENSG00000143590_EFNA3	TC+S	FALSE	23	2-4-5-9-11-12-16-17-19-20-21-22-23-25-26-27-28-29-30-31-32-33-35	4.83915e-41	5.19725e-37
ENSG00000112343_TRIM38	TC+S	FALSE	22	2-4-9-11-14-15-16-17-18-19-20-21-22-25-26-27-28-29-30-32-33-35	5.2997e-41	5.69135e-37
ENSG00000053254_FOXN3	TC+S	FALSE	28	2-3-4-5-6-8-9-10-12-13-14-15-16-17-19-20-21-22-23-25-27-28-29-30-31-32-33-36	6.34292e-41	6.80849e-37
ENSG00000099864_PALM	TC	FALSE	23	2-3-5-6-8-9-10-12-13-16-17-19-20-21-22-23-24-25-26-27-31-32-33	6.70009e-41	7.19053e-37
ENSG00000100596_SPTLC2	TC+S	FALSE	27	2-4-6-7-8-9-11-14-15-16-17-18-19-20-21-22-24-25-26-27-28-29-30-31-32-33-35	1.34334e-40	1.43858e-36
ENSG00000136068_FLNB	TC+S	FALSE	25	2-4-5-6-9-11-12-13-16-17-18-19-20-21-22-23-27-28-29-30-31-32-33-34-35	1.53511e-40	1.64318e-36
ENSG00000197921_HES5	TC+S	FALSE	25	1-2-4-5-8-9-11-12-13-16-17-19-20-21-22-23-26-27-28-29-31-32-33-34-35	2.8928e-40	3.09125e-36
ENSG00000107679_PLEKHA1	TC+S	FALSE	23	2-4-5-9-11-12-15-16-17-19-20-21-22-23-26-27-28-29-30-32-33-35-36	3.36058e-40	3.5891e-36
ENSG00000134363_FST	TC+S	FALSE	26	2-4-5-7-9-11-12-13-15-16-17-19-20-21-22-23-25-27-28-29-30-31-32-33-34-36	4.46382e-40	4.76111e-36
ENSG00000121989_ACVR2A	TC+S	FALSE	26	2-4-5-7-8-9-11-14-15-16-17-19-20-21-22-25-26-27-28-29-30-31-32-33-35-36	4.97973e-40	5.30889e-36
ENSG00000154310_TNIK	TC+PS	FALSE	22	2-5-7-8-9-10-12-14-15-16-17-19-20-21-23-25-27-29-31-32-33-34	5.66001e-40	6.0313e-36
ENSG00000166233_ARIH1	TC+S	FALSE	17	4-11-13-15-17-19-21-22-26-27-28-29-30-31-33-34-36	7.45646e-40	7.94038e-36
ENSG00000136689_IL1RN	TC+S	FALSE	23	2-3-4-8-9-11-15-16-17-18-19-20-21-22-24-25-26-27-28-29-30-33-36	8.42432e-40	8.96769e-36
ENSG00000149809_TM7SF2	TC+S	FALSE	28	2-3-4-5-7-8-9-10-11-12-14-15-16-17-19-20-21-22-23-27-28-29-30-31-32-33-34-35	8.48556e-40	9.03203e-36
ENSG00000125354_SEPT6	TC+S	FALSE	20	2-4-5-9-11-12-16-17-19-20-21-22-23-27-28-29-30-31-32-33	9.99004e-40	1.06244e-35
ENSG00000165655_ZNF503	TC+S	FALSE	23	2-3-4-5-6-7-9-11-12-13-16-17-20-21-22-27-28-29-30-32-33-34-35	1.33973e-39	1.42266e-35
ENSG00000164309_CMYA5	TC+S	FALSE	25	4-6-7-8-11-12-13-14-15-17-18-19-20-21-22-24-25-26-27-28-29-30-31-32-33	1.59038e-39	1.68739e-35
ENSG00000129353_SLC44A2	TC+S	FALSE	25	2-3-4-5-6-9-10-11-12-13-16-17-19-20-21-22-23-26-27-28-29-30-31-32-33	2.10109e-39	2.22736e-35
ENSG00000138271_GPR87	TC+S	FALSE	24	1-2-3-4-5-6-7-8-9-11-12-16-17-19-20-21-22-23-27-28-29-30-32-33	2.29731e-39	2.43469e-35
ENSG00000166689_PLEKHA7	TC+S	FALSE	17	2-4-11-15-16-17-19-20-21-22-27-28-29-30-33-35-36	2.34821e-39	2.4884e-35
ENSG00000165527_ARF6	TC+S	FALSE	23	2-4-8-9-11-12-16-17-18-19-20-21-22-26-27-28-29-30-31-32-33-35-36	2.75325e-39	2.91652e-35
ENSG00000075651_PLD1	TC+S	FALSE	11	4-11-17-21-22-27-28-29-30-32-33	2.88424e-39	3.05498e-35
ENSG00000186318_BACE1	TC+S	FALSE	26	1-2-3-4-5-9-10-11-12-16-17-19-20-21-22-23-24-25-26-27-28-29-30-31-32-33	3.22967e-39	3.4199e-35
ENSG00000141738_GRB7	TC+S	FALSE	9	4-11-12-17-22-27-28-29-30	3.55617e-39	3.76421e-35
ENSG00000171124_FUT3	TC+S	FALSE	21	4-5-6-7-8-9-11-14-15-16-17-18-19-20-21-22-26-27-28-29-30	3.92123e-39	4.14827e-35
ENSG00000136542_GALNT5	TC+S	FALSE	26	2-3-4-5-6-7-8-9-11-12-13-16-17-18-19-20-21-22-23-27-28-29-30-32-33-34	4.5553e-39	4.81678e-35
ENSG00000196914_ARHGEF12	TC+S	FALSE	17	2-4-9-11-15-16-17-18-19-20-21-22-27-28-29-30-33	5.18559e-39	5.48117e-35
ENSG00000175416_CLTB	TC+S	FALSE	19	2-3-4-5-6-9-11-12-17-20-21-22-25-27-28-29-30-32-33	5.36642e-39	5.6707e-35
ENSG00000131435_PDLIM4	TC+S	FALSE	21	2-4-8-9-11-15-16-17-18-19-20-21-22-26-27-28-29-30-33-35-36	5.63178e-39	5.94941e-35
ENSG00000177469_PTRF	wild.type	FALSE	26	1-2-3-5-6-7-8-9-10-11-12-13-14-15-16-17-19-20-21-22-27-28-29-30-31-32	6.48457e-39	6.84771e-35
ENSG00000129422_MTUS1	TC+S	FALSE	23	2-4-5-7-9-11-12-16-17-19-20-21-22-25-27-28-29-30-31-32-33-34-36	6.62604e-39	6.99643e-35
ENSG00000179913_B3GNT3	TC+S	FALSE	20	2-4-8-9-11-15-16-17-18-19-20-21-22-26-27-28-29-30-33-36	6.91731e-39	7.3033e-35
ENSG00000072071_ADGRL1	TC+S	FALSE	19	2-4-5-6-9-12-16-17-19-20-21-23-27-28-30-31-32-33-34	7.84386e-39	8.27763e-35
ENSG00000129757_CDKN1C	TC+S	FALSE	25	2-3-4-5-6-7-9-10-11-12-13-14-16-17-19-20-21-22-26-27-28-29-30-31-33	8.67306e-39	9.14747e-35
ENSG00000149260_CAPN5	TC+PS	FALSE	25	2-5-7-8-9-10-12-13-16-17-18-19-20-21-23-25-26-27-29-30-31-32-33-34-35	1.42412e-38	1.4986e-34
ENSG00000092295_TGM1	TC+S	FALSE	26	1-2-3-4-5-6-7-9-10-11-12-14-17-19-20-21-22-24-26-27-28-29-30-31-33-36	1.6578e-38	1.744e-34
ENSG00000143079_CTTNBP2NL	TC+S	FALSE	23	2-4-8-9-11-15-16-17-18-19-20-21-22-24-25-26-27-28-29-30-31-32-33	1.84755e-38	1.94251e-34
ENSG00000076067_RBMS2	TC+S	FALSE	26	2-3-4-5-6-7-8-9-11-12-13-14-15-16-17-20-22-23-24-26-27-28-29-30-32-34	1.85345e-38	1.94853e-34
ENSG00000140254_DUOXA1	TC+S	FALSE	22	2-4-5-6-9-11-12-13-16-17-20-21-22-23-24-27-28-29-30-32-33-34	1.93216e-38	2.0309e-34
ENSG00000125733_TRIP10	TC+S	FALSE	22	2-3-4-5-9-11-12-16-17-19-20-21-22-25-26-27-28-29-30-31-32-33	5.21381e-38	5.46668e-34
ENSG00000075391_RASAL2	TC+S	FALSE	16	2-4-11-15-16-17-20-21-22-26-27-28-29-30-33-35	6.50219e-38	6.8117e-34
ENSG00000124357_NAGK	TC+S	FALSE	24	2-4-8-9-11-15-17-18-19-20-21-22-24-25-26-27-28-29-30-31-32-33-35-36	7.80669e-38	8.17517e-34
ENSG00000001461_NIPAL3	TC+S	FALSE	25	2-3-4-5-8-9-10-11-15-17-19-20-21-22-24-25-26-27-28-29-30-31-33-34-36	7.88771e-38	8.25843e-34
ENSG00000114019_AMOTL2	TC+S	FALSE	25	2-3-4-5-6-7-8-9-10-11-12-13-14-15-17-21-22-26-27-28-29-30-33-35-36	9.9497e-38	1.04114e-33
ENSG00000049246_PER3	TC+S	FALSE	24	2-4-5-6-9-11-12-16-17-19-20-21-22-23-24-27-28-29-30-31-32-33-34-35	1.48307e-37	1.5504e-33
ENSG00000204103_MAFB	TC+S	FALSE	25	2-4-5-8-9-11-12-15-16-17-19-20-21-22-23-25-26-27-28-29-31-32-33-35-36	1.83144e-37	1.91257e-33
ENSG00000007866_TEAD3	TC+S	FALSE	15	4-8-11-15-17-21-22-23-27-28-29-30-33-35-36	1.898e-37	1.98132e-33
ENSG00000106278_PTPRZ1	TC+PKS	FALSE	27	2-4-5-7-8-9-11-12-14-15-16-17-19-20-21-22-23-25-26-27-28-30-31-32-33-34-35	1.91519e-37	1.99908e-33
ENSG00000102409_BEX4	TC+S	FALSE	24	1-2-3-4-5-6-7-9-11-12-15-17-19-20-21-22-26-27-28-29-30-31-32-33	2.1899e-37	2.28429e-33
ENSG00000083799_CYLD	TC+S	FALSE	27	1-2-3-4-5-9-11-12-15-16-17-18-19-20-21-22-25-26-27-28-29-30-31-32-33-35-36	3.36894e-37	3.50909e-33
ENSG00000146054_TRIM7	TC+S	FALSE	26	2-4-6-7-8-11-13-14-15-17-19-20-21-22-24-25-26-27-28-29-30-31-32-33-35-36	4.0532e-37	4.21857e-33
ENSG00000139531_SUOX	TC+S	FALSE	29	2-4-5-6-7-8-9-11-12-14-15-16-17-19-20-21-22-23-24-25-26-27-28-29-30-31-32-33-34	4.13023e-37	4.29833e-33
ENSG00000120594_PLXDC2	TC+S	FALSE	23	1-2-3-4-5-6-11-14-15-17-20-21-22-25-26-27-28-29-30-32-33-34-35	4.49291e-37	4.67398e-33
ENSG00000162734_PEA15	TC+S	FALSE	22	2-4-5-8-9-11-12-16-17-19-20-21-22-26-27-28-29-30-31-32-33-35	4.50758e-37	4.68788e-33
ENSG00000138772_ANXA3	TC+S	FALSE	18	2-4-8-9-11-13-15-17-19-20-21-22-24-26-27-28-29-30	1.0466e-36	1.08511e-32
ENSG00000137880_GCHFR	TC+S	FALSE	22	4-5-8-9-11-12-15-17-19-20-21-22-23-26-27-28-29-30-31-32-33-35	1.05654e-36	1.09531e-32
ENSG00000140199_SLC12A6	TC+S	FALSE	26	2-4-5-8-9-11-12-15-16-17-18-19-20-21-22-23-26-27-28-29-30-31-32-33-35-36	1.41842e-36	1.46948e-32
ENSG00000052795_FNIP2	TC+S	FALSE	16	4-10-11-12-14-15-16-17-18-20-21-22-27-28-29-30	1.47044e-36	1.52279e-32
ENSG00000113645_WWC1	TC+S	FALSE	21	2-3-4-5-6-7-9-10-11-12-13-16-17-20-22-23-27-28-29-30-32	1.90791e-36	1.97469e-32
ENSG00000196821_C6orf106	TC+S	FALSE	23	2-3-4-7-8-9-11-14-16-17-19-20-21-22-23-27-28-29-30-31-32-33-34	2.08095e-36	2.15316e-32
ENSG00000152104_PTPN14	TC+S	FALSE	26	1-2-3-4-5-6-7-8-9-10-11-12-17-19-20-21-22-24-26-27-28-29-30-31-33-36	2.49775e-36	2.58218e-32
ENSG00000104140_RHOV	TC+S	FALSE	23	2-3-4-5-9-10-12-16-17-18-19-20-21-22-24-25-26-27-28-31-32-33-35	2.83007e-36	2.92403e-32
ENSG00000205413_SAMD9	TC+S	FALSE	17	2-4-9-11-15-16-17-19-20-21-22-27-28-29-30-31-33	3.40332e-36	3.51325e-32
ENSG00000160888_IER2	TC+S	FALSE	27	2-4-6-7-8-9-10-11-15-17-18-19-20-21-22-24-25-26-27-28-29-30-31-32-33-35-36	5.15e-36	5.3081e-32
ENSG00000280138_RP11-463O12.5	TC+S	FALSE	15	2-4-9-11-16-17-18-20-22-24-26-27-28-29-30	5.44279e-36	5.6077e-32
ENSG00000197632_SERPINB2	TC+S	FALSE	23	2-4-5-6-7-8-9-11-12-13-14-15-16-17-22-24-26-27-28-29-30-33-36	7.60055e-36	7.81717e-32
ENSG00000069020_MAST4	TC+S	FALSE	25	2-3-4-5-6-8-9-11-12-13-15-16-17-19-20-21-22-23-27-28-29-30-32-34-36	1.18297e-35	1.21503e-31
ENSG00000188112_C6orf132	TC+S	FALSE	27	2-4-5-6-7-8-9-11-12-13-14-15-16-17-18-19-22-23-24-25-26-27-28-29-30-33-35	1.22856e-35	1.26149e-31
ENSG00000189060_H1F0	TC+S	FALSE	15	4-8-9-11-16-17-20-21-22-27-28-29-30-32-33	1.37475e-35	1.41132e-31
ENSG00000155275_TRMT44	TC+S	FALSE	18	2-4-5-9-11-12-16-17-19-20-21-22-27-28-29-30-32-33	2.79329e-35	2.85977e-31
ENSG00000204618_RNF39	TC+S	FALSE	23	2-3-4-5-6-8-9-10-11-12-13-14-15-17-19-20-22-27-28-29-30-31-32	4.66118e-35	4.7614e-31
ENSG00000117525_F3	TC+S	FALSE	22	2-4-7-8-9-11-15-16-17-18-19-20-21-22-26-27-28-29-32-33-35-36	4.88911e-35	4.99275e-31
ENSG00000261609_GAN	TC+S	FALSE	23	2-4-5-8-9-11-15-16-17-18-19-20-21-22-26-27-28-29-30-32-33-35-36	6.66046e-35	6.793e-31
ENSG00000148429_USP6NL	TC+S	FALSE	8	4-11-17-22-27-28-29-30	7.34477e-35	7.48799e-31
ENSG00000166387_PPFIBP2	TC+S	FALSE	22	4-5-8-9-10-11-12-15-17-21-22-23-26-27-28-29-30-31-32-33-35-36	9.00647e-35	9.17489e-31
ENSG00000251615_RP11-774O3.3	TC+S	FALSE	26	1-2-4-5-7-9-11-12-13-15-16-17-19-20-21-22-23-27-28-29-30-31-32-33-34-36	1.05908e-34	1.07815e-30
ENSG00000148730_EIF4EBP2	TC+S	FALSE	27	2-3-4-6-8-9-10-11-13-15-17-18-19-20-21-22-24-25-26-27-28-29-30-31-33-34-36	1.2332e-34	1.25478e-30
ENSG00000065618_COL17A1	wild.type	FALSE	26	1-2-3-5-6-7-8-9-10-11-17-18-19-20-21-22-24-26-27-28-29-30-31-33-34-36	1.41277e-34	1.43651e-30
ENSG00000080200_CRYBG3	TC+S	FALSE	26	2-4-5-7-9-10-11-12-14-16-17-19-20-21-22-23-24-26-27-28-29-30-32-33-34-36	1.51173e-34	1.53668e-30
ENSG00000124942_AHNAK	TC+S	FALSE	25	2-4-5-6-7-9-11-12-13-14-16-17-20-21-22-23-24-27-28-29-30-32-33-34-35	1.64824e-34	1.67478e-30
ENSG00000186395_KRT10	TC+S	FALSE	12	4-11-13-15-17-21-22-26-27-28-29-30	2.3495e-34	2.38427e-30
ENSG00000151276_MAGI1	TC+S	FALSE	26	2-4-5-6-8-9-11-12-13-15-16-17-18-19-20-22-23-24-26-27-28-29-30-32-34-36	2.72247e-34	2.76113e-30
ENSG00000006459_KDM7A	TC+S	FALSE	26	2-4-6-8-9-11-13-15-16-17-18-19-20-21-22-24-25-26-27-28-29-30-31-32-33-36	2.87769e-34	2.9174e-30
ENSG00000105516_DBP	TC+S	FALSE	24	2-4-5-8-9-10-11-12-15-17-19-20-21-22-26-27-28-29-30-31-32-33-35-36	2.94406e-34	2.98439e-30
ENSG00000150347_ARID5B	TC+S	FALSE	24	2-4-5-7-8-9-10-11-12-17-19-20-21-22-24-25-26-27-28-29-30-31-32-33	3.69316e-34	3.74154e-30
ENSG00000072364_AFF4	TC+S	FALSE	22	2-4-8-11-13-14-15-16-17-18-19-20-21-22-26-27-28-29-30-33-35-36	3.92371e-34	3.97354e-30
ENSG00000196154_S100A4	TC+S	FALSE	24	2-4-5-6-9-10-11-12-13-14-16-17-20-22-23-24-26-27-28-29-30-32-34-36	4.14894e-34	4.19997e-30
ENSG00000172819_RARG	TC+S	FALSE	20	2-4-5-9-11-12-15-17-19-20-21-22-26-27-28-29-30-31-32-33	4.79233e-34	4.84744e-30
ENSG00000100336_APOL4	TC+S	FALSE	11	4-11-16-17-20-22-23-27-28-29-30	4.86777e-34	4.92326e-30
ENSG00000112773_FAM46A	TC+S	FALSE	13	2-4-11-16-17-19-20-21-22-27-28-29-30	4.88767e-34	4.9429e-30
ENSG00000104881_PPP1R13L	TC+S	FALSE	19	2-4-8-11-15-17-18-19-20-21-22-26-27-28-29-30-33-35-36	5.4874e-34	5.54667e-30
ENSG00000118217_ATF6	TC+S	FALSE	16	4-5-8-11-15-17-21-22-26-27-28-29-30-33-35-36	5.52015e-34	5.57921e-30
ENSG00000126368_NR1D1	TC+S	FALSE	14	4-8-11-15-17-21-22-23-27-28-29-30-32-33	8.44615e-34	8.52217e-30
ENSG00000152926_ZNF117	TC+S	FALSE	13	2-4-5-7-9-11-17-21-22-27-28-29-30	1.14683e-33	1.15555e-29
ENSG00000149256_TENM4	TC+S	FALSE	26	2-3-4-5-7-9-10-11-12-14-16-17-19-20-21-23-24-26-27-28-30-31-32-33-34-36	1.33027e-33	1.33972e-29
ENSG00000138386_NAB1	TC+S	FALSE	27	2-3-4-5-6-8-9-10-11-12-13-15-16-17-18-20-22-23-27-28-29-30-31-32-33-34-36	1.5046e-33	1.51438e-29
ENSG00000174564_IL20RB	TC+S	FALSE	24	2-3-5-6-7-8-9-10-11-12-13-14-15-16-17-18-19-20-21-22-27-28-29-30	1.61736e-33	1.6269e-29
ENSG00000158292_GPR153	TC+S	FALSE	20	2-3-4-5-7-8-9-10-11-14-17-18-19-21-22-24-27-28-29-30	1.87603e-33	1.88598e-29
ENSG00000186815_TPCN1	TC+S	FALSE	21	2-3-4-5-6-7-9-10-11-12-13-14-17-21-22-26-27-28-29-30-33	1.97254e-33	1.98221e-29
ENSG00000104447_TRPS1	TC+S	FALSE	23	2-3-4-5-7-9-11-12-14-16-17-19-20-21-23-24-27-28-30-32-33-34-36	1.97971e-33	1.98921e-29
ENSG00000165140_FBP1	TC+S	FALSE	27	1-2-3-4-7-9-11-12-13-14-16-17-19-20-21-22-23-24-27-28-29-30-32-33-34-35-36	2.77328e-33	2.78299e-29
ENSG00000170786_SDR16C5	TC+S	FALSE	24	1-2-3-4-5-6-7-8-9-11-12-15-16-17-20-22-23-26-27-28-29-30-32-36	2.99076e-33	2.99913e-29
ENSG00000143384_MCL1	TC+S	FALSE	18	2-4-9-11-16-17-18-19-20-21-22-27-28-29-30-32-33-35	3.26646e-33	3.27234e-29
ENSG00000102921_N4BP1	TC+S	FALSE	19	2-4-9-10-11-12-17-19-20-21-22-24-25-26-27-28-29-30-33	3.32715e-33	3.33214e-29
ENSG00000073792_IGF2BP2	TC+S	FALSE	25	2-4-5-6-8-9-11-12-13-15-16-17-18-20-22-23-24-26-27-28-29-30-32-34-36	5.39818e-33	5.39494e-29
ENSG00000136936_XPA	TC+S	FALSE	20	2-4-8-11-15-17-19-20-21-22-24-25-26-27-28-29-30-31-32-33	5.96923e-33	5.96088e-29
ENSG00000144036_EXOC6B	TC+S	FALSE	22	2-4-5-8-9-11-12-15-17-19-20-21-22-26-27-28-29-30-31-33-35-36	6.35266e-33	6.34122e-29
ENSG00000183354_KIAA2026	TC+S	FALSE	24	2-4-8-9-11-12-14-15-16-17-18-19-20-21-22-23-26-27-28-29-30-32-33-35	6.52403e-33	6.51164e-29
ENSG00000114812_VIPR1	TC+S	FALSE	20	2-4-5-9-11-12-17-19-20-21-22-24-26-27-28-29-30-31-32-33	8.27907e-33	8.25423e-29
ENSG00000100181_TPTEP1	TC+S	FALSE	21	2-4-8-9-11-15-16-17-18-19-20-21-22-26-27-28-29-30-32-33-36	8.31175e-33	8.28599e-29
ENSG00000174373_RALGAPA1	TC+S	FALSE	17	2-4-9-11-16-17-18-20-21-22-24-27-28-29-30-34-36	1.13861e-32	1.13326e-28
ENSG00000185624_P4HB	TC+S	FALSE	21	2-4-8-9-11-15-16-17-18-19-20-21-22-26-27-28-29-30-33-35-36	1.21729e-32	1.21059e-28
ENSG00000245532_NEAT1	TC+S	FALSE	25	3-4-5-6-7-8-9-10-11-13-14-15-16-17-18-19-20-21-22-27-28-29-30-33-36	1.283e-32	1.27581e-28
ENSG00000134313_KIDINS220	TC+S	FALSE	26	2-3-4-5-8-9-11-14-15-16-17-18-19-20-21-22-24-25-26-27-28-29-30-31-32-33	1.34369e-32	1.3355e-28
ENSG00000112297_AIM1	TC+S	FALSE	24	2-3-4-5-9-10-11-12-16-17-18-19-20-21-22-25-26-27-28-29-30-31-32-33	1.3948e-32	1.38602e-28
ENSG00000124782_RREB1	TC+S	FALSE	19	2-4-6-9-11-16-17-18-20-21-22-23-24-27-28-29-30-32-34	1.56644e-32	1.5561e-28
ENSG00000170485_NPAS2	TC+S	FALSE	18	2-4-8-9-11-15-17-19-20-21-22-26-27-28-29-30-33-35	1.79221e-32	1.77949e-28
ENSG00000180667_YOD1	TC+S	FALSE	8	4-11-17-22-27-28-29-30	2.27079e-32	2.25217e-28
ENSG00000266094_RASSF5	TC+S	FALSE	24	2-4-8-9-11-14-15-16-17-19-20-21-22-25-26-27-28-29-30-31-32-33-34-35	3.122e-32	3.0914e-28
ENSG00000144579_CTDSP1	TC+S	FALSE	25	2-3-4-5-9-10-11-12-14-15-17-19-20-21-22-24-25-26-27-28-29-30-31-32-33	5.98474e-32	5.91113e-28
ENSG00000145819_ARHGAP26	TC+S	FALSE	22	4-7-8-10-11-14-15-16-17-18-19-20-21-22-25-26-27-28-29-32-33-35	8.50695e-32	8.38786e-28
ENSG00000184574_LPAR5	TC+S	FALSE	26	2-4-5-8-9-11-12-13-15-16-17-19-20-21-22-23-24-26-27-28-29-32-33-34-35-36	9.01729e-32	8.88834e-28
ENSG00000134258_VTCN1	TC+S	FALSE	21	2-4-5-9-11-12-16-17-19-20-21-22-23-25-27-28-29-30-32-34-36	1.13191e-31	1.11482e-27
ENSG00000204217_BMPR2	TC+S	FALSE	24	2-4-5-6-8-9-11-12-13-15-16-17-20-22-23-24-26-27-28-29-30-32-34-36	1.26926e-31	1.24895e-27
ENSG00000119986_AVPI1	TC+S	FALSE	15	2-3-4-9-10-11-17-19-22-24-27-28-29-30-34	1.32003e-31	1.29864e-27
ENSG00000125534_PPDPF	TC+S	FALSE	22	2-4-5-8-9-12-16-17-18-19-20-21-22-26-27-28-29-31-32-33-35-36	1.3564e-31	1.33429e-27
ENSG00000147257_GPC3	TC+S	FALSE	22	2-4-5-9-11-12-14-15-16-17-19-20-21-22-23-27-28-29-30-31-32-33	1.35722e-31	1.33496e-27
ENSG00000188994_ZNF292	TC+S	FALSE	21	2-3-4-9-10-11-16-17-18-20-22-23-24-26-27-28-29-30-32-34-36	1.62017e-31	1.59231e-27
ENSG00000128422_KRT17	TC+S	FALSE	18	2-3-4-5-7-9-11-17-19-20-21-22-24-26-27-28-29-30	1.63004e-31	1.60184e-27
ENSG00000253352_TUG1	TC+S	FALSE	17	4-5-9-11-12-17-20-21-22-23-27-28-29-30-31-32-33	1.66029e-31	1.63106e-27
ENSG00000121957_GPSM2	TC+S	FALSE	21	2-4-5-8-9-11-12-13-15-16-17-20-22-26-27-28-29-30-32-34-36	1.97808e-31	1.94069e-27
ENSG00000141068_KSR1	TC+S	FALSE	12	4-11-16-17-20-21-22-27-28-29-30-34	1.9965e-31	1.95857e-27
ENSG00000163644_PPM1K	TC+S	FALSE	12	4-7-8-11-17-20-21-22-27-28-29-30	2.05866e-31	2.01934e-27
ENSG00000006831_ADIPOR2	TC+S	FALSE	14	4-8-11-17-21-22-26-27-28-29-30-33-35-36	2.09233e-31	2.05195e-27
ENSG00000262160_RP11-96D1.11	TC+S	FALSE	20	4-6-8-11-13-15-17-19-21-22-24-26-27-28-29-30-31-33-34-36	2.19981e-31	2.15692e-27
ENSG00000172869_DMXL1	TC+S	FALSE	23	2-4-7-8-11-14-15-16-17-18-19-20-21-22-26-27-28-29-30-32-33-35-36	2.35097e-31	2.30489e-27
ENSG00000147872_PLIN2	TC+S	FALSE	21	2-3-4-5-9-10-11-17-18-19-20-21-22-23-24-25-26-27-28-29-30	2.38569e-31	2.33822e-27
ENSG00000140575_IQGAP1	TC+S	FALSE	23	2-4-5-6-9-11-12-13-16-17-18-20-21-22-23-24-27-28-29-30-33-34-35	2.78948e-31	2.73118e-27
ENSG00000050405_LIMA1	TC+PS	FALSE	22	2-5-6-9-13-14-16-17-18-19-20-21-23-24-27-28-29-32-33-34-35-36	3.86574e-31	3.7776e-27
ENSG00000135046_ANXA1	TC+S	FALSE	20	1-2-3-4-11-12-13-17-18-19-22-23-24-25-27-28-29-30-34-35	4.25509e-31	4.15722e-27
ENSG00000102908_NFAT5	TC+S	FALSE	21	2-4-10-11-12-14-15-16-17-18-19-20-21-22-25-27-28-29-30-32-34	4.26385e-31	4.16536e-27
ENSG00000213462_ERV3-1	TC+S	FALSE	14	2-4-9-11-17-18-19-20-21-22-27-28-29-30	5.45684e-31	5.32151e-27
ENSG00000197329_PELI1	TC+S	FALSE	13	4-10-11-15-17-21-22-27-28-29-30-33-36	7.04707e-31	6.86596e-27
ENSG00000050165_DKK3	TC+S	FALSE	27	1-2-3-4-5-7-9-10-11-12-15-17-19-20-21-22-24-25-26-27-28-29-30-31-32-33-36	7.55311e-31	7.35748e-27
ENSG00000089876_DHX32	TC+S	FALSE	24	2-3-4-5-9-10-11-12-13-16-17-20-21-23-24-25-26-27-28-29-30-32-33-34	7.70928e-31	7.50807e-27
ENSG00000186472_PCLO	TC+PS	FALSE	22	2-4-5-7-9-11-14-15-16-17-18-19-20-21-22-23-25-27-30-32-33-36	8.0611e-31	7.84828e-27
ENSG00000206072_SERPINB11	TC+PKS	FALSE	20	2-3-4-6-7-8-9-11-12-14-16-17-19-20-21-23-27-31-32-33	1.03504e-30	1.00657e-26
ENSG00000090020_SLC9A1	TC+S	FALSE	22	2-4-8-9-11-15-16-17-18-19-20-21-22-26-27-28-29-30-32-33-34-35	1.2894e-30	1.25291e-26
ENSG00000157764_BRAF	TC+S	FALSE	18	4-7-10-11-14-16-17-20-21-22-23-24-27-28-29-30-32-34	1.79532e-30	1.74128e-26
ENSG00000137642_SORL1	TC+S	FALSE	14	2-4-9-11-17-19-20-21-22-27-28-29-30-32	2.20558e-30	2.13765e-26
ENSG00000100647_SUSD6	TC+S	FALSE	17	2-4-11-14-15-17-18-19-20-21-22-25-26-27-28-29-30	2.23082e-30	2.16189e-26
ENSG00000170776_AKAP13	TC+S	FALSE	20	2-4-9-11-14-15-16-17-18-19-20-21-22-25-27-28-29-30-32-33	2.29713e-30	2.22569e-26
ENSG00000006704_GTF2IRD1	TC+S	FALSE	18	2-4-7-11-15-17-18-19-21-22-26-27-28-29-30-33-34-36	3.1228e-30	3.02162e-26
ENSG00000137267_TUBB2A	TC+S	FALSE	24	3-4-5-7-8-10-11-12-14-15-16-17-18-20-21-22-24-27-28-29-30-31-34-35	3.46355e-30	3.34925e-26
ENSG00000176387_HSD11B2	TC+S	FALSE	21	2-4-5-9-11-12-16-17-19-20-21-22-23-26-27-28-29-31-32-33-35	3.71423e-30	3.59092e-26
ENSG00000089486_CDIP1	wild.type	FALSE	23	1-2-3-4-5-6-7-8-9-11-12-16-17-19-20-21-22-27-28-29-31-32-33	4.14944e-30	4.01002e-26
ENSG00000011638_TMEM159	TC+S	FALSE	20	2-4-8-11-13-15-16-17-18-19-20-21-22-26-27-28-29-33-35-36	4.33432e-30	4.18738e-26
ENSG00000186193_SAPCD2	TC+S	FALSE	17	4-6-8-11-13-17-19-21-22-24-26-27-28-29-30-31-34	4.48441e-30	4.33149e-26
ENSG00000122547_EEPD1	TC+S	FALSE	22	4-6-7-9-11-13-14-17-19-20-21-22-24-25-26-27-28-29-30-31-32-33	5.79239e-30	5.58387e-26
ENSG00000168564_CDKN2AIP	TC+S	FALSE	11	4-11-16-17-21-22-27-28-29-30-33	5.96828e-30	5.75044e-26
ENSG00000119820_YIPF4	TC+S	FALSE	18	4-5-11-12-16-17-18-20-21-22-23-27-28-29-30-31-32-33	6.06992e-30	5.84655e-26
ENSG00000215788_TNFRSF25	TC+S	FALSE	22	1-3-4-9-11-12-13-16-17-20-21-22-23-24-27-28-29-30-32-33-34-35	7.43384e-30	7.15507e-26
ENSG00000069011_PITX1	TC+S	FALSE	24	1-4-5-9-10-11-12-13-14-15-16-17-22-23-24-27-28-29-30-32-33-34-35-36	7.50041e-30	7.21765e-26
ENSG00000167207_NOD2	TC+S	FALSE	18	2-4-5-9-11-15-17-19-20-21-22-27-28-29-30-31-32-33	1.0696e-29	1.02735e-25
ENSG00000124171_PARD6B	TC+S	FALSE	14	2-4-5-11-12-16-17-22-23-27-28-29-30-33	1.40631e-29	1.34922e-25
ENSG00000097033_SH3GLB1	TC+S	FALSE	23	2-4-6-8-9-11-13-14-15-16-17-18-19-20-21-22-26-27-28-29-30-31-33	1.67316e-29	1.60322e-25
ENSG00000145990_GFOD1	wild.type	FALSE	24	2-3-5-6-7-9-10-11-12-14-17-18-19-20-21-22-24-26-27-28-29-33-35-36	2.0751e-29	1.98566e-25
ENSG00000177054_ZDHHC13	TC+S	FALSE	17	3-4-8-9-11-16-17-18-20-21-22-27-28-29-30-33-35	2.09919e-29	2.0085e-25
ENSG00000150907_FOXO1	TC+S	FALSE	24	2-4-5-9-11-12-15-16-17-19-20-21-22-23-26-27-28-29-30-31-32-33-35-36	2.2498e-29	2.15148e-25
ENSG00000173905_GOLIM4	TC+S	FALSE	24	1-2-3-4-5-11-13-14-15-17-19-20-21-22-24-25-26-27-28-29-30-31-32-33	2.34453e-29	2.24137e-25
ENSG00000165804_ZNF219	TC+S	FALSE	22	2-3-5-6-7-8-9-10-11-12-15-17-20-22-25-27-28-29-30-31-32-36	2.35078e-29	2.24711e-25
ENSG00000119537_KDSR	TC+S	FALSE	22	1-2-4-5-6-7-11-12-17-18-21-22-26-27-28-29-30-31-32-33-35-36	2.56606e-29	2.45161e-25
ENSG00000145911_N4BP3	TC+S	FALSE	19	4-8-9-11-15-17-19-20-21-22-25-26-27-28-29-30-31-32-33	2.81613e-29	2.68941e-25
ENSG00000172345_STARD5	TC+S	FALSE	21	2-3-5-6-7-8-9-11-12-16-17-19-20-21-22-27-28-29-30-32-36	3.12982e-29	2.98804e-25
ENSG00000123636_BAZ2B	TC+S	FALSE	25	2-4-5-8-9-11-12-15-16-17-18-19-20-22-23-25-26-27-28-29-30-32-34-35-36	3.41329e-29	3.2573e-25
ENSG00000171345_KRT19	TC+PKS	FALSE	23	2-4-5-8-9-11-12-15-16-17-19-20-21-22-26-27-28-29-31-32-33-35-36	4.28119e-29	4.07955e-25
ENSG00000136279_DBNL	TC+S	FALSE	21	4-8-9-11-12-15-17-19-20-21-22-25-26-27-28-29-30-32-33-35-36	5.12137e-29	4.87708e-25
ENSG00000169635_HIC2	TC+S	FALSE	10	4-11-16-17-21-22-27-28-29-30	5.12286e-29	4.87798e-25
ENSG00000140511_HAPLN3	TC+S	FALSE	15	2-4-5-6-9-11-12-13-17-20-22-27-28-29-30	5.5916e-29	5.31929e-25
ENSG00000115977_AAK1	TC+S	FALSE	19	4-5-7-8-11-12-14-15-16-17-18-19-20-21-22-27-28-29-30	5.59752e-29	5.32436e-25
ENSG00000072201_LNX1	TC+S	FALSE	17	2-4-5-9-11-12-16-17-20-22-23-27-28-29-30-32-33	5.72857e-29	5.44845e-25
ENSG00000144655_CSRNP1	TC+S	FALSE	10	4-11-17-18-21-22-27-28-29-30	6.10682e-29	5.80575e-25
ENSG00000109920_FNBP4	TC+S	FALSE	17	2-4-9-11-14-15-16-17-18-19-20-21-22-27-28-29-30	6.40094e-29	6.08282e-25
ENSG00000118922_KLF12	TC+S	FALSE	17	2-4-5-9-11-12-15-16-17-20-22-23-27-28-29-30-32	6.5053e-29	6.18004e-25
ENSG00000047365_ARAP2	TC+S	FALSE	12	2-4-11-16-17-20-21-22-27-28-29-30	6.62905e-29	6.29561e-25
ENSG00000156675_RAB11FIP1	TC+S	FALSE	11	4-9-11-16-17-21-22-27-28-29-30	7.80068e-29	7.40129e-25
ENSG00000197601_FAR1	TC+S	FALSE	18	2-4-6-9-11-16-17-18-19-20-21-22-27-28-29-30-33-35	9.13958e-29	8.66798e-25
ENSG00000007384_RHBDF1	TC+S	FALSE	25	2-3-5-6-7-8-9-10-11-12-14-17-18-19-20-21-22-23-24-25-26-27-28-29-30	9.439e-29	8.94817e-25
ENSG00000130779_CLIP1	TC+S	FALSE	15	2-4-11-16-17-18-20-21-22-24-27-28-29-30-35	1.00452e-28	9.52081e-25
ENSG00000102786_INTS6	TC+S	FALSE	20	4-5-6-7-8-11-15-17-18-19-20-21-22-26-27-28-29-30-35-36	1.29255e-28	1.22404e-24
ENSG00000178078_STAP2	TC+S	FALSE	23	2-3-4-5-9-10-11-12-17-19-20-21-22-24-25-26-27-28-29-30-31-32-33	1.43853e-28	1.36172e-24
ENSG00000137509_PRCP	TC+S	FALSE	21	2-3-4-5-9-10-11-12-17-19-20-21-22-26-27-28-29-31-32-33-35	1.6632e-28	1.57322e-24
ENSG00000188906_LRRK2	TC+S	FALSE	22	2-4-7-9-11-14-15-16-17-18-19-20-21-22-25-27-28-29-30-31-32-33	1.78602e-28	1.68797e-24
ENSG00000052126_PLEKHA5	TC+PS	FALSE	21	3-4-7-9-10-11-14-16-17-20-21-23-24-27-28-30-31-32-33-34-36	2.55668e-28	2.41172e-24
ENSG00000244754_N4BP2L2	TC+S	FALSE	20	3-4-9-10-11-16-17-20-21-22-23-24-27-28-29-30-32-33-34-35	2.65199e-28	2.50056e-24
ENSG00000185591_SP1	TC+S	FALSE	18	2-3-4-5-6-9-11-12-17-21-22-26-27-28-29-30-33-35	3.24392e-28	3.05448e-24
ENSG00000204219_TCEA3	TC+PS	FALSE	16	2-5-9-12-16-17-19-20-21-23-27-31-32-33-34-36	3.25251e-28	3.06223e-24
ENSG00000110092_CCND1	wild.type	FALSE	25	1-2-3-5-6-7-8-9-10-11-15-17-18-19-20-21-22-23-24-25-26-27-29-33-36	3.28308e-28	3.09004e-24
ENSG00000066777_ARFGEF1	TC+S	FALSE	19	2-4-8-11-15-16-17-18-19-20-21-22-26-27-28-29-30-33-36	3.30674e-28	3.11131e-24
ENSG00000138767_CNOT6L	TC+S	FALSE	24	2-4-5-8-9-11-12-13-15-16-17-19-20-21-22-23-26-27-28-29-31-32-33-36	3.35504e-28	3.15575e-24
ENSG00000082458_DLG3	TC+S	FALSE	22	2-4-5-6-9-11-12-13-16-17-19-20-21-23-24-27-28-29-30-32-33-34	3.78583e-28	3.55793e-24
ENSG00000168453_HR	TC+S	FALSE	22	2-3-4-6-9-10-11-13-17-19-20-21-22-24-25-26-27-29-30-31-34-35	4.45701e-28	4.1829e-24
ENSG00000072134_EPN2	TC+S	FALSE	20	1-3-4-8-9-11-12-15-16-17-21-22-23-27-28-29-30-33-35-36	4.53008e-28	4.25103e-24
ENSG00000103415_HMOX2	TC+S	FALSE	16	2-4-9-11-14-17-18-19-20-21-22-25-27-28-29-30	4.99509e-28	4.6854e-24
ENSG00000278970_HEIH	TC+S	FALSE	19	4-5-9-11-12-13-14-15-17-18-22-23-27-28-29-30-31-32-33	8.88923e-28	8.30254e-24
ENSG00000243284_VSIG8	TC+S	FALSE	12	4-9-11-16-17-19-20-22-27-28-29-30	9.14185e-28	8.53666e-24
ENSG00000142677_IL22RA1	TC+S	FALSE	22	2-4-6-7-8-11-13-15-16-17-19-20-21-22-23-27-28-29-30-31-32-33	1.04416e-27	9.7389e-24
ENSG00000184743_ATL3	TC+S	FALSE	19	2-4-8-9-11-15-17-19-20-21-22-26-27-28-29-30-33-35-36	1.29166e-27	1.20241e-23
ENSG00000075711_DLG1	TC+S	FALSE	16	2-4-9-11-15-16-17-18-19-20-21-22-27-28-29-30	1.62817e-27	1.51306e-23
ENSG00000153574_RPIA	TC+S	FALSE	12	4-8-11-17-21-22-27-28-29-30-32-33	1.64317e-27	1.52667e-23
ENSG00000140386_SCAPER	TC+S	FALSE	20	2-4-7-9-11-14-16-17-18-19-20-21-22-25-27-28-30-32-34-36	2.60556e-27	2.4117e-23
ENSG00000099860_GADD45B	TC+S	FALSE	15	1-4-6-9-10-11-14-17-19-21-22-27-28-29-30	2.62935e-27	2.43346e-23
ENSG00000268205_CTC-444N24.11	TC+S	FALSE	18	4-8-11-14-15-16-17-18-19-20-21-22-26-27-28-29-30-33	2.66514e-27	2.46632e-23
ENSG00000117519_CNN3	TC+S	FALSE	22	3-4-6-7-10-11-13-14-16-17-19-20-22-23-24-26-27-28-29-30-31-34	2.87223e-27	2.65681e-23
ENSG00000128311_TST	TC+S	FALSE	18	2-3-4-7-9-10-11-14-17-18-21-22-26-27-28-29-30-36	3.24851e-27	3.0026e-23
ENSG00000112039_FANCE	TC+S	FALSE	16	2-3-4-5-7-11-17-19-22-24-27-28-29-30-31-34	3.44455e-27	3.18276e-23
ENSG00000236830_CBR3-AS1	TC+S	FALSE	12	4-11-16-17-20-22-23-27-28-29-30-32	3.80975e-27	3.51906e-23
ENSG00000092148_HECTD1	TC+S	FALSE	22	2-4-5-8-9-11-15-16-17-19-20-21-22-23-27-28-29-31-32-33-35-36	3.87655e-27	3.57982e-23
ENSG00000131069_ACSS2	TC+PS	FALSE	18	2-4-7-11-14-16-17-18-20-21-22-25-27-28-30-32-34-36	5.37192e-27	4.95237e-23
ENSG00000167644_C19orf33	TC+S	FALSE	24	2-5-6-7-9-12-13-14-16-17-18-21-22-23-24-27-28-29-30-31-32-33-34-35	5.40181e-27	4.97939e-23
ENSG00000145715_RASA1	TC+S	FALSE	18	4-5-6-8-11-12-13-15-17-21-22-26-27-28-29-30-33-36	5.84243e-27	5.38029e-23
ENSG00000186480_INSIG1	TC+S	FALSE	18	3-4-7-10-11-14-16-17-20-22-23-24-27-28-29-30-32-34	6.22044e-27	5.72342e-23
ENSG00000189079_ARID2	TC+S	FALSE	14	2-4-11-16-17-20-21-22-23-27-28-29-30-32	9.00344e-27	8.26156e-23
ENSG00000102007_PLP2	TC+S	FALSE	14	2-3-4-5-6-7-8-11-17-22-27-28-29-30	1.02198e-26	9.37255e-23
ENSG00000100852_ARHGAP5	TC+S	FALSE	23	4-7-8-11-13-14-15-16-17-19-20-21-22-23-25-26-27-28-29-31-32-33-35	1.0224e-26	9.37537e-23
ENSG00000072310_SREBF1	TC+S	FALSE	17	2-4-8-11-15-16-17-19-20-21-22-25-26-27-28-29-30	1.03213e-26	9.46361e-23
ENSG00000075539_FRYL	TC+S	FALSE	19	2-4-9-11-12-16-17-18-19-20-21-22-27-28-29-30-32-34-36	1.2962e-26	1.18693e-22
ENSG00000198722_UNC13B	TC+PS	FALSE	23	2-4-7-9-11-12-14-16-17-19-20-21-22-23-24-25-27-28-32-33-34-35-36	1.65236e-26	1.51174e-22
ENSG00000047346_FAM214A	TC+S	FALSE	15	3-4-10-11-16-17-22-23-24-25-26-27-28-29-30	1.68214e-26	1.53849e-22
ENSG00000162069_BICDL2	TC+S	FALSE	14	4-11-15-17-19-21-22-26-27-28-29-30-33-36	1.894e-26	1.73074e-22
ENSG00000100592_DAAM1	TC+S	FALSE	18	2-4-9-11-14-16-17-19-20-21-22-27-28-29-30-33-35-36	2.04328e-26	1.86592e-22
ENSG00000116191_RALGPS2	TC+S	FALSE	15	4-8-11-15-17-21-22-26-27-28-29-30-33-35-36	2.08941e-26	1.90742e-22
ENSG00000123066_MED13L	TC+S	FALSE	19	2-4-5-9-11-12-16-17-20-21-22-23-27-28-29-30-32-33-36	2.25459e-26	2.05753e-22
ENSG00000164463_CREBRF	TC+S	FALSE	9	4-11-17-18-22-27-28-29-30	2.2668e-26	2.06845e-22
ENSG00000112972_HMGCS1	TC+S	FALSE	20	2-4-7-9-10-11-14-16-17-18-19-20-21-22-24-27-28-29-30-34	2.38211e-26	2.17248e-22
ENSG00000164951_PDP1	TC+S	FALSE	13	4-10-11-12-17-21-22-26-27-28-29-30-33	2.39273e-26	2.18193e-22
ENSG00000163635_ATXN7	TC+S	FALSE	17	2-4-9-11-13-15-16-17-20-22-24-26-27-28-29-30-34	2.49315e-26	2.27326e-22
ENSG00000168172_HOOK3	TC+S	FALSE	20	2-4-5-8-11-15-17-19-20-21-22-26-27-28-29-30-32-33-35-36	2.61389e-26	2.38256e-22
ENSG00000172183_ISG20	TC+S	FALSE	15	1-2-3-4-5-6-7-8-11-17-22-27-28-29-30	2.77865e-26	2.53191e-22
ENSG00000173786_CNP	TC+S	FALSE	17	4-7-8-11-14-15-16-17-19-20-21-22-27-28-29-30-32	3.45562e-26	3.14427e-22
ENSG00000013588_GPRC5A	TC+S	FALSE	18	2-4-5-6-8-9-11-12-15-17-20-22-27-28-29-30-32-36	4.31434e-26	3.92001e-22
ENSG00000132334_PTPRE	TC+S	FALSE	18	2-3-4-5-7-9-11-12-14-17-19-22-27-28-29-30-31-34	4.69313e-26	4.26231e-22
ENSG00000151150_ANK3	TC+P	FALSE	20	2-5-9-10-11-14-15-16-17-19-20-21-23-24-27-28-31-32-33-34	5.88176e-26	5.33476e-22
ENSG00000143013_LMO4	TC+S	FALSE	22	3-4-7-8-11-14-15-17-20-21-22-23-25-26-27-28-29-30-32-33-34-35	6.52776e-26	5.91415e-22
ENSG00000180155_LYNX1	TC+S	FALSE	22	2-3-5-6-9-10-12-13-16-17-19-20-21-22-23-26-27-28-29-32-33-35	7.47312e-26	6.76168e-22
ENSG00000048707_VPS13D	TC+S	FALSE	23	1-2-3-4-5-7-11-13-14-15-17-19-20-21-22-26-27-28-29-30-32-33-36	7.68745e-26	6.9533e-22
ENSG00000176920_FUT2	TC	FALSE	12	2-9-12-13-16-17-18-19-20-21-32-34	8.73765e-26	7.89709e-22
ENSG00000157933_SKI	TC+S	FALSE	16	2-4-5-11-12-17-21-22-26-27-28-29-30-33-35-36	9.05622e-26	8.1832e-22
ENSG00000156381_ANKRD9	TC+S	FALSE	20	2-4-8-9-11-12-16-17-19-20-21-22-24-26-27-28-29-31-32-33	9.90662e-26	8.9427e-22
ENSG00000241484_ARHGAP8	TC+S	FALSE	9	4-11-17-20-22-27-28-29-30	1.0003e-25	9.02866e-22
ENSG00000118689_FOXO3	TC+S	FALSE	14	2-4-9-11-12-16-17-21-22-27-28-29-30-33	1.03033e-25	9.29458e-22
ENSG00000160753_RUSC1	TC+S	FALSE	17	2-4-9-11-17-19-20-21-22-25-27-28-29-30-31-32-33	1.11832e-25	1.00817e-21
ENSG00000160613_PCSK7	TC+S	FALSE	17	2-4-9-11-16-17-18-19-20-21-22-27-28-29-30-32-33	1.24997e-25	1.12548e-21
ENSG00000119655_NPC2	TC+S	FALSE	20	4-5-6-10-11-16-17-18-20-22-23-24-27-28-29-30-32-33-34-35	1.25321e-25	1.12827e-21
ENSG00000171365_CLCN5	TC+S	FALSE	24	2-4-6-7-8-11-13-14-15-17-18-19-20-21-22-24-25-26-27-28-29-31-32-33	1.30931e-25	1.17851e-21
ENSG00000120913_PDLIM2	TC+S	FALSE	21	2-3-4-5-9-11-12-16-17-19-20-21-22-23-26-27-28-29-31-32-33	2.36758e-25	2.12158e-21
ENSG00000202347_RNU1-16P	TC+S	FALSE	15	4-9-11-16-17-20-22-26-27-28-29-30-32-34-36	2.48963e-25	2.22997e-21
ENSG00000158125_XDH	TC+S	FALSE	20	2-4-8-9-11-15-17-18-19-20-21-22-24-26-27-28-29-30-33-36	2.74339e-25	2.45561e-21
ENSG00000164574_GALNT10	TC+S	FALSE	22	2-4-6-7-9-11-14-16-17-18-20-21-22-23-25-27-28-29-30-31-34-35	3.05211e-25	2.73072e-21
ENSG00000198478_SH3BGRL2	TC+S	FALSE	20	2-4-8-9-11-12-16-17-18-19-20-21-22-26-27-28-29-33-35-36	3.16732e-25	2.83285e-21
ENSG00000196233_LCOR	TC+S	FALSE	16	3-4-7-9-11-16-17-20-21-22-24-27-28-29-30-34	3.39279e-25	3.03281e-21
ENSG00000165494_PCF11	TC+S	FALSE	14	2-4-9-11-17-18-19-20-21-22-27-28-29-30	3.54702e-25	3.16927e-21
ENSG00000169641_LUZP1	TC+S	FALSE	14	2-3-9-16-17-18-19-20-21-22-24-26-27-33	4.18288e-25	3.73322e-21
ENSG00000100345_MYH9	TC+S	FALSE	21	2-3-4-9-10-11-17-18-19-20-21-22-23-24-25-26-27-28-29-30-34	4.32965e-25	3.86335e-21
ENSG00000115425_PECR	TC+S	FALSE	19	3-4-11-12-13-14-15-16-17-18-22-23-24-25-26-27-28-29-30	4.5039e-25	4.01793e-21
ENSG00000189280_GJB5	TC+S	FALSE	18	1-2-4-5-6-11-14-17-20-21-22-27-28-29-30-32-33-34	4.9627e-25	4.42474e-21
ENSG00000149418_ST14	TC+S	FALSE	12	4-9-11-17-18-20-21-22-27-28-29-30	5.08052e-25	4.52827e-21
ENSG00000163629_PTPN13	TC+S	FALSE	21	2-4-5-6-9-11-12-13-16-17-20-21-22-24-27-28-29-30-32-34-35	5.3238e-25	4.74191e-21
ENSG00000143669_LYST	TC+S	FALSE	12	4-10-11-12-14-15-17-22-27-28-29-30	5.41692e-25	4.82322e-21
ENSG00000133597_ADCK2	TC+PKS	FALSE	21	2-4-5-8-9-11-15-16-17-19-20-21-22-26-27-28-31-32-33-35-36	6.56758e-25	5.83989e-21
ENSG00000111540_RAB5B	TC+S	FALSE	10	4-11-15-17-21-22-27-28-29-30	6.64539e-25	5.90775e-21
ENSG00000114166_KAT2B	TC+S	FALSE	18	4-7-8-11-14-15-17-19-20-21-22-27-28-29-30-31-32-33	7.69956e-25	6.83798e-21
ENSG00000213064_SFT2D2	TC+S	FALSE	18	2-4-8-11-15-16-17-19-20-21-22-26-27-28-29-30-33-36	9.19441e-25	8.1536e-21
ENSG00000100697_DICER1	TC+S	FALSE	19	2-4-9-11-16-17-18-19-20-21-22-23-27-28-29-30-32-33-34	9.39556e-25	8.3301e-21
ENSG00000137073_UBAP2	TC+S	FALSE	13	3-4-11-16-17-20-21-22-27-28-29-30-33	9.87502e-25	8.75223e-21
ENSG00000130701_RBBP8NL	TC+S	FALSE	11	4-8-11-17-21-22-27-28-29-30-33	1.05348e-24	9.33387e-21
ENSG00000178184_PARD6G	TC+S	FALSE	19	1-2-3-4-5-11-13-17-19-20-21-22-24-26-27-29-30-31-34	1.5649e-24	1.38025e-20
ENSG00000275066_SYNRG	TC+S	FALSE	20	3-4-7-9-11-16-17-18-20-22-23-24-26-27-28-29-30-32-34-36	1.6783e-24	1.47959e-20
ENSG00000157107_FCHO2	TC+S	FALSE	13	4-8-11-15-17-21-22-27-28-29-30-33-36	1.7086e-24	1.50613e-20
ENSG00000108469_RECQL5	TC+S	FALSE	16	4-8-9-11-12-16-17-21-22-23-27-28-29-30-33-36	1.96111e-24	1.72656e-20
ENSG00000173890_GPR160	TC+S	FALSE	20	1-3-4-8-9-11-16-17-20-21-22-23-24-27-28-29-30-33-35-36	2.09067e-24	1.83958e-20
ENSG00000171680_PLEKHG5	TC+S	FALSE	20	2-5-6-9-11-12-13-16-17-19-20-21-22-26-27-28-29-32-33-35	2.235e-24	1.96568e-20
ENSG00000197121_PGAP1	TC+S	FALSE	13	2-4-11-16-17-20-21-22-27-28-29-30-33	2.5539e-24	2.2436e-20
ENSG00000169550_MUC15	TC+S	FALSE	21	2-4-5-6-9-11-12-16-17-18-20-21-23-24-27-28-29-30-31-32-33	2.75098e-24	2.41563e-20
ENSG00000006607_FARP2	TC+S	FALSE	17	4-6-11-13-16-17-20-22-23-24-27-28-29-30-31-34-35	4.02739e-24	3.52477e-20
ENSG00000090006_LTBP4	TC+S	FALSE	20	2-3-5-6-7-8-9-10-12-17-19-20-22-23-27-28-29-30-31-32	4.67621e-24	4.08888e-20
ENSG00000277496_RP11-93B14.9	TC+S	FALSE	23	2-4-5-9-10-11-12-13-14-15-16-17-19-20-21-22-27-28-29-30-31-32-33	5.07527e-24	4.43426e-20
ENSG00000153560_UBP1	TC+S	FALSE	18	2-3-4-8-11-15-17-19-20-21-22-24-25-26-27-28-29-33	5.19626e-24	4.53893e-20
ENSG00000197312_DDI2	TC+S	FALSE	15	4-11-12-17-19-21-22-26-27-28-29-30-31-33-36	5.27805e-24	4.60879e-20
ENSG00000177125_ZBTB34	TC+S	FALSE	12	4-8-11-17-19-21-22-27-28-29-30-33	5.6875e-24	4.96405e-20
ENSG00000155111_CDK19	TC+S	FALSE	23	2-4-5-7-9-11-12-16-17-19-20-21-22-23-25-27-28-30-31-32-33-34-35	5.92583e-24	5.16969e-20
ENSG00000169860_P2RY1	TC+S	FALSE	19	2-4-8-9-11-12-16-17-19-20-21-22-26-27-28-29-30-33-35	6.51521e-24	5.6767e-20
ENSG00000095585_BLNK	TC+S	FALSE	22	2-4-5-6-9-11-12-16-17-20-21-22-23-24-27-28-29-30-32-33-34-35	6.58326e-24	5.73533e-20
ENSG00000066468_FGFR2	TC+S	FALSE	19	2-3-5-9-11-12-14-17-19-20-21-22-24-25-26-27-31-32-33	8.85241e-24	7.69363e-20
ENSG00000162032_SPSB3	TC+S	FALSE	21	2-3-4-5-7-9-10-11-12-14-17-22-24-25-27-28-29-30-31-32-33	8.87972e-24	7.71647e-20
ENSG00000102572_STK24	TC+S	FALSE	17	2-4-9-11-16-17-18-19-20-21-22-26-27-28-29-33-36	8.95685e-24	7.78171e-20
ENSG00000261324_RP11-174G6.5	TC+P	FALSE	24	2-3-4-7-9-10-11-12-14-16-17-19-20-21-23-24-26-27-28-30-32-33-34-36	1.07731e-23	9.34348e-20
ENSG00000213722_DDAH2	TC+S	FALSE	11	4-11-16-17-22-24-25-27-28-29-30	1.19592e-23	1.03662e-19
ENSG00000168300_PCMTD1	TC+S	FALSE	18	4-5-11-14-15-17-20-21-22-23-27-28-29-30-32-33-34-35	1.31802e-23	1.14114e-19
ENSG00000177200_CHD9	TC+S	FALSE	21	2-5-8-9-11-12-16-17-19-20-21-22-23-26-27-28-29-30-32-34-36	1.32979e-23	1.1512e-19
ENSG00000126070_AGO3	TC+S	FALSE	17	2-4-6-10-11-14-16-17-20-21-22-24-27-28-29-30-34	1.92135e-23	1.65831e-19
ENSG00000167378_IRGQ	TC+S	FALSE	20	2-4-7-8-9-11-15-16-17-19-20-21-22-26-27-28-29-32-33-35	2.0164e-23	1.73894e-19
ENSG00000279519_RP11-288C18.1	TC+S	FALSE	15	2-4-9-11-16-17-19-20-21-22-27-28-29-30-32	2.09665e-23	1.80773e-19
ENSG00000010810_FYN	TC+S	FALSE	22	1-2-4-5-6-8-11-14-16-17-20-22-23-24-26-27-28-29-30-32-34-36	2.16552e-23	1.86668e-19
ENSG00000119927_GPAM	TC+S	FALSE	12	4-8-11-17-21-22-23-27-28-29-30-33	2.20338e-23	1.89909e-19
ENSG00000157106_SMG1	TC+S	FALSE	14	2-4-9-11-16-17-18-20-21-22-27-28-29-30	2.23526e-23	1.92634e-19
ENSG00000117713_ARID1A	TC+S	FALSE	11	2-4-11-17-20-21-22-27-28-29-30	2.43819e-23	2.09977e-19
ENSG00000165156_ZHX1	TC+S	FALSE	20	2-4-5-9-11-12-16-17-20-21-22-23-24-27-28-29-30-32-33-34	2.48106e-23	2.13644e-19
ENSG00000055609_KMT2C	TC+S	FALSE	14	2-4-11-16-17-18-20-22-26-27-28-29-30-36	2.55019e-23	2.19444e-19
ENSG00000130529_TRPM4	TC+S	FALSE	22	2-4-5-6-9-11-12-16-17-20-21-22-23-24-27-28-29-30-32-33-34-35	2.56061e-23	2.20315e-19
ENSG00000113269_RNF130	TC+S	FALSE	20	4-6-7-8-11-14-16-17-19-20-21-22-23-27-28-29-30-31-32-33	2.87144e-23	2.468e-19
ENSG00000127603_MACF1	TC+S	FALSE	19	2-4-6-8-9-11-16-17-18-20-22-24-26-27-28-29-30-34-36	2.98065e-23	2.56097e-19
ENSG00000213047_DENND1B	TC+S	FALSE	25	2-4-5-7-9-10-11-14-15-16-17-19-20-21-22-23-24-27-28-29-30-32-33-34-35	3.02678e-23	2.59971e-19
ENSG00000121310_ECHDC2	TC+S	FALSE	17	2-4-9-11-16-17-18-19-20-21-22-23-27-28-29-32-33	3.02983e-23	2.60202e-19
ENSG00000078804_TP53INP2	TC+S	FALSE	19	2-3-4-9-10-11-16-17-18-20-21-23-24-25-27-28-29-30-32	3.06678e-23	2.63314e-19
ENSG00000083896_YTHDC1	TC+S	FALSE	12	2-4-9-11-17-19-20-22-27-28-29-30	3.76873e-23	3.23018e-19
ENSG00000107968_MAP3K8	TC+S	FALSE	9	4-8-11-17-22-27-28-29-30	3.76965e-23	3.23059e-19
ENSG00000126858_RHOT1	TC+S	FALSE	17	4-8-11-14-15-16-17-20-21-22-26-27-28-29-33-35-36	3.78374e-23	3.24191e-19
ENSG00000066933_MYO9A	TC+S	FALSE	22	2-4-6-8-9-11-12-13-14-15-16-17-20-22-24-26-27-28-29-30-34-36	4.16008e-23	3.56144e-19
ENSG00000101337_TM9SF4	TC+PKS	FALSE	20	2-3-5-8-9-12-15-16-17-19-20-21-23-26-27-31-32-33-35-36	4.21742e-23	3.60969e-19
ENSG00000146950_SHROOM2	TC+S	FALSE	16	2-4-5-6-8-11-15-17-22-26-27-28-29-30-35-36	4.6873e-23	4.00576e-19
ENSG00000182544_MFSD5	TC+S	FALSE	14	4-8-9-11-17-21-22-26-27-28-29-30-33-35	4.86037e-23	4.1527e-19
ENSG00000100321_SYNGR1	TC+S	FALSE	20	2-5-9-11-12-15-17-19-20-21-22-26-27-28-29-31-32-33-35-36	4.91194e-23	4.19578e-19
ENSG00000120071_KANSL1	TC+S	FALSE	11	4-11-17-21-22-27-28-29-30-33-35	5.11326e-23	4.36621e-19
ENSG00000168140_VASN	TC+S	FALSE	12	4-10-11-14-17-22-26-27-28-29-30-36	5.44269e-23	4.64425e-19
ENSG00000182175_RGMA	TC+S	FALSE	18	2-5-8-9-12-16-17-19-20-21-22-23-27-28-30-31-32-33	5.5774e-23	4.75808e-19
ENSG00000107864_CPEB3	TC+S	FALSE	15	1-4-9-11-12-16-17-20-22-23-27-28-29-30-32	6.5105e-23	5.54499e-19
ENSG00000148498_PARD3	TC+S	FALSE	18	2-4-5-9-11-12-17-19-20-21-22-25-27-28-30-31-32-33	7.51324e-23	6.39151e-19
ENSG00000163930_BAP1	TC+S	FALSE	15	4-8-11-17-19-21-22-24-26-27-28-29-30-31-33	7.95392e-23	6.76401e-19
ENSG00000158828_PINK1	TC+S	FALSE	16	2-3-4-11-17-19-21-22-23-24-25-26-27-28-29-30	8.16364e-23	6.93828e-19
ENSG00000161714_PLCD3	TC+S	FALSE	22	1-2-3-5-6-7-8-9-10-11-12-17-19-21-22-26-27-28-29-30-31-33	1.65847e-22	1.40124e-18
ENSG00000116539_ASH1L	TC+S	FALSE	17	2-4-8-11-14-15-16-17-19-20-21-22-27-28-29-32-33	1.73637e-22	1.46637e-18
ENSG00000155846_PPARGC1B	TC+S	FALSE	20	1-2-3-4-5-9-11-15-16-17-19-20-21-22-26-27-28-29-30-33	1.81375e-22	1.53044e-18
ENSG00000104611_SH2D4A	TC+S	FALSE	21	2-4-5-6-7-9-12-16-17-19-20-21-22-23-24-25-26-27-31-32-33	2.39928e-22	2.01947e-18
ENSG00000204592_HLA-E	TC+S	FALSE	18	2-5-9-10-12-13-14-15-16-17-19-20-21-22-27-28-29-30	2.88786e-22	2.42638e-18
ENSG00000105767_CADM4	TC+S	FALSE	20	2-5-6-9-11-12-13-14-16-17-20-21-23-24-27-28-32-33-34-35	2.98872e-22	2.50993e-18
ENSG00000123505_AMD1	TC+S	FALSE	18	4-6-7-8-11-15-16-17-18-19-20-21-22-26-27-28-29-30	3.23175e-22	2.71208e-18
ENSG00000158552_ZFAND2B	TC+S	FALSE	17	2-4-5-9-11-12-16-17-19-21-22-27-28-29-30-31-33	3.30628e-22	2.77364e-18
ENSG00000170677_SOCS6	TC+S	FALSE	17	2-4-5-6-7-8-9-11-12-15-17-20-22-27-28-29-30	3.40281e-22	2.85326e-18
ENSG00000111266_DUSP16	TC+S	FALSE	14	4-9-10-11-17-19-21-22-24-26-27-28-29-30	3.73082e-22	3.12568e-18
ENSG00000010244_ZNF207	TC+S	FALSE	10	2-4-11-17-20-22-27-28-29-30	3.90932e-22	3.27366e-18
ENSG00000161267_BDH1	TC+S	FALSE	8	4-11-17-22-27-28-29-30	4.03871e-22	3.38162e-18
ENSG00000227640_SOX21-AS1	TC+S	FALSE	20	3-4-7-8-9-11-12-15-16-17-19-20-21-22-23-27-28-31-32-33	4.17437e-22	3.49269e-18
ENSG00000130202_NECTIN2	TC+S	FALSE	14	2-4-9-11-16-17-18-20-21-22-27-28-29-30	4.19743e-22	3.51157e-18
ENSG00000114857_NKTR	TC+S	FALSE	18	2-4-9-11-14-16-17-18-19-20-21-22-27-28-30-32-34-36	4.39775e-22	3.67784e-18
ENSG00000182606_TRAK1	TC+S	FALSE	15	4-11-12-16-17-21-22-23-25-27-28-29-30-33-36	4.41097e-22	3.68802e-18
ENSG00000076685_NT5C2	TC+S	FALSE	9	1-4-11-17-22-27-28-29-30	4.75584e-22	3.97445e-18
ENSG00000134250_NOTCH2	TC+S	FALSE	18	2-4-9-11-16-17-18-19-20-21-22-25-26-27-28-29-30-33	4.96517e-22	4.1484e-18
ENSG00000070614_NDST1	wild.type	FALSE	16	2-3-5-9-10-12-17-19-20-21-22-25-26-27-32-33	5.17205e-22	4.3197e-18
ENSG00000043039_BARX2	TC+S	FALSE	15	2-4-5-6-8-9-11-13-15-17-22-27-28-29-30	5.75782e-22	4.8026e-18
ENSG00000120742_SERP1	TC+P	FALSE	22	3-4-5-6-7-10-12-14-16-17-18-20-23-24-26-27-28-31-32-33-34-35	5.9626e-22	4.97102e-18
ENSG00000122863_CHST3	TC+S	FALSE	19	2-4-5-11-12-16-17-20-21-22-23-27-28-29-30-31-32-33-35	6.55076e-22	5.45679e-18
ENSG00000240849_TMEM189	TC+S	FALSE	10	4-11-17-20-21-22-27-28-29-30	6.6496e-22	5.53845e-18
ENSG00000214796_RP11-480I12.5	TC+S	FALSE	21	4-6-7-8-9-11-12-15-17-19-20-21-22-27-28-29-30-31-32-33-36	7.30546e-22	6.08034e-18
ENSG00000213853_EMP2	TC+S	FALSE	17	3-4-8-10-11-13-15-17-21-22-26-27-28-29-30-33-36	7.31216e-22	6.08518e-18
ENSG00000110047_EHD1	TC+S	FALSE	13	2-4-6-11-17-22-24-26-27-28-29-30-33	8.61391e-22	7.15902e-18
ENSG00000135655_USP15	TC+S	FALSE	15	2-4-11-15-16-17-19-20-21-22-27-28-29-30-33	8.61971e-22	7.16298e-18
ENSG00000185658_BRWD1	TC+S	FALSE	15	2-4-9-11-16-17-18-19-20-21-22-27-28-29-30	8.83225e-22	7.33783e-18
ENSG00000159788_RGS12	TC+S	FALSE	15	2-4-5-6-9-11-12-13-17-22-27-28-29-30-32	1.03042e-21	8.54523e-18
ENSG00000108306_FBXL20	TC+S	FALSE	17	4-10-11-15-16-17-21-22-23-27-28-29-30-32-33-35-36	1.0455e-21	8.66825e-18
ENSG00000175220_ARHGAP1	wild.type	FALSE	21	2-3-5-6-7-8-9-10-12-13-14-15-17-20-21-22-25-27-28-29-30	1.29246e-21	1.06977e-17
ENSG00000175984_DENND2C	TC+S	FALSE	19	4-8-10-11-15-16-17-19-20-21-22-23-26-27-28-29-33-35-36	1.30746e-21	1.08193e-17
ENSG00000196935_SRGAP1	TC+S	FALSE	13	2-4-9-11-17-20-21-22-27-28-29-30-32	1.44066e-21	1.19114e-17
ENSG00000197724_PHF2	TC+S	FALSE	20	2-3-4-5-11-17-19-20-21-22-24-25-26-27-28-29-30-31-32-33	1.45028e-21	1.19865e-17
ENSG00000167306_MYO5B	TC+S	FALSE	21	1-2-3-4-5-6-8-9-11-15-17-20-22-25-27-28-29-30-32-34-36	1.46793e-21	1.2131e-17
ENSG00000151208_DLG5	TC+S	FALSE	14	2-4-9-11-16-17-18-20-21-22-27-28-29-30	2.11406e-21	1.7403e-17
ENSG00000108175_ZMIZ1	TC+S	FALSE	17	2-3-4-5-6-7-8-9-10-11-12-17-22-27-28-29-30	2.2568e-21	1.85531e-17
ENSG00000204544_MUC21	TC+S	FALSE	12	4-5-9-11-17-18-22-27-28-29-30-32	2.31789e-21	1.90508e-17
ENSG00000198162_MAN1A2	TC+PS	FALSE	15	2-4-7-9-16-17-18-19-20-21-25-27-31-32-36	2.78421e-21	2.28556e-17
ENSG00000072858_SIDT1	TC+S	FALSE	18	2-4-5-9-11-12-16-17-20-21-23-24-27-28-32-33-34-35	2.91348e-21	2.38964e-17
ENSG00000138639_ARHGAP24	TC+S	FALSE	16	2-4-9-11-16-17-20-22-23-24-27-28-29-30-32-34	3.03373e-21	2.48675e-17
ENSG00000107036_RIC1	TC+S	FALSE	15	2-4-11-15-17-19-20-21-22-27-28-29-30-31-33	4.06455e-21	3.31952e-17
ENSG00000206527_HACD2	TC+S	FALSE	15	2-3-4-7-9-10-11-17-21-22-26-27-28-29-30	4.38112e-21	3.57412e-17
ENSG00000165671_NSD1	TC+S	FALSE	20	2-4-8-9-11-15-16-17-18-19-20-21-22-26-27-28-29-33-35-36	4.50895e-21	3.67705e-17
ENSG00000109436_TBC1D9	TC+S	FALSE	19	2-4-5-9-11-16-17-18-19-20-21-22-25-27-28-30-32-33-34	4.61415e-21	3.76099e-17
ENSG00000139631_CSAD	TC+S	FALSE	11	4-11-16-17-20-21-22-27-28-29-30	4.8442e-21	3.94706e-17
ENSG00000179862_CITED4	wild.type	FALSE	18	2-5-6-9-12-13-16-17-20-21-23-24-27-28-31-32-33-35	5.28125e-21	4.29999e-17
ENSG00000172936_MYD88	TC+S	FALSE	15	2-4-9-11-16-17-18-19-20-21-22-27-28-29-30	5.4228e-21	4.41416e-17
ENSG00000152223_EPG5	TC+S	FALSE	12	2-4-11-16-17-20-21-22-27-28-29-30	5.65396e-21	4.5995e-17
ENSG00000159335_PTMS	TC+S	FALSE	23	2-3-5-8-9-10-11-12-15-17-19-20-22-24-25-27-28-29-30-31-32-35-36	5.79965e-21	4.71627e-17
ENSG00000163218_PGLYRP4	TC+S	FALSE	22	2-3-5-6-7-8-9-10-12-13-14-15-17-20-22-25-27-28-29-30-32-36	6.25225e-21	5.07808e-17
ENSG00000165861_ZFYVE1	TC+S	FALSE	15	4-9-11-12-17-19-21-22-27-28-29-30-31-33-34	6.37742e-21	5.17603e-17
ENSG00000005339_CREBBP	TC+S	FALSE	15	4-9-11-17-18-19-20-22-24-25-27-28-29-30-32	6.6876e-21	5.42298e-17
ENSG00000163191_S100A11	TC+S	FALSE	22	4-5-6-7-11-12-13-14-17-18-19-22-23-24-25-27-28-29-30-33-35-36	6.93743e-21	5.62209e-17
ENSG00000113441_LNPEP	TC+S	FALSE	18	2-4-5-9-11-12-16-17-19-20-21-22-27-28-29-30-32-33	6.99488e-21	5.66795e-17
ENSG00000125648_SLC25A23	TC+S	FALSE	20	4-7-8-11-12-17-20-21-22-23-25-26-27-28-29-30-32-33-34-35	7.39369e-21	5.98297e-17
ENSG00000116731_PRDM2	TC+S	FALSE	19	2-4-8-11-14-15-16-17-19-20-21-22-27-28-29-32-33-35-36	7.52443e-21	6.08651e-17
ENSG00000178950_GAK	TC+S	FALSE	16	4-9-11-13-15-16-17-18-20-22-27-28-29-30-31-33	8.19391e-21	6.62559e-17
ENSG00000153064_BANK1	TC+PS	FALSE	17	2-3-4-7-9-14-16-17-18-19-20-21-25-29-32-34-36	8.95953e-21	7.24019e-17
ENSG00000100320_RBFOX2	TC+S	FALSE	18	2-3-5-6-8-9-11-12-13-16-17-20-21-22-27-28-29-30	9.11643e-21	7.36608e-17
ENSG00000168938_PPIC	TC+S	FALSE	16	4-8-11-15-16-17-18-20-21-22-27-28-29-33-34-35	9.42437e-21	7.61301e-17
ENSG00000181690_PLAG1	TC+S	FALSE	14	4-5-11-12-13-17-18-22-27-28-29-30-32-33	9.70669e-21	7.83524e-17
ENSG00000102081_FMR1	TC+S	FALSE	15	2-4-5-11-17-19-20-22-25-27-28-29-30-32-36	9.8464e-21	7.94605e-17
ENSG00000137409_MTCH1	TC+S	FALSE	16	2-4-9-11-12-16-17-18-19-20-21-22-27-28-29-30	9.86879e-21	7.96214e-17
ENSG00000065526_SPEN	TC+S	FALSE	14	2-4-9-11-16-17-18-19-20-22-27-28-29-30	1.19335e-20	9.60648e-17
ENSG00000204977_TRIM13	TC+S	FALSE	21	3-4-5-7-9-12-13-16-17-18-20-23-24-26-27-28-30-32-33-34-36	1.2308e-20	9.90305e-17
ENSG00000180573_HIST1H2AC	TC+S	FALSE	21	4-5-7-10-11-14-16-17-19-20-21-22-23-27-28-30-31-32-33-34-36	1.2386e-20	9.96451e-17
ENSG00000023191_RNH1	TC+S	FALSE	22	2-3-4-9-10-11-12-17-19-20-21-22-24-25-26-27-28-29-30-31-33-36	1.46564e-20	1.17691e-16
ENSG00000134247_PTGFRN	TC+S	FALSE	16	2-3-5-6-7-8-9-11-13-15-17-22-27-28-29-30	1.50952e-20	1.21184e-16
ENSG00000063180_CA11	TC+S	FALSE	20	3-4-5-9-10-11-12-17-19-20-22-24-25-27-28-29-30-31-32-33	1.54026e-20	1.23606e-16
ENSG00000187608_ISG15	TC+S	FALSE	14	4-6-8-11-13-17-19-21-22-24-27-28-29-30	1.73631e-20	1.39113e-16
ENSG00000170581_STAT2	TC+S	FALSE	11	4-9-10-11-17-22-25-27-28-29-30	1.84236e-20	1.47444e-16
ENSG00000119778_ATAD2B	TC+S	FALSE	16	2-4-9-11-16-17-19-20-21-22-27-28-29-30-32-33	1.87336e-20	1.49869e-16
ENSG00000104419_NDRG1	TC+PKS	FALSE	19	2-4-8-9-11-15-16-17-18-19-20-21-23-27-28-29-33-35-36	1.92444e-20	1.5384e-16
ENSG00000173933_RBM4	TC+S	FALSE	19	2-3-4-6-9-10-11-16-17-20-21-23-24-27-28-29-30-32-34	1.93749e-20	1.54844e-16
ENSG00000170759_KIF5B	TC+PKS	FALSE	19	3-4-6-7-8-10-11-12-13-14-15-16-17-18-19-20-21-33-36	2.11665e-20	1.68993e-16
ENSG00000186566_GPATCH8	TC+S	FALSE	16	2-4-9-11-16-17-18-19-20-21-22-27-28-29-30-31	2.35635e-20	1.87989e-16
ENSG00000189377_CXCL17	TC+S	FALSE	17	4-11-12-14-15-16-17-18-20-21-22-27-28-29-30-34-35	2.46128e-20	1.96262e-16
ENSG00000249242_TMEM150C	TC+PS	FALSE	23	1-4-5-7-8-9-10-11-14-17-18-20-21-22-23-25-26-27-28-30-32-34-36	2.4916e-20	1.98606e-16
ENSG00000168394_TAP1	TC+S	FALSE	12	2-4-11-17-19-20-21-22-27-28-29-30	2.50687e-20	1.99797e-16
ENSG00000101596_SMCHD1	TC+S	FALSE	9	4-11-17-20-22-27-28-29-30	2.67472e-20	2.13041e-16
ENSG00000188153_COL4A5	TC+PS	FALSE	19	2-5-6-9-14-16-17-18-19-20-21-23-27-28-29-32-33-34-35	3.04223e-20	2.4207e-16
ENSG00000128604_IRF5	TC+S	FALSE	19	2-5-6-7-8-9-12-13-14-16-17-18-19-20-21-27-28-29-30	3.72564e-20	2.95778e-16
ENSG00000118058_KMT2A	TC+S	FALSE	16	2-4-9-15-16-17-18-19-20-21-22-27-28-30-34-36	4.31624e-20	3.42148e-16
ENSG00000132376_INPP5K	TC+S	FALSE	11	4-11-17-22-26-27-28-29-30-33-36	4.38994e-20	3.47815e-16
ENSG00000085552_IGSF9	TC+S	FALSE	15	4-8-11-16-17-19-20-21-22-27-28-29-33-35-36	4.94946e-20	3.91354e-16
ENSG00000109101_FOXN1	TC+S	FALSE	14	4-9-11-17-19-20-21-22-24-27-28-29-30-31	5.03562e-20	3.98116e-16
ENSG00000038219_BOD1L1	TC+S	FALSE	15	2-4-9-11-16-17-18-19-20-21-22-27-28-29-30	5.36935e-20	4.24017e-16
ENSG00000185015_CA13	TC+S	FALSE	12	4-9-11-17-19-20-21-22-27-28-29-30	5.51134e-20	4.35176e-16
ENSG00000157625_TAB3	TC+S	FALSE	8	4-11-17-22-27-28-29-30	6.00258e-20	4.73424e-16
ENSG00000205476_CCDC85C	TC+S	FALSE	16	2-4-9-11-17-19-20-21-22-26-27-28-29-30-31-33	6.4855e-20	5.10798e-16
ENSG00000168487_BMP1	wild.type	FALSE	19	2-3-5-6-7-8-9-10-12-13-14-15-17-22-26-27-28-29-30	7.07115e-20	5.56287e-16
ENSG00000221978_CCNL2	TC+S	FALSE	18	3-4-6-7-8-11-15-16-17-19-20-21-22-26-27-28-29-33	7.34384e-20	5.77446e-16
ENSG00000091622_PITPNM3	TC+S	FALSE	17	2-4-5-9-11-16-17-18-19-20-21-22-27-28-29-30-32	7.85334e-20	6.17194e-16
ENSG00000113742_CPEB4	TC+S	FALSE	14	3-4-8-10-11-15-16-17-21-22-27-28-29-33	8.38932e-20	6.58897e-16
ENSG00000245060_LINC00847	TC+S	FALSE	16	4-8-11-12-17-19-21-22-23-27-28-29-30-31-32-33	8.71945e-20	6.84389e-16
ENSG00000095319_NUP188	TC+S	FALSE	13	4-11-17-19-22-23-24-25-26-27-28-29-30	9.11999e-20	7.15555e-16
ENSG00000105576_TNPO2	TC+P	FALSE	16	3-5-9-12-16-17-20-21-23-24-27-28-32-33-34-35	1.15137e-19	9.01526e-16
ENSG00000120899_PTK2B	TC+S	FALSE	18	2-3-5-6-7-8-9-10-12-13-14-15-17-22-27-28-29-30	1.26178e-19	9.86713e-16
ENSG00000182782_HCAR2	TC+S	FALSE	17	2-3-4-5-6-7-9-10-11-14-17-22-24-27-28-29-30	1.26448e-19	9.88695e-16
ENSG00000136021_SCYL2	TC+S	FALSE	18	4-8-10-11-14-15-16-17-20-21-22-27-28-29-30-33-34-35	1.29747e-19	1.01423e-15
ENSG00000162980_ARL5A	TC+S	FALSE	11	4-11-17-22-23-27-28-29-30-32-33	1.31928e-19	1.03115e-15
ENSG00000171444_MCC	TC+S	FALSE	15	1-2-3-4-11-17-19-21-22-24-26-27-28-29-30	1.38835e-19	1.08416e-15
ENSG00000115760_BIRC6	TC+S	FALSE	17	2-4-9-11-14-16-17-18-19-20-21-22-27-28-29-30-32	1.42346e-19	1.11058e-15
ENSG00000145016_RUBCN	TC+S	FALSE	16	4-5-11-17-18-19-22-23-24-25-26-27-28-29-30-32	1.42668e-19	1.11296e-15
ENSG00000104517_UBR5	TC+S	FALSE	18	2-4-6-9-11-16-17-20-23-24-26-27-28-29-30-32-34-36	1.45058e-19	1.13131e-15
ENSG00000008086_CDKL5	TC+S	FALSE	18	2-4-5-7-9-11-12-16-17-20-21-23-24-27-28-30-32-34	1.63987e-19	1.27763e-15
ENSG00000196739_COL27A1	TC+S	FALSE	19	2-3-5-7-8-9-10-11-17-19-22-23-24-25-26-27-28-29-30	1.78331e-19	1.38884e-15
ENSG00000100393_EP300	TC+S	FALSE	9	4-11-17-20-22-27-28-29-30	1.8108e-19	1.40952e-15
ENSG00000196924_FLNA	TC+S	FALSE	16	2-3-5-6-7-8-11-12-14-15-17-22-27-28-29-30	1.99982e-19	1.55546e-15
ENSG00000130787_HIP1R	TC+S	FALSE	8	4-11-17-22-27-28-29-30	2.14459e-19	1.66592e-15
ENSG00000162889_MAPKAPK2	TC+S	FALSE	12	4-8-11-17-21-22-26-27-28-29-30-33	2.21093e-19	1.71656e-15
ENSG00000085511_MAP3K4	TC+S	FALSE	17	2-4-9-11-16-17-20-21-22-23-27-28-29-30-32-33-35	2.24099e-19	1.73923e-15
ENSG00000010818_HIVEP2	TC+S	FALSE	10	4-11-17-19-20-22-27-28-29-30	2.70282e-19	2.09388e-15
ENSG00000117533_VAMP4	TC+S	FALSE	19	4-5-8-11-12-15-17-21-22-23-26-27-28-29-31-32-33-35-36	2.82843e-19	2.19006e-15
ENSG00000168743_NPNT	TC+S	FALSE	18	2-3-4-5-10-11-15-17-21-22-24-25-26-27-28-29-33-36	2.87473e-19	2.22446e-15
ENSG00000135373_EHF	TC+S	FALSE	17	2-4-5-6-11-16-17-19-20-21-22-27-28-29-30-32-33	3.01903e-19	2.33431e-15
ENSG00000274627_RP11-104N10.2	TC+S	FALSE	11	4-11-16-17-19-20-22-27-28-29-30	3.04605e-19	2.35429e-15
ENSG00000105135_ILVBL	TC+S	FALSE	17	2-3-5-9-10-12-17-19-20-21-22-24-25-26-27-32-33	3.20241e-19	2.4729e-15
ENSG00000266538_RP11-385D13.3	TC+S	FALSE	21	2-3-4-9-10-11-14-16-17-18-20-21-23-24-26-27-28-30-32-34-36	3.25359e-19	2.51177e-15
ENSG00000168824_NSG1	TC+S	FALSE	16	2-3-5-8-9-11-12-15-17-20-22-27-28-29-30-32	3.75652e-19	2.89365e-15
ENSG00000142627_EPHA2	TC+S	FALSE	18	2-5-6-9-11-12-16-17-20-21-22-23-24-27-28-29-30-33	3.93045e-19	3.02645e-15
ENSG00000134851_TMEM165	TC+S	FALSE	16	2-4-11-15-16-17-18-20-21-22-27-28-29-30-35-36	3.95399e-19	3.04378e-15
ENSG00000180901_KCTD2	TC+S	FALSE	14	4-8-11-15-17-21-22-26-27-28-29-33-35-36	4.06242e-19	3.124e-15
ENSG00000138496_PARP9	TC+S	FALSE	13	4-10-11-14-16-17-20-21-22-27-28-29-30	4.06525e-19	3.12577e-15
ENSG00000032219_ARID4A	TC+S	FALSE	16	2-4-9-11-17-19-20-21-22-27-28-29-30-31-32-33	4.15051e-19	3.19091e-15
ENSG00000090686_USP48	TC+S	FALSE	16	2-5-9-12-16-17-19-20-21-22-23-27-28-30-31-32	4.3148e-19	3.31506e-15
ENSG00000123136_DDX39A	TC+S	FALSE	15	4-8-11-15-17-21-22-27-28-29-30-32-33-35-36	4.39025e-19	3.37049e-15
ENSG00000101745_ANKRD12	TC+S	FALSE	14	4-9-11-16-17-18-19-20-21-22-27-28-29-30	4.46088e-19	3.42372e-15
ENSG00000135090_TAOK3	TC+PS	FALSE	15	2-7-9-10-15-17-18-19-20-21-25-29-32-34-36	4.47483e-19	3.43399e-15
ENSG00000166886_NAB2	TC+S	FALSE	8	4-11-17-22-27-28-29-30	4.67479e-19	3.58416e-15
ENSG00000115738_ID2	TC+S	FALSE	19	2-3-5-6-8-9-12-13-16-17-20-21-22-23-27-28-31-32-33	5.51643e-19	4.21621e-15
ENSG00000123908_AGO2	TC+S	FALSE	14	3-4-5-6-7-11-16-17-19-22-27-28-29-30	5.6543e-19	4.31932e-15
ENSG00000196754_S100A2	TC+S	FALSE	16	1-2-3-6-7-8-11-12-17-18-20-22-23-28-29-30	5.66913e-19	4.33008e-15
ENSG00000111331_OAS3	TC+S	FALSE	14	4-6-8-11-17-19-20-21-22-24-26-27-29-30	5.73448e-19	4.37828e-15
ENSG00000198393_ZNF26	TC+S	FALSE	17	3-4-9-11-12-16-17-20-23-24-26-27-28-29-30-32-34	5.85412e-19	4.46904e-15
ENSG00000104369_JPH1	TC+S	FALSE	15	4-8-11-15-17-19-21-22-26-27-28-29-33-35-36	6.25601e-19	4.77083e-15
ENSG00000160957_RECQL4	TC+PS	FALSE	15	4-6-7-11-14-17-20-22-25-27-30-32-34-35-36	6.279e-19	4.78774e-15
ENSG00000089280_FUS	TC+S	FALSE	17	2-3-4-9-10-11-17-19-20-22-24-27-29-30-31-34-35	6.57492e-19	5.01075e-15
ENSG00000197969_VPS13A	TC+S	FALSE	15	2-4-9-11-16-17-18-19-20-21-22-27-28-29-30	6.82877e-19	5.20216e-15
ENSG00000143842_SOX13	TC+S	FALSE	19	2-4-5-8-9-11-12-16-17-20-21-22-25-26-27-28-29-32-33	8.0282e-19	6.10464e-15
ENSG00000011454_RABGAP1	TC+S	FALSE	17	4-7-11-14-17-19-20-21-22-25-27-28-29-30-31-32-33	8.58266e-19	6.51939e-15
ENSG00000178209_PLEC	TC+S	FALSE	11	4-7-11-14-17-22-27-28-29-30-36	8.79728e-19	6.67978e-15
ENSG00000114933_INO80D	TC+S	FALSE	15	2-4-9-10-11-16-17-20-22-23-24-27-28-29-30	9.25167e-19	7.01554e-15
ENSG00000134982_APC	TC+S	FALSE	12	4-7-11-14-16-17-20-22-27-28-29-30	1.07137e-18	8.10599e-15
ENSG00000187231_SESTD1	TC+S	FALSE	17	4-10-11-14-16-17-20-21-23-24-27-28-30-31-32-34-35	1.07871e-18	8.16047e-15
ENSG00000145734_BDP1	TC+S	FALSE	15	2-4-9-11-16-17-18-19-20-21-22-24-27-29-30	1.10165e-18	8.32955e-15
ENSG00000138764_CCNG2	TC+S	FALSE	10	4-11-17-20-21-22-27-28-29-30	1.16972e-18	8.84078e-15
ENSG00000171316_CHD7	TC+S	FALSE	11	4-9-11-16-17-20-22-27-28-29-30	1.22745e-18	9.27461e-15
ENSG00000162601_MYSM1	TC+S	FALSE	16	2-4-9-11-17-19-20-21-22-26-27-28-29-31-32-33	1.25521e-18	9.47936e-15
ENSG00000119314_PTBP3	TC+S	FALSE	18	3-4-6-10-11-16-17-20-21-23-24-25-27-28-29-30-34-35	1.3169e-18	9.94125e-15
ENSG00000198743_SLC5A3	TC+S	FALSE	13	4-9-11-16-17-18-20-21-22-27-28-29-30	1.43423e-18	1.0817e-14
ENSG00000080815_PSEN1	TC+S	FALSE	18	2-4-8-9-11-15-16-17-18-20-22-25-27-28-29-30-33-36	1.71101e-18	1.28839e-14
ENSG00000167074_TEF	TC+S	FALSE	14	2-5-11-12-17-20-21-22-23-27-28-31-32-33	1.79322e-18	1.34922e-14
ENSG00000197343_ZNF655	TC+S	FALSE	17	2-5-6-8-11-12-17-18-22-23-24-27-28-29-30-32-33	1.82914e-18	1.37533e-14
ENSG00000264379_SNORD39	TC+S	FALSE	16	2-4-9-11-16-17-18-20-24-26-27-28-29-30-34-36	1.88266e-18	1.41463e-14
ENSG00000116741_RGS2	TC+PKS	FALSE	17	2-4-7-8-11-14-15-16-17-18-19-20-21-25-26-34-35	1.90635e-18	1.43186e-14
ENSG00000167702_KIFC2	TC+S	FALSE	16	1-4-7-8-9-11-17-20-21-22-27-28-29-30-32-33	1.9309e-18	1.4501e-14
ENSG00000117505_DR1	TC+S	FALSE	20	2-4-5-6-9-11-12-13-16-17-22-23-24-27-28-29-30-32-33-34	1.93503e-18	1.45302e-14
ENSG00000166167_BTRC	TC+S	FALSE	15	2-4-11-17-20-21-22-27-28-29-30-32-33-34-35	2.31681e-18	1.73483e-14
ENSG00000134884_ARGLU1	TC+S	FALSE	16	2-4-9-11-16-17-19-20-21-22-23-27-28-31-32-33	2.66114e-18	1.98734e-14
ENSG00000175183_CSRP2	TC+PS	FALSE	13	2-7-9-16-17-18-19-20-21-23-29-32-34	3.02346e-18	2.25248e-14
ENSG00000175048_ZDHHC14	TC+S	FALSE	14	4-11-17-19-20-21-22-26-27-28-29-30-32-33	3.04749e-18	2.26886e-14
ENSG00000143507_DUSP10	TC+S	FALSE	11	4-11-15-17-21-22-27-28-29-30-35	3.09027e-18	2.30009e-14
ENSG00000164040_PGRMC2	TC+S	FALSE	17	4-8-12-17-19-20-21-22-24-25-26-27-28-29-31-32-33	3.19984e-18	2.38132e-14
ENSG00000196712_NF1	TC+S	FALSE	16	2-4-6-9-11-16-17-20-21-22-27-28-29-30-34-35	3.33226e-18	2.4782e-14
ENSG00000269989_RP11-635N19.3	TC+S	FALSE	8	4-11-17-22-27-28-29-30	3.47242e-18	2.58071e-14
ENSG00000185722_ANKFY1	TC+S	FALSE	14	4-11-16-17-20-21-22-23-27-28-29-30-32-33	3.71525e-18	2.75783e-14
ENSG00000198689_SLC9A6	TC+S	FALSE	15	2-9-11-16-17-18-19-20-21-22-27-28-29-30-33	3.91661e-18	2.90534e-14
ENSG00000101966_XIAP	TC+S	FALSE	18	4-8-11-14-15-16-17-20-21-22-26-27-28-29-32-33-35-36	5.24761e-18	3.87851e-14
ENSG00000142459_EVI5L	TC+S	FALSE	17	4-8-9-11-17-19-20-21-22-24-25-26-27-28-29-30-33	5.5663e-18	4.10904e-14
ENSG00000135945_REV1	TC+S	FALSE	16	4-5-11-14-16-17-20-21-22-23-24-27-28-32-33-34	5.63496e-18	4.15917e-14
ENSG00000145246_ATP10D	TC+S	FALSE	12	4-11-15-17-21-22-24-26-27-28-29-30	6.2289e-18	4.5907e-14
ENSG00000120616_EPC1	TC+S	FALSE	16	2-3-5-6-8-11-15-17-22-27-28-29-30-32-34-36	6.37713e-18	4.6942e-14
ENSG00000034510_TMSB10	TC+S	FALSE	14	2-9-11-16-17-18-19-20-21-22-27-28-29-30	6.52042e-18	4.79772e-14
ENSG00000160588_MPZL3	TC+S	FALSE	10	4-11-17-19-21-22-27-28-29-30	7.62014e-18	5.59851e-14
ENSG00000178177_LCORL	TC+S	FALSE	12	4-7-9-11-17-20-22-27-28-29-30-32	7.83707e-18	5.75476e-14
ENSG00000102804_TSC22D1	TC	FALSE	18	2-5-6-8-9-10-12-13-14-15-17-18-23-27-28-31-32-33	8.38338e-18	6.1467e-14
ENSG00000138468_SENP7	TC+S	FALSE	14	4-11-12-16-17-18-20-23-24-27-28-30-32-34	9.55871e-18	7.00176e-14
ENSG00000138688_KIAA1109	TC+S	FALSE	12	2-9-11-16-17-19-20-21-22-27-28-32	9.89256e-18	7.24432e-14
ENSG00000041353_RAB27B	TC+S	FALSE	17	2-3-4-6-9-10-11-17-21-22-26-27-28-29-33-35-36	1.08356e-17	7.92842e-14
ENSG00000090776_EFNB1	TC+S	FALSE	15	1-2-3-5-6-7-8-9-11-17-22-27-28-29-30	1.08939e-17	7.96997e-14
ENSG00000143614_GATAD2B	TC+S	FALSE	11	4-11-16-17-19-21-22-27-28-29-30	1.2908e-17	9.41769e-14
ENSG00000161542_PRPSAP1	TC+P	FALSE	17	3-4-7-10-11-14-16-17-20-23-24-26-27-28-32-34-36	1.42297e-17	1.03763e-13
ENSG00000137628_DDX60	TC+S	FALSE	10	4-11-16-17-21-22-27-28-29-30	1.47355e-17	1.07422e-13
ENSG00000114648_KLHL18	TC+S	FALSE	12	2-4-11-14-17-20-21-22-27-28-29-30	1.48716e-17	1.08399e-13
ENSG00000114127_XRN1	TC+S	FALSE	18	2-3-4-10-11-14-16-17-20-21-23-24-27-28-29-30-32-34	1.50561e-17	1.09714e-13
ENSG00000188690_UROS	TC+S	FALSE	18	4-6-7-8-9-11-13-14-17-19-20-21-22-24-25-26-27-32	1.93839e-17	1.40746e-13
ENSG00000162885_B3GALNT2	TC+S	FALSE	10	4-11-16-17-18-22-27-28-29-30	2.04021e-17	1.48038e-13
ENSG00000282988_RP1-34B20.21	TC+S	FALSE	18	3-4-7-8-9-11-16-17-20-21-22-26-27-28-29-30-33-35	2.39424e-17	1.73319e-13
ENSG00000082701_GSK3B	TC+S	FALSE	12	4-11-16-17-21-23-24-27-28-29-34-35	2.50006e-17	1.8088e-13
ENSG00000154217_PITPNC1	TC+S	FALSE	12	2-5-9-16-17-19-20-21-23-27-32-33	2.68413e-17	1.93982e-13
ENSG00000019549_SNAI2	TC+S	FALSE	14	2-4-5-9-12-17-19-20-21-22-27-28-29-30	2.68635e-17	1.94115e-13
ENSG00000167656_LY6D	wild.type	FALSE	18	1-2-3-6-7-8-9-11-15-16-17-18-20-22-28-29-30-36	3.02638e-17	2.18172e-13
ENSG00000200834_Y_RNA	TC+S	FALSE	12	4-11-13-16-17-24-26-27-28-29-30-34	3.16181e-17	2.27713e-13
ENSG00000111319_SCNN1A	TC+S	FALSE	14	3-4-10-11-17-22-24-25-26-27-28-29-30-33	3.58419e-17	2.57237e-13
ENSG00000164548_TRA2A	TC+S	FALSE	11	4-11-17-22-26-27-28-29-30-32-36	3.66393e-17	2.62814e-13
ENSG00000158246_FAM46B	TC+S	FALSE	12	2-4-9-11-17-21-22-27-28-29-30-35	3.79846e-17	2.72274e-13
ENSG00000230551_CTB-89H12.4	TC+S	FALSE	15	4-9-10-11-15-16-17-18-19-20-21-22-27-28-29	3.81723e-17	2.73505e-13
ENSG00000136720_HS6ST1	TC+S	FALSE	13	2-4-5-11-17-19-21-22-27-28-29-31-33	3.88415e-17	2.78221e-13
ENSG00000129667_RHBDF2	TC+S	FALSE	18	4-5-9-11-13-15-17-18-19-22-23-28-29-30-31-32-33-34	4.33688e-17	3.10044e-13
ENSG00000076356_PLXNA2	TC+S	FALSE	14	1-2-3-5-6-7-8-11-17-22-27-28-29-30	4.41623e-17	3.15539e-13
ENSG00000185567_AHNAK2	TC+S	FALSE	16	2-6-7-9-11-13-14-16-17-18-21-24-27-28-29-30	4.59311e-17	3.27856e-13
ENSG00000116641_DOCK7	TC+S	FALSE	14	2-5-6-9-11-16-17-20-21-22-27-28-29-30	4.7469e-17	3.38597e-13
ENSG00000226338_AC079150.2	TC+S	FALSE	13	4-8-11-15-16-17-21-22-27-28-29-33-35	4.76913e-17	3.40134e-13
ENSG00000198646_NCOA6	TC+S	FALSE	15	2-4-9-11-16-17-18-19-20-21-22-27-28-29-30	4.89142e-17	3.48709e-13
ENSG00000124766_SOX4	TC+S	FALSE	16	2-3-8-9-11-17-18-19-20-22-25-27-28-30-34-36	5.13698e-17	3.65907e-13
ENSG00000183486_MX2	TC+S	FALSE	16	1-3-4-7-9-11-16-17-19-20-21-22-27-28-29-30	5.25611e-17	3.7413e-13
ENSG00000086570_FAT2	TC+S	FALSE	16	2-3-9-11-16-17-18-19-20-21-22-25-26-27-28-29	5.32892e-17	3.79099e-13
ENSG00000127084_FGD3	TC+S	FALSE	13	2-4-5-6-9-11-13-17-22-27-28-29-30	5.33111e-17	3.79168e-13
ENSG00000169255_B3GALNT1	TC+S	FALSE	10	4-11-12-17-22-27-28-29-30-31	5.50479e-17	3.91335e-13
ENSG00000103657_HERC1	TC+S	FALSE	15	2-4-11-14-16-17-18-19-20-21-22-27-28-30-32	5.50855e-17	3.91548e-13
ENSG00000116688_MFN2	TC+S	FALSE	15	2-4-8-9-11-17-18-19-20-21-22-26-27-29-36	5.51105e-17	3.9167e-13
ENSG00000107201_DDX58	TC+S	FALSE	13	4-8-11-15-17-19-20-21-22-27-28-29-30	5.83198e-17	4.14129e-13
ENSG00000090097_PCBP4	TC+PKS	FALSE	17	1-2-5-6-9-12-15-17-20-21-26-27-28-32-33-34-35	6.32188e-17	4.48158e-13
ENSG00000166046_TCP11L2	TC+S	FALSE	15	3-4-11-17-18-19-22-23-24-25-26-27-28-29-30	6.68768e-17	4.73487e-13
ENSG00000180917_CMTR2	TC+S	FALSE	11	4-6-11-17-19-22-24-27-28-29-30	7.08924e-17	5.01351e-13
ENSG00000180611_MB21D2	TC+S	FALSE	17	2-4-8-11-15-17-19-21-22-24-26-27-28-29-31-33-36	7.6512e-17	5.40022e-13
ENSG00000085382_HACE1	TC+S	FALSE	9	4-11-17-20-22-27-28-29-30	8.13555e-17	5.73719e-13
ENSG00000117523_PRRC2C	TC+S	FALSE	12	4-9-11-16-17-18-19-20-21-22-27-29	8.50378e-17	5.99517e-13
ENSG00000100731_PCNX1	TC+S	FALSE	16	2-5-9-10-11-16-17-19-20-21-23-24-27-28-32-33	8.78625e-17	6.19167e-13
ENSG00000271383_NBPF19	TC+S	FALSE	9	4-11-17-22-23-27-28-29-30	8.85578e-17	6.23978e-13
ENSG00000249592_RP11-440L14.1	TC+S	FALSE	16	2-4-9-11-15-16-17-19-20-22-26-27-28-29-30-36	8.94984e-17	6.30517e-13
ENSG00000141664_ZCCHC2	TC+S	FALSE	10	4-11-17-20-22-27-28-29-30-32	9.16981e-17	6.4583e-13
ENSG00000134321_RSAD2	TC+S	FALSE	10	4-9-11-17-21-22-27-28-29-30	9.26578e-17	6.52496e-13
ENSG00000151532_VTI1A	TC+S	FALSE	10	4-8-11-17-21-22-27-28-29-30	1.0506e-16	7.38254e-13
ENSG00000200170_Y_RNA	TC+S	FALSE	16	3-4-7-9-11-16-17-20-23-24-26-27-28-29-30-34	1.05839e-16	7.43624e-13
ENSG00000132842_AP3B1	TC+S	FALSE	18	4-8-11-13-14-15-17-19-20-21-22-26-27-28-29-31-32-33	1.0731e-16	7.53749e-13
ENSG00000125676_THOC2	TC+S	FALSE	11	2-9-11-16-17-18-19-20-21-27-32	1.08217e-16	7.59902e-13
ENSG00000115561_CHMP3	TC+S	FALSE	16	3-4-10-11-17-19-21-22-24-26-27-28-29-30-31-33	1.35067e-16	9.45601e-13
ENSG00000157601_MX1	TC+S	FALSE	15	1-3-4-6-7-8-11-17-19-20-22-27-28-29-30	1.50385e-16	1.05029e-12
ENSG00000011566_MAP4K3	TC+S	FALSE	8	4-11-17-22-27-28-29-30	1.64012e-16	1.14382e-12
ENSG00000086062_B4GALT1	TC+S	FALSE	15	2-6-9-13-17-18-20-21-22-27-28-29-30-31-34	1.65014e-16	1.15048e-12
ENSG00000138463_DIRC2	TC+S	FALSE	12	1-4-5-6-7-11-17-22-27-28-29-30	1.73936e-16	1.21199e-12
ENSG00000085224_ATRX	TC+PS	FALSE	12	2-8-9-16-17-18-19-20-21-30-32-36	1.76261e-16	1.22766e-12
ENSG00000174718_KIAA1551	TC+S	FALSE	14	4-6-7-8-9-16-17-18-19-20-21-27-32-33	1.85871e-16	1.29366e-12
ENSG00000171681_ATF7IP	TC+S	FALSE	14	2-6-9-13-16-17-18-20-21-24-27-28-32-34	1.88494e-16	1.31135e-12
ENSG00000177548_RABEP2	TC+S	FALSE	14	4-8-11-12-17-21-22-27-28-29-30-32-33-35	1.88624e-16	1.31207e-12
ENSG00000173575_CHD2	TC+S	FALSE	11	2-9-16-17-18-19-20-21-22-29-30	1.92024e-16	1.33495e-12
ENSG00000138032_PPM1B	TC+S	FALSE	17	2-9-11-16-17-18-20-21-22-23-27-28-29-30-32-33-34	2.16153e-16	1.49946e-12
ENSG00000178163_ZNF518B	TC+S	FALSE	15	2-5-9-11-12-16-17-19-20-21-22-27-28-29-33	2.35889e-16	1.63377e-12
ENSG00000177409_SAMD9L	TC+S	FALSE	11	4-9-11-16-17-20-22-27-28-29-30	2.3773e-16	1.64604e-12
ENSG00000100220_RTCB	TC+S	FALSE	13	4-6-11-17-19-21-22-24-26-27-28-29-30	2.44623e-16	1.69279e-12
ENSG00000148737_TCF7L2	TC+S	FALSE	13	2-4-9-11-16-17-20-21-22-27-28-29-30	2.64306e-16	1.82662e-12
ENSG00000083520_DIS3	TC+S	FALSE	18	2-4-5-9-11-12-16-17-19-20-21-22-27-28-29-30-31-33	2.65561e-16	1.83502e-12
ENSG00000140832_MARVELD3	TC+S	FALSE	8	4-11-17-22-27-28-29-30	2.82209e-16	1.94781e-12
ENSG00000030582_GRN	TC+S	FALSE	14	2-3-11-17-20-21-22-24-25-26-27-28-29-33	2.90607e-16	2.00461e-12
ENSG00000148308_GTF3C5	TC+S	FALSE	16	1-4-7-9-12-15-17-19-20-27-28-30-31-32-35-36	2.95566e-16	2.03763e-12
ENSG00000068697_LAPTM4A	TC+S	FALSE	13	2-4-5-11-12-17-22-23-27-28-29-30-33	3.11789e-16	2.14761e-12
ENSG00000129646_QRICH2	TC+S	FALSE	15	3-4-7-9-11-16-17-20-23-24-27-28-30-32-34	3.17616e-16	2.18647e-12
ENSG00000130589_HELZ2	TC+S	FALSE	12	4-11-17-18-19-20-21-22-27-28-29-30	3.18609e-16	2.19299e-12
ENSG00000169905_TOR1AIP2	TC+S	FALSE	9	4-11-17-21-22-27-28-29-36	3.57632e-16	2.45407e-12
ENSG00000136770_DNAJC1	TC+S	FALSE	10	4-11-17-20-21-22-27-28-29-30	3.66506e-16	2.51313e-12
ENSG00000197019_SERTAD1	TC+S	FALSE	15	2-3-5-6-7-8-9-11-17-20-22-27-28-29-30	3.74786e-16	2.56841e-12
ENSG00000148154_UGCG	wild.type	FALSE	17	1-2-5-6-7-16-17-20-21-23-24-25-27-28-29-33-35	3.78285e-16	2.59163e-12
ENSG00000141027_NCOR1	TC+S	FALSE	12	2-9-16-17-18-19-20-22-27-28-30-32	3.95017e-16	2.70428e-12
ENSG00000268104_SLC6A14	TC+S	FALSE	14	2-9-16-17-18-20-21-22-25-26-28-33-34-35	4.49569e-16	3.0701e-12
ENSG00000148358_GPR107	TC+S	FALSE	14	1-4-6-7-8-11-17-19-20-21-22-27-28-29	4.61528e-16	3.15039e-12
ENSG00000197565_COL4A6	wild.type	FALSE	16	1-2-3-5-6-7-8-11-17-20-27-28-30-32-34-36	4.92088e-16	3.35457e-12
ENSG00000160145_KALRN	TC+S	FALSE	12	3-4-11-15-17-23-24-26-27-28-29-30	5.06459e-16	3.45152e-12
ENSG00000173064_HECTD4	TC+S	FALSE	15	2-4-9-11-16-17-18-19-20-21-23-27-28-29-30	5.68954e-16	3.86718e-12
ENSG00000164465_DCBLD1	TC+S	FALSE	17	2-3-5-6-7-8-9-11-17-20-22-27-28-29-30-32-34	6.09991e-16	4.14123e-12
ENSG00000183530_PRR14L	TC+S	FALSE	17	2-4-9-11-14-16-17-18-19-20-21-22-27-28-29-30-34	6.16798e-16	4.18683e-12
ENSG00000109046_WSB1	TC+S	FALSE	16	3-4-7-8-10-11-14-15-16-17-19-20-21-28-34-35	6.91767e-16	4.6888e-12
ENSG00000056586_RC3H2	TC+S	FALSE	10	4-10-11-14-17-22-27-28-29-30	6.94396e-16	4.70453e-12
ENSG00000152284_TCF7L1	TC+PS	FALSE	13	2-5-6-12-18-20-23-27-31-32-33-34-36	7.11399e-16	4.81475e-12
ENSG00000263343_RP11-388M20.7	TC+S	FALSE	17	3-4-8-11-12-16-17-21-23-24-25-27-28-29-32-33-35	7.3684e-16	4.98251e-12
ENSG00000127663_KDM4B	TC+PS	FALSE	15	2-5-9-12-13-16-17-20-21-23-24-32-33-34-35	7.38137e-16	4.9904e-12
ENSG00000032389_TSSC1	TC+S	FALSE	17	4-7-10-11-14-16-17-20-23-24-26-27-28-30-32-34-36	7.56819e-16	5.11307e-12
ENSG00000136381_IREB2	TC+S	FALSE	17	3-4-9-11-13-16-17-20-23-24-26-27-28-29-30-32-34	7.62605e-16	5.14987e-12
ENSG00000139044_B4GALNT3	TC+S	FALSE	16	4-6-7-8-11-13-14-15-17-19-21-22-27-29-33-36	8.54624e-16	5.76102e-12
ENSG00000145901_TNIP1	TC+S	FALSE	14	6-7-8-14-15-17-20-21-22-28-29-30-32-33	8.82321e-16	5.94508e-12
ENSG00000204138_PHACTR4	TC+S	FALSE	8	4-11-17-22-27-28-29-30	9.28016e-16	6.24555e-12
ENSG00000125520_SLC2A4RG	TC+S	FALSE	18	2-4-5-9-11-17-19-20-21-22-26-27-28-29-30-31-32-33	9.68322e-16	6.5139e-12
ENSG00000132155_RAF1	TC+S	FALSE	12	4-10-11-16-17-20-22-23-27-28-29-30	1.04319e-15	7.01545e-12
ENSG00000116350_SRSF4	TC+S	FALSE	13	2-11-14-16-17-19-20-22-27-28-30-32-36	1.0518e-15	7.0723e-12
ENSG00000100425_BRD1	TC+S	FALSE	13	4-8-11-17-19-21-22-24-26-27-28-33-35	1.06957e-15	7.18754e-12
ENSG00000278259_MYO19	TC+S	FALSE	14	2-4-9-11-16-17-18-19-20-22-27-28-29-30	1.11727e-15	7.50248e-12
ENSG00000104361_NIPAL2	TC+S	FALSE	13	2-5-9-11-16-17-18-19-20-21-23-27-33	1.18045e-15	7.91727e-12
ENSG00000126107_HECTD3	TC+S	FALSE	14	4-11-13-17-19-22-24-26-27-28-29-30-31-34	1.19393e-15	8.00288e-12
ENSG00000078687_TNRC6C	TC+S	FALSE	16	4-5-11-12-16-17-19-20-22-23-27-29-30-31-32-33	1.21866e-15	8.16138e-12
ENSG00000122591_FAM126A	TC+PS	FALSE	15	3-4-7-10-11-14-16-17-19-20-26-30-32-34-36	1.22766e-15	8.22042e-12
ENSG00000261824_LINC00662	TC+S	FALSE	16	4-8-9-11-15-17-19-20-21-22-26-27-28-29-32-33	1.22896e-15	8.22787e-12
ENSG00000118495_PLAGL1	TC+S	FALSE	14	4-11-15-17-20-21-22-23-27-28-29-32-33-35	1.23463e-15	8.26337e-12
ENSG00000146112_PPP1R18	TC+S	FALSE	12	2-4-9-11-17-21-22-26-27-28-29-30	1.32159e-15	8.83354e-12
ENSG00000005812_FBXL3	TC+S	FALSE	8	4-11-17-22-27-28-29-30	1.37199e-15	9.16629e-12
ENSG00000010322_NISCH	TC+S	FALSE	16	2-3-5-9-17-19-20-21-22-24-25-26-27-31-32-33	1.48151e-15	9.88464e-12
ENSG00000279078_SND1-IT1	TC+S	FALSE	13	2-4-9-11-16-17-20-27-28-30-32-34-36	1.54376e-15	1.02907e-11
ENSG00000272888_LINC01578	TC+S	FALSE	15	4-12-13-16-17-19-23-24-26-27-28-29-30-32-34	1.73024e-15	1.15078e-11
ENSG00000162959_MEMO1	TC+S	FALSE	12	4-11-15-16-17-20-21-22-27-28-29-30	1.91751e-15	1.27284e-11
ENSG00000159256_MORC3	TC+S	FALSE	13	2-4-11-16-17-20-21-22-27-28-29-30-32	2.12853e-15	1.40994e-11
ENSG00000146830_GIGYF1	TC+S	FALSE	13	4-9-10-11-12-17-19-22-27-28-29-30-31	2.16621e-15	1.43446e-11
ENSG00000136141_LRCH1	TC+S	FALSE	10	4-11-17-19-22-24-27-28-29-30	2.2215e-15	1.46997e-11
ENSG00000214135_AC024560.3	TC+S	FALSE	8	4-11-17-22-27-28-29-30	2.22607e-15	1.47277e-11
ENSG00000264522_OTUD7B	TC	FALSE	17	1-2-4-5-9-12-13-16-17-20-21-23-27-28-29-32-33	2.3964e-15	1.58258e-11
ENSG00000160352_ZNF714	TC+S	FALSE	16	4-10-11-16-17-20-22-23-24-26-27-28-30-32-34-36	2.44694e-15	1.61522e-11
ENSG00000237289_CKMT1B	TC+S	FALSE	17	4-7-8-15-17-20-21-22-26-27-28-30-32-33-34-35-36	2.50641e-15	1.65398e-11
ENSG00000100201_DDX17	TC+S	FALSE	10	2-9-16-17-18-19-20-21-22-30	2.58826e-15	1.70696e-11
ENSG00000278540_ACACA	TC+S	FALSE	15	4-6-11-13-17-20-22-24-27-28-29-30-31-34-35	2.78605e-15	1.83489e-11
ENSG00000186166_CCDC84	TC+S	FALSE	10	4-11-16-17-20-22-27-28-29-30	3.14603e-15	2.06568e-11
ENSG00000058673_ZC3H11A	TC+PKS	FALSE	14	2-4-8-10-11-13-15-16-17-19-20-21-27-33	3.57544e-15	2.34442e-11
ENSG00000163840_DTX3L	TC+S	FALSE	13	2-4-9-11-16-17-19-20-22-27-28-29-30	3.86674e-15	2.53194e-11
ENSG00000033800_PIAS1	TC+S	FALSE	15	4-11-12-17-20-21-22-23-27-28-29-32-33-34-35	3.95859e-15	2.5905e-11
ENSG00000134504_KCTD1	TC+P	FALSE	16	2-5-6-7-12-16-17-21-23-24-25-27-32-33-35-36	4.34905e-15	2.83993e-11
ENSG00000115464_USP34	TC+S	FALSE	17	2-4-9-11-14-16-17-18-20-23-24-27-28-30-32-34-36	4.5706e-15	2.98231e-11
ENSG00000103342_GSPT1	TC+S	FALSE	16	2-4-8-9-11-16-17-19-20-21-23-27-28-32-33-35	4.94293e-15	3.22131e-11
ENSG00000173193_PARP14	TC+S	FALSE	13	4-9-11-16-17-18-19-20-21-22-27-29-30	5.01995e-15	3.27049e-11
ENSG00000260793_RP5-882C2.2	TC+S	FALSE	14	2-4-9-11-12-16-17-20-21-23-27-28-29-30	5.30323e-15	3.4524e-11
ENSG00000133056_PIK3C2B	TC+S	FALSE	13	2-6-9-16-17-18-19-20-21-22-27-28-35	5.33674e-15	3.47315e-11
ENSG00000136874_STX17	TC+S	FALSE	11	4-11-15-17-21-22-26-27-28-29-33	5.45588e-15	3.54905e-11
ENSG00000134326_CMPK2	TC+S	FALSE	8	4-11-17-22-27-28-29-30	5.61359e-15	3.64771e-11
ENSG00000148925_BTBD10	TC+S	FALSE	14	4-11-14-15-17-19-20-21-22-27-28-29-32-33	5.78304e-15	3.75493e-11
ENSG00000145743_FBXL17	TC+S	FALSE	16	2-4-5-8-11-15-17-19-20-21-22-26-27-31-32-33	5.79584e-15	3.76266e-11
ENSG00000071051_NCK2	TC+S	FALSE	18	3-4-6-10-11-13-16-17-19-23-24-25-26-27-28-29-30-34	5.90572e-15	3.83163e-11
ENSG00000078142_PIK3C3	TC+S	FALSE	12	4-8-11-15-17-21-22-26-27-29-33-36	5.9801e-15	3.87869e-11
ENSG00000060138_YBX3	TC+PKS	FALSE	15	2-5-6-7-11-15-17-21-25-27-28-29-33-35-36	6.03541e-15	3.91336e-11
ENSG00000279010_MIR6820	TC+S	FALSE	17	2-3-5-6-7-11-15-17-21-22-26-27-28-29-33-35-36	6.18799e-15	4.0092e-11
ENSG00000100485_SOS2	TC+PKS	FALSE	15	2-4-8-11-13-14-15-16-17-19-20-21-27-33-36	6.937e-15	4.48841e-11
ENSG00000146676_PURB	TC+S	FALSE	10	4-11-17-19-21-22-27-28-29-30	7.07094e-15	4.57277e-11
ENSG00000122203_KIAA1191	TC+S	FALSE	16	2-4-10-11-13-14-15-16-17-19-20-21-22-27-29-33	7.08478e-15	4.58102e-11
ENSG00000270629_NBPF14	TC+S	FALSE	14	2-4-9-11-16-17-18-19-20-21-27-28-30-34	7.30163e-15	4.7205e-11
ENSG00000143190_POU2F1	TC+S	FALSE	13	4-8-10-11-17-21-26-27-28-29-30-33-36	7.60107e-15	4.90421e-11
ENSG00000182963_GJC1	TC+S	FALSE	13	1-3-4-15-17-21-26-27-28-29-30-35-36	7.71645e-15	4.97788e-11
ENSG00000120539_MASTL	TC+S	FALSE	8	4-11-17-22-27-28-29-30	7.79923e-15	5.02895e-11
ENSG00000179094_PER1	TC+S	FALSE	13	6-7-8-13-14-15-17-19-22-27-28-29-30	7.84189e-15	5.05489e-11
ENSG00000185651_UBE2L3	TC+S	FALSE	13	4-8-11-17-19-21-22-26-27-28-29-33-35	7.85597e-15	5.06317e-11
ENSG00000169018_FEM1B	TC+S	FALSE	10	4-7-8-11-17-22-27-28-29-30	8.54195e-15	5.48999e-11
ENSG00000225492_GBP1P1	TC+S	FALSE	11	3-4-5-6-11-17-22-27-28-29-30	8.63321e-15	5.54684e-11
ENSG00000140948_ZCCHC14	TC+S	FALSE	13	4-8-9-11-17-19-21-22-27-28-29-30-33	8.69419e-15	5.58515e-11
ENSG00000181381_DDX60L	TC+S	FALSE	9	4-5-6-7-11-17-22-29-30	9.35606e-15	6.00285e-11
ENSG00000151718_WWC2	TC+S	FALSE	11	4-11-17-19-20-21-22-27-28-29-30	9.37838e-15	6.01623e-11
ENSG00000149308_NPAT	TC+S	FALSE	10	2-4-11-17-21-22-27-28-29-30	9.46103e-15	6.06736e-11
ENSG00000141560_FN3KRP	TC+S	FALSE	12	4-8-11-17-22-27-28-29-30-31-35-36	1.02649e-14	6.5716e-11
ENSG00000060749_QSER1	TC+S	FALSE	17	2-4-8-11-15-17-19-20-21-22-24-26-27-29-31-33-36	1.05304e-14	6.7363e-11
ENSG00000169926_KLF13	wild.type	FALSE	15	1-2-3-5-6-7-8-9-12-17-18-19-20-21-27	1.06719e-14	6.82256e-11
ENSG00000146143_PRIM2	TC+S	FALSE	11	4-7-11-17-20-22-27-28-29-30-32	1.32442e-14	8.41005e-11
ENSG00000129473_BCL2L2	TC+P	FALSE	15	3-5-9-12-13-16-17-23-24-25-26-27-28-32-33	1.34899e-14	8.56068e-11
ENSG00000115268_RPS15	TC	FALSE	12	2-3-9-10-11-14-15-17-19-20-21-24	1.62991e-14	1.03125e-10
ENSG00000148158_SNX30	TC+S	FALSE	12	2-4-11-17-19-20-21-22-27-28-29-30	1.71801e-14	1.08509e-10
ENSG00000278828_HIST1H3H	TC+S	FALSE	18	1-3-4-7-8-9-12-16-17-20-21-23-27-28-32-33-34-35	1.76679e-14	1.11485e-10
ENSG00000080845_DLGAP4	TC+S	FALSE	15	4-6-8-15-16-17-22-24-26-27-28-29-30-33-36	1.80587e-14	1.13896e-10
ENSG00000145014_TMEM44	TC+S	FALSE	10	4-11-12-17-22-27-28-29-30-32	1.89924e-14	1.19614e-10
ENSG00000114999_TTL	TC+S	FALSE	17	2-3-5-6-7-8-9-15-16-17-19-20-22-27-28-29-30	1.94384e-14	1.22384e-10
ENSG00000082805_ERC1	TC+S	FALSE	13	2-4-9-11-17-20-22-27-28-30-32-34-36	1.96838e-14	1.2387e-10
ENSG00000140443_IGF1R	TC+S	FALSE	15	4-5-7-8-9-11-12-14-15-17-22-27-28-29-30	2.10976e-14	1.32514e-10
ENSG00000021776_AQR	TC+S	FALSE	15	2-4-5-9-12-16-17-20-23-27-28-29-30-32-33	2.17106e-14	1.36256e-10
ENSG00000091656_ZFHX4	TC+PS	FALSE	13	7-9-12-14-17-19-20-21-25-27-32-33-34	2.19551e-14	1.37768e-10
ENSG00000140299_BNIP2	TC+S	FALSE	14	2-3-10-11-17-19-21-22-24-26-27-29-33-36	2.38673e-14	1.49576e-10
ENSG00000185946_RNPC3	TC+S	FALSE	15	4-11-14-15-16-17-19-20-21-22-23-27-31-32-33	2.45941e-14	1.54058e-10
ENSG00000059378_PARP12	TC+S	FALSE	11	2-4-9-11-17-19-22-27-28-29-30	2.47793e-14	1.55118e-10
ENSG00000185507_IRF7	TC+S	FALSE	10	4-5-11-17-22-23-27-28-29-30	2.7525e-14	1.71756e-10
ENSG00000140836_ZFHX3	TC+S	FALSE	10	4-11-16-17-22-23-27-28-29-30	2.8992e-14	1.80678e-10
ENSG00000158470_B4GALT5	TC+PKS	FALSE	13	2-9-17-19-20-21-22-25-26-27-32-33-35	3.09883e-14	1.9284e-10
ENSG00000279789_CTD-2574D22.3	TC+S	FALSE	11	4-11-16-17-20-22-27-28-29-30-32	3.11627e-14	1.93863e-10
ENSG00000136152_COG3	TC+S	FALSE	9	4-8-11-17-21-22-27-28-29	3.68943e-14	2.28634e-10
ENSG00000170322_NFRKB	TC+S	FALSE	8	4-11-17-22-27-28-29-30	3.77165e-14	2.33616e-10
ENSG00000164506_STXBP5	TC+S	FALSE	9	4-11-16-17-21-23-27-28-29	3.79686e-14	2.35139e-10
ENSG00000223572_CKMT1A	TC+S	FALSE	15	2-7-8-14-15-17-20-26-28-30-32-33-34-35-36	3.99081e-14	2.46752e-10
ENSG00000272669_RP3-508I15.21	TC+S	FALSE	8	4-11-17-22-27-28-29-30	4.00632e-14	2.4767e-10
ENSG00000188070_C11orf95	TC+S	FALSE	13	2-4-9-11-16-17-19-20-21-22-27-29-33	4.04848e-14	2.50236e-10
ENSG00000140853_NLRC5	TC+S	FALSE	10	4-11-17-18-20-22-28-29-30-36	4.08295e-14	2.52326e-10
ENSG00000177084_POLE	TC+S	FALSE	8	4-11-17-22-27-28-29-30	4.15612e-14	2.56723e-10
ENSG00000104365_IKBKB	TC+S	FALSE	11	2-4-9-11-17-20-22-27-28-29-30	4.2712e-14	2.63533e-10
ENSG00000132694_ARHGEF11	TC+S	FALSE	10	4-11-17-19-21-22-27-28-29-30	4.30085e-14	2.6532e-10
ENSG00000149527_PLCH2	wild.type	FALSE	13	2-3-4-5-6-8-9-12-17-20-21-32-33	4.42599e-14	2.72774e-10
ENSG00000165525_NEMF	TC+S	FALSE	13	2-4-9-11-16-17-19-20-22-27-28-29-30	5.04836e-14	3.10424e-10
ENSG00000142599_RERE	TC+S	FALSE	13	2-5-9-12-16-17-20-23-27-28-30-32-34	5.49858e-14	3.37558e-10
ENSG00000122779_TRIM24	TC+S	FALSE	9	4-6-11-17-22-27-28-29-30	5.63298e-14	3.45471e-10
ENSG00000139718_SETD1B	TC+S	FALSE	8	4-11-17-22-27-28-29-30	5.68029e-14	3.48258e-10
ENSG00000081913_PHLPP1	TC+PS	FALSE	15	4-5-6-7-12-14-16-17-19-20-23-27-31-32-33	5.9352e-14	3.63472e-10
ENSG00000096968_JAK2	TC+S	FALSE	15	2-6-9-12-13-16-17-20-21-23-24-27-28-34-35	6.02187e-14	3.68659e-10
ENSG00000034677_RNF19A	TC+S	FALSE	14	2-9-13-16-17-18-20-21-24-27-28-30-31-34	6.28569e-14	3.84558e-10
ENSG00000134452_FBXO18	TC+S	FALSE	12	4-11-14-15-17-20-21-22-27-28-29-30	6.29022e-14	3.84751e-10
ENSG00000110395_CBL	TC+PKS	FALSE	14	4-7-8-11-15-17-18-19-20-21-22-26-27-33	7.02116e-14	4.2808e-10
ENSG00000185049_NELFA	TC+S	FALSE	10	4-10-17-22-25-26-27-28-29-30	9.07458e-14	5.50283e-10
ENSG00000184481_FOXO4	TC	FALSE	12	1-9-10-12-17-19-21-22-24-26-31-33	9.14663e-14	5.54469e-10
ENSG00000204439_C6orf47	TC+S	FALSE	13	4-9-11-17-19-20-21-22-27-28-29-32-33	9.44297e-14	5.72055e-10
ENSG00000108039_XPNPEP1	TC+S	FALSE	11	4-9-11-17-18-20-22-27-28-29-30	1.08304e-13	6.54157e-10
ENSG00000236871_LINC00106	TC+S	FALSE	8	4-11-17-22-27-28-29-30	1.16451e-13	7.01848e-10
ENSG00000130449_ZSWIM6	TC+S	FALSE	11	4-10-11-14-17-22-23-27-28-30-32	1.23066e-13	7.4061e-10
ENSG00000198589_LRBA	TC+S	FALSE	16	3-4-7-10-11-16-17-20-23-24-26-27-28-30-34-36	1.23244e-13	7.41562e-10
ENSG00000273247_RP11-83A24.2	TC+S	FALSE	11	4-8-15-17-21-26-27-28-30-35-36	1.36105e-13	8.17312e-10
ENSG00000279738_RP5-1014D13.2	TC+S	FALSE	8	4-11-17-22-27-28-29-30	1.37358e-13	8.2456e-10
ENSG00000198625_MDM4	TC+S	FALSE	14	2-4-9-11-16-17-19-20-21-22-27-28-29-30	1.49881e-13	8.97488e-10
ENSG00000162402_USP24	TC+S	FALSE	11	4-11-16-17-18-20-22-27-28-29-30	1.5013e-13	8.9883e-10
ENSG00000139218_SCAF11	TC+S	FALSE	12	2-5-9-12-16-17-20-21-23-27-32-33	1.55589e-13	9.29801e-10
ENSG00000164916_FOXK1	TC+S	FALSE	9	4-11-17-22-26-27-28-29-30	1.91935e-13	1.1422e-09
ENSG00000196295_AC005154.6	TC+S	FALSE	12	2-9-13-16-17-19-20-21-27-28-32-34	1.9506e-13	1.16022e-09
ENSG00000257122_RRN3P3	TC+S	FALSE	8	4-11-17-22-27-28-29-30	1.95125e-13	1.16041e-09
ENSG00000035862_TIMP2	TC+S	FALSE	13	4-5-10-17-18-22-23-28-29-30-31-32-33	1.97692e-13	1.17508e-09
ENSG00000155744_FAM126B	TC+S	FALSE	12	4-11-14-17-20-22-27-28-29-30-32-34	2.21071e-13	1.31029e-09
ENSG00000140563_MCTP2	TC+S	FALSE	13	3-7-14-16-17-20-23-24-26-28-32-34-36	2.27585e-13	1.34776e-09
ENSG00000165813_CCDC186	TC+PS	FALSE	15	4-7-16-17-19-20-21-23-25-27-31-32-33-34-36	2.29417e-13	1.35792e-09
ENSG00000149639_SOGA1	TC+S	FALSE	14	2-4-5-9-12-16-17-20-21-22-27-28-32-33	2.62752e-13	1.54945e-09
ENSG00000182095_TNRC18	TC+S	FALSE	11	2-4-11-17-20-21-22-27-28-29-30	2.75623e-13	1.62259e-09
ENSG00000167766_ZNF83	TC+S	FALSE	11	4-9-13-17-20-21-22-27-28-29-34	2.8101e-13	1.6529e-09
ENSG00000063601_MTMR1	TC+S	FALSE	13	2-3-4-5-11-12-17-22-27-28-29-30-31	2.82695e-13	1.66225e-09
ENSG00000089902_RCOR1	TC+PKS	FALSE	14	4-7-8-11-14-15-17-19-20-21-22-27-32-33	3.11414e-13	1.82862e-09
ENSG00000150054_MPP7	TC+S	FALSE	14	6-7-12-13-14-17-21-22-27-28-29-33-35-36	3.12507e-13	1.83473e-09
ENSG00000196586_MYO6	TC+S	FALSE	13	8-11-15-16-17-20-24-26-28-30-33-34-36	3.34941e-13	1.96108e-09
ENSG00000125731_SH2D3A	TC+S	FALSE	12	2-5-6-7-8-11-17-22-27-28-29-30	3.3882e-13	1.98278e-09
ENSG00000141568_FOXK2	TC+S	FALSE	12	2-4-11-17-19-20-21-22-27-28-29-30	3.92214e-13	2.28896e-09
ENSG00000158805_ZNF276	TC+S	FALSE	15	4-5-9-11-12-17-21-22-27-28-29-30-31-32-33	4.09641e-13	2.3878e-09
ENSG00000164169_PRMT9	TC+S	FALSE	8	4-11-17-22-27-28-29-30	4.3338e-13	2.5201e-09
ENSG00000120800_UTP20	TC+PS	FALSE	14	3-4-6-7-10-11-13-14-16-17-19-20-32-36	4.55637e-13	2.64634e-09
ENSG00000077150_NFKB2	TC+S	FALSE	9	4-11-17-22-27-28-29-33-35	4.74074e-13	2.75058e-09
ENSG00000197386_HTT	TC+S	FALSE	14	4-7-9-11-17-18-20-21-22-25-27-28-29-30	4.77702e-13	2.76971e-09
ENSG00000185619_PCGF3	TC+S	FALSE	11	2-3-11-17-19-22-23-24-27-29-30	5.30464e-13	3.06767e-09
ENSG00000131503_ANKHD1	TC+S	FALSE	9	4-11-16-17-22-27-28-29-30	5.60938e-13	3.23942e-09
ENSG00000111859_NEDD9	TC+PS	FALSE	14	4-5-7-11-14-16-17-19-20-23-27-31-32-34	5.7325e-13	3.30822e-09
ENSG00000106462_EZH2	TC+S	FALSE	8	4-6-16-17-18-19-20-21	6.65317e-13	3.8269e-09
ENSG00000046653_GPM6B	TC+S	FALSE	12	3-4-7-11-16-17-23-27-28-29-30-32	6.67161e-13	3.83684e-09
ENSG00000196182_STK40	TC+S	FALSE	14	3-4-10-11-16-17-23-24-25-26-27-28-29-30	7.36277e-13	4.2277e-09
ENSG00000118412_CASP8AP2	TC+S	FALSE	11	2-4-9-11-17-20-22-27-28-29-30	7.97267e-13	4.56515e-09
ENSG00000125772_GPCPD1	TPKC	FALSE	13	6-9-13-16-17-18-20-24-28-31-33-34-35	8.17731e-13	4.67824e-09
ENSG00000163362_C1orf106	TC+S	FALSE	11	2-3-6-7-8-9-17-18-22-28-30	8.7051e-13	4.97322e-09
ENSG00000169991_IFFO2	TC+S	FALSE	12	4-6-7-13-14-17-24-25-27-28-29-30	8.86631e-13	5.05912e-09
ENSG00000124486_USP9X	TC+P	FALSE	13	2-10-11-16-17-20-21-23-24-26-27-28-30	9.08225e-13	5.1787e-09
ENSG00000162437_RAVER2	TC+S	FALSE	8	4-11-15-17-21-22-27-28	9.48624e-13	5.40241e-09
ENSG00000163602_RYBP	TC+S	FALSE	11	4-10-11-14-15-16-17-20-23-27-28	9.71327e-13	5.52977e-09
ENSG00000226419_SLC16A1-AS1	TC+S	FALSE	11	2-6-8-11-16-17-27-28-29-30-31	9.72045e-13	5.53288e-09
ENSG00000276966_HIST1H4E	TC+S	FALSE	10	3-4-7-11-17-22-27-28-29-30	9.82097e-13	5.58813e-09
ENSG00000184863_RBM33	TC+S	FALSE	12	2-4-9-11-17-19-20-22-25-27-29-30	9.95988e-13	5.66418e-09
ENSG00000174307_PHLDA3	wild.type	FALSE	13	1-2-3-5-6-7-8-17-22-27-28-29-30	1.03008e-12	5.8529e-09
ENSG00000252759_Y_RNA	TC+S	FALSE	9	1-4-11-17-22-27-28-29-30	1.06381e-12	6.04034e-09
ENSG00000181222_POLR2A	TC+S	FALSE	11	2-4-11-16-17-22-24-27-28-29-30	1.12537e-12	6.3775e-09
ENSG00000131979_GCH1	TC+S	FALSE	12	4-11-15-16-17-21-22-27-28-29-33-35	1.1976e-12	6.77844e-09
ENSG00000281183_NPTN-IT1	TC+S	FALSE	14	3-4-10-11-16-17-20-23-24-27-28-29-30-32	1.20472e-12	6.8151e-09
ENSG00000169174_PCSK9	TC+S	FALSE	11	4-15-16-17-24-26-28-30-33-34-36	1.21894e-12	6.89435e-09
ENSG00000115267_IFIH1	TC+S	FALSE	11	4-7-9-11-14-17-19-20-21-22-27	1.29153e-12	7.2868e-09
ENSG00000146414_SHPRH	TC+S	FALSE	12	2-4-11-16-17-20-21-22-27-28-32-33	1.57169e-12	8.81875e-09
ENSG00000117616_RSRP1	TC+PKS	FALSE	13	3-4-7-8-11-15-16-17-20-21-23-27-33	1.72024e-12	9.62299e-09
ENSG00000127481_UBR4	TC+S	FALSE	12	4-8-11-12-15-16-17-18-20-21-28-29	1.74043e-12	9.7325e-09
ENSG00000008294_SPAG9	TC+S	FALSE	7	4-11-17-22-27-28-29	1.79073e-12	1.00084e-08
ENSG00000089060_SLC8B1	TC+S	FALSE	11	2-3-9-17-18-19-20-21-22-27-29	1.86536e-12	1.04162e-08
ENSG00000153201_RANBP2	TC+S	FALSE	14	4-8-11-14-15-17-20-21-22-26-27-28-29-33	1.88909e-12	1.0543e-08
ENSG00000196155_PLEKHG4	TC+S	FALSE	11	2-5-9-12-17-19-20-21-22-27-33	1.93033e-12	1.07674e-08
ENSG00000133106_EPSTI1	TC+S	FALSE	9	4-11-16-17-22-27-28-29-30	1.93986e-12	1.08186e-08
ENSG00000171970_ZNF57	TC+S	FALSE	11	4-11-16-17-23-24-26-27-28-29-30	2.13139e-12	1.18569e-08
ENSG00000070018_LRP6	TC+S	FALSE	8	4-11-17-20-22-27-28-29	2.14088e-12	1.19055e-08
ENSG00000171475_WIPF2	TC+S	FALSE	11	4-13-16-17-20-21-24-27-28-34-35	2.14875e-12	1.1947e-08
ENSG00000159082_SYNJ1	TC+S	FALSE	11	2-4-9-11-16-17-18-19-20-21-22	2.16595e-12	1.20362e-08
ENSG00000104856_RELB	TC+S	FALSE	17	3-5-6-8-10-12-13-15-17-22-25-27-28-30-32-34-36	2.20909e-12	1.22693e-08
ENSG00000241852_C8orf58	TC+S	FALSE	13	2-5-9-12-15-16-17-23-27-29-30-31-32	2.24455e-12	1.24618e-08
ENSG00000176973_FAM89B	TC+S	FALSE	13	2-4-5-6-11-12-17-22-27-28-29-30-32	2.25609e-12	1.25213e-08
ENSG00000136816_TOR1B	TC+S	FALSE	8	4-11-17-22-27-28-29-30	2.26763e-12	1.25808e-08
ENSG00000189433_GJB4	TC+S	FALSE	12	2-4-9-11-17-20-22-27-28-30-32-34	2.27797e-12	1.26313e-08
ENSG00000197102_DYNC1H1	TC	FALSE	7	2-9-16-17-18-19-20	2.33348e-12	1.29275e-08
ENSG00000117318_ID3	wild.type	FALSE	12	2-3-5-9-10-17-19-20-21-22-25-27	2.45788e-12	1.35945e-08
ENSG00000062282_DGAT2	TC+S	FALSE	10	2-6-7-9-12-13-14-17-28-29	2.5233e-12	1.39387e-08
ENSG00000243156_MICAL3	TC+S	FALSE	9	2-9-16-17-20-23-24-27-28	2.8291e-12	1.55997e-08
ENSG00000132530_XAF1	TC+S	FALSE	9	2-4-9-16-17-20-27-28-30	3.16511e-12	1.73923e-08
ENSG00000066427_ATXN3	TC+S	FALSE	11	10-12-13-17-22-25-27-28-30-32-34	3.22574e-12	1.77028e-08
ENSG00000072121_ZFYVE26	TC+S	FALSE	10	1-4-6-11-17-19-22-27-29-30	3.30435e-12	1.81244e-08
ENSG00000173273_TNKS	TC+S	FALSE	10	4-11-16-17-18-22-27-28-29-30	3.45913e-12	1.89595e-08
ENSG00000132570_PCBD2	TC+PS	FALSE	14	2-5-7-9-12-16-20-21-23-27-31-32-33-34	3.69938e-12	2.02356e-08
ENSG00000175105_ZNF654	TC+S	FALSE	10	2-4-8-11-16-17-21-27-29-33	3.73718e-12	2.04312e-08
ENSG00000112769_LAMA4	wild.type	FALSE	12	2-3-5-9-12-16-17-19-20-21-27-32	3.74245e-12	2.04525e-08
ENSG00000185305_ARL15	TC+S	FALSE	12	4-5-11-14-17-20-22-27-28-29-30-32	3.77762e-12	2.06382e-08
ENSG00000213918_DNASE1	TC+S	FALSE	11	4-7-8-11-17-22-27-28-29-32-33	3.84589e-12	2.09947e-08
ENSG00000163946_FAM208A	TC+S	FALSE	12	2-5-6-9-12-16-17-23-24-27-28-29	4.06067e-12	2.21469e-08
ENSG00000049323_LTBP1	TC+PS	FALSE	13	2-3-6-8-9-16-17-20-21-25-32-34-36	4.49313e-12	2.44247e-08
ENSG00000090857_PDPR	TC+S	FALSE	13	2-3-5-9-12-17-20-22-27-28-30-32-33	4.57676e-12	2.4861e-08
ENSG00000176853_FAM91A1	TC+S	FALSE	14	4-6-8-11-13-15-17-19-20-21-22-27-31-33	4.70355e-12	2.55214e-08
ENSG00000197355_UAP1L1	TC+S	FALSE	8	4-11-17-22-27-28-29-30	4.71755e-12	2.55927e-08
ENSG00000239665_RP11-295P9.3	TC+S	FALSE	12	4-9-11-12-13-17-22-27-28-29-30-32	5.06815e-12	2.7444e-08
ENSG00000033178_UBA6	TC+S	FALSE	12	4-11-16-17-18-20-21-22-27-28-29-30	5.20383e-12	2.81423e-08
ENSG00000106100_NOD1	TC+S	FALSE	12	9-10-12-13-15-17-20-22-27-28-30-34	5.26743e-12	2.84599e-08
ENSG00000166377_ATP9B	TC+S	FALSE	11	4-11-17-20-21-22-27-28-29-30-32	5.29892e-12	2.86089e-08
ENSG00000100099_HPS4	TC+S	FALSE	9	4-11-17-21-22-27-28-29-35	5.39866e-12	2.91366e-08
ENSG00000171466_ZNF562	TC+S	FALSE	11	4-9-16-17-20-21-24-27-28-30-34	5.40075e-12	2.91424e-08
ENSG00000102554_KLF5	TC+S	FALSE	10	2-5-17-20-21-23-27-31-32-33	6.56697e-12	3.52646e-08
ENSG00000075624_ACTB	TC+S	FALSE	9	9-13-14-15-17-22-28-29-30	6.8355e-12	3.66793e-08
ENSG00000126709_IFI6	TC+S	FALSE	9	3-4-6-7-8-11-17-19-20	7.11802e-12	3.81526e-08
ENSG00000074657_ZNF532	TC+S	FALSE	8	4-9-17-21-22-27-28-29	7.1842e-12	3.84857e-08
ENSG00000147050_KDM6A	TC+S	FALSE	11	4-11-16-17-20-22-26-27-28-29-30	7.38515e-12	3.94884e-08
ENSG00000170619_COMMD5	TC+S	FALSE	9	4-11-17-19-22-24-27-29-30	8.21522e-12	4.38036e-08
ENSG00000188312_CENPP	TC+S	FALSE	11	2-4-11-17-19-20-21-22-27-29-31	8.2915e-12	4.41854e-08
ENSG00000070366_SMG6	TC+S	FALSE	8	4-11-17-22-27-28-30-34	8.59267e-12	4.57474e-08
ENSG00000110075_PPP6R3	TC+S	FALSE	11	1-4-9-16-17-19-20-22-27-28-30	9.03064e-12	4.80249e-08
ENSG00000142279_WTIP	wild.type	FALSE	13	2-3-5-6-8-9-10-12-13-17-22-27-28	1.12091e-11	5.924e-08
ENSG00000165288_BRWD3	TC+S	FALSE	8	9-12-16-17-20-23-27-32	1.19169e-11	6.28261e-08
ENSG00000167548_KMT2D	TC+S	FALSE	11	2-4-11-17-20-21-22-27-28-29-30	1.33077e-11	6.99055e-08
ENSG00000198093_ZNF649	TC	FALSE	11	2-5-9-12-16-17-19-20-23-27-32	1.3497e-11	7.08458e-08
ENSG00000062194_GPBP1	TC+S	FALSE	12	4-6-13-19-23-24-27-28-29-30-32-34	1.44954e-11	7.59558e-08
ENSG00000090924_PLEKHG2	TC+S	FALSE	11	6-7-8-13-14-15-17-27-28-29-30	1.5554e-11	8.13318e-08
ENSG00000119782_FKBP1B	TC+S	FALSE	11	2-9-17-20-21-22-27-28-29-32-33	1.59237e-11	8.3233e-08
ENSG00000102125_TAZ	TC+S	FALSE	7	4-11-17-22-27-28-29	1.61646e-11	8.44117e-08
ENSG00000177463_NR2C2	TC+S	FALSE	8	4-11-17-22-27-28-29-30	1.65835e-11	8.64662e-08
ENSG00000121879_PIK3CA	TC+S	FALSE	10	4-8-11-17-21-22-27-28-29-30	1.70594e-11	8.87598e-08
ENSG00000163625_WDFY3	TC+S	FALSE	11	2-11-17-18-20-22-27-28-29-30-36	1.74838e-11	9.09157e-08
ENSG00000119321_FKBP15	TC+S	FALSE	10	2-4-9-16-17-18-19-20-21-28	1.77154e-11	9.20669e-08
ENSG00000070190_DAPP1	TC+P	FALSE	12	3-4-10-16-17-23-24-25-26-27-28-29	1.84325e-11	9.5684e-08
ENSG00000213442_RPL18AP3	TC+S	FALSE	15	2-3-5-10-17-19-21-22-24-26-27-29-31-33-34	1.99275e-11	1.03165e-07
ENSG00000172264_MACROD2	TC+P	FALSE	7	5-10-18-23-24-27-33	2.01023e-11	1.04049e-07
ENSG00000099797_TECR	TC+PKS	FALSE	10	1-3-4-7-8-9-16-17-20-21	2.20272e-11	1.13572e-07
ENSG00000040608_RTN4R	TC+S	FALSE	12	2-3-6-7-8-13-15-17-22-28-29-30	2.24985e-11	1.15912e-07
ENSG00000176208_ATAD5	TC+S	FALSE	5	4-11-17-22-30	2.31391e-11	1.19027e-07
ENSG00000136425_CIB2	TC+S	FALSE	11	2-5-8-9-11-12-15-17-27-28-30	2.32828e-11	1.1972e-07
ENSG00000071537_SEL1L	TC+S	FALSE	7	4-11-17-21-22-28-29	2.49398e-11	1.27891e-07
ENSG00000117625_RCOR3	TC+S	FALSE	9	5-9-12-17-20-22-27-28-32	2.59377e-11	1.32827e-07
ENSG00000106080_FKBP14	TC+PS	FALSE	10	2-6-14-16-17-20-21-24-32-34	2.79742e-11	1.4278e-07
ENSG00000220848_RPS18P9	TC+S	FALSE	15	4-5-11-12-17-18-22-23-27-28-29-30-31-32-33	2.91209e-11	1.48342e-07
ENSG00000118007_STAG1	TC+S	FALSE	8	2-11-17-22-27-28-29-30	3.05132e-11	1.55098e-07
ENSG00000165949_IFI27	TC+S	FALSE	9	3-4-6-7-8-11-17-19-20	3.17134e-11	1.60946e-07
ENSG00000073614_KDM5A	TC+S	FALSE	9	2-9-11-16-17-19-20-27-30	3.19227e-11	1.61976e-07
ENSG00000122390_NAA60	TC+S	FALSE	9	4-11-17-21-22-27-28-29-35	3.43262e-11	1.73759e-07
ENSG00000023041_ZDHHC6	TC+S	FALSE	11	2-4-9-11-17-20-22-27-28-29-30	3.67614e-11	1.85682e-07
ENSG00000258441_LINC00641	TC+S	FALSE	8	2-5-9-16-17-20-27-28	3.87016e-11	1.95404e-07
ENSG00000263465_SRSF8	TC+S	FALSE	11	2-5-9-12-17-19-20-21-22-27-31	4.27745e-11	2.15284e-07
ENSG00000112559_MDFI	TC+S	FALSE	11	1-2-3-5-11-17-22-27-28-29-30	4.55931e-11	2.29014e-07
ENSG00000080839_RBL1	TC+S	FALSE	9	8-11-17-21-22-27-28-29-30	4.61444e-11	2.31691e-07
ENSG00000117758_STX12	TC+P	FALSE	11	3-10-16-17-20-23-24-27-28-32-33	4.79134e-11	2.40382e-07
ENSG00000164180_TMEM161B	TC+S	FALSE	9	4-11-17-19-20-21-22-27-29	4.81783e-11	2.41663e-07
ENSG00000008311_AASS	TC+S	FALSE	12	4-6-11-17-20-24-27-28-30-32-34-36	4.84121e-11	2.42787e-07
ENSG00000134909_ARHGAP32	TC+S	FALSE	7	4-11-17-22-27-28-29	4.89564e-11	2.45418e-07
ENSG00000123836_PFKFB2	TC+S	FALSE	8	4-11-17-20-21-27-28-29	4.93303e-11	2.47225e-07
ENSG00000157741_UBN2	TC+S	FALSE	11	4-9-12-16-17-20-23-27-28-30-32	5.19657e-11	2.59777e-07
ENSG00000116747_TROVE2	TC+S	FALSE	10	2-11-16-17-18-19-20-21-27-32	5.38582e-11	2.68753e-07
ENSG00000145241_CENPC	TC+S	FALSE	10	4-8-17-21-23-26-27-30-35-36	5.5204e-11	2.75247e-07
ENSG00000135378_PRRG4	TC+S	FALSE	13	5-6-11-18-19-23-24-27-28-29-30-32-34	5.73924e-11	2.85757e-07
ENSG00000102900_NUP93	TC+S	FALSE	12	4-5-6-7-11-17-19-20-22-27-28-30	5.79008e-11	2.88173e-07
ENSG00000164219_PGGT1B	TC+S	FALSE	12	4-7-11-14-15-17-20-21-27-28-32-33	5.875e-11	2.92105e-07
ENSG00000260257_RP5-1085F17.3	TC+S	FALSE	7	2-9-16-17-18-19-20	6.00921e-11	2.98538e-07
ENSG00000198198_SZT2	TC+S	FALSE	9	9-15-16-17-18-20-28-30-36	6.41686e-11	3.17891e-07
ENSG00000198466_ZNF587	TC+S	FALSE	8	16-17-20-24-27-28-32-34	6.42042e-11	3.18003e-07
ENSG00000168216_LMBRD1	TC+S	FALSE	10	4-17-20-21-24-27-28-29-34-35	6.55651e-11	3.24351e-07
ENSG00000152990_ADGRA3	TC+S	FALSE	9	4-5-11-17-22-27-28-29-33	6.73809e-11	3.33064e-07
ENSG00000136867_SLC31A2	TC+S	FALSE	7	4-17-22-27-28-29-30	7.1475e-11	3.52729e-07
ENSG00000275234_CTD-2396E7.11	TC+S	FALSE	8	4-11-17-22-27-28-29-30	7.20894e-11	3.55617e-07
ENSG00000163684_RPP14	TC+PKS	FALSE	11	4-8-15-16-17-21-23-27-33-35-36	7.27559e-11	3.58614e-07
ENSG00000247287_RP11-902B17.1	TC+S	FALSE	10	4-9-11-16-17-20-21-27-28-30	7.61767e-11	3.74866e-07
ENSG00000104325_DECR1	TC+S	FALSE	8	4-11-17-22-27-28-29-30	7.62055e-11	3.74931e-07
ENSG00000257315_ZBED6	TC+S	FALSE	8	2-9-11-16-17-19-20-21	8.3081e-11	4.07097e-07
ENSG00000113658_SMAD5	TC+S	FALSE	10	2-11-15-16-17-19-20-21-27-33	9.37406e-11	4.5811e-07
ENSG00000135828_RNASEL	TC+PS	FALSE	12	5-9-12-16-17-20-21-23-27-32-33-34	1.03605e-10	5.05075e-07
ENSG00000049239_H6PD	TC+S	FALSE	11	5-9-12-13-15-17-18-27-28-30-32	1.05277e-10	5.12805e-07
ENSG00000187720_THSD4	wild.type	FALSE	10	1-2-3-5-6-7-11-17-22-28	1.08493e-10	5.28034e-07
ENSG00000167196_FBXO22	TC+S	FALSE	9	1-6-11-17-24-27-28-29-30	1.18408e-10	5.74277e-07
ENSG00000155974_GRIP1	TC+S	FALSE	8	4-11-17-21-22-27-28-29	1.23215e-10	5.96114e-07
ENSG00000163820_FYCO1	TC+S	FALSE	11	4-8-11-17-20-21-22-27-28-32-33	1.27936e-10	6.1793e-07
ENSG00000110906_KCTD10	TC+S	FALSE	8	4-11-13-17-19-22-29-30	1.31105e-10	6.32319e-07
ENSG00000214753_HNRNPUL2	TC+S	FALSE	8	9-12-17-22-27-28-29-30	1.32404e-10	6.38296e-07
ENSG00000118961_LDAH	TC+S	FALSE	8	4-11-17-19-22-27-29-30	1.32912e-10	6.40505e-07
ENSG00000169136_ATF5	TC+PKS	FALSE	11	7-8-10-11-13-14-15-21-32-33-35	1.39855e-10	6.71864e-07
ENSG00000264538_SUZ12P1	TC+S	FALSE	9	4-11-14-17-20-22-27-28-30	1.4153e-10	6.79486e-07
ENSG00000156931_VPS8	TC+S	FALSE	9	4-11-17-22-23-27-28-29-32	1.46756e-10	7.03989e-07
ENSG00000130749_ZC3H4	TC+S	FALSE	10	2-4-9-17-18-19-20-22-27-29	1.49965e-10	7.1878e-07
ENSG00000090905_TNRC6A	TC+S	FALSE	10	4-11-16-17-18-20-26-28-30-33	1.58218e-10	7.57389e-07
ENSG00000155363_MOV10	TC+S	FALSE	6	4-11-17-22-28-29	1.74838e-10	8.33801e-07
ENSG00000135870_RC3H1	TC+S	FALSE	13	3-4-10-11-16-17-23-24-26-27-28-30-34	1.75391e-10	8.36265e-07
ENSG00000178381_ZFAND2A	TC+S	FALSE	8	4-11-17-22-27-28-29-30	1.76174e-10	8.39819e-07
ENSG00000170832_USP32	TC+S	FALSE	9	4-5-11-17-22-27-28-29-30	1.87106e-10	8.90061e-07
ENSG00000130813_C19orf66	TC+S	FALSE	6	4-17-22-27-28-30	1.91346e-10	9.09748e-07
ENSG00000130827_PLXNA3	TC+S	FALSE	7	9-17-19-21-22-27-29	2.03284e-10	9.64785e-07
ENSG00000166439_RNF169	TC+S	FALSE	11	6-8-15-17-24-26-28-29-30-31-33	2.16899e-10	1.02745e-06
ENSG00000107938_EDRF1	TC+S	FALSE	10	4-8-11-14-15-17-20-21-22-27	2.17393e-10	1.02957e-06
ENSG00000155621_C9orf85	TC+S	FALSE	10	4-12-13-17-23-27-28-29-32-33	2.18458e-10	1.03396e-06
ENSG00000116406_EDEM3	TC+PKS	FALSE	8	4-8-11-15-17-21-33-36	2.19262e-10	1.03755e-06
ENSG00000168264_IRF2BP2	TC+PKS	FALSE	8	8-17-21-26-28-33-35-36	2.24809e-10	1.06312e-06
ENSG00000197442_MAP3K5	wild.type	FALSE	11	1-2-6-8-16-17-20-21-24-28-34	2.2572e-10	1.06708e-06
ENSG00000185684_EP400NL	TC+S	FALSE	8	4-11-17-20-21-22-27-28	2.31067e-10	1.09041e-06
ENSG00000128731_HERC2	TC+PS	FALSE	11	2-9-11-14-16-17-18-19-20-21-25	2.40472e-10	1.13431e-06
ENSG00000087111_PIGS	TC+S	FALSE	11	4-12-15-17-23-24-26-27-28-30-36	2.47249e-10	1.16553e-06
ENSG00000125386_FAM193A	TC+S	FALSE	9	2-4-16-17-20-27-28-29-30	2.5481e-10	1.1999e-06
ENSG00000224470_ATXN1L	TC+S	FALSE	8	4-9-17-19-22-27-29-30	2.74359e-10	1.28894e-06
ENSG00000132326_PER2	TC+S	FALSE	8	2-9-16-17-20-21-27-33	3.2054e-10	1.49917e-06
ENSG00000117360_PRPF3	TC+S	FALSE	13	1-3-4-9-13-14-15-16-17-24-25-26-30	3.33096e-10	1.55622e-06
ENSG00000172534_HCFC1	TC+S	FALSE	10	4-9-10-17-18-19-22-23-29-30	3.38161e-10	1.579e-06
ENSG00000065883_CDK13	TC+S	FALSE	11	10-11-16-17-23-24-26-27-28-29-30	3.63762e-10	1.6944e-06
ENSG00000118620_ZNF430	TC+S	FALSE	8	4-11-17-22-27-28-29-33	3.78947e-10	1.76248e-06
ENSG00000107821_KAZALD1	TC+S	FALSE	9	4-11-17-20-21-22-27-28-32	3.82015e-10	1.7756e-06
ENSG00000132950_ZMYM5	TC+PKS	FALSE	10	4-8-11-15-17-21-26-27-33-35	3.83259e-10	1.78062e-06
ENSG00000102984_ZNF821	TC+S	FALSE	8	4-11-17-22-27-28-29-30	3.83826e-10	1.78249e-06
ENSG00000081019_RSBN1	TC+S	FALSE	8	2-16-17-19-20-30-35-36	3.8709e-10	1.79649e-06
ENSG00000010030_ETV7	TC+S	FALSE	12	2-5-8-9-15-17-20-22-27-28-30-36	3.89945e-10	1.80895e-06
ENSG00000168061_SAC3D1	TC+S	FALSE	10	2-3-7-8-10-17-22-24-29-30	4.07032e-10	1.88415e-06
ENSG00000143409_FAM63A	TC+S	FALSE	13	4-5-6-11-12-13-17-27-28-29-30-32-34	4.07703e-10	1.88655e-06
ENSG00000215271_HOMEZ	TC+S	FALSE	8	2-11-13-17-19-20-21-22	4.20896e-10	1.94538e-06
ENSG00000253846_PCDHGA10	TC+S	FALSE	11	11-15-17-21-22-26-27-28-29-33-36	4.81543e-10	2.21028e-06
ENSG00000115993_TRAK2	TC	FALSE	8	2-9-12-17-20-21-27-32	4.84387e-10	2.22091e-06
ENSG00000110429_FBXO3	TC+S	FALSE	10	4-11-17-20-22-27-28-29-30-32	5.27779e-10	2.40931e-06
ENSG00000091039_OSBPL8	TC+S	FALSE	11	4-11-16-17-20-21-27-28-30-32-33	5.67173e-10	2.5795e-06
ENSG00000167799_NUDT8	TC+S	FALSE	9	2-9-16-17-19-20-21-27-33	5.84163e-10	2.6521e-06
ENSG00000166401_SERPINB8	TC+S	FALSE	8	4-11-17-22-27-28-29-30	6.35003e-10	2.87339e-06
ENSG00000186300_ZNF555	TC+S	FALSE	8	4-11-17-27-28-29-30-32	6.713e-10	3.03293e-06
ENSG00000186314_PRELID2	wild.type	FALSE	10	2-5-9-12-16-17-20-21-32-33	7.02651e-10	3.16966e-06
ENSG00000055332_EIF2AK2	TC+S	FALSE	5	4-11-16-17-29	7.90751e-10	3.55126e-06
ENSG00000075407_ZNF37A	wild.type	FALSE	8	2-5-9-12-17-20-27-32	8.117e-10	3.63642e-06
ENSG00000272944_CTD-2308L22.1	TC+S	FALSE	6	11-17-20-21-27-28	8.22482e-10	3.6839e-06
ENSG00000231312_AC007246.3	TC+S	FALSE	10	4-10-11-15-17-22-27-28-29-30	8.30044e-10	3.71528e-06
ENSG00000118260_CREB1	TC+S	FALSE	13	4-8-11-17-21-22-26-27-28-29-33-35-36	8.60977e-10	3.8434e-06
ENSG00000132205_EMILIN2	TC+S	FALSE	6	11-19-27-28-29-30	9.70444e-10	4.30877e-06
ENSG00000164576_SAP30L	TC	FALSE	10	5-9-12-17-18-23-27-31-32-33	9.70465e-10	4.30877e-06
ENSG00000071073_MGAT4A	TC+P	FALSE	7	2-6-16-17-24-28-34	9.88247e-10	4.38387e-06
ENSG00000109756_RAPGEF2	TC+S	FALSE	8	4-10-11-12-14-15-16-17	1.07729e-09	4.767e-06
ENSG00000066379_ZNRD1	TC+S	FALSE	7	4-11-17-22-27-28-30	1.08206e-09	4.78486e-06
ENSG00000186106_ANKRD46	TC+S	FALSE	10	4-11-12-17-22-27-28-29-32-33	1.08328e-09	4.78917e-06
ENSG00000143442_POGZ	TC+S	FALSE	7	2-11-16-17-20-30-36	1.12334e-09	4.9573e-06
ENSG00000169914_OTUD3	TC+S	FALSE	8	11-16-17-18-20-21-27-28	1.13364e-09	4.99934e-06
ENSG00000095066_HOOK2	TC+S	FALSE	8	4-8-11-17-21-22-27-28	1.13728e-09	5.01315e-06
ENSG00000102312_PORCN	TC+S	FALSE	10	5-6-9-12-13-17-27-28-32-33	1.14003e-09	5.02413e-06
ENSG00000188211_NCR3LG1	TC+S	FALSE	11	3-4-7-11-14-16-17-20-27-28-34	1.1789e-09	5.18718e-06
ENSG00000197024_ZNF398	TC+S	FALSE	8	4-11-17-22-27-28-29-30	1.18675e-09	5.21931e-06
ENSG00000188647_PTAR1	TC+S	FALSE	10	4-8-11-17-19-20-21-22-27-33	1.19574e-09	5.25648e-06
ENSG00000185033_SEMA4B	TC+PKS	FALSE	5	2-15-17-21-35	1.21449e-09	5.33162e-06
ENSG00000151422_FER	TC+S	FALSE	10	5-6-8-23-24-26-27-28-30-32	1.23002e-09	5.39855e-06
ENSG00000143437_ARNT	TC+PKS	FALSE	12	2-5-12-16-17-20-21-23-27-31-32-33	1.2514e-09	5.48613e-06
ENSG00000111203_ITFG2	TC+S	FALSE	10	2-11-17-19-20-22-27-28-29-30	1.28879e-09	5.64233e-06
ENSG00000172292_CERS6	TC+S	FALSE	8	2-11-16-17-21-27-28-29	1.30275e-09	5.69776e-06
ENSG00000181097_RP11-429J17.2	TC	FALSE	7	2-9-17-18-19-20-32	1.37076e-09	5.97928e-06
ENSG00000074603_DPP8	TC+P	FALSE	9	3-10-16-23-24-27-32-33-35	1.37102e-09	5.97928e-06
ENSG00000253729_PRKDC	TC+S	FALSE	6	11-17-19-21-22-29	1.44376e-09	6.28182e-06
ENSG00000152782_PANK1	TC+S	FALSE	8	4-11-17-22-27-28-29-30	1.51285e-09	6.56879e-06
ENSG00000106723_SPIN1	TC+S	FALSE	7	4-11-17-22-27-28-30	1.51958e-09	6.59649e-06
ENSG00000001626_CFTR	TC+S	FALSE	14	2-3-5-8-11-17-20-22-25-27-28-30-32-36	1.76457e-09	7.62472e-06
ENSG00000137817_PARP6	TC+S	FALSE	8	2-9-10-12-17-21-22-27	1.82719e-09	7.88252e-06
ENSG00000170836_PPM1D	TC+S	FALSE	5	17-19-20-22-30	2.03156e-09	8.73166e-06
ENSG00000137266_SLC22A23	TC+S	FALSE	9	2-6-16-17-23-24-27-28-29	2.03738e-09	8.75259e-06
ENSG00000100296_THOC5	TC+S	FALSE	10	4-6-11-17-22-27-28-29-30-34	2.08226e-09	8.93288e-06
ENSG00000135365_PHF21A	TC+P	FALSE	9	2-5-9-12-16-17-20-23-32	2.13508e-09	9.15308e-06
ENSG00000185129_PURA	TC+P	FALSE	11	5-16-17-20-23-24-26-27-30-32-36	2.14406e-09	9.18944e-06
ENSG00000060762_MPC1	TC+S	FALSE	9	4-11-14-15-17-27-28-34-35	2.21448e-09	9.48019e-06
ENSG00000213516_RBMXL1	TC+S	FALSE	7	11-16-17-19-20-27-28	2.23485e-09	9.56071e-06
ENSG00000134644_PUM1	TC+S	FALSE	11	4-6-7-8-11-17-19-20-27-31-32	2.92926e-09	1.23878e-05
ENSG00000148200_NR6A1	TC+S	FALSE	9	4-16-17-20-23-27-28-30-32	3.34266e-09	1.40726e-05
ENSG00000157240_FZD1	TC+S	FALSE	7	4-11-17-22-27-29-30	3.75705e-09	1.57608e-05
ENSG00000159592_GPBP1L1	TC+S	FALSE	8	12-16-17-23-27-28-29-32	3.88837e-09	1.62923e-05
ENSG00000086758_HUWE1	TC+S	FALSE	11	4-9-16-17-18-20-22-27-28-29-30	4.00536e-09	1.67624e-05
ENSG00000112146_FBXO9	TC+S	FALSE	8	4-11-17-20-22-27-28-29	4.27958e-09	1.78672e-05
ENSG00000272106_RP11-345P4.9	TC+S	FALSE	7	4-17-20-27-28-30-36	4.34545e-09	1.81292e-05
ENSG00000125170_DOK4	TC	FALSE	6	2-9-17-19-21-26	4.37375e-09	1.82254e-05
ENSG00000108669_CYTH1	TC+S	FALSE	6	4-17-22-27-28-29	4.55251e-09	1.89567e-05
ENSG00000161021_MAML1	TC+S	FALSE	8	4-17-19-21-22-27-29-31	4.81201e-09	2.00035e-05
ENSG00000078699_CBFA2T2	TC+S	FALSE	7	4-11-17-21-22-27-29	4.86271e-09	2.01948e-05
ENSG00000068438_FTSJ1	TC+S	FALSE	8	2-6-8-17-18-28-30-33	4.93698e-09	2.04885e-05
ENSG00000122482_ZNF644	TC+S	FALSE	6	4-11-17-19-22-27	5.11659e-09	2.11725e-05
ENSG00000156976_EIF4A2	TC+PKS	FALSE	9	16-17-20-21-23-27-28-32-33	5.34224e-09	2.20688e-05
ENSG00000155367_PPM1J	TC+S	FALSE	5	17-22-27-28-35	5.46764e-09	2.2565e-05
ENSG00000267519_MIR24-2	TC+S	FALSE	6	1-4-8-17-22-29	5.78562e-09	2.38368e-05
ENSG00000271430_RP3-368A4.5	TC+S	FALSE	7	11-12-17-18-22-28-30	5.98635e-09	2.46398e-05
ENSG00000137070_IL11RA	TC	FALSE	6	9-16-17-19-20-21	6.32317e-09	2.59629e-05
ENSG00000136636_KCTD3	TC+S	FALSE	6	2-9-17-20-21-27	6.34985e-09	2.60598e-05
ENSG00000149311_ATM	TC+S	FALSE	9	11-14-17-20-27-28-30-34-36	6.67995e-09	2.73678e-05
ENSG00000171723_GPHN	TC+S	FALSE	5	2-17-19-20-21	7.27138e-09	2.96891e-05
ENSG00000011405_PIK3C2A	TC+S	FALSE	5	16-17-20-21-27	7.27235e-09	2.96891e-05
ENSG00000140835_CHST4	TC+S	FALSE	5	2-9-17-19-20	7.48089e-09	3.04622e-05
ENSG00000212747_FAM127C	TC+S	FALSE	9	5-9-12-17-22-27-29-31-33	8.0376e-09	3.26568e-05
ENSG00000185278_ZBTB37	TC+S	FALSE	8	16-17-20-26-27-28-30-36	8.07957e-09	3.28031e-05
ENSG00000166436_TRIM66	TC+S	FALSE	9	2-11-16-17-20-27-28-30-32	8.29524e-09	3.36372e-05
ENSG00000105556_MIER2	TC+S	FALSE	10	5-7-12-17-23-27-28-29-32-33	8.41052e-09	3.40626e-05
ENSG00000129946_SHC2	wild.type	FALSE	8	1-2-3-6-15-21-26-35	8.4262e-09	3.41177e-05
ENSG00000108654_DDX5	TC+S	FALSE	6	11-14-17-20-27-32	8.74836e-09	3.53259e-05
ENSG00000134698_AGO4	TC+S	FALSE	11	9-12-16-17-19-20-21-23-27-28-33	8.78764e-09	3.54757e-05
ENSG00000163945_UVSSA	TC+S	FALSE	6	4-11-17-20-21-27	9.34158e-09	3.75718e-05
ENSG00000279838_RP4-635A23.6	TC+S	FALSE	9	2-9-12-16-17-20-27-32-36	9.41822e-09	3.78612e-05
ENSG00000160710_ADAR	TC+S	FALSE	6	2-9-17-19-20-21	9.75307e-09	3.91683e-05
ENSG00000148297_MED22	TC+S	FALSE	6	4-17-19-22-24-30	1.04912e-08	4.19963e-05
ENSG00000154710_RABGEF1	TC+S	FALSE	6	4-17-22-27-28-29	1.05842e-08	4.23475e-05
ENSG00000139174_PRICKLE1	wild.type	FALSE	8	2-5-6-17-21-27-28-35	1.15234e-08	4.58518e-05
ENSG00000175104_TRAF6	TC+S	FALSE	8	4-11-17-21-22-27-28-29	1.2235e-08	4.8573e-05
ENSG00000109536_FRG1	wild.type	FALSE	8	2-3-8-17-22-29-30-36	1.28157e-08	5.07756e-05
ENSG00000158286_RNF207	TC+S	FALSE	10	5-9-12-17-20-22-27-28-32-34	1.41152e-08	5.56704e-05
ENSG00000176542_USF3	TC+S	FALSE	6	10-11-16-17-20-21	1.42703e-08	5.62107e-05
ENSG00000226179_LINC00685	TC+S	FALSE	4	9-17-19-20	1.53317e-08	6.02691e-05
ENSG00000163374_YY1AP1	TC+S	FALSE	8	4-11-17-22-27-28-29-30	1.53881e-08	6.04599e-05
ENSG00000280128_XXbac-BPG283O16.9	TC+P	FALSE	9	10-14-16-17-20-23-24-32-34	1.61552e-08	6.32961e-05
ENSG00000173065_FAM222B	TC+S	FALSE	11	3-4-10-11-16-17-24-27-28-29-30	1.61719e-08	6.33454e-05
ENSG00000163867_ZMYM6	TC+S	FALSE	8	4-11-17-22-27-28-29-30	1.64247e-08	6.43025e-05
ENSG00000130489_SCO2	TC+S	FALSE	5	2-9-17-20-25	1.67497e-08	6.54745e-05
ENSG00000061987_MON2	TC+S	FALSE	5	17-20-27-28-30	1.75617e-08	6.85259e-05
ENSG00000068079_IFI35	TC+S	FALSE	7	4-11-17-22-27-29-30	1.76489e-08	6.88307e-05
ENSG00000079134_THOC1	TC+S	FALSE	7	11-13-14-15-17-27-29	1.89831e-08	7.37303e-05
ENSG00000169026_MFSD7	TC+S	FALSE	6	4-17-22-28-29-30	1.93123e-08	7.48914e-05
ENSG00000273015_RP11-352M15.2	TC+S	FALSE	7	12-17-23-27-28-30-32	2.00837e-08	7.77037e-05
ENSG00000188811_NHLRC3	TC+P	FALSE	8	3-4-16-17-23-24-27-28	2.08912e-08	8.07025e-05
ENSG00000130303_BST2	TC+S	FALSE	6	7-9-17-20-30-36	2.23209e-08	8.58461e-05
ENSG00000111790_FGFR1OP2	TC+S	FALSE	7	4-11-17-19-22-27-29	2.25684e-08	8.6753e-05
ENSG00000149577_SIDT2	TC+S	FALSE	7	12-17-21-23-27-31-33	2.25754e-08	8.67571e-05
ENSG00000204946_ZNF783	TC+S	FALSE	8	5-12-17-20-22-25-27-32	2.27037e-08	8.72277e-05
ENSG00000162231_NXF1	TC+S	FALSE	6	11-17-22-27-28-30	2.33604e-08	8.96105e-05
ENSG00000185880_TRIM69	TC+S	FALSE	10	2-8-9-15-16-17-18-19-20-21	2.34482e-08	8.99237e-05
ENSG00000134882_UBAC2	TC+S	FALSE	7	4-17-21-22-27-29-33	2.37281e-08	9.08787e-05
ENSG00000137770_CTDSPL2	TC	FALSE	6	9-12-23-27-31-32	2.44683e-08	9.34935e-05
ENSG00000167508_MVD	TC+S	FALSE	8	4-10-11-17-24-27-28-34	2.50858e-08	9.57024e-05
ENSG00000101901_ALG13	TC+S	FALSE	6	11-16-17-20-29-30	2.55825e-08	9.73927e-05
ENSG00000102606_ARHGEF7	TC+PKS	FALSE	7	13-15-16-17-19-20-21	2.58035e-08	9.82083e-05
ENSG00000185745_IFIT1	TC+S	FALSE	5	4-6-11-17-22	2.63493e-08	0.000100206
ENSG00000197238_HIST1H4J	TC+S	FALSE	8	9-12-15-17-20-27-32-36	2.8854e-08	0.000109299
ENSG00000162924_REL	wild.type	FALSE	5	2-9-16-17-20	3.04846e-08	0.00011511
ENSG00000168404_MLKL	TC+S	FALSE	7	4-9-16-17-27-28-30	3.0521e-08	0.000115217
ENSG00000129317_PUS7L	TC+S	FALSE	8	1-11-14-17-22-27-28-30	3.08627e-08	0.000116414
ENSG00000004766_VPS50	TC+S	FALSE	6	11-17-22-28-29-30	3.24489e-08	0.000122073
ENSG00000181873_IBA57	TC+S	FALSE	8	2-9-12-17-20-22-27-32	3.25056e-08	0.000122221
ENSG00000116830_TTF2	TC+S	FALSE	8	4-11-17-22-27-28-29-30	3.27652e-08	0.000123066
ENSG00000049245_VAMP3	TC+S	FALSE	7	4-17-22-27-28-29-33	3.35095e-08	0.000125661
ENSG00000076770_MBNL3	TC+S	FALSE	6	2-17-22-27-28-29	3.68603e-08	0.000137858
ENSG00000138646_HERC5	TC+S	FALSE	5	4-7-8-17-22	3.79822e-08	0.000141446
ENSG00000069493_CLEC2D	TC+S	FALSE	8	2-9-13-16-17-27-28-30	3.84011e-08	0.00014289
ENSG00000167524_SGK494	TC+S	FALSE	7	4-11-17-22-27-28-29	3.91908e-08	0.00014575
ENSG00000071553_ATP6AP1	TC+S	FALSE	7	12-13-17-27-28-32-33	4.09481e-08	0.000151836
ENSG00000156413_FUT6	TC+S	FALSE	4	16-17-20-21	4.20483e-08	0.000155663
ENSG00000242086_LINC00969	TC+P	FALSE	6	13-16-23-24-26-28	4.28144e-08	0.00015837
ENSG00000163960_UBXN7	TC+P	FALSE	6	9-16-17-19-20-35	4.49351e-08	0.000165855
ENSG00000198799_LRIG2	TC+S	FALSE	4	16-17-20-21	4.69151e-08	0.000172775
ENSG00000131127_ZNF141	TC+S	FALSE	8	4-12-17-18-23-27-31-32	5.05466e-08	0.0001849
ENSG00000184983_NDUFA6	TC+S	FALSE	7	2-9-16-17-20-27-32	5.50787e-08	0.000200927
ENSG00000111880_RNGTT	TC+S	FALSE	8	4-11-17-22-27-28-29-30	5.60388e-08	0.000204037
ENSG00000204371_EHMT2	TC+S	FALSE	8	9-12-17-22-27-29-30-31	6.18382e-08	0.000223978
ENSG00000259891_CTA-204B4.2	TC+S	FALSE	6	16-17-19-20-30-36	6.57747e-08	0.000237052
ENSG00000229334_AC046143.3	TC+S	FALSE	6	4-11-17-19-20-22	6.78025e-08	0.000243818
ENSG00000225484_NUTM2B-AS1	TC+S	FALSE	6	16-17-24-26-28-30	7.57274e-08	0.000271104
ENSG00000167881_SRP68	TC+S	FALSE	4	9-17-20-30	7.67341e-08	0.000274478
ENSG00000184402_SS18L1	TC+S	FALSE	8	4-11-17-19-27-29-30-34	8.22111e-08	0.000292589
ENSG00000166747_AP1G1	TC+S	FALSE	5	3-4-17-28-30	8.25171e-08	0.000293596
ENSG00000280152_RP11-331F4.5	TC+PS	FALSE	8	1-7-8-9-17-20-21-32	8.40619e-08	0.000298672
ENSG00000111335_OAS2	TC+S	FALSE	6	4-16-17-20-27-30	8.72958e-08	0.000309725
ENSG00000213593_TMX2	TC+S	FALSE	6	4-11-17-27-28-29	8.91718e-08	0.000315757
ENSG00000235859_AC006978.6	TC+S	FALSE	8	4-11-17-20-22-27-29-30	9.12964e-08	0.000322368
ENSG00000159140_SON	TC+S	FALSE	6	16-17-20-26-30-36	9.25979e-08	0.0003265
ENSG00000161813_LARP4	TC+P	FALSE	3	10-16-24	9.65318e-08	0.00033902
ENSG00000132256_TRIM5	TC+S	FALSE	5	7-14-17-20-34	9.6768e-08	0.000339647
ENSG00000090989_EXOC1	TC+S	FALSE	6	16-17-18-19-20-21	1.00032e-07	0.000350211
ENSG00000023892_DEF6	TC+S	FALSE	8	5-8-17-27-28-30-32-36	1.00446e-07	0.000351562
ENSG00000143033_MTF2	TC+S	FALSE	5	16-17-20-28-30	1.02081e-07	0.000356977
ENSG00000100258_LMF2	TC+S	FALSE	9	5-12-22-27-28-31-32-33-34	1.0712e-07	0.000372992
ENSG00000063978_RNF4	TC+S	FALSE	4	17-21-28-35	1.13498e-07	0.000394063
ENSG00000170949_ZNF160	TC+P	FALSE	6	2-8-16-17-24-26	1.14225e-07	0.000396475
ENSG00000105341_ATP5SL	wild.type	FALSE	7	2-3-5-8-9-17-20	1.15278e-07	0.000399671
ENSG00000274925_CTD-2547G23.4	TC+S	FALSE	7	4-11-17-22-27-29-30	1.21773e-07	0.000420604
ENSG00000170631_ZNF16	TC+S	FALSE	9	2-9-11-17-22-27-28-29-30	1.24302e-07	0.000428719
ENSG00000136856_SLC2A8	TC+PS	FALSE	8	7-14-20-25-27-28-32-34	1.25456e-07	0.00043207
ENSG00000037637_FBXO42	TC+S	FALSE	6	17-20-22-27-28-30	1.26096e-07	0.00043415
ENSG00000105186_ANKRD27	TC+S	FALSE	8	4-8-11-17-22-27-28-29	1.50651e-07	0.000513417
ENSG00000146263_MMS22L	TC+S	FALSE	8	15-17-26-27-28-30-33-36	1.58577e-07	0.00053932
ENSG00000189144_ZNF573	TC+S	FALSE	7	9-17-20-27-30-32-36	1.58851e-07	0.000539935
ENSG00000127989_MTERF1	TC+PS	FALSE	8	10-11-14-17-20-27-32-34	1.64805e-07	0.000559183
ENSG00000139645_ANKRD52	TC+S	FALSE	7	4-11-17-18-28-30-31	1.89535e-07	0.000637405
ENSG00000133059_DSTYK	TC+S	FALSE	9	8-9-12-15-17-26-27-28-30	2.09794e-07	0.000702599
ENSG00000104375_STK3	TC+S	FALSE	6	4-11-17-21-22-27	2.11881e-07	0.000709379
ENSG00000214425_LRRC37A4P	TC+S	FALSE	7	2-9-16-17-20-27-28	2.1829e-07	0.000729745
ENSG00000148634_HERC4	TC+S	FALSE	4	11-17-28-35	2.25227e-07	0.000750456
ENSG00000196544_BORCS6	TC+S	FALSE	5	12-27-28-32-33	2.39142e-07	0.000792994
ENSG00000119682_AREL1	TC+S	FALSE	8	4-11-17-22-27-28-29-30	2.44195e-07	0.000808529
ENSG00000107672_NSMCE4A	TC+S	FALSE	5	9-16-17-19-20	2.51963e-07	0.000832235
ENSG00000124659_TBCC	TC+S	FALSE	6	10-12-22-27-30-31	2.61514e-07	0.000860642
ENSG00000175387_SMAD2	TC+S	FALSE	6	5-6-12-17-27-28	2.66885e-07	0.000876985
ENSG00000176715_ACSF3	TC+S	FALSE	6	16-17-20-21-27-28	2.88378e-07	0.000944726
ENSG00000117000_RLF	TC+S	FALSE	6	3-4-5-7-17-28	2.9127e-07	0.000953618

## Sheet: Module 4 (Green)
gene	peak	pwa	pwn	pws	pval	padj
ENSG00000181019_NQO1	TC+K	FALSE	34	2-3-4-5-6-7-8-9-10-11-12-13-15-16-17-18-19-20-21-22-23-24-25-26-27-28-29-30-31-32-33-34-35-36	2.7474e-97	3.32573e-93
ENSG00000142168_SOD1	TC+K	FALSE	32	2-3-4-5-6-7-8-9-10-11-12-13-15-16-17-18-19-20-21-22-23-24-25-27-28-29-30-32-33-34-35-36	8.61843e-79	1.04007e-74
ENSG00000188010_MORN2	TC+K	FALSE	27	2-3-4-7-8-9-10-11-15-16-17-18-19-20-21-22-23-24-25-26-27-28-29-30-33-35-36	8.71083e-77	1.05044e-72
ENSG00000113924_HGD	TC+PK	FALSE	34	2-3-4-5-6-7-8-9-10-11-12-13-14-15-16-17-18-19-20-21-22-23-24-26-27-28-29-30-31-32-33-34-35-36	1.47512e-76	1.77856e-72
ENSG00000120885_CLU	TC+K	FALSE	33	2-3-4-5-6-7-8-9-10-11-12-13-14-15-16-17-18-19-20-21-22-24-25-26-27-28-29-30-31-32-33-35-36	1.03097e-74	1.24139e-70
ENSG00000151491_EPS8	TC+PK	FALSE	24	2-4-5-6-8-9-11-12-13-15-16-17-20-22-23-24-26-27-28-29-30-32-34-36	2.08374e-71	2.49966e-67
ENSG00000164237_CMBL	TC+K	FALSE	30	2-4-5-6-8-9-11-12-13-15-16-17-18-19-20-21-22-23-24-26-27-28-29-30-31-32-33-34-35-36	9.49995e-71	1.13876e-66
ENSG00000102174_PHEX	TC+K	FALSE	34	1-2-3-4-5-6-8-9-10-11-12-13-14-15-16-17-18-19-20-21-22-23-24-25-27-28-29-30-31-32-33-34-35-36	2.93359e-69	3.50593e-65
ENSG00000136861_CDK5RAP2	TC+K	FALSE	31	2-4-5-6-7-8-9-11-12-13-14-15-16-17-19-20-21-22-23-24-25-26-27-28-29-30-32-33-34-35-36	4.22322e-67	5.02816e-63
ENSG00000113532_ST8SIA4	TC+K	FALSE	30	2-4-5-6-8-9-11-12-13-15-16-17-18-19-20-21-22-23-24-26-27-28-29-30-31-32-33-34-35-36	1.77915e-64	2.10669e-60
ENSG00000116701_NCF2	TC+K	FALSE	29	2-4-5-6-8-9-11-12-13-15-16-17-18-19-20-21-22-23-24-25-26-27-28-30-31-32-33-34-36	3.20005e-63	3.77606e-59
ENSG00000214456_PLIN5	TC+K	FALSE	29	2-4-5-7-8-9-11-12-15-16-17-18-19-20-21-22-23-25-26-27-28-29-30-31-32-33-34-35-36	3.69793e-63	4.36281e-59
ENSG00000248144_ADH1C	TC+K	FALSE	26	2-4-5-6-8-9-11-12-13-16-17-19-20-21-22-23-24-27-28-29-30-31-32-33-34-35	3.81513e-63	4.50033e-59
ENSG00000119888_EPCAM	TC+K	FALSE	31	2-3-4-5-6-7-8-9-10-11-12-13-14-15-16-17-19-20-21-22-23-25-27-28-29-30-31-32-33-34-36	6.45251e-63	7.60687e-59
ENSG00000131389_SLC6A6	TC+K	FALSE	30	2-3-4-5-6-8-9-10-11-12-13-15-16-17-19-20-21-22-23-25-26-27-28-29-30-31-32-33-34-36	6.94766e-62	8.1635e-58
ENSG00000232079_AL035610.1	TC+K	FALSE	28	2-4-5-6-9-11-12-13-14-16-17-18-19-20-21-22-23-24-25-27-28-29-30-31-32-33-34-35	5.28059e-61	6.19044e-57
ENSG00000110777_POU2AF1	TC+K	FALSE	28	2-4-5-6-7-9-11-12-13-14-16-17-19-20-21-22-23-25-26-27-28-29-30-31-32-33-34-35	8.05055e-61	9.43524e-57
ENSG00000095321_CRAT	TC+PK	FALSE	30	2-4-5-6-7-8-9-11-12-13-14-15-16-17-18-20-22-23-24-25-26-27-28-29-30-31-32-33-34-36	1.58676e-60	1.8581e-56
ENSG00000196167_COLCA1	TC+K	FALSE	29	1-2-4-5-6-7-9-10-11-12-13-16-17-19-20-21-22-23-24-25-27-28-29-30-31-32-33-34-35	2.87363e-60	3.36359e-56
ENSG00000109814_UGDH	TC+K	FALSE	25	2-3-5-6-8-9-10-12-16-17-18-19-20-21-22-23-24-25-26-27-28-31-32-33-34	1.96876e-59	2.29853e-55
ENSG00000196502_SULT1A1	TC+K	FALSE	31	2-3-4-5-6-8-9-10-11-12-13-15-16-17-18-19-20-21-22-23-24-25-27-28-29-30-31-32-33-34-36	3.9273e-59	4.58041e-55
ENSG00000137941_TTLL7	TC+K	FALSE	29	2-3-4-5-6-7-8-9-10-11-12-13-15-16-17-19-20-21-22-23-25-27-28-29-30-31-32-33-34	7.03125e-59	8.19492e-55
ENSG00000198736_MSRB1	TC+K	FALSE	26	2-4-5-6-9-11-12-14-16-17-18-19-20-21-22-23-24-27-28-29-30-31-32-33-34-35	1.63769e-58	1.90726e-54
ENSG00000117448_AKR1A1	TC+PK	FALSE	25	2-4-5-6-8-9-11-12-13-15-16-17-20-22-23-24-26-27-28-29-30-32-33-34-36	1.255e-57	1.45756e-53
ENSG00000104723_TUSC3	TC+K	FALSE	31	2-3-4-5-6-8-9-10-11-12-13-14-15-16-17-18-19-20-21-22-24-25-26-27-28-29-30-31-32-33-36	1.13023e-56	1.30836e-52
ENSG00000071242_RPS6KA2	TC+K	FALSE	26	1-2-3-4-5-6-7-11-13-14-15-17-19-20-21-22-24-25-26-27-28-29-30-31-32-33	3.2056e-56	3.706e-52
ENSG00000105929_ATP6V0A4	TC+K	FALSE	28	2-4-5-6-8-9-11-12-13-15-16-17-19-20-21-22-23-24-26-27-28-29-30-32-33-34-35-36	1.43399e-55	1.65454e-51
ENSG00000110958_PTGES3	TC+K	FALSE	30	1-2-3-4-5-8-9-11-13-14-15-16-17-18-19-20-21-22-24-25-26-27-28-29-30-31-32-33-35-36	2.1756e-55	2.50782e-51
ENSG00000248771_LINC01207	TC+PK	FALSE	31	2-3-4-5-6-7-8-9-10-11-12-13-14-15-16-17-19-20-21-22-23-26-27-28-29-30-31-32-33-35-36	4.02544e-55	4.6353e-51
ENSG00000112576_CCND3	TC+K	FALSE	26	2-4-5-6-9-11-12-13-16-17-18-19-20-21-22-23-24-27-28-29-30-31-32-33-34-35	1.16193e-53	1.33076e-49
ENSG00000042286_AIFM2	TC+PK	FALSE	29	2-3-5-6-7-8-9-11-12-13-15-16-17-20-21-22-23-24-26-27-28-29-30-31-32-33-34-35-36	1.4013e-53	1.60392e-49
ENSG00000143933_CALM2	TC+K	FALSE	29	2-3-4-6-7-8-9-10-11-14-15-16-17-18-19-20-21-22-24-25-26-27-28-29-30-31-32-33-36	5.95523e-53	6.80207e-49
ENSG00000147202_DIAPH2	TC+K	FALSE	28	2-3-4-5-6-8-9-10-11-12-15-16-17-18-19-20-21-22-25-26-27-28-29-30-32-33-35-36	2.3421e-52	2.66859e-48
ENSG00000134440_NARS	TC+PK	FALSE	28	2-4-5-6-8-9-11-12-13-15-16-17-18-19-20-21-22-23-24-26-27-28-29-30-31-32-34-36	2.72574e-52	3.10517e-48
ENSG00000140284_SLC27A2	TC+K	FALSE	25	2-3-4-5-9-10-11-12-16-17-18-19-20-21-22-24-25-26-27-28-29-30-31-32-33	4.78749e-52	5.4496e-48
ENSG00000203952_CCDC160	TC+K	FALSE	23	2-3-4-5-8-9-10-11-15-17-18-19-20-21-22-26-27-28-29-30-33-35-36	8.87765e-52	1.00886e-47
ENSG00000112208_BAG2	TC+K	FALSE	33	2-3-4-5-6-7-8-9-10-11-12-13-14-15-16-17-19-20-21-22-23-24-25-27-28-29-30-31-32-33-34-35-36	9.52766e-52	1.08253e-47
ENSG00000070087_PFN2	TC+K	FALSE	30	2-3-4-5-6-8-9-10-11-12-13-15-16-17-19-20-21-22-23-25-26-27-28-29-30-31-32-33-34-36	9.59983e-52	1.09064e-47
ENSG00000135119_RNFT2	TC+K	FALSE	28	2-3-4-5-8-9-11-12-14-15-16-17-18-19-20-21-22-23-25-26-27-28-29-30-31-32-33-35	2.58983e-51	2.93635e-47
ENSG00000279965_RP11-472K17.3	TC+K	FALSE	21	2-4-8-9-11-15-16-17-18-19-20-21-22-26-27-28-29-30-33-35-36	5.03429e-51	5.70032e-47
ENSG00000134779_TPGS2	TC+K	FALSE	30	1-2-3-4-5-6-7-8-9-11-12-13-16-17-18-19-20-21-22-23-24-27-28-29-30-32-33-34-35-36	5.60649e-51	6.3471e-47
ENSG00000138385_SSB	TC+K	FALSE	29	2-3-4-5-8-9-10-11-12-15-16-17-18-19-20-21-22-24-25-26-27-28-29-30-31-32-33-35-36	3.54818e-50	4.00625e-46
ENSG00000186889_TMEM17	TC+K	FALSE	24	2-4-5-6-9-11-12-13-16-17-19-20-21-22-23-24-27-28-29-30-32-33-34-35	1.82423e-49	2.05262e-45
ENSG00000172456_FGGY	TC+K	FALSE	27	2-3-4-5-8-9-10-11-12-15-16-17-18-19-20-21-22-24-26-27-28-29-31-32-33-35-36	2.619e-49	2.94402e-45
ENSG00000108830_RND2	TC+K	FALSE	29	1-2-3-4-5-6-7-8-9-11-12-13-16-17-18-19-20-21-22-23-24-27-28-29-30-32-33-34-35	7.05387e-49	7.91655e-45
ENSG00000068615_REEP1	TC+K	FALSE	23	2-5-7-9-12-13-14-16-17-18-19-20-21-23-25-26-27-28-31-32-33-34-35	7.79944e-49	8.75176e-45
ENSG00000113504_SLC12A7	TC+PK	FALSE	30	1-2-3-4-5-9-11-12-13-14-15-16-17-19-20-21-22-23-24-25-26-27-28-29-30-31-32-33-35-36	9.41646e-49	1.05606e-44
ENSG00000197165_SULT1A2	TC+K	FALSE	25	2-3-4-5-6-9-11-12-13-16-17-19-20-21-22-23-27-28-29-30-31-32-33-34-35	1.14684e-48	1.28584e-44
ENSG00000139629_GALNT6	TC+PK	FALSE	26	2-3-4-5-8-9-10-11-12-14-15-16-17-18-19-20-21-22-23-27-28-29-30-31-32-33	9.87467e-48	1.10241e-43
ENSG00000109062_SLC9A3R1	TC+K	FALSE	20	2-4-5-9-11-12-16-17-19-20-21-22-23-27-28-29-30-31-32-33	1.24893e-47	1.39381e-43
ENSG00000166228_PCBD1	TC+K	FALSE	25	2-3-4-5-6-8-9-10-11-12-13-15-17-19-20-22-25-27-28-29-30-32-34-35-36	6.65855e-47	7.40231e-43
ENSG00000084764_MAPRE3	TC+K	FALSE	27	2-3-4-6-8-9-10-11-13-15-16-17-18-19-20-21-22-24-25-26-27-28-29-30-31-32-33	9.47021e-47	1.05148e-42
ENSG00000081870_HSPB11	TC+K	FALSE	23	2-4-8-9-11-12-15-16-17-19-20-21-22-26-27-28-29-30-31-32-33-35-36	1.99695e-46	2.21562e-42
ENSG00000186591_UBE2H	TC+K	FALSE	30	2-3-4-5-6-8-9-10-11-12-13-15-16-17-19-20-21-22-23-24-26-27-28-29-30-31-32-33-34-36	2.0182e-46	2.23899e-42
ENSG00000120875_DUSP4	TC+K	FALSE	25	2-4-5-8-9-10-11-12-16-17-18-19-20-21-22-23-25-26-27-28-29-30-31-32-33	3.03014e-46	3.36013e-42
ENSG00000130517_PGPEP1	TC+PK	FALSE	13	4-6-11-17-19-22-24-27-28-29-30-31-33	7.93205e-46	8.77364e-42
ENSG00000197696_NMB	TC+PK	FALSE	26	2-4-5-6-8-9-11-12-13-15-16-17-20-22-23-24-26-27-28-29-30-31-32-34-35-36	5.53268e-45	6.09756e-41
ENSG00000147010_SH3KBP1	TC+PK	FALSE	22	2-4-5-9-10-11-12-17-19-20-21-22-24-25-26-27-28-29-30-31-32-33	8.76458e-45	9.64981e-41
ENSG00000151849_CENPJ	TC+KS	FALSE	26	2-4-5-6-7-9-11-12-13-16-17-19-20-21-22-23-24-25-27-28-29-30-32-33-34-35	9.68462e-45	1.06599e-40
ENSG00000187109_NAP1L1	TC+K	FALSE	26	2-4-7-8-9-11-12-15-16-17-18-19-20-21-22-25-26-27-28-29-30-32-33-34-35-36	1.04973e-44	1.15513e-40
ENSG00000091490_SEL1L3	TC+PK	FALSE	28	2-3-4-5-6-7-9-11-12-13-15-16-17-20-21-22-23-24-26-27-28-29-30-31-32-33-34-36	1.83203e-44	2.01359e-40
ENSG00000111716_LDHB	TC+K	FALSE	24	2-4-5-9-11-12-13-15-16-17-19-20-21-22-23-27-28-29-30-31-32-33-34-36	2.80281e-44	3.07776e-40
ENSG00000186665_C17orf58	TC+K	FALSE	30	2-4-5-7-8-9-11-12-13-14-15-16-17-18-19-20-21-22-23-25-26-27-28-29-30-31-32-33-34-35	3.64208e-44	3.995e-40
ENSG00000164867_NOS3	TC+K	FALSE	20	2-5-6-9-12-13-16-17-19-20-21-23-24-27-28-31-32-33-34-35	4.61777e-44	5.06292e-40
ENSG00000129493_HEATR5A	TC+K	FALSE	23	1-2-3-4-6-11-13-15-17-19-20-21-22-24-26-27-28-29-30-31-33-34-36	6.55141e-44	7.17773e-40
ENSG00000154153_FAM134B	TC+K	FALSE	26	2-3-4-5-6-9-10-11-12-13-14-15-16-17-19-20-21-22-23-27-28-29-30-31-32-33	7.84077e-44	8.588e-40
ENSG00000239521_GATS	TC+K	FALSE	26	2-4-5-9-11-12-14-15-16-17-19-20-21-22-23-25-26-27-28-29-30-31-32-33-34-35	1.42628e-43	1.55935e-39
ENSG00000144136_SLC20A1	TC+K	FALSE	26	2-3-4-5-9-10-11-12-13-16-17-19-20-21-22-23-24-25-26-27-28-29-30-31-32-33	2.15753e-43	2.35667e-39
ENSG00000152669_CCNO	TC+PK	FALSE	22	1-2-3-4-5-8-10-11-14-15-17-21-22-26-27-28-29-30-32-33-35-36	2.62084e-43	2.86065e-39
ENSG00000177337_DLGAP1-AS1	TC+K	FALSE	26	2-3-4-5-8-9-11-14-15-16-17-18-19-20-21-22-24-25-26-27-28-29-30-32-33-35	3.76115e-43	4.09815e-39
ENSG00000123095_BHLHE41	TC+K	FALSE	27	1-2-4-5-7-9-11-12-13-16-17-18-19-20-21-22-23-25-27-28-29-30-31-32-33-34-36	4.63112e-43	5.0419e-39
ENSG00000171517_LPAR3	TC+K	FALSE	26	2-3-4-6-7-9-10-11-14-17-18-19-20-21-22-23-24-26-27-28-29-30-32-33-35-36	2.76711e-42	2.99844e-38
ENSG00000135912_TTLL4	TC+K	FALSE	24	2-4-5-6-9-11-12-13-16-17-19-20-21-22-23-27-28-29-30-31-32-33-34-35	3.13071e-42	3.39056e-38
ENSG00000153363_LINC00467	TC+PK	FALSE	28	2-3-4-5-7-8-9-10-11-12-14-15-17-19-20-21-22-24-26-27-28-29-30-31-32-33-35-36	3.77684e-42	4.08767e-38
ENSG00000133104_SPG20	TC+K	FALSE	20	2-4-5-9-11-12-16-17-19-20-21-22-23-27-28-29-30-31-32-33	7.11338e-42	7.68458e-38
ENSG00000102181_CD99L2	TC+K	FALSE	24	2-4-5-9-11-12-15-16-17-19-20-21-22-23-26-27-28-29-30-31-32-33-35-36	8.98983e-42	9.70182e-38
ENSG00000114021_NIT2	TC+K	FALSE	26	2-3-4-5-6-9-10-11-12-13-16-17-19-20-21-22-23-25-27-28-29-30-31-32-33-34	9.71158e-42	1.04769e-37
ENSG00000171227_TMEM37	TC+K	FALSE	27	2-3-4-7-9-10-11-13-14-16-17-18-19-20-21-22-23-24-26-27-28-29-30-31-32-34-36	1.20875e-41	1.3034e-37
ENSG00000167291_TBC1D16	TC+PK	FALSE	27	2-4-5-6-8-9-11-12-13-15-16-17-18-20-22-23-24-26-27-28-29-30-31-32-33-34-36	1.82334e-41	1.96228e-37
ENSG00000134769_DTNA	TC+K	FALSE	25	1-2-4-8-9-10-11-12-13-14-16-17-18-19-20-21-22-26-27-28-29-30-33-35-36	1.94591e-41	2.09399e-37
ENSG00000111912_NCOA7	TC+PK	FALSE	25	4-5-6-8-11-12-13-14-15-16-17-18-19-20-21-22-23-26-27-28-29-30-31-32-33	2.06756e-41	2.22449e-37
ENSG00000139974_SLC38A6	TC+K	FALSE	27	2-3-4-5-8-9-10-11-13-15-17-19-20-21-22-24-25-26-27-28-29-30-31-32-33-34-36	3.91379e-41	4.20654e-37
ENSG00000009830_POMT2	TC+K	FALSE	26	1-2-3-4-5-7-9-11-15-16-17-18-19-20-21-22-26-27-28-29-30-31-32-33-35-36	4.01925e-41	4.31949e-37
ENSG00000091436_AC013461.1	TC+K	FALSE	28	2-3-4-5-7-8-9-10-11-12-14-15-16-17-19-20-21-22-23-24-27-28-29-31-32-33-34-35	6.13982e-41	6.59233e-37
ENSG00000150456_EEF1AKMT1	TC+K	FALSE	25	2-4-6-8-9-11-13-15-17-18-19-20-21-22-24-25-26-27-28-29-30-31-33-35-36	7.65622e-41	8.21282e-37
ENSG00000121691_CAT	TC+K	FALSE	25	2-3-4-5-8-9-10-11-12-15-16-17-19-20-21-22-25-27-28-29-30-31-32-35-36	1.8194e-40	1.94676e-36
ENSG00000175727_MLXIP	TC+K	FALSE	27	1-2-3-4-5-7-9-10-11-12-14-15-17-19-21-22-24-26-27-28-29-30-31-33-34-35-36	2.47677e-40	2.64766e-36
ENSG00000124116_WFDC3	TC+K	FALSE	21	2-4-5-9-11-12-16-17-18-19-20-21-22-23-27-28-29-30-31-32-33	2.89226e-40	3.09096e-36
ENSG00000198691_ABCA4	TC+K	FALSE	25	2-4-5-6-8-9-11-12-13-15-16-17-20-21-22-23-24-26-27-28-29-30-32-34-36	3.69551e-40	3.94421e-36
ENSG00000176171_BNIP3	TC+K	FALSE	27	2-3-4-5-6-8-9-10-11-12-13-15-16-17-19-20-21-22-23-25-27-28-29-30-32-34-36	5.12223e-40	5.4603e-36
ENSG00000085831_TTC39A	TC+PK	FALSE	24	2-3-4-5-8-9-11-12-16-17-19-20-21-22-23-25-27-28-29-30-31-32-33-36	5.31288e-40	5.66247e-36
ENSG00000143158_MPC2	TC+K	FALSE	22	2-4-5-9-11-12-15-16-17-19-20-21-22-25-26-27-28-29-30-31-32-33	9.50919e-40	1.01159e-35
ENSG00000117620_SLC35A3	TC+K	FALSE	29	2-3-4-5-6-8-9-10-11-12-13-15-16-17-18-19-20-22-25-26-27-28-29-30-32-33-34-35-36	1.12556e-39	1.19613e-35
ENSG00000162772_ATF3	TC+PK	FALSE	23	2-4-5-9-10-11-12-16-17-19-20-21-22-23-26-27-28-29-30-31-32-33-35	1.27239e-39	1.3514e-35
ENSG00000141934_PLPP2	TC+K	FALSE	26	1-2-4-5-6-9-11-12-14-16-17-18-19-20-21-22-23-24-27-28-29-30-31-32-33-34	1.34379e-39	1.42684e-35
ENSG00000133997_MED6	TC+K	FALSE	21	2-5-6-9-12-13-16-17-18-19-20-21-23-24-27-28-31-32-33-34-35	3.74394e-39	3.96146e-35
ENSG00000138363_ATIC	TC+PK	FALSE	27	2-4-5-6-8-9-11-12-13-15-16-17-20-21-22-23-24-26-27-28-29-30-31-32-33-34-36	3.83565e-39	4.05812e-35
ENSG00000078668_VDAC3	TC+PK	FALSE	23	1-2-4-5-6-9-11-12-14-16-17-20-21-22-23-27-28-29-30-32-33-34-35	4.44185e-39	4.69725e-35
ENSG00000265688_MAFG-AS1	TC+K	FALSE	18	2-4-9-11-15-16-17-18-19-20-21-22-26-27-28-29-30-33	5.34401e-39	5.64755e-35
ENSG00000071462_WBSCR22	TC+K	FALSE	27	1-2-3-4-5-9-10-11-13-15-17-18-19-20-21-22-23-24-25-26-27-28-29-30-31-33-36	5.67226e-39	5.9916e-35
ENSG00000111275_ALDH2	TC+K	FALSE	22	1-3-4-6-7-8-9-11-16-17-19-20-21-22-23-27-28-29-30-31-32-33	1.09895e-38	1.15775e-34
ENSG00000171497_PPID	TC+K	FALSE	25	2-3-4-5-8-9-10-11-15-17-18-19-20-21-22-24-25-26-27-28-29-30-31-33-36	1.11503e-38	1.17457e-34
ENSG00000117395_EBNA1BP2	TC+K	FALSE	21	2-3-4-9-10-11-15-17-18-19-20-21-22-24-25-26-27-28-29-30-33	1.19653e-38	1.26006e-34
ENSG00000123684_LPGAT1	TC+PK	FALSE	24	2-3-4-5-6-7-8-9-11-12-15-16-17-19-20-22-23-27-28-29-30-31-32-36	1.24679e-38	1.31262e-34
ENSG00000069424_KCNAB2	TC+K	FALSE	26	2-4-5-6-8-9-11-12-13-15-16-17-20-21-22-23-24-25-26-27-28-29-30-32-34-36	1.3106e-38	1.37941e-34
ENSG00000151773_CCDC122	TC+P	FALSE	19	2-3-4-11-17-18-19-20-21-22-23-24-25-26-27-28-29-30-33	3.83508e-38	4.02453e-34
ENSG00000160216_AGPAT3	TC+K	FALSE	24	4-6-7-8-9-11-13-14-15-17-19-20-21-22-24-25-26-27-28-29-30-31-32-33	4.2698e-38	4.47988e-34
ENSG00000052749_RRP12	TC+K	FALSE	24	2-3-4-5-9-11-15-16-17-18-19-20-21-22-26-27-28-29-30-31-32-33-35-36	5.25269e-38	5.50692e-34
ENSG00000180438_TPRXL	TC+PK	FALSE	28	2-3-4-5-6-9-10-11-12-13-16-17-19-20-21-22-23-25-26-27-28-29-30-31-32-33-34-35	5.5136e-38	5.7799e-34
ENSG00000123096_SSPN	TC+K	FALSE	24	2-3-4-7-8-9-11-12-15-16-17-19-20-21-22-23-27-28-29-30-31-32-33-35	5.79692e-38	6.07633e-34
ENSG00000132819_RBM38	TC+K	FALSE	25	2-4-5-7-8-9-11-12-14-16-17-19-20-21-22-23-25-26-27-28-29-30-31-32-33	6.09931e-38	6.39086e-34
ENSG00000205189_ZBTB10	TC+K	FALSE	14	2-4-11-15-17-21-22-26-27-28-29-30-33-36	7.83557e-38	8.20463e-34
ENSG00000153944_MSI2	TC+P	FALSE	22	2-3-4-7-9-10-11-13-14-17-18-21-22-23-26-27-28-29-30-33-35-36	1.79519e-37	1.87507e-33
ENSG00000197746_PSAP	TC+PK	FALSE	22	3-4-6-7-8-9-11-12-16-17-19-20-21-22-23-27-28-29-30-31-32-33	4.2877e-37	4.46135e-33
ENSG00000180353_HCLS1	TC+PK	FALSE	15	4-5-11-12-17-21-22-23-27-28-29-30-31-33-36	6.92005e-37	7.18509e-33
ENSG00000182022_CHST15	TC+K	FALSE	27	2-3-4-5-6-7-9-10-11-12-13-14-16-17-19-20-21-23-24-26-27-28-30-32-33-34-36	7.03597e-37	7.30405e-33
ENSG00000106052_TAX1BP1	TC+K	FALSE	27	2-3-4-6-8-9-11-13-14-15-17-18-19-20-21-22-23-24-25-26-27-28-29-30-31-33-34	8.90568e-37	9.23697e-33
ENSG00000115756_HPCAL1	TC+PK	FALSE	22	2-4-5-9-11-12-16-17-18-20-21-22-23-24-27-28-29-30-31-32-33-35	9.58825e-37	9.94397e-33
ENSG00000041357_PSMA4	TC+K	FALSE	24	2-3-4-5-9-10-11-12-16-17-19-20-21-22-23-25-26-27-28-29-30-31-32-33	1.5979e-36	1.65463e-32
ENSG00000144815_NXPE3	TC+K	FALSE	27	2-3-4-5-6-7-8-9-11-12-13-15-16-17-20-21-22-23-24-27-28-29-30-32-33-34-35	2.08123e-36	2.15324e-32
ENSG00000139508_SLC46A3	TC+KS	FALSE	17	4-5-6-7-8-11-13-14-17-22-24-25-26-27-28-29-30	2.23898e-36	2.31533e-32
ENSG00000140854_KATNB1	TC+PK	FALSE	23	2-4-5-8-9-11-12-15-17-19-20-21-22-26-27-28-29-30-31-32-33-35-36	4.05415e-36	4.18348e-32
ENSG00000171310_CHST11	TC+K	FALSE	22	2-4-5-7-9-11-12-14-16-17-19-20-21-22-23-27-28-29-30-31-32-33	4.06803e-36	4.19739e-32
ENSG00000003436_TFPI	TC+PS	FALSE	27	2-4-5-6-7-9-11-12-13-14-17-20-21-22-23-24-25-26-27-28-29-30-32-33-34-35-36	4.4662e-36	4.60644e-32
ENSG00000214517_PPME1	TC+PK	FALSE	22	2-4-5-6-9-11-12-16-17-19-20-21-22-23-27-28-29-30-31-32-33-35	5.92255e-36	6.09963e-32
ENSG00000164294_GPX8	TC+K	FALSE	24	2-4-6-9-10-11-12-13-16-17-19-20-21-22-24-25-27-28-29-30-31-32-34-35	1.18807e-35	1.22015e-31
ENSG00000106415_GLCCI1	TC+K	FALSE	22	2-5-6-9-11-12-13-16-17-18-19-20-21-22-23-27-28-29-31-32-33-34	1.40245e-35	1.43962e-31
ENSG00000162073_PAQR4	TC+PK	FALSE	28	2-3-4-5-6-9-10-11-12-13-14-16-17-18-19-20-21-22-23-24-27-28-29-30-32-33-34-35	1.43905e-35	1.47689e-31
ENSG00000058056_USP13	TC+KS	FALSE	25	1-2-3-4-5-6-7-11-13-15-17-18-19-21-22-24-26-27-28-29-30-33-34-35-36	4.25358e-35	4.34631e-31
ENSG00000103876_FAH	TC+PK	FALSE	25	1-2-4-5-7-9-11-12-13-15-16-17-20-21-22-23-24-27-28-29-30-32-33-34-36	5.12338e-35	5.23097e-31
ENSG00000006125_AP2B1	TC+PK	FALSE	24	2-4-5-8-9-11-12-15-17-19-20-21-22-23-26-27-28-29-30-31-32-33-35-36	7.3517e-35	7.49433e-31
ENSG00000075089_ACTR6	TC+K	FALSE	22	2-3-4-5-9-11-15-17-18-19-20-21-22-25-26-27-28-29-30-31-32-33	9.52831e-35	9.70458e-31
ENSG00000169375_SIN3A	TC+PK	FALSE	22	2-4-5-6-9-11-12-13-16-17-20-21-22-23-27-28-29-30-32-33-34-35	1.15218e-34	1.17258e-30
ENSG00000100266_PACSIN2	TC+K	FALSE	24	2-4-5-6-9-11-12-13-16-17-19-20-21-22-23-24-27-28-29-30-31-32-33-34	1.43947e-34	1.46336e-30
ENSG00000001036_FUCA2	TC+K	FALSE	20	2-4-5-9-10-11-12-16-17-19-20-21-22-27-28-29-30-31-32-33	1.86522e-34	1.8945e-30
ENSG00000125378_BMP4	TC+K	FALSE	19	1-2-3-5-6-7-8-9-11-12-17-19-20-22-27-28-29-30-31	4.08006e-34	4.13147e-30
ENSG00000123352_SPATS2	TC+K	FALSE	24	2-4-5-6-8-9-11-12-13-16-17-19-20-21-22-23-27-28-29-30-32-33-34-36	7.61253e-34	7.68485e-30
ENSG00000135083_CCNJL	TC+PK	FALSE	20	2-4-5-9-11-12-16-17-19-20-21-22-23-27-28-29-30-31-32-33	7.98248e-34	8.05592e-30
ENSG00000101457_DNTTIP1	TC+K	FALSE	25	1-2-4-5-9-11-12-14-15-16-17-19-20-21-22-23-26-27-28-29-30-31-32-33-35	1.59846e-33	1.60837e-29
ENSG00000138835_RGS3	TC+K	FALSE	22	2-4-5-9-11-12-13-15-16-17-19-20-22-23-24-27-28-29-30-32-34-36	2.40393e-33	2.41376e-29
ENSG00000166295_ANAPC16	TC+K	FALSE	20	2-4-6-9-11-13-15-17-18-19-20-21-22-24-26-27-28-29-30-31	2.53266e-33	2.54203e-29
ENSG00000171130_ATP6V0E2	TC+PKS	FALSE	22	4-6-7-8-11-13-14-15-17-19-20-21-22-25-26-27-28-29-30-32-33-35	3.54632e-33	3.55058e-29
ENSG00000214022_REPIN1	TC+K	FALSE	26	2-4-6-8-9-11-13-14-15-16-17-18-19-20-21-22-24-25-26-27-28-29-30-31-32-33	3.82742e-33	3.83087e-29
ENSG00000131778_CHD1L	TC+P	FALSE	24	2-3-4-5-7-9-10-11-12-14-16-17-21-22-24-25-26-27-28-29-30-31-32-33	4.13821e-33	4.14069e-29
ENSG00000231652_RP11-553A21.3	TC+K	FALSE	24	1-2-4-5-8-9-12-13-14-16-17-18-19-20-21-23-24-27-28-32-33-34-35-36	5.23602e-33	5.23497e-29
ENSG00000198612_COPS8	TC+K	FALSE	24	2-3-4-5-9-10-11-12-16-17-19-20-21-22-24-25-26-27-28-29-30-31-32-33	5.68141e-33	5.67573e-29
ENSG00000165895_ARHGAP42	TC+K	FALSE	20	2-4-5-9-11-12-16-17-18-19-20-21-22-25-26-27-28-31-32-33	6.71801e-33	6.7039e-29
ENSG00000197971_MBP	TC+K	FALSE	24	2-4-5-7-8-11-14-15-16-17-19-20-21-22-23-27-28-29-30-31-32-33-34-35	7.54592e-33	7.5263e-29
ENSG00000130066_SAT1	TC+PK	FALSE	26	1-2-3-4-5-9-10-12-14-15-16-17-19-20-21-22-23-24-26-27-29-30-31-32-33-34	1.1042e-32	1.09945e-28
ENSG00000150753_CCT5	TC+K	FALSE	28	1-2-3-4-5-6-8-9-11-12-14-16-17-19-20-21-22-23-25-27-28-29-30-31-32-33-34-36	1.18305e-32	1.17702e-28
ENSG00000171621_SPSB1	TC+K	FALSE	22	2-4-5-6-9-11-12-16-17-19-20-21-22-23-27-28-29-30-31-32-33-34	1.20814e-32	1.20173e-28
ENSG00000133216_EPHB2	TC+PK	FALSE	23	1-3-4-7-8-9-10-11-12-14-15-16-17-20-21-23-24-27-28-32-33-34-35	1.51763e-32	1.50791e-28
ENSG00000102781_KATNAL1	TC+K	FALSE	25	2-4-5-8-9-11-12-15-16-17-19-20-21-22-23-26-27-28-29-30-31-32-33-35-36	1.62362e-32	1.61258e-28
ENSG00000177888_ZBTB41	TC+K	FALSE	24	2-4-5-6-8-9-11-12-16-17-19-20-21-22-23-24-27-28-29-30-32-33-34-35	2.03223e-32	2.01679e-28
ENSG00000141349_G6PC3	TC+K	FALSE	15	2-4-9-11-16-17-18-19-20-21-22-27-28-29-30	2.3897e-32	2.36986e-28
ENSG00000214290_COLCA2	TC+K	FALSE	23	2-4-5-6-9-11-12-13-16-17-20-21-22-23-24-27-28-29-30-32-33-34-35	2.74261e-32	2.71793e-28
ENSG00000182670_TTC3	TC+K	FALSE	26	2-3-4-5-6-8-9-11-12-13-15-16-17-19-20-21-22-23-27-28-29-30-32-33-34-36	2.82164e-32	2.79539e-28
ENSG00000116661_FBXO2	TC+PK	FALSE	27	1-2-3-4-5-9-11-12-13-14-15-16-17-19-20-21-22-23-24-26-27-28-29-30-31-32-33	3.96376e-32	3.92214e-28
ENSG00000239039_SNORD13	TC+K	FALSE	21	2-4-8-9-11-15-17-18-19-20-21-22-23-24-26-27-28-29-30-35-36	1.2612e-31	1.24115e-27
ENSG00000086061_DNAJA1	TC+K	FALSE	17	2-3-4-5-8-11-15-17-21-22-26-27-28-29-33-35-36	1.5639e-31	1.53731e-27
ENSG00000132623_ANKEF1	TC+K	FALSE	24	1-2-3-4-5-9-11-13-15-17-19-20-21-22-24-26-27-28-29-30-31-33-34-36	1.82331e-31	1.79012e-27
ENSG00000127184_COX7C	TC+K	FALSE	19	2-4-9-11-12-13-15-16-17-18-19-20-21-22-27-28-29-30-32	3.31522e-31	3.24328e-27
ENSG00000183011_NAA38	TC+K	FALSE	21	2-4-5-8-9-11-12-15-17-19-20-21-22-26-27-28-29-30-33-35-36	3.91139e-31	3.82182e-27
ENSG00000143321_HDGF	TC+K	FALSE	25	2-4-6-7-8-9-11-13-14-15-16-17-18-19-20-21-22-24-25-26-27-31-32-33-34	6.40434e-31	6.24231e-27
ENSG00000146416_AIG1	TC+PK	FALSE	15	4-5-9-11-12-15-17-22-23-27-28-29-30-31-32	6.82683e-31	6.65274e-27
ENSG00000186687_LYRM7	TC+K	FALSE	19	2-3-4-9-11-17-18-19-20-21-22-23-26-27-28-29-30-32-36	9.85627e-31	9.58719e-27
ENSG00000125868_DSTN	TC+K	FALSE	23	2-4-5-7-9-12-16-17-18-19-20-21-22-23-25-27-28-30-31-32-33-34-36	1.076e-30	1.0462e-26
ENSG00000146733_PSPH	TC+K	FALSE	22	2-3-4-5-9-10-11-12-17-19-20-21-22-24-25-26-27-28-29-30-31-34	1.11558e-30	1.08445e-26
ENSG00000127870_RNF6	TC+P	FALSE	20	1-2-3-4-11-13-15-17-19-20-21-22-23-24-25-26-27-28-29-30	1.38885e-30	1.34899e-26
ENSG00000141526_SLC16A3	TC+PK	FALSE	22	2-4-5-6-8-11-12-15-16-17-18-21-22-23-26-27-28-29-30-31-32-36	1.40747e-30	1.36679e-26
ENSG00000164287_CDC20B	TC+PK	FALSE	23	1-2-3-4-5-6-7-11-12-13-16-17-18-22-23-24-27-28-29-30-32-33-35	2.52844e-30	2.44904e-26
ENSG00000129521_EGLN3	TC+P	FALSE	27	1-2-3-4-5-7-8-9-10-11-12-15-16-17-19-20-22-23-24-25-27-28-29-30-31-35-36	4.00974e-30	3.87541e-26
ENSG00000128512_DOCK4	TC+K	FALSE	22	2-4-5-9-11-12-16-17-19-20-21-22-23-25-27-28-29-30-31-32-33-34	4.20243e-30	4.06039e-26
ENSG00000169116_PARM1	TC+PK	FALSE	23	4-5-6-8-11-12-13-15-17-18-19-21-22-23-24-26-27-28-29-30-31-32-33	5.85673e-30	5.64413e-26
ENSG00000111860_CEP85L	TC+PK	FALSE	20	2-4-5-9-10-11-12-17-19-20-21-22-24-27-28-29-30-31-32-33	6.00798e-30	5.78808e-26
ENSG00000170017_ALCAM	TC+PKS	FALSE	11	4-8-11-17-22-25-27-28-29-30-36	9.17078e-30	8.81587e-26
ENSG00000120438_TCP1	TC+K	FALSE	24	1-2-3-4-5-11-13-14-15-17-19-20-21-22-24-25-26-27-28-29-30-31-32-33	1.23601e-29	1.18657e-25
ENSG00000118600_TMEM5	TC+K	FALSE	21	1-2-4-9-11-12-13-16-17-20-21-22-23-24-27-28-29-30-32-33-35	1.46256e-29	1.40303e-25
ENSG00000230487_PSMG3-AS1	TC+K	FALSE	18	2-4-8-9-11-15-16-17-18-19-20-21-22-26-27-28-29-30	1.56126e-29	1.49678e-25
ENSG00000134873_CLDN10	TC+PK	FALSE	16	4-5-11-12-17-21-22-23-27-28-29-30-31-32-33-35	2.37966e-29	2.274e-25
ENSG00000029993_HMGB3	TC+PK	FALSE	20	2-4-5-9-11-12-16-17-19-20-21-22-23-27-28-29-30-31-32-33	3.5712e-29	3.40693e-25
ENSG00000167550_RHEBL1	TC+K	FALSE	19	1-2-4-11-14-15-17-19-20-21-22-25-26-27-28-29-33-35-36	3.91996e-29	3.7369e-25
ENSG00000184640_SEPT9	TC+PK	FALSE	21	2-4-5-6-7-8-9-11-12-17-19-20-21-22-27-28-29-30-31-32-33	5.22704e-29	4.97614e-25
ENSG00000164323_CFAP97	TC+K	FALSE	20	2-3-4-9-11-17-19-20-21-22-24-25-26-27-28-29-30-31-32-33	5.80344e-29	5.51849e-25
ENSG00000167088_SNRPD1	TC+PK	FALSE	22	2-4-5-6-11-12-13-16-17-20-21-22-23-24-27-28-29-30-32-33-34-35	7.06073e-29	6.70275e-25
ENSG00000114416_FXR1	TC+K	FALSE	9	4-11-17-21-22-27-28-29-30	7.11187e-29	6.75059e-25
ENSG00000151729_SLC25A4	TC+P	FALSE	19	3-4-10-11-16-17-19-21-22-23-24-25-26-27-28-29-30-31-34	1.21724e-28	1.15322e-24
ENSG00000139117_CPNE8	TC+PK	FALSE	17	4-5-9-11-12-17-19-21-22-23-27-28-29-30-31-32-33	1.76435e-28	1.66766e-24
ENSG00000107758_PPP3CB	TC+K	FALSE	19	2-4-8-9-11-15-16-17-19-20-21-22-26-27-28-29-33-35-36	2.21141e-28	2.08867e-24
ENSG00000126749_EMG1	TC+K	FALSE	21	2-4-8-9-11-14-15-16-17-18-19-20-21-22-26-27-28-29-33-35-36	2.68688e-28	2.53319e-24
ENSG00000100380_ST13	TC+KS	FALSE	8	4-11-17-22-27-28-29-30	2.8617e-28	2.69715e-24
ENSG00000108582_CPD	TC+PK	FALSE	20	4-5-7-9-11-12-16-17-19-20-21-22-23-27-28-29-30-31-32-33	3.16016e-28	2.97624e-24
ENSG00000138193_PLCE1	TC+PK	FALSE	16	1-2-3-4-5-6-7-11-17-18-22-23-27-28-29-30	6.20029e-28	5.80657e-24
ENSG00000085982_USP40	TC+K	FALSE	17	4-8-9-11-15-16-17-21-22-26-27-28-29-30-33-35-36	6.83149e-28	6.39018e-24
ENSG00000150540_HNMT	TC+KS	FALSE	24	2-3-4-5-6-9-11-12-13-16-17-20-21-22-23-24-27-28-29-30-32-33-34-35	7.31711e-28	6.84223e-24
ENSG00000166226_CCT2	TC+K	FALSE	27	2-3-4-5-8-9-10-11-12-15-17-19-20-21-22-24-25-26-27-28-29-30-31-32-33-35-36	7.46462e-28	6.97942e-24
ENSG00000127922_SHFM1	TC+K	FALSE	24	2-4-5-6-9-11-12-13-14-16-17-20-21-22-23-24-27-28-29-30-32-33-34-35	8.531e-28	7.96966e-24
ENSG00000081803_CADPS2	TC+PS	FALSE	16	1-4-8-9-11-12-14-17-21-22-27-28-29-30-33-36	9.46363e-28	8.83335e-24
ENSG00000165609_NUDT5	TC+K	FALSE	24	2-4-5-8-9-10-11-12-15-16-17-19-20-21-22-25-26-27-28-29-31-32-33-35	1.23545e-27	1.15033e-23
ENSG00000104889_RNASEH2A	TC+K	FALSE	20	1-2-5-8-11-15-16-17-20-21-22-23-26-27-28-29-32-33-35-36	1.29833e-27	1.20848e-23
ENSG00000213433_RPLP1P6	TC+K	FALSE	20	4-5-8-11-15-17-18-19-20-21-22-23-24-25-26-27-28-29-30-35	1.40427e-27	1.30639e-23
ENSG00000103429_BFAR	TC+K	FALSE	9	4-11-16-17-22-27-28-29-30	1.69113e-27	1.57106e-23
ENSG00000129654_FOXJ1	TC+PK	FALSE	16	4-8-11-15-17-21-22-26-27-28-29-30-32-33-35-36	1.76829e-27	1.64239e-23
ENSG00000101361_NOP56	TC+K	FALSE	20	2-4-5-9-11-15-16-17-20-21-22-23-27-28-29-30-32-33-34-35	1.85632e-27	1.72359e-23
ENSG00000243279_PRAF2	TC+K	FALSE	12	2-4-11-17-21-22-26-27-28-29-30-36	2.4591e-27	2.27712e-23
ENSG00000122873_CISD1	TC+K	FALSE	22	2-4-5-6-9-10-12-13-15-16-17-18-19-20-21-22-23-27-28-29-30-32	2.71411e-27	2.51109e-23
ENSG00000173141_MRPL57	TC+K	FALSE	21	2-4-5-6-9-11-12-16-17-18-19-20-21-22-27-28-29-30-32-33-34	3.30792e-27	3.05718e-23
ENSG00000256092_RP13-942N8.1	TC+KS	FALSE	21	2-4-5-6-7-9-11-13-17-21-22-24-27-28-29-30-31-33-34-35-36	4.85932e-27	4.48224e-23
ENSG00000180304_OAZ2	TC+K	FALSE	18	2-3-4-9-10-11-16-17-18-19-20-21-22-24-27-28-29-30	5.50032e-27	5.06854e-23
ENSG00000243069_ARHGEF26-AS1	TC+K	FALSE	22	2-4-5-6-9-10-11-12-13-16-17-20-21-22-23-24-27-28-29-30-32-34	5.95575e-27	5.48346e-23
ENSG00000143811_PYCR2	TC+PK	FALSE	23	2-4-5-6-9-11-12-13-16-17-20-21-22-23-24-27-28-29-30-32-33-34-35	6.06285e-27	5.58085e-23
ENSG00000101871_MID1	TC+K	FALSE	24	2-4-7-8-9-11-14-15-16-17-18-19-20-21-22-25-26-27-28-29-30-31-32-33	6.17e-27	5.67764e-23
ENSG00000131669_NINJ1	TC+K	FALSE	22	1-2-3-4-6-7-8-9-12-16-17-19-20-21-23-24-27-28-31-32-33-34	6.34292e-27	5.83485e-23
ENSG00000112245_PTP4A1	TC+PK	FALSE	21	2-5-9-10-12-15-16-17-19-20-21-22-23-25-27-30-31-32-33-34-36	7.37847e-27	6.78008e-23
ENSG00000150459_SAP18	TC+K	FALSE	21	2-3-5-6-7-8-9-11-12-16-17-19-20-21-22-27-28-29-30-32-33	7.41644e-27	6.81348e-23
ENSG00000110697_PITPNM1	TC+K	FALSE	22	2-4-8-9-11-13-15-17-18-19-20-21-22-24-26-27-28-29-30-33-34-36	8.30448e-27	7.62434e-23
ENSG00000174808_BTC	TC+K	FALSE	23	2-4-5-9-11-12-13-16-17-18-19-20-21-22-23-26-27-28-29-30-32-33-35	8.89898e-27	8.16749e-23
ENSG00000174574_AKIRIN1	TC+P	FALSE	20	2-3-4-9-10-11-12-17-19-20-21-22-24-25-26-27-28-29-30-31	1.04003e-26	9.53394e-23
ENSG00000184007_PTP4A2	TC+K	FALSE	21	4-6-7-8-9-11-12-16-17-19-20-21-22-23-27-28-29-30-31-32-33	1.87681e-26	1.71522e-22
ENSG00000100983_GSS	TC+K	FALSE	21	1-2-4-5-8-9-10-11-12-13-14-15-17-19-22-26-27-28-29-30-35	2.32975e-26	2.12544e-22
ENSG00000067057_PFKP	TC+PK	FALSE	23	2-4-5-8-9-11-12-15-16-17-19-20-21-22-23-24-25-26-27-29-31-32-33	2.93698e-26	2.67559e-22
ENSG00000116096_SPR	TC+PK	FALSE	21	2-4-5-9-11-12-16-17-19-20-21-22-23-27-28-29-30-31-32-33-34	3.12382e-26	2.84424e-22
ENSG00000261652_C15orf65	TC+K	FALSE	21	2-3-4-5-9-10-11-17-18-19-20-21-22-24-25-26-27-28-29-30-33	3.67121e-26	3.3397e-22
ENSG00000136877_FPGS	TC+K	FALSE	22	4-8-9-11-12-15-16-17-19-20-21-22-23-26-27-28-29-31-32-33-35-36	5.77439e-26	5.2391e-22
ENSG00000168234_TTC39C	TC+PK	FALSE	21	2-4-5-9-11-12-17-19-20-21-22-24-25-26-27-28-29-30-31-32-33	6.52875e-26	5.91439e-22
ENSG00000110756_HPS5	TC+K	FALSE	20	2-4-5-8-9-11-12-16-17-19-20-21-22-26-27-28-31-32-33-35	6.81889e-26	6.17587e-22
ENSG00000143816_WNT9A	TC+PK	FALSE	22	4-6-7-8-9-11-12-15-17-19-20-21-22-23-25-26-27-28-29-31-32-33	7.30033e-26	6.60826e-22
ENSG00000143401_ANP32E	TC+K	FALSE	19	2-4-5-6-9-11-16-17-18-20-21-22-27-28-29-30-33-34-35	7.56921e-26	6.84786e-22
ENSG00000096060_FKBP5	TC+K	FALSE	20	2-4-5-7-8-9-12-16-17-19-20-21-23-26-27-31-32-33-34-35	1.14264e-25	1.02975e-21
ENSG00000240875_LINC00886	TC+K	FALSE	14	4-11-17-18-19-20-21-22-24-26-27-28-29-30	1.45799e-25	1.31117e-21
ENSG00000101160_CTSZ	TC+K	FALSE	16	4-8-9-11-15-16-17-19-20-21-22-26-27-28-29-30	1.66259e-25	1.49367e-21
ENSG00000074696_HACD3	TC+PS	FALSE	18	2-3-4-5-7-11-17-18-20-21-22-26-27-28-29-30-33-36	1.6796e-25	1.50861e-21
ENSG00000096384_HSP90AB1	TC+KS	FALSE	14	4-6-11-15-17-21-22-24-27-28-29-30-33-35	1.92299e-25	1.72493e-21
ENSG00000170917_NUDT6	TC+K	FALSE	22	2-4-5-6-9-11-16-17-18-19-20-21-23-24-27-28-29-30-32-33-34-35	2.25872e-25	2.02449e-21
ENSG00000064490_RFXANK	TC+K	FALSE	22	2-4-5-8-9-11-12-13-15-16-17-19-20-21-22-23-26-27-31-32-33-36	2.67551e-25	2.39538e-21
ENSG00000106605_BLVRA	TC+K	FALSE	20	4-6-7-8-11-15-16-17-19-20-21-22-26-27-28-29-31-32-33-36	3.09408e-25	2.76765e-21
ENSG00000188186_LAMTOR4	TC+PS	FALSE	24	2-4-6-7-8-9-11-12-13-14-15-16-17-21-22-24-25-27-28-29-32-33-35-36	3.248e-25	2.90404e-21
ENSG00000204713_TRIM27	TC+K	FALSE	21	2-3-4-5-9-11-12-16-17-20-21-22-23-24-26-27-28-29-30-32-33	3.30675e-25	2.95624e-21
ENSG00000147065_MSN	TC+PK	FALSE	19	1-2-4-5-7-9-12-13-16-17-19-20-21-23-27-28-31-32-33	6.40066e-25	5.69402e-21
ENSG00000130707_ASS1	TC+PK	FALSE	20	3-4-7-11-12-14-16-17-20-22-23-24-26-27-28-29-30-32-34-36	1.03271e-24	9.15089e-21
ENSG00000166188_ZNF319	TC+K	FALSE	18	2-4-5-7-8-9-12-16-17-19-20-21-23-27-28-31-32-33	1.13012e-24	1.0005e-20
ENSG00000119383_PTPA	TC+K	FALSE	20	2-3-4-5-9-11-12-16-17-19-20-21-22-27-28-29-30-31-32-33	1.17243e-24	1.03736e-20
ENSG00000182957_SPATA13	TC+K	FALSE	13	2-4-11-17-18-20-22-25-27-28-29-30-36	1.22611e-24	1.08437e-20
ENSG00000167186_COQ7	TC+K	FALSE	19	2-4-8-9-11-13-15-17-18-19-20-21-22-23-24-26-27-28-29	1.5547e-24	1.37171e-20
ENSG00000100379_KCTD17	TC+KS	FALSE	18	4-8-9-15-16-17-20-21-23-24-27-28-29-32-33-34-35-36	1.86227e-24	1.64066e-20
ENSG00000048392_RRM2B	wild.type	FALSE	16	1-4-5-6-7-8-9-10-11-15-17-22-27-28-29-30	2.02151e-24	1.77933e-20
ENSG00000050130_JKAMP	TC+K	FALSE	20	2-4-5-7-9-10-12-16-17-19-20-21-22-25-27-28-30-31-32-33	2.32931e-24	2.04723e-20
ENSG00000170525_PFKFB3	TC+PK	FALSE	18	4-5-9-11-12-17-18-20-21-22-23-27-28-29-30-31-32-33	3.69117e-24	3.2342e-20
ENSG00000010270_STARD3NL	TC+K	FALSE	20	2-5-6-8-9-12-13-15-16-17-19-20-21-22-27-28-29-30-31-32	3.9965e-24	3.49853e-20
ENSG00000079739_PGM1	TC+K	FALSE	13	1-4-9-11-12-17-19-22-27-28-29-30-31	4.16811e-24	3.64668e-20
ENSG00000159259_CHAF1B	TC+PK	FALSE	18	2-4-5-9-11-12-16-17-20-21-22-23-27-28-32-33-34-35	6.13305e-24	5.34863e-20
ENSG00000140319_SRP14	TC+KS	FALSE	11	4-7-11-13-14-17-22-27-28-29-30	8.29431e-24	7.21439e-20
ENSG00000196507_TCEAL3	TC+PK	FALSE	9	4-11-17-22-27-28-29-30-33	8.34218e-24	7.25436e-20
ENSG00000179431_FJX1	TC+K	FALSE	19	3-4-5-6-7-8-9-11-16-17-18-19-20-21-22-27-28-29-30	8.66247e-24	7.53028e-20
ENSG00000184060_ADAP2	TC+K	FALSE	18	2-4-5-9-11-12-17-19-20-21-22-27-28-29-30-31-32-33	9.00858e-24	7.82485e-20
ENSG00000171530_TBCA	TC+PK	FALSE	11	4-9-11-12-13-17-22-27-28-29-30	9.82949e-24	8.53004e-20
ENSG00000114439_BBX	TC+PK	FALSE	8	4-11-17-22-27-28-29-30	9.94822e-24	8.63108e-20
ENSG00000113558_SKP1	TC+K	FALSE	21	2-4-5-6-8-9-11-12-13-15-16-17-18-20-22-27-28-29-30-32-34	1.22991e-23	1.06572e-19
ENSG00000256537_SMIM10L1	TC+K	FALSE	18	2-4-8-9-11-16-17-18-19-20-21-22-26-27-28-29-30-33	1.3682e-23	1.18418e-19
ENSG00000119401_TRIM32	TC+K	FALSE	18	2-4-11-13-14-15-17-19-20-21-22-27-28-29-30-31-32-33	1.48242e-23	1.28215e-19
ENSG00000163814_CDCP1	TC+PK	FALSE	22	4-5-7-9-11-12-14-15-16-17-19-20-22-23-25-27-28-30-31-32-34-36	1.55668e-23	1.34591e-19
ENSG00000163875_MEAF6	TC+K	FALSE	21	2-3-9-10-11-13-15-17-18-19-20-21-22-23-24-25-26-27-28-29-33	1.7666e-23	1.52546e-19
ENSG00000234965_SHISA8	TC	FALSE	17	1-2-4-5-6-11-14-15-17-21-22-27-28-29-30-33-35	2.00428e-23	1.72869e-19
ENSG00000137210_TMEM14B	TC+PK	FALSE	15	2-4-5-6-9-11-12-17-20-22-27-28-29-30-32	2.49265e-23	2.14567e-19
ENSG00000163536_SERPINI1	TC+K	FALSE	11	2-9-10-16-17-18-19-20-21-22-26	2.52795e-23	2.17581e-19
ENSG00000165475_CRYL1	TC+K	FALSE	20	2-4-5-9-10-11-12-15-16-17-19-20-21-22-23-27-28-29-30-32	2.52976e-23	2.17711e-19
ENSG00000183048_SLC25A10	TC+PK	FALSE	12	4-5-8-11-12-15-17-22-27-28-29-30	3.20419e-23	2.74952e-19
ENSG00000137288_UQCC2	TC+PK	FALSE	18	4-5-9-11-12-13-16-17-20-21-22-23-27-28-29-30-32-33	3.99565e-23	3.42267e-19
ENSG00000122565_CBX3	TC+KS	FALSE	20	3-4-5-8-11-12-13-16-17-21-23-24-27-28-29-30-32-33-34-35	4.31928e-23	3.69601e-19
ENSG00000144381_HSPD1	TC+K	FALSE	13	2-4-5-11-17-19-20-22-27-28-29-30-32	4.37245e-23	3.74063e-19
ENSG00000138078_PREPL	TC+K	FALSE	17	2-3-4-5-7-9-11-17-19-22-24-27-28-29-30-31-34	6.54098e-23	5.5703e-19
ENSG00000164111_ANXA5	TC+K	FALSE	18	4-6-7-9-10-11-17-19-20-21-22-24-25-26-27-28-29-30	6.67857e-23	5.6868e-19
ENSG00000171604_CXXC5	TC+K	FALSE	15	4-7-11-14-17-19-20-22-25-27-28-30-32-34-36	1.11632e-22	9.46751e-19
ENSG00000108395_TRIM37	TC+K	FALSE	20	2-3-4-5-7-9-11-16-17-18-19-20-21-22-26-27-28-29-33-36	1.2343e-22	1.04607e-18
ENSG00000184368_MAP7D2	TC+PK	FALSE	13	4-8-11-12-17-21-22-27-28-29-30-32-33	1.31463e-22	1.11309e-18
ENSG00000049130_KITLG	TC+PK	FALSE	18	1-4-5-8-9-12-16-17-18-20-21-23-27-28-29-31-32-33	1.40734e-22	1.19104e-18
ENSG00000135362_PRR5L	TC+KS	FALSE	20	2-4-6-7-9-10-12-13-14-15-17-19-22-24-27-28-29-30-31-35	1.61672e-22	1.36645e-18
ENSG00000165672_PRDX3	TC+K	FALSE	18	2-4-5-9-11-12-16-17-20-21-22-23-27-28-29-30-32-33	1.71511e-22	1.44858e-18
ENSG00000164684_ZNF704	TC+K	FALSE	11	2-4-5-8-11-17-22-27-28-29-30	1.75262e-22	1.47938e-18
ENSG00000144362_PHOSPHO2	TC+K	FALSE	19	1-2-3-4-8-11-13-15-17-19-21-22-24-26-27-28-29-33-36	2.20376e-22	1.85579e-18
ENSG00000170312_CDK1	TC+PK	FALSE	20	1-2-4-5-6-11-12-15-17-21-22-23-26-27-28-29-32-33-35-36	2.56477e-22	2.15799e-18
ENSG00000133460_SLC2A11	TC+K	FALSE	8	4-11-17-22-27-28-29-30	2.63839e-22	2.21889e-18
ENSG00000197147_LRRC8B	TC+K	FALSE	12	2-4-5-11-17-19-21-22-27-28-29-30	2.80401e-22	2.35649e-18
ENSG00000119977_TCTN3	TC+K	FALSE	16	4-8-9-11-17-19-20-21-22-25-26-27-28-29-30-33	3.2786e-22	2.75075e-18
ENSG00000213160_KLHL23	TC+PK	FALSE	18	2-5-9-12-13-14-16-17-19-20-21-23-27-28-29-31-32-33	3.38517e-22	2.83881e-18
ENSG00000110455_ACCS	TC+K	FALSE	13	2-4-5-11-17-20-21-22-27-28-29-30-33	3.67518e-22	3.08017e-18
ENSG00000130768_SMPDL3B	TC+K	FALSE	16	4-8-11-15-16-17-19-20-21-22-27-28-29-31-32-33	4.46694e-22	3.73436e-18
ENSG00000167468_GPX4	TC+K	FALSE	16	2-4-7-8-9-16-17-18-19-20-21-22-25-26-32-33	7.49247e-22	6.23299e-18
ENSG00000124172_ATP5E	TC+PK	FALSE	22	2-3-5-6-8-9-10-12-13-15-17-20-22-23-25-27-28-30-32-33-34-36	1.02553e-21	8.50576e-18
ENSG00000164626_KCNK5	wild.type	FALSE	21	3-4-6-7-8-10-11-13-15-16-17-19-21-22-23-27-28-29-30-31-33	1.32589e-21	1.09704e-17
ENSG00000139178_C1RL	wild.type	FALSE	13	4-6-7-11-17-20-22-25-27-28-29-30-32	1.85293e-21	1.52811e-17
ENSG00000113594_LIFR	TC+PS	FALSE	20	2-3-5-6-7-8-11-12-13-14-17-20-22-25-27-28-29-30-34-36	1.91227e-21	1.57648e-17
ENSG00000131495_NDUFA2	TC+K	FALSE	16	2-4-5-11-17-19-21-22-26-27-28-29-30-33-35-36	1.95418e-21	1.61044e-17
ENSG00000105968_H2AFV	TC+K	FALSE	16	2-11-13-15-17-18-19-20-21-22-24-26-27-29-33-36	2.38062e-21	1.95615e-17
ENSG00000048544_MRPS10	TC+PK	FALSE	17	2-4-5-11-12-16-17-20-22-23-27-28-29-30-31-32-33	2.50928e-21	2.06163e-17
ENSG00000068912_ERLEC1	TC+P	FALSE	15	2-3-4-9-11-17-19-20-22-24-25-27-28-29-30	2.82544e-21	2.31856e-17
ENSG00000136045_PWP1	TC+K	FALSE	13	2-9-16-17-18-19-20-21-27-32-33-34-35	3.46124e-21	2.83372e-17
ENSG00000166619_BLCAP	TC+K	FALSE	16	2-7-9-14-16-17-19-20-21-23-25-27-31-32-33-34	3.84071e-21	3.14016e-17
ENSG00000134248_LAMTOR5	TC+K	FALSE	21	2-3-4-5-8-9-10-12-13-14-15-16-17-19-20-22-27-28-29-30-31	4.33033e-21	3.53311e-17
ENSG00000185917_SETD4	TC+K	FALSE	18	2-3-5-6-9-12-13-17-19-20-21-22-27-28-29-30-32-33	4.80316e-21	3.91458e-17
ENSG00000166503_RP11-382A20.3	TC+KS	FALSE	11	4-9-11-12-13-17-22-27-28-29-30	4.94272e-21	4.02683e-17
ENSG00000245556_SCAMP1-AS1	TC+KS	FALSE	18	1-2-3-5-6-7-11-13-17-21-22-27-28-29-30-31-34-35	5.21505e-21	4.24661e-17
ENSG00000100359_SGSM3	TC+K	FALSE	19	2-4-5-9-11-12-17-19-20-21-22-24-26-27-29-30-31-32-33	5.81715e-21	4.72992e-17
ENSG00000082074_FYB	wild.type	FALSE	18	1-3-4-7-8-10-12-14-15-16-17-20-21-23-24-27-32-33	5.89149e-21	4.78861e-17
ENSG00000005175_RPAP3	TC+K	FALSE	14	2-3-4-6-9-10-11-13-17-22-27-28-29-30	9.50602e-21	7.67801e-17
ENSG00000136717_BIN1	TC+PK	FALSE	14	4-5-11-12-14-17-18-22-27-28-29-30-32-34	9.62391e-21	7.76938e-17
ENSG00000165572_KBTBD6	TC+KS	FALSE	17	2-5-6-7-8-9-11-12-13-16-17-22-24-27-28-29-30	9.76547e-21	7.88171e-17
ENSG00000161179_YDJC	TC+K	FALSE	21	3-4-7-8-9-11-16-17-20-21-22-23-24-27-28-29-30-32-33-34-35	1.02639e-20	8.27784e-17
ENSG00000180773_SLC36A4	TC+K	FALSE	18	2-4-5-9-11-12-16-17-20-21-22-23-27-28-30-32-33-34	1.69725e-20	1.36017e-16
ENSG00000154059_IMPACT	TC+K	FALSE	19	2-4-5-6-8-9-12-13-15-16-17-18-20-22-27-28-29-30-36	1.75148e-20	1.40294e-16
ENSG00000117419_ERI3	TC+K	FALSE	17	2-9-11-14-15-16-17-18-19-20-21-22-26-27-28-33-35	1.75184e-20	1.40305e-16
ENSG00000177383_MAGEF1	TC+K	FALSE	14	4-9-11-13-17-20-21-22-27-28-29-30-34-35	1.80102e-20	1.44189e-16
ENSG00000075239_ACAT1	TC+P	FALSE	18	2-3-4-9-10-11-12-17-19-20-22-24-25-27-28-29-30-31	1.85834e-20	1.48704e-16
ENSG00000182379_NXPH4	TC+P	FALSE	18	2-3-4-11-17-19-20-21-22-24-25-26-27-28-29-30-31-33	2.5408e-20	2.02451e-16
ENSG00000186493_C5orf38	TC+K	FALSE	17	2-4-7-9-11-16-17-18-19-20-21-22-27-28-29-30-32	3.58337e-20	2.84591e-16
ENSG00000146555_SDK1	TC+KS	FALSE	20	2-3-5-6-7-8-9-11-13-14-17-22-24-27-28-29-30-31-32-35	3.79088e-20	3.0092e-16
ENSG00000141905_NFIC	TC+K	FALSE	19	2-4-9-11-12-16-17-19-20-21-22-23-27-28-29-30-31-32-33	3.81535e-20	3.02786e-16
ENSG00000167740_CYB5D2	TC+K	FALSE	13	4-5-11-17-18-21-22-23-28-29-30-31-32	3.98791e-20	3.16401e-16
ENSG00000198331_HYLS1	TC	FALSE	16	1-2-3-4-11-12-15-17-21-22-26-27-28-29-30-33	4.31458e-20	3.4206e-16
ENSG00000120708_TGFBI	wild.type	FALSE	20	1-2-3-4-5-6-7-8-10-11-16-17-18-20-23-24-27-28-29-34	6.33411e-20	4.99001e-16
ENSG00000162688_AGL	TC+K	FALSE	14	2-4-9-10-11-15-17-19-20-22-27-28-29-30	6.41716e-20	5.0548e-16
ENSG00000022976_ZNF839	TC+K	FALSE	10	4-11-17-21-22-26-27-28-29-30	6.71269e-20	5.2849e-16
ENSG00000155636_RBM45	TC+K	FALSE	16	2-4-8-9-11-15-16-17-18-19-20-21-27-29-33-36	7.92129e-20	6.22455e-16
ENSG00000117862_TXNDC12	TC+K	FALSE	18	2-4-5-9-11-12-16-17-20-22-23-27-28-29-30-32-34-36	1.1275e-19	8.83058e-16
ENSG00000163923_RPL39L	TC+K	FALSE	16	2-4-8-11-15-17-19-21-22-24-26-27-29-31-33-36	1.21244e-19	9.49101e-16
ENSG00000007038_PRSS21	TC+PK	FALSE	20	1-4-5-8-9-12-13-16-17-20-21-23-24-27-28-29-31-32-33-35	1.25562e-19	9.82148e-16
ENSG00000109184_DCUN1D4	TC+K	FALSE	18	2-3-5-8-9-10-12-13-15-17-19-20-21-22-27-28-29-30	1.32613e-19	1.03637e-15
ENSG00000214960_ISPD	TC+K	FALSE	15	2-5-9-12-16-17-19-20-21-23-27-28-31-32-33	1.39289e-19	1.08743e-15
ENSG00000119431_HDHD3	TC+PKS	FALSE	15	2-4-5-6-8-11-15-17-22-26-27-28-29-30-36	1.58311e-19	1.23356e-15
ENSG00000239900_ADSL	TC+K	FALSE	17	2-4-8-9-11-15-16-17-19-20-21-22-26-27-28-29-33	1.7867e-19	1.39113e-15
ENSG00000197568_HHLA3	TC+K	FALSE	14	2-3-4-5-11-17-19-22-24-27-28-29-30-31	2.069e-19	1.60844e-15
ENSG00000125651_GTF2F1	TC+K	FALSE	13	4-11-16-17-19-20-21-22-27-28-29-30-33	2.18501e-19	1.6971e-15
ENSG00000115350_POLE4	wild.type	FALSE	16	1-4-6-9-11-14-17-18-19-21-22-27-28-29-30-34	2.57219e-19	1.99345e-15
ENSG00000100804_PSMB5	TC+K	FALSE	17	2-4-5-9-12-16-17-19-20-21-22-27-28-29-30-31-32	2.6842e-19	2.07972e-15
ENSG00000130638_ATXN10	TC+K	FALSE	15	2-4-11-15-16-17-18-19-20-21-22-27-28-29-33	3.99296e-19	3.07258e-15
ENSG00000087053_MTMR2	TC+K	FALSE	17	1-2-3-5-11-15-17-19-20-21-22-26-27-28-29-32-33	5.41017e-19	4.1377e-15
ENSG00000153982_GDPD1	TC+PKS	FALSE	14	7-8-14-15-17-21-22-23-28-29-30-32-33-35	5.69428e-19	4.34872e-15
ENSG00000101911_PRPS2	wild.type	FALSE	9	4-11-15-17-22-27-28-29-30	6.92862e-19	5.27545e-15
ENSG00000163050_ADCK3	TC+KS	FALSE	21	2-4-5-6-9-11-13-16-17-20-21-22-23-24-27-28-29-32-33-34-35	8.25516e-19	6.27557e-15
ENSG00000144401_METTL21A	TC+K	FALSE	12	2-4-11-13-17-19-20-21-22-24-27-29	8.56867e-19	6.50962e-15
ENSG00000102038_SMARCA1	TC+PK	FALSE	16	4-9-11-12-14-17-21-22-26-27-28-29-30-33-34-36	9.17904e-19	6.96322e-15
ENSG00000011347_SYT7	wild.type	FALSE	18	1-2-3-4-7-8-10-11-14-16-17-20-23-27-28-30-32-36	9.47929e-19	7.1872e-15
ENSG00000131373_HACL1	TC+KS	FALSE	19	2-4-5-6-9-11-12-13-16-17-20-22-23-24-27-28-29-30-34	1.00696e-18	7.62574e-15
ENSG00000174125_TLR1	TC+K	FALSE	15	2-4-9-11-13-16-17-20-21-22-27-28-29-34-35	1.04281e-18	7.89512e-15
ENSG00000114735_HEMK1	TC+K	FALSE	12	4-8-11-15-17-21-22-26-27-28-29-36	1.24023e-18	9.36869e-15
ENSG00000159352_PSMD4	TC+K	FALSE	15	2-3-11-15-17-18-19-20-21-22-24-26-27-29-33	1.55047e-18	1.16859e-14
ENSG00000253833_RP11-367E12.4	TC+K	FALSE	12	2-5-9-16-17-18-19-20-21-22-27-32	1.79976e-18	1.35378e-14
ENSG00000178719_GRINA	TC+K	FALSE	21	2-3-4-6-11-13-17-18-19-20-21-22-23-24-25-26-27-28-29-30-31	1.90168e-18	1.42854e-14
ENSG00000163214_DHX57	TC+K	FALSE	17	2-9-10-11-17-19-20-21-22-24-25-26-27-28-29-33-35	1.94566e-18	1.4608e-14
ENSG00000153767_GTF2E1	TC+K	FALSE	16	2-5-6-9-12-16-17-19-20-21-23-27-28-30-32-33	2.01372e-18	1.51069e-14
ENSG00000170142_UBE2E1	TC+K	FALSE	18	1-2-5-8-9-11-14-16-17-19-20-21-22-27-28-30-32-36	2.18684e-18	1.63882e-14
ENSG00000184990_SIVA1	TC+K	FALSE	18	2-11-14-15-16-17-18-19-20-21-22-26-27-28-32-33-35-36	2.21695e-18	1.66072e-14
ENSG00000273014_RP11-225B17.2	TC+K	FALSE	10	4-11-17-19-21-22-27-28-29-30	2.43822e-18	1.82354e-14
ENSG00000258289_CHURC1	TC+K	FALSE	18	4-6-8-11-15-17-19-20-21-22-24-26-27-28-29-33-35-36	3.08831e-18	2.29894e-14
ENSG00000173226_IQCB1	TC+P	FALSE	18	2-3-4-11-13-17-19-20-21-22-24-25-26-27-29-31-32-33	3.22607e-18	2.40019e-14
ENSG00000144635_DYNC1LI1	TC+PK	FALSE	17	2-4-5-11-12-17-19-20-21-22-27-28-29-30-31-32-33	3.43764e-18	2.5552e-14
ENSG00000171160_MORN4	TC+PK	FALSE	14	4-5-11-12-17-19-22-27-28-29-30-31-32-33	3.56969e-18	2.65264e-14
ENSG00000116138_DNAJC16	TC+P	FALSE	14	2-3-4-11-17-19-22-24-26-27-28-29-30-34	3.58197e-18	2.66141e-14
ENSG00000077312_SNRPA	TC	FALSE	18	4-8-10-11-14-15-16-17-20-21-24-26-27-28-33-34-35-36	3.62241e-18	2.69073e-14
ENSG00000272047_GTF2H5	TC+K	FALSE	15	4-9-10-11-17-19-21-22-26-27-28-29-30-33-36	3.63928e-18	2.70253e-14
ENSG00000086015_MAST2	TC+K	FALSE	17	1-2-3-5-9-12-17-19-20-21-22-25-26-27-31-32-33	4.22604e-18	3.13277e-14
ENSG00000278318_ZNF229	TC+PK	FALSE	18	2-4-5-11-16-17-19-20-21-22-23-27-28-29-30-31-32-33	4.65222e-18	3.44311e-14
ENSG00000185875_THNSL1	TC+K	FALSE	9	4-11-17-21-22-27-28-29-30	5.18584e-18	3.83337e-14
ENSG00000143106_PSMA5	TC+K	FALSE	17	2-5-9-12-16-17-19-20-21-23-27-28-30-31-32-33-34	5.54242e-18	4.09197e-14
ENSG00000101473_ACOT8	TC+K	FALSE	16	2-4-11-15-17-19-20-21-22-26-27-28-29-30-31-33	5.65787e-18	4.17551e-14
ENSG00000115866_DARS	TC+K	FALSE	16	4-7-11-14-16-17-20-22-23-24-27-28-30-32-33-34	6.30465e-18	4.64337e-14
ENSG00000135624_CCT7	TC+K	FALSE	17	1-2-4-11-13-15-17-19-21-22-24-26-27-28-29-33-36	6.33278e-18	4.66219e-14
ENSG00000099840_IZUMO4	TC+K	FALSE	13	2-3-4-11-17-19-21-22-26-27-28-29-30	6.42582e-18	4.7294e-14
ENSG00000226445_XXyac-YX65C7_A.2	wild.type	FALSE	17	3-4-6-7-8-11-14-16-17-19-20-21-22-27-28-29-30	6.46647e-18	4.75868e-14
ENSG00000115541_HSPE1	TC+PK	FALSE	20	4-5-6-11-12-13-17-18-19-22-23-24-27-28-29-30-32-33-34-35	7.45733e-18	5.48114e-14
ENSG00000123219_CENPK	TC+K	FALSE	20	2-3-5-9-11-12-15-17-20-21-22-25-26-27-28-29-32-33-35-36	7.57453e-18	5.56576e-14
ENSG00000152229_PSTPIP2	wild.type	FALSE	17	1-2-3-4-6-7-9-12-16-17-20-23-27-28-30-31-32	7.81408e-18	5.73866e-14
ENSG00000078967_UBE2D4	TC+K	FALSE	9	4-11-17-22-26-27-28-29-30	8.0211e-18	5.88588e-14
ENSG00000204856_FAM216A	TC+KS	FALSE	15	1-2-4-5-6-11-15-17-21-22-27-28-29-33-35	9.75676e-18	7.14585e-14
ENSG00000136144_RCBTB1	TC+K	FALSE	17	2-3-4-5-7-9-11-17-19-20-21-22-24-26-27-28-29	1.16109e-17	8.48408e-14
ENSG00000184307_ZDHHC23	TC+K	FALSE	15	2-4-11-17-18-19-20-21-22-24-26-27-28-29-33	1.59154e-17	1.15832e-13
ENSG00000215014_RP5-832C2.5	TC+K	FALSE	18	2-3-6-7-11-17-18-21-22-23-26-27-28-29-31-32-35-36	1.65098e-17	1.20075e-13
ENSG00000167513_CDT1	TC+K	FALSE	17	8-10-11-14-15-16-17-20-21-23-26-27-28-32-33-35-36	2.62848e-17	1.90039e-13
ENSG00000185808_PIGP	TC+K	FALSE	14	2-4-9-11-16-17-18-19-20-21-22-25-27-28	2.76438e-17	1.99643e-13
ENSG00000119929_CUTC	TC+K	FALSE	15	2-5-6-9-12-16-17-19-20-21-27-28-32-33-34	2.81668e-17	2.03308e-13
ENSG00000168439_STIP1	TC+K	FALSE	12	1-2-4-11-15-17-21-22-27-28-29-30	2.84506e-17	2.05328e-13
ENSG00000203667_COX20	TC+PK	FALSE	14	2-3-4-5-6-11-17-21-22-27-28-29-30-33	3.06276e-17	2.20702e-13
ENSG00000105327_BBC3	wild.type	FALSE	20	1-3-4-6-7-8-9-11-12-14-16-17-20-23-27-28-31-32-33-34	3.10177e-17	2.23451e-13
ENSG00000110200_ANAPC15	TC+K	FALSE	12	2-4-11-15-16-17-20-21-22-27-28-29	3.57968e-17	2.56964e-13
ENSG00000106305_AIMP2	TC+PK	FALSE	15	4-5-11-12-16-17-18-23-24-27-28-29-30-32-33	3.76612e-17	2.70031e-13
ENSG00000100577_GSTZ1	TC+K	FALSE	14	2-9-11-16-17-18-19-20-21-22-27-28-29-30	4.60046e-17	3.28335e-13
ENSG00000084731_KIF3C	TC+K	FALSE	15	2-5-9-12-16-17-19-20-21-22-27-29-31-32-33	4.72837e-17	3.37322e-13
ENSG00000169599_NFU1	TC+K	FALSE	13	4-8-9-17-21-22-26-27-28-29-33-35-36	6.31352e-17	4.47629e-13
ENSG00000121064_SCPEP1	TC+K	FALSE	13	4-9-10-17-19-20-21-22-24-27-29-30-31	6.69979e-17	4.74211e-13
ENSG00000205268_PDE7A	TC+PK	FALSE	18	2-3-5-6-7-9-10-12-17-19-22-23-27-28-29-31-32-33	6.86139e-17	4.85375e-13
ENSG00000174238_PITPNA	TC+PK	FALSE	14	4-5-9-12-17-20-21-22-27-28-29-31-32-33	7.09876e-17	5.01953e-13
ENSG00000076604_TRAF4	TC+K	FALSE	18	4-6-7-8-11-13-15-16-17-19-20-21-22-23-27-31-32-33	7.48885e-17	5.28788e-13
ENSG00000124562_SNRPC	TC+K	FALSE	14	2-5-11-15-16-17-20-21-22-27-28-29-33-35	8.0586e-17	5.68454e-13
ENSG00000165458_INPPL1	TC+PS	FALSE	11	4-7-11-14-17-22-25-27-28-29-30	1.07712e-16	7.56459e-13
ENSG00000174165_ZDHHC24	TC+K	FALSE	9	4-11-17-19-22-27-28-29-30	1.08381e-16	7.60943e-13
ENSG00000122483_CCDC18	TC+PK	FALSE	15	2-4-5-6-11-17-21-22-23-27-28-29-32-33-35	1.11854e-16	7.8488e-13
ENSG00000159267_HLCS	TC+K	FALSE	13	2-4-5-11-17-19-20-21-22-27-28-29-30	1.33903e-16	9.37592e-13
ENSG00000147894_C9orf72	TC+P	FALSE	8	4-11-17-22-27-28-29-30	1.72624e-16	1.20301e-12
ENSG00000210184_MT-TS2	TC+K	FALSE	17	1-2-4-7-9-15-16-17-18-19-20-21-22-27-30-32-36	1.87901e-16	1.30742e-12
ENSG00000110422_HIPK3	TC+P	FALSE	17	4-6-11-17-19-21-22-24-26-27-28-29-30-31-33-34-36	1.89702e-16	1.31919e-12
ENSG00000109534_GAR1	TC+K	FALSE	13	2-4-5-11-14-16-17-20-22-27-28-32-34	1.95547e-16	1.35886e-12
ENSG00000072954_TMEM38A	wild.type	FALSE	17	1-3-4-6-7-8-11-13-15-16-17-19-20-21-27-31-33	2.30762e-16	1.59895e-12
ENSG00000136521_NDUFB5	TC+K	FALSE	15	2-4-9-10-17-19-20-21-22-24-25-26-27-28-29	2.39647e-16	1.65884e-12
ENSG00000162694_EXTL2	TC+K	FALSE	11	4-11-17-19-21-22-24-27-28-29-30	3.21462e-16	2.21134e-12
ENSG00000103363_TCEB2	TC+PK	FALSE	13	4-11-16-17-20-21-23-27-28-32-33-34-35	3.22721e-16	2.21936e-12
ENSG00000141456_PELP1	TC+K	FALSE	15	2-6-11-16-17-20-21-23-24-26-27-28-30-32-34	3.30535e-16	2.27223e-12
ENSG00000177697_CD151	TC+PK	FALSE	16	3-4-6-8-10-11-15-17-21-23-27-29-31-32-33-36	3.33347e-16	2.29043e-12
ENSG00000198113_TOR4A	TC+K	FALSE	14	2-4-9-11-12-15-16-17-19-20-22-27-29-30	4.01599e-16	2.74894e-12
ENSG00000247134_RP11-11N9.4	TC+PK	FALSE	14	4-9-12-17-19-20-21-22-27-28-29-31-32-33	4.04455e-16	2.76769e-12
ENSG00000169019_COMMD8	TC+K	FALSE	12	2-11-13-17-19-20-21-22-27-29-30-31	4.26678e-16	2.9172e-12
ENSG00000087191_PSMC5	TC+K	FALSE	17	2-4-5-6-9-11-12-17-20-21-22-27-28-29-32-33-35	4.63648e-16	3.16393e-12
ENSG00000183828_NUDT14	TC+K	FALSE	15	4-8-9-11-15-16-17-18-19-20-21-22-26-27-33	4.73647e-16	3.23028e-12
ENSG00000196951_SCOC-AS1	TC+K	FALSE	15	4-8-11-15-16-17-18-19-21-22-27-28-29-33-36	5.3183e-16	3.62123e-12
ENSG00000147419_CCDC25	TC+PK	FALSE	11	2-5-6-8-11-17-22-27-28-29-30	5.33423e-16	3.63155e-12
ENSG00000149313_AASDHPPT	TC+K	FALSE	16	2-3-5-6-8-9-10-12-13-17-19-20-22-27-28-30	6.43294e-16	4.36539e-12
ENSG00000174446_SNAPC5	TC+K	FALSE	15	2-5-6-9-11-17-19-20-21-22-27-28-32-33-34	6.57336e-16	4.45937e-12
ENSG00000072110_ACTN1	TC+PK	FALSE	13	4-7-8-11-17-21-22-27-28-29-30-31-33	6.95165e-16	4.70905e-12
ENSG00000163964_PIGX	TC+K	FALSE	8	4-11-17-22-27-28-29-30	7.02417e-16	4.75607e-12
ENSG00000151748_SAV1	TC+K	FALSE	10	2-9-16-17-19-20-21-27-28-32	8.99026e-16	6.05494e-12
ENSG00000143164_DCAF6	TC+K	FALSE	15	2-4-5-9-12-15-16-17-19-20-22-27-28-30-32	1.08964e-15	7.31805e-12
ENSG00000102898_NUTF2	TC+K	FALSE	12	2-11-15-17-19-20-21-22-24-26-27-29	1.20108e-15	8.04962e-12
ENSG00000125430_HS3ST3B1	TC+K	FALSE	13	4-11-16-17-20-23-26-27-28-29-30-32-36	1.27977e-15	8.56036e-12
ENSG00000011009_LYPLA2	TC+PK	FALSE	14	2-5-9-12-16-17-19-20-21-23-27-31-32-33	1.29511e-15	8.66173e-12
ENSG00000095794_CREM	TC+K	FALSE	13	4-9-11-17-19-21-22-24-26-27-29-31-33	1.42187e-15	9.49097e-12
ENSG00000132153_DHX30	TC+K	FALSE	15	2-11-13-15-17-19-20-21-22-26-27-29-31-33-36	1.71e-15	1.13783e-11
ENSG00000100664_EIF5	TC+K	FALSE	13	2-7-9-14-16-17-19-20-21-25-32-34-36	1.82908e-15	1.21524e-11
ENSG00000177352_CCDC71	TC+K	FALSE	12	2-11-15-17-19-20-21-22-26-27-29-33	1.88792e-15	1.25339e-11
ENSG00000130731_C16orf13	TC+K	FALSE	14	2-4-5-11-16-17-20-23-27-28-30-32-34-36	2.11925e-15	1.404e-11
ENSG00000040531_CTNS	TC+PK	FALSE	12	2-5-17-19-20-21-23-27-29-31-32-33	2.48874e-15	1.64257e-11
ENSG00000187650_VMAC	TC+K	FALSE	14	4-8-9-11-17-18-19-20-21-22-26-27-28-29	2.54315e-15	1.67772e-11
ENSG00000119041_GTF3C3	TC+K	FALSE	14	2-4-11-15-17-19-21-22-26-27-28-29-33-36	2.84481e-15	1.87217e-11
ENSG00000106546_AHR	TC+K	FALSE	14	1-4-7-9-12-15-17-20-22-27-28-29-30-32	2.84806e-15	1.87402e-11
ENSG00000187187_ZNF546	TC+P	FALSE	10	4-11-17-22-24-26-27-28-29-30	2.85609e-15	1.87902e-11
ENSG00000122971_ACADS	TC+K	FALSE	8	4-11-17-22-27-28-29-30	2.91332e-15	1.91551e-11
ENSG00000197461_PDGFA	wild.type	FALSE	13	3-4-5-7-8-10-11-16-17-24-27-28-29	2.99049e-15	1.96535e-11
ENSG00000138686_BBS7	TC+P	FALSE	10	4-11-17-21-22-26-27-28-29-33	3.48406e-15	2.28519e-11
ENSG00000129518_EAPP	TC+K	FALSE	14	2-4-8-9-11-16-17-18-19-20-21-22-28-29	3.66621e-15	2.4032e-11
ENSG00000183648_NDUFB1	TC+K	FALSE	15	2-4-5-9-11-17-19-21-22-27-28-29-30-33-36	3.74926e-15	2.45689e-11
ENSG00000104613_INTS10	TC+K	FALSE	11	4-11-17-19-20-21-22-27-28-29-30	4.03368e-15	2.63883e-11
ENSG00000135387_CAPRIN1	TC+K	FALSE	12	2-4-6-9-11-13-17-22-27-28-29-30	4.05002e-15	2.64912e-11
ENSG00000106348_IMPDH1	TC+PK	FALSE	16	4-5-7-11-12-14-16-17-20-23-27-28-32-33-34-36	4.08418e-15	2.67024e-11
ENSG00000125611_CHCHD5	TC+K	FALSE	13	4-8-11-15-17-20-21-22-27-28-29-33-35	4.28183e-15	2.79646e-11
ENSG00000104368_PLAT	TC+PK	FALSE	15	4-5-9-12-17-19-20-21-22-27-28-29-31-32-33	4.40616e-15	2.87634e-11
ENSG00000231663_RP5-827C21.4	TC+K	FALSE	13	2-6-9-16-17-18-20-21-27-28-30-34-35	4.97711e-15	3.24308e-11
ENSG00000277972_CISD3	TC+PK	FALSE	15	4-5-9-11-12-16-17-21-23-27-28-29-30-32-33	5.44596e-15	3.54314e-11
ENSG00000119522_DENND1A	TC+K	FALSE	8	4-11-17-22-27-28-29-30	5.75005e-15	3.73466e-11
ENSG00000143786_CNIH3	TC+P	FALSE	15	2-3-5-9-10-12-14-21-22-23-24-25-26-31-33	7.50308e-15	4.84474e-11
ENSG00000132356_PRKAA1	TC+PK	FALSE	14	3-4-5-10-12-17-21-22-26-27-28-29-33-36	7.98368e-15	5.14389e-11
ENSG00000184992_BRI3BP	TC+K	FALSE	16	2-3-4-9-10-11-12-17-19-21-22-24-27-28-29-30	8.19266e-15	5.27607e-11
ENSG00000109501_WFS1	TC+K	FALSE	11	4-8-9-15-16-17-18-19-20-21-26	8.47199e-15	5.44834e-11
ENSG00000100632_ERH	TC+K	FALSE	12	2-5-9-11-17-20-21-22-27-28-29-32	8.51542e-15	5.47542e-11
ENSG00000167720_SRR	TC+K	FALSE	13	2-4-9-11-17-19-21-22-27-28-29-33-36	9.89926e-15	6.34443e-11
ENSG00000109736_MFSD10	TC+K	FALSE	16	4-6-7-8-11-13-14-15-17-19-20-21-22-27-32-33	1.00386e-14	6.43074e-11
ENSG00000146223_RPL7L1	TC+K	FALSE	13	2-5-8-9-16-17-19-20-21-22-27-28-30	1.07745e-14	6.88382e-11
ENSG00000183605_SFXN4	TC+K	FALSE	9	4-11-17-20-21-22-27-28-29	1.0914e-14	6.9686e-11
ENSG00000037241_RPL26L1	TC+K	FALSE	16	2-4-5-9-11-16-17-19-20-22-23-27-28-29-30-32	1.10819e-14	7.07357e-11
ENSG00000253304_TMEM200B	TC+PK	FALSE	13	5-11-12-16-17-20-21-23-27-28-29-32-33	1.13332e-14	7.22834e-11
ENSG00000087266_SH3BP2	TC+K	FALSE	17	4-7-11-13-14-17-19-20-22-24-25-27-30-31-32-35-36	1.14775e-14	7.31575e-11
ENSG00000135916_ITM2C	TC+PK	FALSE	14	4-5-10-11-17-18-22-23-24-25-27-28-29-33	1.21812e-14	7.75578e-11
ENSG00000136522_MRPL47	TC+K	FALSE	11	2-5-9-12-17-20-21-27-28-32-33	1.24748e-14	7.93896e-11
ENSG00000168273_SMIM4	TC+PK	FALSE	10	4-11-17-21-22-27-28-29-30-33	1.25227e-14	7.96693e-11
ENSG00000162613_FUBP1	TC+PK	FALSE	14	2-4-5-11-17-20-21-22-27-28-30-32-33-34	1.30199e-14	8.27152e-11
ENSG00000273382_RP5-1065J22.8	wild.type	FALSE	14	4-8-11-15-17-21-22-26-27-28-29-33-35-36	1.32863e-14	8.43549e-11
ENSG00000154642_C21orf91	TC+K	FALSE	13	4-8-9-11-17-19-20-21-22-26-27-28-33	1.48054e-14	9.3807e-11
ENSG00000170632_ARMC10	TC+K	FALSE	16	2-4-5-6-9-11-16-17-20-22-27-28-29-30-32-34	1.5877e-14	1.0047e-10
ENSG00000151292_CSNK1G3	TC+K	FALSE	8	4-11-17-22-27-28-29-30	1.71915e-14	1.08564e-10
ENSG00000185787_MORF4L1	TC+PK	FALSE	13	4-11-12-13-17-23-24-27-28-29-30-32-34	1.8571e-14	1.17035e-10
ENSG00000168653_NDUFS5	TC+PK	FALSE	15	4-5-11-12-15-17-18-21-23-27-28-29-31-32-33	1.86599e-14	1.17557e-10
ENSG00000166734_CASC4	TC+K	FALSE	8	4-11-17-22-27-28-29-30	1.94617e-14	1.22512e-10
ENSG00000084073_ZMPSTE24	TC+PK	FALSE	13	2-4-5-8-11-17-22-27-28-29-30-31-32	2.17001e-14	1.36233e-10
ENSG00000165915_SLC39A13	TC+PK	FALSE	17	3-4-8-10-11-15-16-17-21-23-24-25-27-28-29-33-35	2.17059e-14	1.36248e-10
ENSG00000109919_MTCH2	TC+PK	FALSE	18	1-2-3-5-6-7-8-10-11-12-17-22-27-28-29-30-31-32	2.3802e-14	1.49191e-10
ENSG00000135677_GNS	TC+PK	FALSE	9	4-5-11-17-22-27-28-29-30	2.70068e-14	1.68685e-10
ENSG00000105821_DNAJC2	TC+K	FALSE	14	2-5-6-11-16-17-20-22-24-27-28-30-32-34	2.86952e-14	1.78857e-10
ENSG00000130724_CHMP2A	TC+K	FALSE	11	4-11-17-20-21-22-27-28-29-32-33	3.08242e-14	1.9188e-10
ENSG00000111358_GTF2H3	TC+K	FALSE	8	4-11-17-22-27-28-29-30	3.28143e-14	2.03876e-10
ENSG00000077044_DGKD	TC+PS	FALSE	8	4-11-17-22-27-28-29-36	4.6056e-14	2.83705e-10
ENSG00000124635_HIST1H2BJ	TC+PS	FALSE	15	2-3-7-11-15-17-21-22-26-27-28-29-33-35-36	6.68098e-14	4.08141e-10
ENSG00000110063_DCPS	TC+PK	FALSE	16	2-5-6-9-12-13-16-17-20-23-24-27-28-32-33-34	6.75847e-14	4.12605e-10
ENSG00000120727_PAIP2	TC+K	FALSE	12	2-5-9-12-16-17-20-21-22-27-28-29	7.03741e-14	4.29001e-10
ENSG00000090266_NDUFB2	TC+PK	FALSE	12	4-5-12-14-17-18-22-27-28-29-30-33	7.88119e-14	4.7957e-10
ENSG00000114902_SPCS1	TC+K	FALSE	8	4-11-17-22-27-28-29-30	8.41249e-14	5.11059e-10
ENSG00000141759_TXNL4A	TC+K	FALSE	15	2-5-6-9-12-16-17-19-20-21-27-28-32-33-34	8.70728e-14	5.28445e-10
ENSG00000143183_TMCO1	TC+KS	FALSE	12	4-9-11-12-13-14-17-22-27-28-29-30	8.78616e-14	5.33144e-10
ENSG00000178449_COX14	TC	FALSE	9	4-11-15-17-22-27-28-29-30	8.8991e-14	5.39819e-10
ENSG00000164332_UBLCP1	TC+K	FALSE	13	2-3-5-8-9-10-17-19-20-22-24-31-35	9.79048e-14	5.92814e-10
ENSG00000129055_ANAPC13	TC+K	FALSE	9	11-14-17-22-27-28-29-30-32	9.88119e-14	5.9801e-10
ENSG00000109790_KLHL5	TC+K	FALSE	13	2-4-9-11-17-19-20-21-22-27-29-31-33	1.02302e-13	6.18618e-10
ENSG00000116353_MECR	TC+K	FALSE	11	2-5-9-10-16-17-19-20-21-23-27	1.06754e-13	6.45116e-10
ENSG00000196950_SLC39A10	wild.type	FALSE	10	1-2-4-6-17-22-27-28-29-30	1.17184e-13	7.06036e-10
ENSG00000102981_PARD6A	TC+K	FALSE	13	2-9-10-12-13-14-15-17-22-27-28-29-30	1.18047e-13	7.11117e-10
ENSG00000228857_AC104653.1	TC+K	FALSE	9	4-11-17-21-22-27-28-29-30	1.39123e-13	8.34737e-10
ENSG00000100029_PES1	TC+K	FALSE	13	2-4-11-17-18-19-20-21-22-26-27-28-29	1.50551e-13	9.00897e-10
ENSG00000166582_CENPV	TC+PK	FALSE	13	4-5-6-11-12-13-17-19-23-27-31-32-33	2.13382e-13	1.26557e-09
ENSG00000174547_MRPL11	TC+K	FALSE	12	8-11-14-15-17-18-19-20-21-26-33-36	2.27624e-13	1.34776e-09
ENSG00000065057_NTHL1	TC+K	FALSE	11	2-11-16-17-20-21-24-27-28-34-35	2.31869e-13	1.37174e-09
ENSG00000106692_FKTN	wild.type	FALSE	8	4-11-17-22-27-28-29-30	2.67798e-13	1.57787e-09
ENSG00000198498_TMA16	TC+KS	FALSE	11	3-4-6-11-17-23-24-27-28-29-35	2.77853e-13	1.63517e-09
ENSG00000167920_TMEM99	TC+PK	FALSE	12	4-11-12-16-17-21-23-27-28-29-33-35	2.93357e-13	1.72435e-09
ENSG00000153774_CFDP1	TC+K	FALSE	12	4-8-9-17-19-21-22-26-27-29-33-36	3.23017e-13	1.89449e-09
ENSG00000083807_SLC27A5	TC+KS	FALSE	8	4-11-17-22-27-28-29-30	3.25881e-13	1.90999e-09
ENSG00000103269_RHBDL1	TC+PK	FALSE	11	4-17-20-21-22-27-28-29-30-32-33	4.02942e-13	2.34915e-09
ENSG00000182154_MRPL41	TC+PK	FALSE	11	4-11-17-19-22-27-28-29-30-31-34	4.21963e-13	2.45709e-09
ENSG00000005436_GCFC2	TC+K	FALSE	10	4-11-17-19-20-22-27-28-29-30	4.27993e-13	2.49049e-09
ENSG00000115946_PNO1	TC+PK	FALSE	13	4-5-6-11-17-22-25-27-28-29-30-32-34	4.38746e-13	2.55043e-09
ENSG00000167515_TRAPPC2L	TC+K	FALSE	9	2-9-16-17-18-19-20-21-33	5.00531e-13	2.89858e-09
ENSG00000086475_SEPHS1	TC+PK	FALSE	13	4-11-15-17-21-22-26-27-28-29-33-35-36	5.55247e-13	3.20711e-09
ENSG00000116062_MSH6	TC+KS	FALSE	13	4-8-11-17-21-22-26-27-28-29-33-35-36	5.83858e-13	3.36704e-09
ENSG00000161558_TMEM143	TC+KS	FALSE	8	4-11-17-22-27-28-29-30	7.47779e-13	4.29225e-09
ENSG00000028839_TBPL1	TC+KS	FALSE	8	4-11-17-22-27-28-29-30	8.49737e-13	4.85794e-09
ENSG00000101079_NDRG3	TC+PK	FALSE	13	5-11-12-17-18-23-24-25-27-28-29-32-33	8.83061e-13	5.04051e-09
ENSG00000144455_SUMF1	TC	FALSE	9	4-11-12-14-17-22-28-29-30	9.30044e-13	5.30125e-09
ENSG00000144231_POLR2D	TC+K	FALSE	11	2-3-5-11-17-20-21-22-27-28-32	9.35028e-13	5.32873e-09
ENSG00000047621_C12orf4	TC+PKS	FALSE	9	4-8-11-17-22-27-28-29-30	1.07982e-12	6.12687e-09
ENSG00000099899_TRMT2A	TC+PK	FALSE	12	5-6-11-17-20-23-24-27-28-30-32-34	1.09195e-12	6.19135e-09
ENSG00000142731_PLK4	TC+KS	FALSE	13	2-5-6-11-16-17-21-24-27-28-29-33-35	1.15033e-12	6.51547e-09
ENSG00000088205_DDX18	TC+K	FALSE	13	2-4-6-11-17-20-21-22-27-28-32-34-35	1.28826e-12	7.26963e-09
ENSG00000167671_UBXN6	TC	FALSE	12	10-11-14-16-17-20-23-24-26-27-28-30	1.35097e-12	7.61e-09
ENSG00000183444_OR7E38P	TC+K	FALSE	13	2-5-6-9-11-12-13-17-22-27-28-29-30	1.37662e-12	7.74899e-09
ENSG00000214941_ZSWIM7	TC+K	FALSE	11	2-4-11-17-19-20-21-22-27-28-29	1.49502e-12	8.40054e-09
ENSG00000006757_PNPLA4	TC+KS	FALSE	9	4-13-17-22-24-27-28-29-30	1.51281e-12	8.49743e-09
ENSG00000143889_HNRNPLL	TC+K	FALSE	7	2-9-17-18-19-20-21	1.72479e-12	9.64675e-09
ENSG00000010803_SCMH1	TC+PK	FALSE	12	3-4-7-16-17-20-23-27-28-30-32-34	1.80692e-12	1.00971e-08
ENSG00000168802_CHTF8	TC+K	FALSE	13	4-8-11-15-17-20-21-27-28-29-33-35-36	1.84194e-12	1.02909e-08
ENSG00000182004_SNRPE	TC+PK	FALSE	15	4-5-11-16-17-20-21-23-24-27-28-29-32-33-34	1.85272e-12	1.03475e-08
ENSG00000144468_RHBDD1	TC+K	FALSE	14	2-5-9-11-16-17-19-20-21-27-28-29-32-34	1.94996e-12	1.08691e-08
ENSG00000089356_FXYD3	TC+PKS	FALSE	9	4-11-17-22-27-28-29-30-36	2.1948e-12	1.21943e-08
ENSG00000067225_PKM	TC+PK	FALSE	14	4-7-9-12-16-17-20-21-23-27-28-31-32-33	2.39172e-12	1.32358e-08
ENSG00000168792_ABHD15	TC+K	FALSE	9	2-9-16-17-18-19-20-21-27	2.65436e-12	1.46494e-08
ENSG00000216895_AC009403.2	TC+P	FALSE	9	2-11-17-21-22-26-27-28-29	3.17828e-12	1.74583e-08
ENSG00000130147_SH3BP4	TC+K	FALSE	15	2-5-9-12-13-16-17-19-20-21-23-27-31-32-33	3.23125e-12	1.77299e-08
ENSG00000105254_TBCB	TC+KS	FALSE	8	4-11-17-22-27-28-29-30	3.68352e-12	2.01568e-08
ENSG00000163378_EOGT	TC+K	FALSE	13	4-6-9-11-17-19-20-21-22-27-29-30-31	3.86343e-12	2.10866e-08
ENSG00000250317_SMIM20	TC+K	FALSE	8	2-9-17-20-22-27-28-30	4.35576e-12	2.37041e-08
ENSG00000198089_SFI1	TC+K	FALSE	10	4-8-11-17-19-21-22-26-27-29	4.66956e-12	2.53464e-08
ENSG00000137411_VARS2	TC+K	FALSE	12	4-11-15-17-18-19-20-21-22-27-28-29	5.4502e-12	2.93984e-08
ENSG00000127955_GNAI1	wild.type	FALSE	9	4-7-11-17-20-22-25-27-28	5.63195e-12	3.03675e-08
ENSG00000124120_TTPAL	TC+PK	FALSE	10	4-9-11-12-17-22-27-28-29-30	5.94532e-12	3.19977e-08
ENSG00000100625_SIX4	TC+K	FALSE	10	2-3-11-17-21-22-26-27-28-29	7.14972e-12	3.83153e-08
ENSG00000169371_SNUPN	TC+K	FALSE	8	2-9-17-19-20-21-22-28	7.4235e-12	3.9686e-08
ENSG00000105197_TIMM50	TC+PK	FALSE	11	4-16-17-21-23-24-27-28-32-33-35	7.44327e-12	3.97769e-08
ENSG00000256269_HMBS	TC+K	FALSE	11	2-11-14-16-17-20-21-23-27-32-33	7.51542e-12	4.01549e-08
ENSG00000167985_SDHAF2	TC+K	FALSE	13	2-3-5-6-7-9-16-17-18-19-20-21-33	8.62094e-12	4.58893e-08
ENSG00000063322_MED29	TC+K	FALSE	9	2-9-17-18-19-21-22-28-29	8.73964e-12	4.65036e-08
ENSG00000007255_TRAPPC6A	TC+K	FALSE	10	4-11-17-18-20-28-29-30-31-34	9.16832e-12	4.87479e-08
ENSG00000106153_CHCHD2	TC+K	FALSE	8	2-11-17-22-27-28-29-30	1.03227e-11	5.46999e-08
ENSG00000004779_NDUFAB1	TC+K	FALSE	12	2-5-9-12-17-19-20-21-22-27-32-33	1.03587e-11	5.48702e-08
ENSG00000214253_FIS1	TC+K	FALSE	6	16-17-18-20-21-28	1.11045e-11	5.87318e-08
ENSG00000010704_HFE	TC+K	FALSE	9	2-4-17-19-20-21-22-27-29	1.24565e-11	6.55962e-08
ENSG00000143155_TIPRL	TC+K	FALSE	11	4-9-17-19-20-22-27-29-30-35-36	1.24967e-11	6.57949e-08
ENSG00000167969_ECI1	TC+K	FALSE	8	11-14-15-17-20-21-27-28	1.30871e-11	6.87857e-08
ENSG00000106355_LSM5	TC+K	FALSE	11	2-4-11-15-17-18-20-21-22-27-28	1.46369e-11	7.6624e-08
ENSG00000085760_MTIF2	TC+KS	FALSE	8	4-13-17-22-27-28-29-30	1.65014e-11	8.60546e-08
ENSG00000115484_CCT4	TC+K	FALSE	12	1-2-5-11-14-17-19-20-22-27-28-32	2.17418e-11	1.12209e-07
ENSG00000154079_SDHAF4	TC+PKS	FALSE	8	4-11-17-22-27-28-29-30	2.30824e-11	1.18759e-07
ENSG00000174669_SLC29A2	TC+PK	FALSE	7	16-17-21-23-27-28-33	2.3507e-11	1.20803e-07
ENSG00000138495_COX17	TC+KS	FALSE	8	6-11-12-17-27-28-29-30	2.55262e-11	1.30796e-07
ENSG00000172269_DPAGT1	TC+K	FALSE	9	2-4-11-17-19-21-22-27-29	2.74018e-11	1.40051e-07
ENSG00000135070_ISCA1	TC+K	FALSE	7	9-17-20-21-27-28-33	2.81673e-11	1.4371e-07
ENSG00000181852_RNF41	TC+K	FALSE	8	4-11-17-22-27-28-29-30	3.16501e-11	1.60688e-07
ENSG00000164144_ARFIP1	TC+P	FALSE	8	4-11-17-22-27-28-29-30	4.07957e-11	2.05692e-07
ENSG00000198937_CCDC167	TC+K	FALSE	6	2-5-9-17-21-27	4.96449e-11	2.48671e-07
ENSG00000214113_LYRM4	TC+K	FALSE	8	3-16-17-20-21-23-27-32	4.99591e-11	2.50145e-07
ENSG00000166938_DIS3L	wild.type	FALSE	8	4-11-17-22-27-28-29-30	5.02726e-11	2.51564e-07
ENSG00000198546_ZNF511	TC+K	FALSE	7	15-17-18-20-21-35-36	5.0645e-11	2.53326e-07
ENSG00000198824_CHAMP1	TC+K	FALSE	7	4-9-17-20-22-27-30	5.69126e-11	2.83425e-07
ENSG00000196365_LONP1	TC+K	FALSE	8	2-9-17-19-20-22-27-30	5.98917e-11	2.97704e-07
ENSG00000169139_UBE2V2	TC+PK	FALSE	12	1-2-3-5-6-7-8-17-22-27-29-30	6.42658e-11	3.18244e-07
ENSG00000205302_SNX2	TC+P	FALSE	7	4-11-17-22-27-28-29	6.45808e-11	3.1974e-07
ENSG00000115325_DOK1	TC+PK	FALSE	12	4-5-12-14-17-23-27-29-31-32-33-36	6.78928e-11	3.35526e-07
ENSG00000130520_LSM4	TC+K	FALSE	10	2-9-17-20-21-22-27-28-33-35	7.0773e-11	3.49406e-07
ENSG00000134825_TMEM258	TC+KS	FALSE	8	4-11-17-24-27-28-29-30	7.78731e-11	3.82746e-07
ENSG00000151092_NGLY1	TC+P	FALSE	10	3-5-10-12-17-22-27-28-29-30	8.90852e-11	4.35805e-07
ENSG00000004487_KDM1A	TC+PS	FALSE	6	4-17-22-27-28-29	1.02572e-10	5.00241e-07
ENSG00000202515_VTRNA1-3	TC+P	FALSE	6	4-11-17-22-23-30	1.10462e-10	5.37288e-07
ENSG00000204389_HSPA1A	TC+K	FALSE	10	1-2-5-6-7-11-17-27-28-29	1.40299e-10	6.73855e-07
ENSG00000182552_RWDD4	TC+K	FALSE	8	2-4-17-22-27-28-29-30	1.47889e-10	7.08982e-07
ENSG00000124784_RIOK1	TC+K	FALSE	13	2-5-9-16-17-20-21-23-27-28-32-33-35	1.7241e-10	8.23162e-07
ENSG00000151690_MFSD6	TC+P	FALSE	7	2-11-17-22-27-29-30	2.7671e-10	1.29971e-06
ENSG00000136159_NUDT15	TC+PK	FALSE	10	4-5-11-17-22-27-28-29-30-33	2.97485e-10	1.3952e-06
ENSG00000108883_EFTUD2	TC+KS	FALSE	10	4-6-11-17-24-27-28-29-34-35	3.08046e-10	1.44289e-06
ENSG00000103512_NOMO1	TC+PK	FALSE	13	4-5-11-17-18-22-23-27-28-29-31-32-33	3.82092e-10	1.7756e-06
ENSG00000198791_CNOT7	TC+K	FALSE	9	2-9-16-17-18-19-20-21-27	4.00961e-10	1.85805e-06
ENSG00000177406_RP11-218M22.1	TC+K	FALSE	6	1-2-11-17-27-28	4.02267e-10	1.86343e-06
ENSG00000187118_CMC1	TC+K	FALSE	10	4-9-10-17-19-21-22-26-27-29	4.02347e-10	1.86343e-06
ENSG00000145414_NAF1	TC+K	FALSE	8	11-17-19-20-22-23-24-25	4.02207e-10	1.86343e-06
ENSG00000176102_CSTF3	TC+P	FALSE	8	4-11-17-22-27-28-29-30	4.74993e-10	2.18276e-06
ENSG00000020426_MNAT1	TC+P	FALSE	7	7-14-17-22-28-29-30	4.81426e-10	2.21022e-06
ENSG00000171135_JAGN1	TC+K	FALSE	8	2-11-17-20-21-27-28-29	4.83851e-10	2.21894e-06
ENSG00000177733_HNRNPA0	TC+K	FALSE	6	16-17-20-24-28-34	4.93654e-10	2.25896e-06
ENSG00000245466_CTD-2540L5.6	TC+K	FALSE	10	2-8-15-17-20-21-26-33-35-36	5.42321e-10	2.47298e-06
ENSG00000041802_LSG1	TC+KS	FALSE	11	1-6-7-11-17-19-27-28-29-31-35	5.47396e-10	2.49558e-06
ENSG00000225973_PIGBOS1	TC+K	FALSE	8	4-11-17-19-20-21-22-27	5.5251e-10	2.51779e-06
ENSG00000100319_ZMAT5	TC+K	FALSE	12	4-11-14-15-17-19-20-21-22-27-28-29	5.54863e-10	2.5274e-06
ENSG00000169814_BTD	TC+K	FALSE	9	2-4-11-17-22-27-28-29-30	5.72275e-10	2.60156e-06
ENSG00000165424_ZCCHC24	TC+PK	FALSE	9	4-11-17-20-22-27-28-30-32	6.01927e-10	2.72793e-06
ENSG00000267809_NDUFV2P1	TC+K	FALSE	7	2-5-9-16-17-20-32	6.1277e-10	2.77523e-06
ENSG00000152952_PLOD2	TC+PK	FALSE	8	4-12-17-22-27-30-31-32	6.36173e-10	2.87805e-06
ENSG00000106049_HIBADH	TC+PK	FALSE	8	4-11-12-17-27-28-29-33	6.78784e-10	3.06607e-06
ENSG00000184220_CMSS1	TC+PK	FALSE	9	5-12-14-17-27-28-29-33-36	6.86824e-10	3.10101e-06
ENSG00000100347_SAMM50	TC+K	FALSE	10	4-7-11-14-15-17-20-21-28-35	7.09253e-10	3.19802e-06
ENSG00000172086_KRCC1	TC+KS	FALSE	10	4-8-17-21-22-26-28-29-33-35	7.1051e-10	3.20298e-06
ENSG00000143001_TMEM61	TC+PK	FALSE	8	4-11-17-22-27-28-29-30	8.29453e-10	3.71346e-06
ENSG00000232756_RP5-1185I7.1	TC+PK	FALSE	11	3-5-10-12-17-22-25-26-27-32-33	9.62634e-10	4.27602e-06
ENSG00000170860_LSM3	TC+K	FALSE	7	14-16-17-18-20-21-35	1.09872e-09	4.85306e-06
ENSG00000064102_ASUN	TC+K	FALSE	9	4-11-17-22-27-28-29-30-32	1.3786e-09	6.01069e-06
ENSG00000197448_GSTK1	TC+K	FALSE	7	4-11-17-22-27-29-30	1.59051e-09	6.89166e-06
ENSG00000224032_EPB41L4A-AS1	TC+KS	FALSE	9	4-10-11-16-17-24-28-31-34	1.68786e-09	7.30339e-06
ENSG00000156239_N6AMT1	TC+K	FALSE	7	4-11-17-27-28-29-30	1.8438e-09	7.95048e-06
ENSG00000154451_GBP5	TC+PS	FALSE	11	1-2-5-6-7-11-17-22-27-28-29	1.8868e-09	8.12646e-06
ENSG00000137168_PPIL1	TC+K	FALSE	8	2-9-16-17-18-19-20-21	2.24913e-09	9.61728e-06
ENSG00000197375_SLC22A5	TC+KS	FALSE	6	4-11-17-27-28-29	2.25143e-09	9.62486e-06
ENSG00000102390_PBDC1	TC+PK	FALSE	7	11-17-27-28-29-30-32	2.28166e-09	9.75183e-06
ENSG00000136213_CHST12	TC+K	FALSE	10	3-4-7-11-14-16-17-18-19-20	2.43127e-09	1.03572e-05
ENSG00000138375_SMARCAL1	TC+PK	FALSE	7	11-17-22-27-28-29-30	2.50386e-09	1.06489e-05
ENSG00000142330_CAPN10	TC+K	FALSE	6	2-3-17-19-20-22	2.90037e-09	1.2272e-05
ENSG00000183586_HMGN3P1	TC+K	FALSE	8	4-11-17-18-19-22-29-30	4.43687e-09	1.8484e-05
ENSG00000065268_WDR18	TC+K	FALSE	6	11-17-20-22-28-30	5.09303e-09	2.10851e-05
ENSG00000170037_CNTROB	TC	FALSE	9	11-14-15-16-17-20-21-33-35	5.11501e-09	2.1171e-05
ENSG00000168040_FADD	TC+PK	FALSE	9	11-14-17-20-22-27-31-32-33	5.44273e-09	2.24676e-05
ENSG00000183621_ZNF438	TC+K	FALSE	6	2-9-16-17-27-28	6.12722e-09	2.5189e-05
ENSG00000185721_DRG1	TC+P	FALSE	5	11-17-22-26-29	6.98292e-09	2.85532e-05
ENSG00000169084_DHRSX	TC+P	FALSE	11	4-11-17-22-24-25-27-29-30-31-32	7.32567e-09	2.98814e-05
ENSG00000131966_ACTR10	TC+K	FALSE	4	2-17-20-21	7.50982e-09	3.05725e-05
ENSG00000138303_ASCC1	TC+K	FALSE	11	4-6-17-19-21-22-24-27-29-31-34	8.24056e-09	3.3432e-05
ENSG00000234608_MAPKAPK5-AS1	TC	FALSE	7	4-11-17-22-27-28-29	8.32404e-09	3.37457e-05
ENSG00000108384_RAD51C	TC+PK	FALSE	7	17-21-27-29-33-35-36	8.98295e-09	3.62103e-05
ENSG00000101310_SEC23B	TC+P	FALSE	10	1-2-3-5-7-11-17-22-27-29	9.38702e-09	3.77452e-05
ENSG00000156411_C14orf2	TC+K	FALSE	6	2-9-17-20-21-32	1.16006e-08	4.61355e-05
ENSG00000142207_URB1	TC+P	FALSE	8	3-11-17-22-23-27-28-29	1.17664e-08	4.67598e-05
ENSG00000138134_STAMBPL1	TC+P	FALSE	6	11-17-22-27-28-29	1.33286e-08	5.26479e-05
ENSG00000063854_HAGH	TC+P	FALSE	5	11-17-22-27-29	1.35177e-08	5.3368e-05
ENSG00000013561_RNF14	TC+PK	FALSE	10	4-12-17-22-27-28-29-30-31-33	1.54224e-08	6.05792e-05
ENSG00000178921_PFAS	TC+KS	FALSE	5	21-24-28-33-35	1.58284e-08	6.21263e-05
ENSG00000156256_USP16	TC+K	FALSE	9	4-8-17-21-22-27-28-29-33	1.66354e-08	6.50776e-05
ENSG00000137720_C11orf1	TC+KS	FALSE	7	11-17-22-28-30-31-33	1.88346e-08	7.32099e-05
ENSG00000169964_TMEM42	TC+K	FALSE	8	16-17-20-21-27-28-33-35	1.90614e-08	7.40153e-05
ENSG00000165175_MID1IP1	TC+PS	FALSE	5	4-17-22-27-29	1.94629e-08	7.54381e-05
ENSG00000100209_HSCB	TC+K	FALSE	6	2-6-17-22-27-28	2.06616e-08	7.98776e-05
ENSG00000116663_FBXO6	TC+PK	FALSE	9	3-5-17-21-22-26-27-31-33	2.28409e-08	8.77092e-05
ENSG00000162623_TYW3	wild.type	FALSE	4	4-17-28-29	2.46268e-08	9.40745e-05
ENSG00000135269_TES	TC+K	FALSE	6	2-9-17-19-20-30	2.47544e-08	9.4537e-05
ENSG00000184319_RPL23AP82	TC+PK	FALSE	8	5-12-13-23-27-32-33-35	2.50579e-08	9.56208e-05
ENSG00000050820_BCAR1	TC+PK	FALSE	5	4-11-23-27-30	2.5382e-08	9.67055e-05
ENSG00000132603_NIP7	TC+K	FALSE	5	2-9-17-18-20	2.74482e-08	0.000104166
ENSG00000165704_HPRT1	TC+PK	FALSE	7	5-12-17-27-28-32-33	3.01362e-08	0.000113885
ENSG00000073536_NLE1	TC+KS	FALSE	8	3-4-16-17-21-24-27-28	3.02817e-08	0.000114374
ENSG00000215193_PEX26	TC+K	FALSE	4	17-20-27-28	3.3065e-08	0.000124126
ENSG00000113048_MRPS27	TC+K	FALSE	4	17-28-29-31	3.75855e-08	0.000140232
ENSG00000123737_EXOSC9	TC+K	FALSE	7	2-9-16-17-19-20-21	3.78448e-08	0.00014101
ENSG00000172586_CHCHD1	TC+K	FALSE	6	2-9-17-19-20-21	4.24566e-08	0.000157089
ENSG00000179364_PACS2	TC	FALSE	6	4-11-17-27-28-29	4.30304e-08	0.000159083
ENSG00000198382_UVRAG	TC+K	FALSE	6	2-9-17-18-21-29	4.56107e-08	0.000168167
ENSG00000180008_SOCS4	TC+PK	FALSE	10	17-21-22-26-27-28-32-33-34-35	4.80234e-08	0.000176486
ENSG00000160688_FLAD1	TC+PK	FALSE	5	17-23-27-28-32	4.98105e-08	0.000182406
ENSG00000255046_RP11-297N6.4	TC+K	FALSE	5	2-9-17-21-29	5.04073e-08	0.000184491
ENSG00000213337_ANKRD39	TC+K	FALSE	6	2-5-9-17-21-27	5.68825e-08	0.000206996
ENSG00000204444_APOM	TC+K	FALSE	8	2-16-17-18-20-21-28-35	7.38896e-08	0.00026482
ENSG00000185379_RAD51D	TC+KS	FALSE	7	6-17-24-27-28-29-35	7.72253e-08	0.00027608
ENSG00000121964_GTDC1	wild.type	FALSE	7	4-9-17-27-28-29-30	7.96788e-08	0.000284135
ENSG00000117593_DARS2	TC+PK	FALSE	7	5-17-20-22-25-27-32	7.97061e-08	0.000284152
ENSG00000186787_SPIN2B	TC+K	FALSE	6	11-17-20-27-28-30	8.14818e-08	0.000290075
ENSG00000128463_EMC4	TC+PS	FALSE	8	2-7-11-17-22-28-29-30	8.4219e-08	0.000299146
ENSG00000100342_APOL1	TC+K	FALSE	8	2-9-12-17-20-21-27-33	8.98835e-08	0.000317738
ENSG00000104731_KLHDC4	TC+PK	FALSE	5	2-11-16-17-27	9.67381e-08	0.000339647
ENSG00000256043_CTSO	wild.type	FALSE	11	2-4-5-7-11-17-22-27-28-29-30	9.67872e-08	0.000339647
ENSG00000184436_THAP7	TC	FALSE	8	4-8-11-15-17-27-28-29	9.94739e-08	0.000348457
ENSG00000033011_ALG1	TC+PK	FALSE	6	4-11-17-27-28-29	1.0063e-07	0.000352106
ENSG00000035687_ADSS	TC+P	FALSE	6	17-22-27-28-29-30	1.09703e-07	0.000381327
ENSG00000188266_HYKK	TC+K	FALSE	6	4-11-17-27-29-30	1.185e-07	0.000409893
ENSG00000160445_ZER1	TC+K	FALSE	4	2-3-17-22	1.25262e-07	0.000431652
ENSG00000173928_SWSAP1	TC+K	FALSE	7	4-11-17-22-27-28-29	1.33518e-07	0.000458903
ENSG00000137700_SLC37A4	TC+PK	FALSE	5	17-21-27-28-33	1.41542e-07	0.000484783
ENSG00000100348_TXN2	TC+K	FALSE	5	16-17-18-28-31	1.45332e-07	0.000496744
ENSG00000162836_ACP6	TC+PK	FALSE	7	4-17-22-27-28-29-30	1.50061e-07	0.000511707
ENSG00000182979_MTA1	TC+K	FALSE	7	4-17-22-27-28-29-30	1.51305e-07	0.000515498
ENSG00000189241_TSPYL1	TC+K	FALSE	6	11-13-17-22-29-30	1.5743e-07	0.000535576
ENSG00000231721_LINC-PINT	TC+PK	FALSE	8	2-5-9-12-17-21-27-33	1.64307e-07	0.00055766
ENSG00000141504_SAT2	TC+K	FALSE	7	9-14-17-21-27-29-36	1.69607e-07	0.000574628
ENSG00000167862_MRPL58	TC+KS	FALSE	8	4-11-17-22-27-28-29-30	1.737e-07	0.000587278
ENSG00000130347_RTN4IP1	TC+K	FALSE	7	2-9-17-20-21-27-28	1.81381e-07	0.000611768
ENSG00000103148_NPRL3	TC+K	FALSE	7	4-11-17-22-27-29-30	1.89687e-07	0.000637728
ENSG00000247595_SPTY2D1-AS1	TC+K	FALSE	7	4-11-17-22-27-28-29	2.27135e-07	0.000755904
ENSG00000058799_YIPF1	TC+K	FALSE	6	2-9-17-19-20-21	2.55787e-07	0.000843585
ENSG00000151151_IPMK	TC+PK	FALSE	4	17-22-27-29	2.659e-07	0.00087428
ENSG00000134077_THUMPD3	TC+K	FALSE	6	11-17-21-22-27-28	2.67121e-07	0.000877493
ENSG00000140307_GTF2A2	TC+PK	FALSE	5	2-5-17-20-32	2.78833e-07	0.000914299
ENSG00000106804_C5	TC+K	FALSE	5	16-17-21-27-28	2.96853e-07	0.000969817

## Sheet: Module 5 (Blue)
gene	peak	pwa	pwn	pws	pval	padj
ENSG00000121552_CSTA	TC+PKS	FALSE	31	1-2-4-5-6-7-8-11-12-13-14-15-17-18-19-20-21-22-23-24-25-26-27-28-29-30-31-33-34-35-36	3.14803e-74	3.78802e-70
ENSG00000124102_PI3	TC+S	FALSE	32	3-4-5-6-7-8-10-11-12-13-14-15-16-17-18-19-20-21-22-23-24-25-26-27-28-29-30-31-33-34-35-36	3.55813e-74	4.28114e-70
ENSG00000078018_MAP2	TC+S	FALSE	30	2-4-5-6-8-9-11-12-13-14-15-16-17-19-20-21-22-23-24-25-26-27-28-29-30-31-32-33-34-36	7.36901e-74	8.86492e-70
ENSG00000137975_CLCA2	TC+PKS	FALSE	30	1-2-3-4-5-8-9-11-13-14-15-16-17-18-19-20-21-22-24-25-26-27-28-29-31-32-33-34-35-36	3.79869e-72	4.56109e-68
ENSG00000213190_MLLT11	TC+PKS	FALSE	31	2-4-5-6-7-8-9-11-12-13-14-15-16-17-18-19-21-22-23-24-25-26-27-29-30-31-32-33-34-35-36	1.54738e-71	1.85654e-67
ENSG00000125775_SDCBP2	TC+S	FALSE	32	2-3-4-5-6-7-8-9-11-12-13-14-15-16-17-18-19-20-21-22-23-24-25-26-27-28-29-32-33-34-35-36	8.04075e-70	9.61834e-66
ENSG00000176845_METRNL	TC+S	FALSE	32	2-3-4-5-6-8-9-10-11-12-13-15-16-17-18-19-20-21-22-24-25-26-27-28-29-30-31-32-33-34-35-36	3.18648e-69	3.8072e-65
ENSG00000136830_FAM129B	TC+S	FALSE	29	2-4-6-7-8-9-10-11-13-15-17-18-19-20-21-22-24-25-26-27-28-29-30-31-32-33-34-35-36	1.09949e-68	1.31224e-64
ENSG00000118898_PPL	TC+S	FALSE	29	2-3-4-5-6-7-8-9-10-11-13-15-17-18-19-21-22-23-24-26-27-28-29-30-31-33-34-35-36	2.28986e-68	2.73111e-64
ENSG00000145824_CXCL14	TC+S	FALSE	30	3-4-5-6-7-8-11-12-13-14-15-16-17-18-19-20-21-22-23-24-25-26-27-28-29-31-33-34-35-36	2.79299e-68	3.33064e-64
ENSG00000081277_PKP1	TC+S	FALSE	32	2-3-4-5-6-8-9-10-11-12-13-15-16-17-18-19-20-21-22-24-25-26-27-28-29-30-31-32-33-34-35-36	5.26235e-68	6.27167e-64
ENSG00000124466_LYPD3	TC+S	FALSE	30	4-5-6-7-8-11-12-13-14-15-16-17-18-19-20-21-22-23-24-25-26-27-28-29-30-31-33-34-35-36	5.86543e-68	6.98925e-64
ENSG00000136802_LRRC8A	TC+S	FALSE	31	2-3-4-5-6-8-10-11-12-13-15-17-18-19-20-21-22-23-24-25-26-27-28-29-30-31-32-33-34-35-36	6.12619e-67	7.292e-63
ENSG00000136155_SCEL	TC+S	FALSE	29	2-3-4-6-8-9-11-13-14-15-16-17-18-19-20-21-22-24-25-26-27-28-29-30-31-32-33-34-36	1.6651e-66	1.98114e-62
ENSG00000117592_PRDX6	TC+S	FALSE	30	2-4-5-6-8-9-11-12-13-14-15-16-17-18-20-21-22-23-24-25-26-27-28-29-31-32-33-34-35-36	3.93812e-66	4.6836e-62
ENSG00000136231_IGF2BP3	TC+S	FALSE	34	1-2-3-4-5-6-7-8-9-10-11-12-13-14-15-16-17-18-19-20-21-22-24-25-26-27-28-29-30-31-32-33-34-35	4.55652e-66	5.41679e-62
ENSG00000127824_TUBA4A	TC+S	FALSE	32	2-3-4-5-6-7-8-9-11-12-13-14-15-16-17-18-19-21-22-23-24-25-26-27-28-29-31-32-33-34-35-36	1.5759e-65	1.87106e-61
ENSG00000165169_DYNLT3	TC+S	FALSE	31	3-4-5-6-7-8-10-11-12-13-14-15-16-17-18-19-20-21-22-24-25-26-27-28-29-30-31-33-34-35-36	1.63539e-65	1.94153e-61
ENSG00000163209_SPRR3	TC+S	FALSE	30	2-3-4-6-7-8-9-11-13-14-15-16-17-18-19-20-21-22-24-25-26-27-28-29-30-31-32-33-34-36	5.0136e-65	5.94563e-61
ENSG00000146411_SLC2A12	TC+PKS	FALSE	34	2-3-4-5-6-7-8-9-10-11-12-13-14-15-16-17-19-20-21-22-23-24-25-26-27-28-29-30-31-32-33-34-35-36	7.3213e-65	8.67866e-61
ENSG00000026508_CD44	TC+S	FALSE	30	1-2-3-4-6-8-9-11-12-13-14-15-17-18-19-20-21-22-23-24-25-26-27-28-29-31-33-34-35-36	3.35947e-64	3.97458e-60
ENSG00000163898_LIPH	TC+S	FALSE	24	4-5-6-7-8-11-13-15-17-18-19-20-21-22-24-26-27-28-29-30-31-33-34-36	5.34864e-64	6.3237e-60
ENSG00000127324_TSPAN8	TC+S	FALSE	27	4-5-6-7-8-9-11-12-13-14-15-17-19-20-21-22-24-25-26-27-28-29-30-31-33-34-36	1.75826e-63	2.0758e-59
ENSG00000138678_GPAT3	TC+S	FALSE	30	2-3-4-5-6-7-8-9-11-12-13-14-15-16-17-19-20-21-22-23-24-25-26-27-29-31-32-33-34-36	3.89183e-63	4.59041e-59
ENSG00000105388_CEACAM5	TC+S	FALSE	31	1-2-3-4-5-6-7-8-9-11-13-14-15-16-17-18-19-20-21-22-24-25-26-27-28-29-31-32-33-35-36	7.9049e-63	9.31435e-59
ENSG00000134755_DSC2	TC+S	FALSE	28	4-6-7-8-11-12-13-14-15-17-18-19-20-21-22-23-24-25-26-27-28-29-30-31-33-34-35-36	1.19121e-62	1.40301e-58
ENSG00000139433_GLTP	TC+PKS	FALSE	26	2-4-6-8-11-13-14-15-17-18-19-20-21-22-24-25-26-27-28-29-31-32-33-34-35-36	1.252e-62	1.47448e-58
ENSG00000132746_ALDH3B2	TC+S	FALSE	29	2-4-6-7-8-9-11-13-14-15-16-17-18-19-20-21-22-24-25-26-27-28-29-30-31-32-33-35-36	1.71879e-62	2.02336e-58
ENSG00000205420_KRT6A	TC+S	FALSE	34	1-2-4-6-7-8-9-10-11-12-13-14-15-16-17-18-19-20-21-22-23-24-25-26-27-28-29-30-31-32-33-34-35-36	3.62037e-62	4.25792e-58
ENSG00000224259_LINC01133	TC+PKS	FALSE	30	2-4-5-6-7-8-9-11-12-13-14-15-17-18-19-20-21-22-23-24-25-26-27-28-29-31-32-33-35-36	1.34953e-61	1.58503e-57
ENSG00000100994_PYGB	TC+S	FALSE	33	1-2-3-4-5-6-7-8-9-11-12-13-14-15-16-17-18-19-21-22-23-24-26-27-28-29-30-31-32-33-34-35-36	1.4238e-61	1.67211e-57
ENSG00000136235_GPNMB	TC+S	FALSE	25	4-6-8-9-11-13-14-15-17-19-20-21-22-24-25-26-27-28-29-30-31-32-33-34-36	1.57521e-61	1.84961e-57
ENSG00000160179_ABCG1	TC+S	FALSE	24	2-4-6-8-11-13-14-15-17-19-20-21-22-24-25-26-27-28-29-30-31-33-34-36	1.94894e-61	2.28689e-57
ENSG00000167880_EVPL	TC+S	FALSE	29	2-3-4-6-8-9-10-11-12-13-15-17-19-20-21-22-24-25-26-27-28-29-30-31-32-33-34-35-36	1.41073e-60	1.65238e-56
ENSG00000162545_CAMK2N1	TC+S	FALSE	24	4-5-6-8-11-12-13-15-16-17-19-21-22-23-24-26-27-28-29-30-32-33-34-36	4.31621e-60	5.04911e-56
ENSG00000171476_HOPX	TC+S	FALSE	23	4-6-8-10-11-13-15-17-19-21-22-23-24-25-26-27-28-29-30-31-33-34-36	6.50584e-60	7.60728e-56
ENSG00000188505_NCCRP1	TC+S	FALSE	30	2-3-4-5-6-8-9-10-11-12-13-15-17-18-19-20-21-22-24-25-26-27-28-29-30-31-32-33-34-36	1.97963e-59	2.31102e-55
ENSG00000165029_ABCA1	TC+S	FALSE	30	1-3-4-6-8-10-11-12-13-15-16-17-18-19-21-22-23-24-25-26-27-28-29-30-31-32-33-34-35-36	3.59928e-59	4.19856e-55
ENSG00000070961_ATP2B1	TC+S	FALSE	31	2-3-4-5-6-7-8-9-10-11-12-13-14-15-17-18-19-20-21-22-24-25-26-27-28-29-31-33-34-35-36	3.92819e-59	4.58106e-55
ENSG00000175832_ETV4	TC+S	FALSE	26	4-6-8-9-11-12-13-14-15-16-17-19-21-22-23-24-25-26-27-28-29-30-31-33-34-36	1.38684e-58	1.61539e-54
ENSG00000170006_TMEM154	TC+S	FALSE	30	2-3-4-5-6-8-9-10-11-12-13-14-15-16-17-19-20-21-22-23-26-27-28-29-30-31-32-33-35-36	2.75908e-58	3.21074e-54
ENSG00000129451_KLK10	TC+S	FALSE	31	1-2-3-4-5-6-7-8-10-11-13-14-15-16-17-19-20-21-22-23-24-25-26-27-28-29-30-31-33-34-36	3.52105e-58	4.09638e-54
ENSG00000185022_MAFF	TC+S	FALSE	28	2-4-5-6-8-9-11-12-13-15-16-17-18-19-21-22-23-24-26-27-28-29-30-31-32-33-34-36	5.12224e-58	5.95665e-54
ENSG00000057657_PRDM1	TC+S	FALSE	23	4-6-7-8-9-11-13-15-17-19-20-21-22-24-26-27-28-29-30-31-33-34-36	7.29561e-58	8.47896e-54
ENSG00000186832_KRT16	TC+S	FALSE	30	1-4-5-6-8-9-11-12-13-14-15-16-17-18-19-21-22-23-24-25-26-27-28-29-30-31-32-33-34-36	8.09877e-58	9.41077e-54
ENSG00000183347_GBP6	TC+S	FALSE	30	2-3-4-5-6-7-8-9-10-11-12-13-14-15-16-17-20-21-22-23-24-26-27-28-29-32-33-34-35-36	8.46613e-58	9.83679e-54
ENSG00000188643_S100A16	TC+S	FALSE	30	1-2-3-4-6-8-11-12-13-14-15-17-18-19-20-21-22-23-24-25-26-27-28-29-30-31-33-34-35-36	1.96818e-57	2.28466e-53
ENSG00000125780_TGM3	TC+S	FALSE	27	2-4-5-6-8-11-12-13-15-16-17-19-20-21-22-23-24-26-27-28-29-30-31-32-33-34-36	3.6772e-57	4.26224e-53
ENSG00000101447_FAM83D	TC+S	FALSE	25	4-6-8-11-13-14-15-17-18-19-20-21-22-23-24-25-26-27-28-29-30-31-33-34-36	7.90356e-57	9.15074e-53
ENSG00000198142_SOWAHC	TC+S	FALSE	23	2-4-6-8-9-11-13-15-17-19-20-21-22-24-26-27-28-29-30-31-33-34-36	1.05259e-56	1.21858e-52
ENSG00000167553_TUBA1C	TC+PKS	FALSE	30	2-4-5-6-7-8-9-11-12-13-14-15-16-17-18-19-20-21-22-23-24-25-26-29-30-32-33-34-35-36	1.27045e-56	1.47055e-52
ENSG00000139112_GABARAPL1	TC+PKS	FALSE	31	2-4-5-6-7-8-9-11-12-13-14-15-16-17-19-20-21-22-23-24-25-26-27-29-30-31-32-33-34-35-36	1.43616e-56	1.66221e-52
ENSG00000107957_SH3PXD2A	TC+PKS	FALSE	29	2-3-4-6-8-9-11-13-14-15-16-17-18-19-20-21-22-24-25-26-27-28-29-31-32-33-34-35-36	1.83691e-56	2.12513e-52
ENSG00000113070_HBEGF	TC+PKS	FALSE	31	1-3-4-5-6-8-9-11-12-13-14-15-16-17-18-19-21-22-23-24-25-26-27-29-30-31-32-33-34-35-36	3.04536e-56	3.52105e-52
ENSG00000183018_SPNS2	TC+S	FALSE	24	4-5-6-8-9-11-13-15-17-18-19-21-22-23-24-26-27-28-29-30-31-32-34-36	5.62794e-56	6.50308e-52
ENSG00000138166_DUSP5	TC+S	FALSE	28	2-4-5-6-8-9-11-12-13-15-16-17-18-19-21-22-23-24-26-27-28-29-30-31-32-33-34-36	6.37334e-56	7.36311e-52
ENSG00000123104_ITPR2	TC+S	FALSE	31	1-2-3-4-6-7-8-11-12-13-14-15-17-18-19-20-21-22-23-24-25-26-27-28-29-30-31-33-34-35-36	6.53235e-56	7.54617e-52
ENSG00000160191_PDE9A	TC+S	FALSE	30	2-4-5-6-8-9-11-12-13-14-15-16-17-19-20-21-22-23-24-25-26-27-28-29-30-31-32-33-34-36	7.02066e-56	8.10957e-52
ENSG00000143412_ANXA9	TC+S	FALSE	23	4-5-6-8-11-13-15-17-19-21-22-23-24-26-27-28-29-30-31-33-34-35-36	1.35331e-55	1.56159e-51
ENSG00000107104_KANK1	TC+S	FALSE	22	4-6-8-11-13-15-17-19-21-22-23-24-26-27-28-29-30-31-33-34-35-36	1.54088e-55	1.77741e-51
ENSG00000163812_ZDHHC3	TC+PKS	FALSE	25	4-6-7-8-11-13-14-15-17-19-20-21-22-24-25-26-27-28-29-31-32-33-34-35-36	2.35361e-55	2.71277e-51
ENSG00000141458_NPC1	TC+S	FALSE	26	4-5-6-7-8-11-12-13-15-17-18-19-21-22-23-24-26-27-28-29-30-32-33-34-35-36	2.4129e-55	2.78086e-51
ENSG00000178573_MAF	TC+PKS	FALSE	26	1-3-4-6-7-8-11-12-13-15-17-19-21-22-23-24-26-27-28-29-31-32-33-34-35-36	1.16621e-54	1.34091e-50
ENSG00000140105_WARS	TC+PKS	FALSE	30	2-3-4-5-6-7-8-9-11-12-13-14-15-16-17-19-21-22-23-24-25-26-27-29-31-32-33-34-35-36	1.72265e-54	1.9795e-50
ENSG00000173559_NABP1	TC+S	FALSE	25	4-5-6-8-11-12-13-15-17-18-19-21-22-23-24-26-27-28-29-30-31-32-33-34-36	1.89537e-54	2.17722e-50
ENSG00000140564_FURIN	TC+S	FALSE	28	1-2-3-4-6-7-8-11-13-15-17-18-19-21-22-23-24-25-26-27-28-29-30-31-33-34-35-36	1.91547e-54	2.20011e-50
ENSG00000121742_GJB6	TC+S	FALSE	24	4-5-6-7-8-11-12-13-14-15-17-19-21-22-24-26-27-28-29-30-31-33-35-36	3.81896e-54	4.38341e-50
ENSG00000206075_SERPINB5	TC+PKS	FALSE	30	1-3-4-5-6-8-9-11-12-13-15-16-17-18-19-20-21-22-23-24-26-27-28-29-31-32-33-34-35-36	4.4186e-54	5.07034e-50
ENSG00000163993_S100P	TC+PKS	FALSE	26	4-5-6-8-11-12-13-14-15-17-18-19-21-22-23-24-26-27-29-30-31-32-33-34-35-36	1.0871e-53	1.2456e-49
ENSG00000136826_KLF4	TC+S	FALSE	27	4-5-6-8-11-12-13-14-15-17-18-19-21-22-23-24-25-26-27-28-29-30-31-33-34-35-36	1.38335e-53	1.58353e-49
ENSG00000113732_ATP6V0E1	TC+S	FALSE	29	2-4-5-6-7-8-9-11-12-13-14-15-16-17-20-21-22-23-24-26-27-28-29-30-32-33-34-35-36	2.50611e-53	2.86598e-49
ENSG00000185479_KRT6B	TC+S	FALSE	28	4-5-6-7-8-9-11-12-13-14-15-17-18-19-20-21-22-23-24-25-26-27-28-29-30-33-34-36	2.88414e-53	3.29715e-49
ENSG00000143217_NECTIN4	TC+S	FALSE	29	2-4-5-6-7-8-9-11-13-15-16-17-19-20-21-22-23-24-25-26-27-28-29-30-31-32-33-35-36	3.51199e-53	4.0128e-49
ENSG00000159166_LAD1	TC+S	FALSE	30	2-3-4-6-8-9-10-11-13-15-17-18-19-20-21-22-23-24-25-26-27-28-29-30-31-32-33-34-35-36	4.11875e-53	4.70526e-49
ENSG00000170522_ELOVL6	TC+S	FALSE	28	4-5-6-7-8-11-12-13-14-15-17-18-19-20-21-22-23-24-25-26-27-28-29-31-33-34-35-36	6.86873e-53	7.84272e-49
ENSG00000156463_SH3RF2	TC+S	FALSE	30	2-3-4-5-6-8-9-11-13-15-16-17-18-19-20-21-22-24-25-26-27-28-29-30-31-32-33-34-35-36	7.64659e-53	8.72858e-49
ENSG00000168255_POLR2J3	TC+S	FALSE	29	2-4-5-6-8-9-11-13-14-15-16-17-19-20-21-22-24-25-26-27-28-29-30-31-32-33-34-35-36	9.21711e-53	1.05167e-48
ENSG00000134108_ARL8B	TC+S	FALSE	29	4-5-6-8-9-11-12-13-14-15-16-17-18-19-21-22-23-24-25-26-27-28-29-31-32-33-34-35-36	1.09947e-52	1.25427e-48
ENSG00000197321_SVIL	TC+PKS	FALSE	29	1-2-3-4-5-6-8-9-11-12-13-15-16-17-18-20-21-22-23-24-25-26-27-29-32-33-34-35-36	1.71212e-52	1.95233e-48
ENSG00000149212_SESN3	TC+PKS	FALSE	30	1-2-3-4-5-6-8-10-11-13-14-15-16-17-19-20-21-22-24-25-26-27-28-29-31-32-33-34-35-36	1.71257e-52	1.95268e-48
ENSG00000154227_CERS3	TC+S	FALSE	28	2-3-4-5-8-9-10-11-12-13-15-17-19-20-21-22-24-25-26-27-28-29-30-31-33-34-35-36	1.86668e-52	2.12821e-48
ENSG00000013016_EHD3	TC+S	FALSE	26	2-4-6-8-11-13-14-15-17-18-19-20-21-22-23-24-25-26-27-28-29-30-31-33-34-36	2.03863e-52	2.32404e-48
ENSG00000134531_EMP1	TC+S	FALSE	29	2-4-5-6-7-8-9-11-12-13-14-15-16-17-18-19-21-22-23-24-25-26-27-28-29-30-31-34-36	2.2371e-52	2.54962e-48
ENSG00000152661_GJA1	TC+PKS	FALSE	27	2-3-4-6-8-9-11-13-15-16-17-18-19-20-21-22-24-25-26-27-28-29-31-33-34-35-36	6.04888e-52	6.88121e-48
ENSG00000100612_DHRS7	TC+PKS	FALSE	31	1-4-5-6-7-8-9-10-11-12-13-14-15-17-18-19-20-21-22-23-24-25-26-27-29-30-31-33-34-35-36	6.08377e-52	6.92029e-48
ENSG00000172818_OVOL1	TC+S	FALSE	23	4-5-6-8-11-13-15-17-18-19-21-22-23-24-26-27-28-29-30-31-33-34-36	7.10137e-52	8.07355e-48
ENSG00000134757_DSG3	TC+S	FALSE	29	1-2-3-4-8-11-12-13-14-15-17-18-19-20-21-22-23-24-25-26-27-28-29-30-31-32-33-35-36	1.03243e-51	1.17285e-47
ENSG00000092068_SLC7A8	TC+S	FALSE	26	3-4-6-8-10-11-12-13-15-16-17-19-21-22-23-24-25-26-27-28-29-31-32-33-34-36	2.15412e-51	2.44321e-47
ENSG00000173801_JUP	TC+S	FALSE	28	2-3-4-6-7-8-10-11-13-15-17-18-19-21-22-23-24-25-26-27-28-29-30-31-32-33-34-36	2.92266e-51	3.31254e-47
ENSG00000156711_MAPK13	TC+S	FALSE	32	2-3-4-5-6-8-9-10-11-12-13-15-17-18-19-20-21-22-23-24-25-26-27-28-29-30-31-32-33-34-35-36	3.05402e-51	3.46081e-47
ENSG00000149218_ENDOD1	TC+PKS	FALSE	27	2-3-4-6-8-11-12-13-15-17-18-19-20-21-22-23-24-25-26-27-28-29-31-33-34-35-36	5.89898e-51	6.67706e-47
ENSG00000143367_TUFT1	TC+S	FALSE	24	1-4-6-7-8-9-11-15-17-19-20-21-22-24-26-27-28-29-30-31-33-34-35-36	1.20121e-50	1.35844e-46
ENSG00000153317_ASAP1	TC+PKS	FALSE	29	1-3-4-5-6-8-11-12-13-15-16-17-18-19-21-22-23-24-25-26-27-29-30-31-32-33-34-35-36	1.40741e-50	1.59136e-46
ENSG00000082438_COBLL1	TC+PKS	FALSE	29	3-4-5-6-7-8-11-12-13-14-15-17-18-19-20-21-22-23-24-25-26-27-29-30-31-33-34-35-36	2.74968e-50	3.10603e-46
ENSG00000061918_GUCY1B3	TC+PKS	FALSE	30	4-5-6-7-8-9-10-11-12-13-14-15-17-18-19-20-21-22-23-24-25-26-27-29-30-31-33-34-35-36	3.50845e-50	3.96174e-46
ENSG00000136026_CKAP4	TC+S	FALSE	29	1-2-4-5-6-7-8-11-12-13-14-15-17-18-19-20-21-22-23-24-25-26-27-28-29-30-33-35-36	4.03341e-50	4.55331e-46
ENSG00000189334_S100A14	TC+S	FALSE	28	2-3-4-6-8-9-11-13-15-17-18-19-20-21-22-23-24-25-26-27-28-29-30-31-33-34-35-36	5.33496e-50	6.02103e-46
ENSG00000009307_CSDE1	TC+PKS	FALSE	30	2-3-4-5-6-7-8-9-10-11-12-13-14-15-16-17-19-20-21-22-24-26-27-29-30-31-33-34-35-36	5.84355e-50	6.59269e-46
ENSG00000148180_GSN	TC+S	FALSE	26	1-2-4-5-6-8-11-13-14-15-17-19-20-21-22-24-26-27-28-29-31-32-33-34-35-36	1.13658e-49	1.28092e-45
ENSG00000105514_RAB3D	TC+PKS	FALSE	30	1-2-3-4-6-8-9-10-11-13-15-17-18-19-20-21-22-23-24-25-26-27-28-29-30-31-33-34-35-36	1.32056e-49	1.48735e-45
ENSG00000100418_DESI1	TC+PKS	FALSE	29	2-4-5-6-8-9-11-12-13-14-15-16-17-19-20-21-22-23-24-26-27-29-30-31-32-33-34-35-36	1.34924e-49	1.51924e-45
ENSG00000125285_SOX21	TC+S	FALSE	28	2-4-6-7-8-9-11-13-14-15-16-17-18-19-20-21-22-23-24-25-26-27-28-29-31-32-33-36	1.78854e-49	2.01265e-45
ENSG00000164116_GUCY1A3	TC+PKS	FALSE	27	4-5-6-7-8-11-12-13-14-15-17-18-19-20-21-22-23-24-25-26-27-29-30-31-33-34-36	1.94514e-49	2.18828e-45
ENSG00000134827_TCN1	TC+PS	FALSE	27	2-3-6-7-8-9-10-13-14-15-16-17-18-19-20-21-22-23-25-26-29-30-31-32-33-34-35	1.99946e-49	2.24899e-45
ENSG00000204839_MROH6	TC+S	FALSE	28	4-5-6-7-8-11-12-13-14-15-17-18-19-21-22-23-24-25-26-27-28-29-30-31-33-34-35-36	2.0546e-49	2.31081e-45
ENSG00000177169_ULK1	TC+S	FALSE	27	4-5-6-8-11-12-13-15-16-17-18-19-21-22-23-24-25-26-27-28-29-31-32-33-34-35-36	2.14737e-49	2.41494e-45
ENSG00000197641_SERPINB13	TC+S	FALSE	26	2-4-8-9-11-13-14-15-16-17-18-19-20-21-22-24-26-27-28-29-30-31-32-33-35-36	2.63743e-49	2.96447e-45
ENSG00000102886_GDPD3	TC+S	FALSE	28	2-4-6-8-9-10-11-12-13-14-15-16-17-18-19-20-21-22-24-26-27-28-29-30-31-33-34-36	4.21137e-49	4.73021e-45
ENSG00000139722_VPS37B	TC+S	FALSE	18	4-6-8-11-15-17-19-21-22-24-26-27-28-29-30-33-35-36	4.83654e-49	5.43144e-45
ENSG00000198561_CTNND1	TC+S	FALSE	27	2-4-5-8-9-11-14-15-16-17-18-19-20-21-22-24-25-26-27-28-29-30-31-32-33-35-36	6.92916e-49	7.77729e-45
ENSG00000136943_CTSV	TC+S	FALSE	26	3-4-5-6-8-11-12-13-15-17-18-19-21-22-23-24-26-27-28-29-30-31-32-33-34-36	9.51015e-49	1.06647e-44
ENSG00000147676_MAL2	TC+S	FALSE	26	1-2-4-5-6-8-11-12-15-16-17-18-20-21-22-23-26-27-28-29-30-32-33-34-35-36	1.20425e-48	1.35009e-44
ENSG00000008083_JARID2	TC+S	FALSE	25	2-4-6-8-9-11-13-15-17-19-20-21-22-24-25-26-27-28-29-30-31-33-34-35-36	2.81794e-48	3.15299e-44
ENSG00000114023_FAM162A	TC+PKS	FALSE	33	1-2-4-5-6-7-8-9-10-11-12-13-14-15-17-18-19-20-21-22-23-24-25-26-28-29-30-31-32-33-34-35-36	4.23101e-48	4.73196e-44
ENSG00000159314_ARHGAP27	TC+S	FALSE	23	4-5-6-7-8-11-13-15-17-19-21-22-23-24-26-27-28-29-30-31-33-34-36	5.09342e-48	5.69394e-44
ENSG00000180758_GPR157	TC+S	FALSE	28	2-4-6-7-8-9-11-13-14-15-16-17-18-19-20-21-22-24-25-26-27-28-29-31-32-33-35-36	5.54281e-48	6.19465e-44
ENSG00000110108_TMEM109	TC+S	FALSE	25	2-3-4-5-6-8-10-11-13-15-17-19-21-22-24-25-26-27-28-29-30-31-33-34-36	6.20402e-48	6.93238e-44
ENSG00000135926_TMBIM1	TC+S	FALSE	26	4-6-7-8-11-12-13-14-15-17-18-19-20-21-22-24-25-26-27-28-29-30-33-34-35-36	6.91233e-48	7.72314e-44
ENSG00000164855_TMEM184A	TC+PKS	FALSE	22	4-6-7-8-11-13-15-17-19-21-22-24-26-27-28-29-30-31-33-34-35-36	9.83269e-48	1.09782e-43
ENSG00000109929_SC5D	TC+PKS	FALSE	30	2-4-5-6-7-8-9-11-12-13-14-15-16-17-19-20-21-22-23-24-26-27-28-29-31-32-33-34-35-36	1.40358e-47	1.56597e-43
ENSG00000112378_PERP	TC+S	FALSE	27	2-4-5-8-10-11-13-14-15-16-17-19-20-21-22-23-24-26-27-28-29-31-32-33-34-35-36	2.88828e-47	3.21783e-43
ENSG00000059728_MXD1	TC+S	FALSE	24	4-5-6-8-11-12-13-15-17-18-19-21-22-23-24-26-27-28-29-30-32-33-34-36	3.2643e-47	3.63545e-43
ENSG00000110400_NECTIN1	TC+S	FALSE	29	1-2-4-6-8-9-11-13-14-15-16-17-18-19-20-21-22-24-25-26-27-28-29-31-32-33-34-35-36	4.4405e-47	4.9405e-43
ENSG00000185896_LAMP1	TC+PKS	FALSE	26	3-4-6-8-10-11-13-14-15-16-17-19-21-22-23-24-25-26-27-29-30-31-33-34-35-36	4.94801e-47	5.50367e-43
ENSG00000125266_EFNB2	TC+S	FALSE	28	1-2-3-4-5-8-11-13-14-15-17-18-19-20-21-22-24-25-26-27-28-29-30-31-33-34-35-36	6.05028e-47	6.72852e-43
ENSG00000164466_SFXN1	TC+PKS	FALSE	27	4-5-6-7-8-10-11-12-13-14-15-17-18-19-20-21-22-23-24-25-26-27-29-31-33-34-36	6.85653e-47	7.62171e-43
ENSG00000171914_TLN2	TC+S	FALSE	23	4-6-8-11-13-14-15-17-19-20-21-22-24-25-26-27-28-29-30-31-32-33-36	8.49644e-47	9.43869e-43
ENSG00000197622_CDC42SE1	TC+S	FALSE	28	1-4-6-8-11-12-13-14-15-17-18-19-20-21-22-23-24-25-26-27-28-29-30-31-33-34-35-36	8.77776e-47	9.74946e-43
ENSG00000241794_SPRR2A	TC+S	FALSE	24	1-4-5-6-7-8-11-13-15-17-18-19-21-22-24-26-27-28-29-30-31-33-34-36	1.18828e-46	1.31899e-42
ENSG00000151090_THRB	TC+PKS	FALSE	26	1-4-6-8-9-11-12-13-14-15-16-17-19-21-22-23-24-26-27-28-29-31-33-34-35-36	1.23139e-46	1.36659e-42
ENSG00000188522_FAM83G	TC+S	FALSE	25	3-4-6-8-10-11-13-15-16-17-19-21-22-23-24-25-26-27-28-29-30-31-33-34-36	2.33509e-46	2.59031e-42
ENSG00000166311_SMPD1	TC+S	FALSE	23	2-3-4-5-8-11-13-15-17-19-21-22-24-25-26-27-28-29-30-31-33-34-36	2.55904e-46	2.83823e-42
ENSG00000146904_EPHA1	TC+PKS	FALSE	28	2-3-4-6-8-9-10-11-13-15-17-18-19-20-21-22-23-24-25-26-27-28-29-31-33-34-35-36	3.65852e-46	4.05547e-42
ENSG00000099204_ABLIM1	TC+PKS	FALSE	30	3-4-5-6-7-8-10-11-12-13-15-16-17-19-20-21-22-23-24-25-26-27-29-30-31-32-33-34-35-36	4.61034e-46	5.10825e-42
ENSG00000137767_SQRDL	TC+S	FALSE	29	3-4-5-6-8-9-11-12-13-15-16-17-18-19-20-21-22-23-24-26-27-28-29-30-32-33-34-35-36	4.7459e-46	5.25799e-42
[truncated: 1,758 more rows]

## Sheet: Module 6 (Turquoise)
gene	peak	pwa	pwn	pws	pval	padj
[truncated: 2,289 more rows]

## Sheet: Module 7 (red)
gene	peak	pwa	pwn	pws	pval	padj
[truncated: 471 more rows]
