# Supplementary material for: A human model to deconvolve genotype-phenotype causations in lung squamous cell carcinoma
Source: Nat Commun. 2025 Apr 4;16:3215. doi: 10.1038/s41467-025-58343-y (PMC11971459; doi:10.1038/s41467-025-58343-y)
Supplement: Supplementary file 6 — Supplementary Data 3 [file 41467_2025_58343_MOESM6_ESM.xlsx]

## Sheet: DESeq2_TC+PKS_TC_pAdj05.txt
ENSEMBLID	SYMBOL	baseMean	log2FoldChange	lfcSE	stat	pvalue	padj	CLG03_05_35211_TC_Rep_1_S5	CLG03_16_35211_TC_Rep_3_S16	CLG03_53_29810_TC_Rep_2_S53	CLG03_55_29810_TC_Rep_1_S55	CLG03_57_29810_TC_Rep_3_S57	CLG03_58_35211_TC_Rep_4_S58	CLG03_60_35211_TC_Rep_2_S60	CLG03_71_29810_TC_Rep_4_S71	CLG04_02_36722_TC_rep_3_S2	CLG04_04_36722_TC_rep_1_S4	CLG04_05_36722_TC_rep_4_S5	CLG04_08_36722_TC_rep_2_S8	CLG03_04_29810_TPKCS_Rep_2_S4	CLG03_17_35211_TPKCS_Rep_3_S17	CLG03_21_29810_TPKCS_Rep_3_S21	CLG03_24_29810_TPKCS_Rep_1_S24	CLG03_49_35211_TPKCS_Rep_1_S49	CLG03_50_29810_TPKCS_Rep_4_S50	CLG03_65_35211_TPKCS_Rep_4_S65	CLG03_68_35211_TPKCS_Rep_2_S68	CLG2_05_repeat_lib_36722_TPKCS_Rep_3_S5	CLG2_08_repeat_lib_36722_TPKCS_Rep_1_S8	CLG2_13_repeat_lib_36722_TPKCS_Rep_2_S13	CLG2_30_repeat_lib_36722_TPKCS_Rep_4_S30	norm_CLG03_05_35211_TC_Rep_1_S5	norm_CLG03_16_35211_TC_Rep_3_S16	norm_CLG03_53_29810_TC_Rep_2_S53	norm_CLG03_55_29810_TC_Rep_1_S55	norm_CLG03_57_29810_TC_Rep_3_S57	norm_CLG03_58_35211_TC_Rep_4_S58	norm_CLG03_60_35211_TC_Rep_2_S60	norm_CLG03_71_29810_TC_Rep_4_S71	norm_CLG04_02_36722_TC_rep_3_S2	norm_CLG04_04_36722_TC_rep_1_S4	norm_CLG04_05_36722_TC_rep_4_S5	norm_CLG04_08_36722_TC_rep_2_S8	norm_CLG03_04_29810_TPKCS_Rep_2_S4	norm_CLG03_17_35211_TPKCS_Rep_3_S17	norm_CLG03_21_29810_TPKCS_Rep_3_S21	norm_CLG03_24_29810_TPKCS_Rep_1_S24	norm_CLG03_49_35211_TPKCS_Rep_1_S49	norm_CLG03_50_29810_TPKCS_Rep_4_S50
ENSG00000237973	MTCO1P12	1186.58	1.16557	0.267745	-4.34888	1.36836e-05	3.52134e-05	456	265	1079	711	443	444	635	426	3701	2847	3700	3014	2167	2484	1722	2438	1883	2839	1122	979	1134	648	1218	1246	9.3609	8.45955	9.97217	9.45339	9.23395	8.74993	9.35272	8.84273	11.1162	10.9422	11.422	10.9606	11.4046	11.8761	10.8448	11.3281	11.1137	11.6242
ENSG00000229344	MTCO2P12	86.1474	0.850301	0.294181	-3.00544	0.00265195	0.00496846	7	104	76	72	53	128	129	45	37	135	34	48	120	157	157	113	141	124	279	213	17	6	23	41	6.14459	7.53037	7.14269	7.11464	7.10847	7.48449	7.61366	6.81144	6.48454	7.39455	6.5496	6.66216	7.8304	8.30807	7.92189	7.61458	7.92011	7.75437
ENSG00000188976	NOC2L	392.036	0.504157	0.131845	-3.90199	9.54058e-05	0.000221379	154	394	274	278	282	509	429	241	722	412	660	469	435	206	443	440	373	316	397	638	267	314	269	247	8.1101	8.91663	8.31032	8.34294	8.69277	8.91091	8.87396	8.20483	8.97415	8.48178	9.13245	8.57834	9.26272	8.60933	9.07058	9.06456	8.99035	8.74174
ENSG00000187961	KLHL17	197.926	0.654176	0.205376	-3.56117	0.00036921	0.000790484	231	131	152	73	59	107	166	173	690	485	459	397	327	332	279	190	230	294	363	267	102	25	165	49	8.54832	7.73826	7.71866	7.12467	7.18754	7.33589	7.84803	7.86922	8.91988	8.6665	8.69977	8.39252	8.91517	9.17575	8.52891	8.11616	8.43148	8.65833
ENSG00000187583	PLEKHN1	391.587	1.15342	0.207592	-5.3221	1.02575e-07	3.30502e-07	359	460	246	152	61	254	385	144	833	489	781	636	605	628	624	518	704	614	1072	953	313	264	223	460	9.06547	9.10352	8.19549	7.7332	7.21275	8.13372	8.74681	7.69589	9.1478	8.67595	9.34094	8.9332	9.68064	9.99002	9.49677	9.26512	9.78773	9.55456
ENSG00000188290	HES4	612.989	-1.21529	0.131164	9.11293	8.01901e-20	5.93524e-19	691	658	602	428	484	832	809	473	4499	8429	2759	5401	319	305	276	267	289	418	328	248	486	646	576	632	9.8944	9.5508	9.22551	8.83204	9.34419	9.51732	9.66056	8.96733	11.3875	12.4636	11.0147	11.773	8.88569	9.07198	8.51677	8.48176	8.6894	9.07477
ENSG00000187608	ISG15	1320.32	0.89843	0.356492	-2.42241	0.0154178	0.0253295	400	457	257	223	278	688	266	138	1473	2570	1216	2577	1321	224	1607	971	328	1732	607	295	1193	655	561	1200	9.19788	9.09554	8.24175	8.10953	8.67629	9.27812	8.33101	7.65699	9.87167	10.8016	9.90904	10.7455	10.7208	8.70552	10.7501	10.0736	8.83712	10.9373
ENSG00000237330	RNF223	69.2204	1.6746	0.278908	-5.82679	5.6504e-09	2.05286e-08	34	29	38	33	31	0	5	59	82	124	96	97	87	75	77	86	78	80	92	91	147	248	144	238	6.85866	6.6412	6.69605	6.62797	6.75876	5.52008	5.96759	6.98487	6.92641	7.32549	7.19185	7.10538	7.53618	7.58135	7.29008	7.38044	7.38553	7.37012
ENSG00000131591	C1orf159	130.315	-0.47274	0.195144	2.34951	0.0187982	0.0303488	159	194	164	93	94	244	211	105	509	258	399	433	104	91	66	72	156	109	94	158	75	159	86	79	8.14319	8.12482	7.78985	7.30913	7.56767	8.09225	8.0867	7.41909	8.56612	7.98617	8.53992	8.48852	7.69599	7.75761	7.17181	7.23918	8.02084	7.63583
ENSG00000162571	TTLL10	342.749	-4.53847	0.200031	22.0949	3.53476e-108	4.56172e-106	944	409	804	421	495	343	833	554	1266	1189	1084	913	22	7	15	27	35	18	41	45	0	27	0	9	10.3083	8.96132	9.58995	8.81263	9.37237	8.45633	9.69826	9.15931	9.67498	9.77018	9.75914	9.37673	6.59351	6.19849	6.34014	6.6101	6.81469	6.44318
ENSG00000078808	SDF4	2653.78	0.417444	0.0973238	-4.27578	1.90466e-05	4.81664e-05	1742	2270	3480	2652	2626	3716	3121	2934	2577	5317	2132	3041	2948	2010	3550	3239	2678	3163	3001	3812	2464	2363	2818	3874	11.1449	11.2115	11.5705	11.2135	11.6152	11.5348	11.4864	11.3732	10.6191	11.8123	10.661	10.9729	11.8358	11.5788	11.8517	11.7254	11.6043	11.7759
ENSG00000131584	ACAP3	304.726	0.974622	0.170332	-5.92238	3.17311e-09	1.18367e-08	313	239	193	121	94	121	247	142	671	1086	574	661	400	285	268	211	413	334	437	477	301	342	353	459	8.90057	8.34615	7.94761	7.52801	7.56767	7.4369	8.25142	7.68305	8.88664	9.65302	8.9632	8.97941	9.15911	8.98992	8.48388	8.22585	9.11392	8.8065
ENSG00000107404	DVL1	868.41	0.716171	0.0922406	-7.79416	6.4837e-15	3.64138e-14	501	586	658	696	495	935	775	784	1717	2423	1411	1970	806	941	1045	953	940	1097	1300	1196	1103	1135	892	1165	9.47963	9.40385	9.33619	9.42644	9.37237	9.6668	9.60538	9.59534	10.0735	10.721	10.1053	10.3809	10.0556	10.5311	10.1687	10.0488	10.1684	10.3159
ENSG00000175756	AURKAIP1	3025.73	0.259536	0.0942884	-2.81884	0.00481968	0.00865673	2960	2434	2859	2430	2006	3308	2873	2536	6482	10115	4560	6527	3130	2483	2856	2879	2789	3003	3080	3011	4015	4421	3236	3629	11.8858	11.3085	11.2962	11.0924	11.2395	11.3724	11.3709	11.1705	11.8993	12.7227	11.7145	12.0397	11.9201	11.8755	11.5464	11.5602	11.6612	11.703
ENSG00000221978	CCNL2	1515.39	0.38222	0.104571	-3.64271	0.000269787	0.000587995	1086	1762	915	973	766	1074	1820	1063	3117	3644	2644	3221	1076	1297	1222	1117	1466	1215	1822	1617	1944	1142	1353	1725	10.4972	10.8617	9.75666	9.85707	9.9339	9.8466	10.7403	9.99122	10.8793	11.2838	10.9559	11.0522	10.4421	10.9699	10.3783	10.2601	10.769	10.4535
ENSG00000235098	ANKRD65	2756.8	-0.388119	0.124571	2.9862	0.00282467	0.00526846	3336	2449	4631	3158	3059	3990	3386	4990	4437	3340	4402	5106	3552	2160	2995	2824	2477	3316	3006	3087	470	598	807	1035	12.0545	11.317	11.972	11.4566	11.8295	11.6344	11.6005	12.1189	11.3681	11.1628	11.665	11.6941	12.0986	11.6796	11.6129	11.5332	11.4951	11.8423
ENSG00000179403	VWA1	980.456	0.693935	0.134744	-5.09929	3.40937e-07	1.04179e-06	987	662	1077	798	483	829	805	1357	2602	3044	1701	1357	2118	1309	1585	1628	1415	1908	1712	1064	1085	871	769	1197	10.3681	9.55854	9.96973	9.60041	9.3416	9.51273	9.65417	10.3162	10.6323	11.0345	10.3551	9.88557	11.3727	10.9826	10.7312	10.7704	10.7206	11.0708
ENSG00000160072	ATAD3B	131.736	-0.605439	0.209246	2.5512	0.0107351	0.0181477	108	95	98	88	41	208	149	64	531	975	337	684	23	100	60	42	72	91	212	111	37	46	64	189	7.76033	7.45286	7.33851	7.26561	6.93177	7.93152	7.7455	7.04068	8.61417	9.51503	8.35297	9.02064	6.61655	7.84726	7.10194	6.86311	7.32068	7.47756
ENSG00000197785	ATAD3A	503.293	-0.695859	0.117711	5.83037	5.53039e-09	2.01167e-08	814	463	706	563	566	1149	835	727	1683	656	1033	934	420	493	432	374	267	411	543	582	223	204	250	286	10.1105	9.11146	9.42469	9.16222	9.54203	9.935	9.70136	9.49903	10.047	9.0229	9.69676	9.40534	9.21924	9.67438	9.04007	8.86952	8.59868	9.05425
ENSG00000215014	RP5-832C2.5	135.081	-0.78431	0.212719	3.32887	0.000871977	0.00176889	236	98	144	199	113	88	106	178	347	91	216	119	57	86	47	86	50	74	55	94	31	59	64	55	8.57252	7.47923	7.66896	7.99371	7.73446	7.18391	7.44323	7.89694	8.14959	7.09087	7.89354	7.25855	7.19276	7.70504	6.93404	7.38044	7.04753	7.30733
ENSG00000228594	FNDC10	174.279	0.82432	0.169124	-4.84604	1.25949e-06	3.63091e-06	179	123	194	166	165	128	183	150	377	382	285	291	288	173	216	218	182	288	483	247	168	349	286	308	8.26812	7.68006	7.95273	7.81626	8.10605	7.48449	7.94322	7.73366	8.23678	8.39817	8.17406	8.06366	8.76531	8.41378	8.24876	8.26055	8.17947	8.63469
ENSG00000272106	RP11-345P4.9	108.156	-0.629907	0.200846	2.81539	0.00487183	0.00874262	58	187	185	160	135	71	107	169	69	207	141	261	85	74	69	35	63	62	139	86	18	14	50	79	7.22994	8.08695	7.90591	7.7813	7.90437	7.02906	7.45114	7.84661	6.81764	7.77221	7.50187	7.95418	7.51601	7.56949	7.20525	6.75299	7.21643	7.17107
ENSG00000008130	NADK	286.499	1.33773	0.15869	-8.40325	4.34301e-17	2.78462e-16	133	220	50	107	134	152	135	170	358	630	264	482	359	252	330	332	343	306	409	499	385	299	307	537	7.96159	8.257	6.85818	7.42336	7.8971	7.63536	7.65463	7.8523	8.18221	8.97417	8.09464	8.60941	9.02729	8.84319	8.72062	8.72977	8.89006	8.70443
ENSG00000078369	GNB1	3547.31	0.40284	0.0648411	-6.12441	9.10214e-10	3.55156e-09	2910	2760	3912	3434	2664	3521	3441	3296	4665	5284	3706	3783	3258	2957	3664	3188	3958	3581	4080	3583	3633	4410	4669	4927	11.8619	11.4838	11.7346	11.5738	11.6354	11.4595	11.623	11.5356	11.438	11.8036	11.4242	11.2751	11.9766	12.1219	11.8962	11.7031	12.1542	11.9506
ENSG00000178821	TMEM52	71.2572	-2.2814	0.320043	6.42753	1.29698e-10	5.38085e-10	4	68	83	28	52	98	151	28	468	748	339	464	13	14	13	8	43	10	16	4	16	7	9	22	5.99373	7.18621	7.20854	6.54422	7.09476	7.26628	7.75798	6.551	8.4719	9.18306	8.35941	8.56621	6.35279	6.47104	6.28485	6.12322	6.94504	6.21323
ENSG00000142609	CFAP74	426.988	-2.80046	0.163825	16.629	4.30063e-62	1.44118e-60	712	513	566	427	378	699	628	374	1334	860	1237	840	49	39	52	69	109	78	110	114	38	33	23	31	9.93367	9.23763	9.14953	8.82929	9.03956	9.29788	9.33884	8.69074	9.74262	9.35648	9.93151	9.27257	7.08189	7.06176	7.00163	7.20664	7.67591	7.34954
ENSG00000067606	PRKCZ	1013.84	-1.04149	0.110869	9.24192	2.42109e-20	1.8414e-19	1265	867	1299	1073	848	1129	1282	1620	5242	6546	3675	3977	804	640	650	607	614	637	808	697	335	268	528	423	10.7046	9.90782	10.2183	9.98545	10.068	9.91195	10.2659	10.5553	11.6011	12.1055	11.4125	11.3447	10.0523	10.015	9.54875	9.46406	9.61106	9.6016
ENSG00000116151	MORN1	310.433	-2.6072	0.168299	15.0152	5.84171e-51	1.37337e-49	298	253	622	471	440	574	344	512	906	1234	898	970	43	94	39	48	50	48	135	73	58	48	42	51	8.84236	8.40836	9.26603	8.94577	9.22553	9.05545	8.61702	9.063	9.25145	9.8185	9.51718	9.45309	6.99109	7.78817	6.81623	6.94911	7.04753	6.98905
ENSG00000157881	PANK4	53.6903	0.664672	0.305123	-2.22403	0.0261464	0.041022	94	19	13	30	36	41	43	39	90	125	86	110	86	61	39	52	88	28	37	59	105	55	141	141	7.63263	6.43514	6.22021	6.57866	6.84884	6.68764	6.79573	6.72728	6.98827	7.33193	7.11063	7.19827	7.52614	7.40441	6.81623	7.00288	7.48663	6.66115
ENSG00000197921	HES5	168.613	0.725804	0.24835	-2.69593	0.00701914	0.0122906	136	122	273	161	202	184	221	301	515	291	343	306	209	145	122	150	146	171	239	96	639	1025	417	526	7.98383	7.67259	8.30638	7.78719	8.31965	7.81261	8.13447	8.44515	8.57938	8.10846	8.3722	8.11526	8.40188	8.22314	7.68231	7.87909	7.95453	8.06924
ENSG00000272449	RP3-395M20.12	163.946	-1.55089	0.217866	6.90049	5.18223e-12	2.40312e-11	206	95	422	238	272	151	361	388	893	339	598	628	90	36	95	68	40	111	49	37	32	194	75	111	8.42062	7.45286	8.79704	8.17721	8.65121	7.62942	8.6723	8.7333	9.23353	8.26882	9.0125	8.91808	7.56586	7.00619	7.46184	7.19559	6.89801	7.65227
ENSG00000238164	RP3-395M20.8	94.5141	-2.86566	0.264202	10.5416	5.55486e-26	5.42124e-25	92	67	231	172	180	137	181	243	346	436	378	397	23	7	36	14	36	21	29	7	0	0	5	51	7.61332	7.17511	8.12978	7.85032	8.19668	7.54317	7.93237	8.21355	8.14658	8.54524	8.47936	8.39252	6.61655	6.19849	6.76838	6.31374	6.83189	6.51444
ENSG00000157873	TNFRSF14	560.997	-1.09627	0.111411	9.67663	3.79008e-22	3.15996e-21	327	541	901	686	513	541	487	945	2616	2238	1609	1893	266	190	292	293	207	238	214	339	258	304	399	368	8.95281	9.30369	9.73667	9.40818	9.41732	8.98391	9.02582	9.83689	10.6396	10.6127	10.2804	10.3273	8.67319	8.51793	8.58032	8.58628	8.31643	8.4205
ENSG00000157870	FAM213B	609.615	-1.08029	0.132713	7.87315	3.45808e-15	1.97971e-14	530	602	1222	1043	989	1157	700	1045	1202	1585	963	1339	308	173	440	482	215	383	363	492	356	332	246	164	9.55123	9.43783	10.1369	9.94812	10.2729	9.94411	9.47559	9.96872	9.60827	10.1482	9.60646	9.8681	8.84414	8.41378	9.06233	9.17605	8.35754	8.96909
ENSG00000142606	MMEL1	100.598	-2.21611	0.306126	7.11332	1.13287e-12	5.50373e-12	104	102	220	175	136	148	74	132	672	852	424	478	64	11	30	11	16	42	6	43	42	42	52	0	7.7251	7.51355	8.07951	7.86703	7.9116	7.61142	7.15902	7.61689	8.88841	9.34477	8.60875	8.59993	7.28191	6.36618	6.6652	6.22544	6.41085	6.90099
ENSG00000130762	ARHGEF16	192.859	0.749264	0.152146	-4.9644	6.89145e-07	2.03953e-06	32	180	243	154	193	294	272	107	227	745	208	435	188	171	172	145	267	291	391	444	243	448	342	525	6.82123	8.04799	8.1826	7.74539	8.27066	8.28808	8.35522	7.43485	7.73094	9.17811	7.8569	8.49367	8.28692	8.401	8.01273	7.84629	8.59868	8.64656
ENSG00000116213	WRAP73	83.4017	1.05687	0.262167	-3.70496	0.000211422	0.000467835	2	131	22	85	88	168	75	29	25	4	23	68	15	66	142	147	67	85	64	202	119	42	102	107	5.85575	7.73826	6.42493	7.23873	7.51019	7.72697	7.16899	6.56849	6.31752	5.86509	6.37247	6.86588	6.41272	7.47048	7.82446	7.85951	7.26387	7.4201
ENSG00000078900	TP73	705.266	-2.77028	0.123509	22.0909	3.86709e-108	4.88664e-106	699	914	1377	1224	1075	1270	1235	1249	1589	1910	1589	1828	115	103	157	136	132	154	253	124	74	24	201	94	9.90948	9.97719	10.2963	10.1599	10.3849	10.0671	10.216	10.2051	9.97115	10.3981	10.2637	10.2804	7.78985	7.87585	7.92189	7.78513	7.85585	7.96367
ENSG00000130764	LRRC47	1913.88	-0.278126	0.0882462	3.07699	0.00209101	0.00399339	2502	1642	2347	2207	1472	2164	2010	3880	6642	6661	4801	4136	2072	1612	1781	2044	2002	1654	1818	2078	709	943	1137	1242	11.6496	10.765	11.0227	10.9595	10.8122	10.7858	10.8764	11.7643	11.9337	12.1301	11.7868	11.3993	11.3421	11.2709	10.8911	11.0835	11.1986	10.874
ENSG00000116198	CEP104	1013.06	-0.518048	0.0767986	6.62811	3.4002e-11	1.47104e-10	1358	1036	1417	1250	863	1092	1267	1643	2617	1261	1936	1370	858	658	749	685	607	749	685	822	462	621	509	368	10.8017	10.143	10.3348	10.1879	10.0913	9.86831	10.2502	10.5745	10.6401	9.84674	10.5298	9.89806	10.1386	10.0516	9.73101	9.61822	9.59636	9.81092
ENSG00000131697	NPHP4	91.9386	-1.55751	0.21918	6.95199	3.60165e-12	1.69347e-11	91	138	119	131	158	144	124	54	127	210	134	200	20	1	78	81	50	19	21	71	20	9	43	28	7.60356	7.78716	7.5001	7.59782	8.0616	7.58702	7.57849	6.92609	7.23722	7.78579	7.45845	7.69948	6.5456	5.77852	7.30028	7.33185	7.04753	6.46761
ENSG00000069424	KCNAB2	145.83	0.755425	0.185721	-4.07002	4.70082e-05	0.000113394	87	100	69	59	112	116	74	57	320	384	314	213	203	90	186	199	108	203	170	169	139	166	142	53	7.56375	7.49651	7.0729	6.97561	7.7262	7.40176	7.15902	6.96173	8.06606	8.40391	8.27668	7.75801	8.37	7.74726	8.09235	8.16425	7.66749	8.24819
ENSG00000116251	RPL22	1810.41	0.324077	0.0713588	-4.54165	5.58151e-06	1.4974e-05	1402	2310	2274	2465	1917	2325	2193	2244	1530	1890	1449	1930	1669	1352	2130	2264	2057	1837	1944	2045	1765	2010	1878	2058	10.8454	11.2358	10.9791	11.1122	11.1765	10.8842	10.9964	11.0014	9.92142	10.3839	10.1406	10.3533	11.0421	11.0272	11.138	11.2252	11.2362	11.0185
ENSG00000097021	ACOT7	229.119	0.637783	0.176148	-3.37241	0.000745133	0.00152509	145	271	199	153	203	237	221	201	252	330	218	284	236	148	206	206	264	305	314	196	316	339	270	347	8.04843	8.48445	7.97805	7.73931	8.32499	8.06245	8.13447	8.01759	7.8296	8.24014	7.90255	8.0389	8.53696	8.24487	8.19858	8.20051	8.58585	8.70065
ENSG00000069812	HES2	230.527	-1.82159	0.164401	10.9883	4.34889e-28	4.58353e-27	351	414	314	342	311	479	381	428	502	625	441	532	62	32	85	101	31	114	124	166	81	109	48	135	9.03813	8.97591	8.45943	8.57275	8.80677	8.83888	8.73466	8.84826	8.55047	8.9646	8.6537	8.72289	7.25711	6.92749	7.36938	7.51581	6.74284	7.67655
ENSG00000187017	ESPN	351.413	-2.40849	0.153632	15.4435	8.33992e-54	2.11656e-52	672	282	663	528	488	522	520	557	1254	1431	838	818	203	58	62	61	131	142	26	151	91	43	51	38	9.85792	8.52899	9.34567	9.08371	9.3545	8.94102	9.10548	9.16595	9.66271	10.0128	9.42952	9.23963	8.37	7.36302	7.1257	7.11521	7.84851	7.88384
ENSG00000162408	NOL9	645.607	0.369858	0.115103	-3.13236	0.00173408	0.00335826	411	584	629	606	521	690	637	689	591	934	522	692	712	542	676	566	681	675	723	603	341	346	756	853	9.23141	9.39954	9.27995	9.25311	9.43686	9.28173	9.35666	9.43103	8.73744	9.4605	8.85012	9.0347	9.89235	9.79712	9.5989	9.37584	9.74461	9.6761
ENSG00000162413	KLHL21	759.579	0.555344	0.104726	-5.25664	1.46713e-07	4.65056e-07	375	514	755	690	439	806	756	746	723	1278	777	867	535	540	1014	857	749	996	959	908	815	663	892	584	9.11862	9.24004	9.5097	9.41551	9.22272	9.47699	9.5736	9.53186	8.97582	9.86423	9.33452	9.31199	9.52304	9.79231	10.1286	9.90894	9.86853	10.1867
ENSG00000116273	PHF13	172.556	0.60034	0.165234	-3.66869	0.000243798	0.000534137	134	192	141	161	129	288	137	124	108	102	72	284	137	113	192	267	186	155	143	313	184	160	157	163	7.96904	8.11411	7.64983	7.78719	7.86014	8.266	7.668	7.56141	7.11607	7.17435	6.98632	8.0389	7.95973	7.96696	8.12509	8.48176	8.20232	7.97011
ENSG00000171735	CAMTA1	420.935	0.331717	0.104863	-3.15445	0.001608	0.00313109	466	376	421	433	300	482	334	356	535	790	526	589	326	247	488	498	511	447	231	426	584	550	567	771	9.38815	8.86108	8.79425	8.84575	8.7646	8.84625	8.58346	8.63406	8.62273	9.25059	8.85914	8.84201	8.91152	8.81957	9.18902	9.21632	9.37787	9.15676
ENSG00000116288	PARK7	3508.82	-0.772054	0.0553849	13.8632	1.05778e-43	1.94423e-42	3395	3285	4965	4605	3659	5748	4411	5653	6499	5620	6046	6967	2474	1806	2216	2469	2557	2224	2972	3149	1221	1447	1420	1439	12.0792	11.7277	12.0703	11.9862	12.082	12.1485	11.9722	12.2954	11.903	11.8903	12.1118	12.1319	11.5897	11.4292	11.1929	11.3457	11.5395	11.2833
ENSG00000116285	ERRFI1	118.797	0.740513	0.207878	-2.92159	0.0034825	0.00639319	53	87	109	95	96	109	94	70	41	47	78	95	43	69	146	117	117	118	63	117	285	229	134	303	7.1619	7.37971	7.42575	7.32611	7.58628	7.35083	7.34424	7.10421	6.53339	6.67451	7.04128	7.09041	6.99109	7.50852	7.85114	7.64588	7.74132	7.70823
ENSG00000074800	ENO1	11872.9	0.693743	0.0817973	-8.49072	2.05359e-17	1.33936e-16	7892	9168	11639	8908	7796	15349	11626	11560	13573	7798	11238	14645	16949	10932	15824	16242	15787	15318	19055	17560	5637	6861	6232	7738	13.2788	13.1834	13.2818	12.9223	13.1571	13.5472	13.3499	13.3141	12.9475	12.3532	12.9924	13.1882	14.3292	13.9866	13.98	14.0201	14.1283	14.0217
ENSG00000180758	GPR157	527.146	1.95288	0.144857	-13.0576	5.75305e-39	9.20716e-38	299	418	212	238	186	400	436	207	432	137	290	347	681	690	659	744	539	571	697	883	1969	1962	1581	1921	8.84632	8.98747	8.04175	8.17721	8.23132	8.6295	8.89317	8.04737	8.38359	7.40671	8.19231	8.24712	9.83416	10.1146	9.56631	9.72471	9.44511	9.46223
ENSG00000234546	RP3-510D11.2	147.613	-0.791969	0.183588	4.246	2.17618e-05	5.46115e-05	86	105	170	236	164	152	62	179	223	437	309	327	44	79	75	92	64	55	129	83	73	24	96	101	7.5536	7.5387	7.82406	8.16838	8.09978	7.63536	7.03208	7.90242	7.71444	8.54782	8.25952	8.18438	7.00674	7.6277	7.26943	7.43635	7.22847	7.08368
ENSG00000049239	H6PD	784.29	-0.407348	0.111726	3.54251	0.000396342	0.000844105	787	748	1074	819	696	914	867	1153	3768	2041	2549	2298	863	490	713	746	459	939	683	604	536	660	543	747	10.0658	9.71553	9.96606	9.63375	9.80856	9.63756	9.75004	10.0987	11.141	10.4877	10.9056	10.5893	10.1463	9.66651	9.66738	9.72819	9.24391	10.1083
ENSG00000171612	SLC25A33	105.105	0.812957	0.187003	-4.21719	2.47363e-05	6.16671e-05	18	80	95	96	127	116	93	65	138	50	100	104	93	62	112	97	118	165	131	166	134	150	128	120	6.50983	7.31195	7.31361	7.33452	7.84507	7.40176	7.33562	7.05152	7.30211	6.70888	7.22283	7.15631	7.59487	7.4179	7.60499	7.48111	7.74927	8.03291
ENSG00000171608	PIK3CD	232.691	-1.43879	0.173597	7.98545	1.40014e-15	8.20537e-15	53	141	311	441	301	298	230	396	649	828	641	598	79	33	126	91	65	103	44	157	59	114	30	57	7.1619	7.80757	8.44878	8.8674	8.76849	8.30261	8.17609	8.75705	8.84716	9.30905	9.09676	8.85993	7.45348	6.9477	7.71199	7.42721	7.24039	7.58521
ENSG00000231789	PIK3CD-AS2	38.7473	-1.73035	0.330874	5.19724	2.02268e-07	6.31586e-07	17	26	86	88	44	39	53	97	81	147	97	79	19	15	8	14	10	16	26	38	0	7	13	0	6.48295	6.58425	7.23568	7.26561	6.97864	6.66023	6.92654	7.35398	6.91843	7.46577	7.19967	6.96293	6.52064	6.50321	6.12268	6.31374	6.2284	6.39198
ENSG00000171603	CLSTN1	3629	-0.813289	0.0719409	11.2534	2.22798e-29	2.45929e-28	4895	3651	5113	4053	3789	5085	4658	5141	10954	16012	7726	8237	2720	1936	2590	2555	2535	3025	3609	2492	1540	1838	1799	2214	12.5978	11.8762	12.1118	11.8063	12.1313	11.9754	12.049	12.1611	12.6422	13.3782	12.4591	12.3689	11.7227	11.5263	11.4098	11.3934	11.5274	11.7132
ENSG00000178585	CTNNBIP1	786.318	1.25256	0.117671	-10.5004	8.60442e-26	8.35042e-25	128	650	401	598	538	752	658	493	451	639	422	788	645	613	1262	1068	815	841	932	1120	1265	812	1053	1280	7.92369	9.5352	8.73743	9.23663	9.4775	9.3894	9.39742	9.0172	8.4309	8.99123	8.60336	9.19344	9.76349	9.95818	10.4217	10.2002	9.97937	9.9626
ENSG00000162441	LZIC	249.58	0.483422	0.139377	-3.23196	0.00122946	0.00243225	130	284	304	261	219	455	281	275	214	101	167	180	247	167	299	305	224	281	357	253	151	268	304	444	7.93898	8.53694	8.42362	8.27492	8.40771	8.77849	8.39076	8.34608	7.67656	7.167	7.65133	7.60398	8.58846	8.37508	8.60724	8.63201	8.40237	8.6066
ENSG00000130939	UBE4B	638.331	0.619015	0.101931	-5.901	3.61314e-09	1.33672e-08	636	536	718	729	440	555	590	525	799	668	363	410	554	600	824	637	667	674	714	709	928	860	811	792	9.78615	9.29212	9.44598	9.48507	9.22553	9.0147	9.26101	9.09352	9.09683	9.04484	8.43444	8.42796	9.56756	9.93001	9.85514	9.52533	9.71771	9.67419
ENSG00000054523	KIF1B	1000.08	0.578643	0.106209	-5.32471	1.01116e-07	3.26061e-07	934	695	1006	899	644	1095	1026	967	2092	1297	1229	1349	1279	1226	1429	1183	987	1219	1376	979	730	1293	915	1425	10.294	9.62083	9.88021	9.75408	9.70781	9.8719	9.97008	9.86695	10.3371	9.88354	9.923	9.87783	10.6767	10.8924	10.59	10.3371	10.2335	10.458
ENSG00000142657	PGD	3969.59	2.0699	0.138188	-14.9871	8.92142e-51	2.08528e-49	1719	1373	1843	1393	1316	2072	1641	2010	3785	5241	2653	2960	9854	6904	7890	8527	6938	8440	9024	7536	2080	1990	2604	3051	11.1265	10.5213	10.6908	10.3329	10.6591	10.7263	10.5991	10.8498	11.1473	11.7921	10.9606	10.9357	13.5514	13.3283	12.9842	13.0976	12.9515	13.1682
ENSG00000175279	APITD1	220.846	-0.734269	0.13918	5.22725	1.72053e-07	5.42123e-07	127	274	273	317	151	251	214	196	284	280	325	537	72	95	142	100	104	92	75	149	215	163	230	167	7.91598	8.49674	8.30638	8.48743	8.01565	8.12141	8.10121	7.99226	7.94606	8.06891	8.31369	8.73375	7.37637	7.7982	7.82446	7.50722	7.63329	7.48689
ENSG00000160049	DFFA	2152.55	0.57201	0.0830643	-6.76585	1.32533e-11	5.92613e-11	1920	1600	2354	1954	1390	2221	1951	2468	3632	1225	2346	1671	3068	1773	2213	2059	2465	2454	2433	2138	2070	2113	2178	2718	11.2799	10.7296	11.0268	10.7922	10.7337	10.8214	10.8355	11.1329	11.0902	9.80897	10.7917	10.1605	11.892	11.4034	11.191	11.0936	11.4883	11.4204
ENSG00000142655	PEX14	248.14	-0.568032	0.125272	4.25859	2.05723e-05	5.17943e-05	152	220	409	340	234	379	244	412	747	1094	689	800	180	190	199	230	175	174	271	95	170	97	184	131	8.09664	8.257	8.76044	8.56611	8.48104	8.56816	8.23842	8.80339	9.01516	9.66247	9.18527	9.2121	8.24049	8.51793	8.16233	8.31807	8.13854	8.08705
ENSG00000130940	CASZ1	1806.25	-0.580331	0.104045	5.50903	3.60818e-08	1.21857e-07	1720	2031	2146	1982	1521	1804	2117	1812	3886	5119	3692	3609	995	803	1025	1000	1104	963	1272	1308	1812	1891	1301	1605	11.1273	11.0575	10.8994	10.8117	10.8571	10.5378	10.9478	10.7078	11.1838	11.759	11.419	11.2097	10.3366	10.3171	10.143	10.1126	10.3838	10.1418
ENSG00000116649	SRM	1034.45	0.421888	0.102413	-4.11352	3.89663e-05	9.49579e-05	1202	516	918	688	524	713	979	985	3045	3554	1726	1497	1380	900	1040	1189	1098	1240	1473	970	670	679	843	985	10.635	9.24485	9.76091	9.41185	9.44412	9.32263	9.90847	9.89108	10.8472	11.249	10.3747	10.0147	10.7805	10.4708	10.1623	10.3439	10.3765	10.4811
ENSG00000116661	FBXO2	310.67	0.885256	0.174741	-5.18703	2.13673e-07	6.6617e-07	288	121	226	175	132	184	97	335	339	443	324	269	473	191	318	418	217	378	318	386	243	248	213	161	8.80218	7.66509	8.10716	7.86703	7.88244	7.81261	7.36974	8.5649	8.12537	8.56322	8.31037	7.98425	9.36731	8.52382	8.67781	9.00248	8.36763	8.95332
ENSG00000116663	FBXO6	61.4211	-0.608277	0.260124	2.28965	0.0220415	0.0350347	97	56	58	94	49	81	38	79	149	275	150	156	50	37	42	58	42	58	60	33	14	68	1	80	7.66107	7.04546	6.95375	7.31765	7.0526	7.12264	6.72352	7.19341	7.36372	8.05054	7.5556	7.47916	7.09634	7.02502	6.86196	7.07898	6.92959	7.12194
ENSG00000177674	AGTRAP	971.637	-1.22977	0.109299	11.1665	5.95081e-29	6.48019e-28	1240	738	1324	969	863	1122	1084	1162	3346	3671	2215	2149	694	307	515	443	366	694	324	354	358	386	271	542	10.6774	9.69814	10.2438	9.85169	10.0913	9.9038	10.0426	10.109	10.9769	11.2941	10.7131	10.4983	9.85885	9.07993	9.25562	9.07282	8.96758	9.71194
ENSG00000116688	MFN2	1101.06	0.29667	0.0879503	-3.34941	0.000809834	0.00164917	1008	1102	1329	1135	977	1935	1126	1141	1007	1417	1089	1250	1106	1154	1308	1179	1377	1405	1242	1285	770	639	865	1138	10.3965	10.2254	10.2488	10.0596	10.2566	10.633	10.093	10.0848	9.38346	9.99981	9.76512	9.77844	10.4792	10.8093	10.4701	10.3326	10.6834	10.6507
ENSG00000048707	VPS13D	769.995	0.758966	0.117593	-6.3419	2.26948e-10	9.2355e-10	521	436	746	637	501	702	599	480	731	548	518	772	813	657	887	914	668	836	726	549	1017	1374	872	708	9.52939	9.03837	9.49446	9.31521	9.38751	9.30322	9.27983	8.98498	8.98905	8.80847	8.84103	9.16818	10.0671	10.0496	9.95171	9.99361	9.71965	9.95475
ENSG00000162496	DHRS3	2857.38	-0.947339	0.0980774	9.5035	2.02945e-21	1.63692e-20	4379	3467	2916	2494	2110	4788	4434	3840	9389	7583	5689	6434	1822	1623	1264	1613	1895	1517	2439	2100	1161	1565	1314	1507	12.4396	11.8034	11.3237	11.1284	11.3097	11.8906	11.9795	11.7498	12.4232	12.3136	12.0259	12.0194	11.1634	11.2803	10.4238	10.7577	11.1225	10.7554
ENSG00000157330	C1orf158	795.581	-3.43529	0.221133	14.9344	1.96933e-50	4.56786e-49	1425	1006	1555	1513	1128	1656	1305	1809	2335	2919	2218	2035	111	120	100	83	157	83	163	202	43	33	36	135	10.8678	10.104	10.46	10.4442	10.4499	10.422	10.2897	10.7056	10.4853	10.9766	10.7149	10.4247	7.75649	8.02727	7.50564	7.35152	8.02729	7.40035
ENSG00000162493	PDPN	251.413	-1.49279	0.215581	6.91114	4.8077e-12	2.238e-11	297	350	552	441	348	607	408	561	579	1578	484	565	134	43	102	107	42	63	115	71	236	314	308	225	8.83839	8.77677	9.11885	8.8674	8.94002	9.12357	8.8147	9.17475	8.71364	10.1424	8.76136	8.79307	7.9378	7.13188	7.52274	7.56614	6.92959	7.18304
ENSG00000116731	PRDM2	969.102	0.478867	0.092413	-5.10377	3.32953e-07	1.01842e-06	783	935	1104	966	947	783	1071	890	920	352	810	648	932	588	1048	851	863	944	865	799	1035	969	1132	931	10.059	10.0071	10.0024	9.84764	10.2149	9.44034	10.0267	9.75886	9.27049	8.30922	9.38669	8.95557	10.2489	9.90351	10.1725	9.89973	10.0549	10.1153
ENSG00000171729	TMEM51	433.141	-1.66166	0.152464	10.6786	1.28197e-26	1.28208e-25	1117	584	573	498	375	731	511	629	2407	1970	1340	1365	243	176	193	241	230	183	169	100	62	160	153	193	10.5353	9.39954	9.16462	9.01278	9.02992	9.35383	9.08419	9.3166	10.5264	10.4398	10.0369	9.89327	8.56995	8.43273	8.13047	8.36878	8.43148	8.13911
ENSG00000142621	FHAD1	3210.72	-3.32309	0.208268	15.3942	1.79027e-53	4.48713e-52	5469	4108	5948	5390	3578	3848	4510	6914	8821	4226	7894	4057	577	175	314	454	548	263	529	702	196	158	137	114	12.7555	12.0425	12.3259	12.2085	12.0504	11.5837	12.0035	12.5812	12.3347	11.4904	12.4897	11.3725	9.61967	8.42644	8.66324	9.1027	9.46607	8.53169
ENSG00000197312	DDI2	2751.4	0.25088	0.101572	-2.40915	0.0159898	0.0261841	3436	2384	3010	2622	2079	3445	2647	3024	6828	3371	4161	2485	4179	1902	3224	3844	2661	3102	3228	2300	2035	2199	2407	2169	12.0962	11.2796	11.3679	11.1977	11.2891	11.429	11.2569	11.4153	11.9726	11.1757	11.5861	10.6959	12.3286	11.5015	11.7163	11.9663	11.5953	11.7485
ENSG00000116786	PLEKHM2	932.67	0.972168	0.114555	-8.33635	7.66206e-17	4.831e-16	648	527	962	665	623	777	766	591	887	1706	769	1150	1139	821	1136	1054	869	901	1151	919	1978	2261	1628	1848	9.81047	9.27104	9.8218	9.36908	9.66503	9.43062	9.59041	9.23907	9.22519	10.2464	9.32158	9.67053	10.519	10.3469	10.2802	10.1826	10.0641	10.0535
ENSG00000162458	FBLIM1	453.241	0.404487	0.140697	-2.81554	0.00486958	0.00873988	493	344	423	348	313	744	568	423	677	574	433	437	421	305	471	516	488	452	539	525	372	666	506	553	9.45923	8.75658	8.79981	8.59248	8.8143	9.37596	9.21393	8.83439	8.89722	8.86314	8.63272	8.49879	9.22218	9.07198	9.14543	9.26031	9.32016	9.17043
ENSG00000179743	FLJ37453	320.606	-0.867039	0.142009	5.92626	3.09903e-09	1.15818e-08	582	476	315	252	224	708	379	336	635	605	549	727	233	220	171	193	313	191	276	215	62	83	84	91	9.67128	9.14535	8.46296	8.23751	8.43259	9.31384	8.72855	8.56827	8.82144	8.92567	8.90996	9.09465	8.52258	8.6847	8.00686	8.13238	8.78212	8.18379
ENSG00000142632	ARHGEF19	587.89	-1.12416	0.117617	9.38909	6.05189e-21	4.72125e-20	589	725	921	685	551	707	816	1063	2437	2609	1694	1750	333	173	321	443	371	420	382	344	226	199	294	118	9.6867	9.6752	9.76514	9.40635	9.50782	9.31207	9.67166	9.99122	10.5432	10.8222	10.3495	10.2221	8.93688	8.41378	8.68863	9.07282	8.98388	9.08058
ENSG00000132881	RSG1	104.524	-1.59808	0.21869	6.92808	4.26575e-12	1.98954e-11	85	110	154	131	139	109	94	195	306	325	397	514	37	41	41	45	15	11	111	28	9	20	41	88	7.54337	7.57955	7.7308	7.59782	7.93306	7.35083	7.34424	7.98714	8.02065	8.22395	8.53426	8.68309	6.89219	7.09736	6.84694	6.90697	6.38339	6.24638
ENSG00000058453	CROCC	623.855	-2.80912	0.144877	19.1772	5.73589e-82	3.44466e-80	329	751	1316	1394	1310	1014	943	1254	1062	1875	1422	1847	97	32	129	115	123	158	173	269	78	49	87	129	8.96012	9.72071	10.2357	10.3338	10.6528	9.77173	9.85943	10.2105	9.45052	10.3732	10.1156	10.2943	7.63256	6.92749	7.73382	7.63032	7.78832	7.98926
ENSG00000238142	RP11-108M9.4	156.634	-0.434579	0.168249	2.51084	0.0120445	0.0202035	195	233	215	151	134	360	330	131	165	283	160	222	61	143	68	65	118	124	246	138	223	104	181	236	8.3605	8.31861	8.05603	7.72706	7.8971	8.51026	8.56981	7.61008	7.44818	8.07981	7.61277	7.79706	7.24451	8.20846	7.19421	7.16182	7.74927	7.75437
ENSG00000159363	ATP13A2	370.722	1.12279	0.131284	-8.61249	7.14886e-18	4.78603e-17	255	212	258	205	120	195	179	263	1118	1322	700	1001	529	476	435	411	463	486	541	404	727	700	565	617	8.66084	8.21767	8.24588	8.0236	7.79092	7.86843	7.92143	8.29786	9.51572	9.90855	9.2048	9.49297	9.50869	9.62922	9.04846	8.98214	9.25468	9.26006
ENSG00000117118	SDHB	228.913	0.774797	0.14054	-5.13669	2.79619e-07	8.61146e-07	26	299	203	308	177	370	161	85	61	83	74	288	93	94	367	442	212	184	177	412	428	354	426	478	6.69992	8.59516	7.99797	8.45539	8.17903	8.54103	7.81869	7.24934	6.74455	7.02612	7.00494	8.0531	7.59487	7.78817	8.84499	9.07007	8.34226	8.14478
ENSG00000142623	PADI1	522.086	1.53788	0.331711	-4.94798	7.49873e-07	2.21331e-06	248	291	35	58	24	147	219	88	2384	1085	1467	1566	872	466	548	466	474	547	376	451	942	720	988	1034	8.62895	8.56441	6.651	6.96417	6.61714	7.60536	8.12505	7.27636	10.5134	9.65184	10.157	10.0743	10.1601	9.60197	9.33302	9.1346	9.28386	9.40798
ENSG00000179051	RCC2	966.904	1.79955	0.225474	-7.32798	2.33648e-13	1.18942e-12	537	940	319	1271	565	1188	533	329	238	60	131	502	763	676	2322	3406	1008	701	754	2173	2653	2293	2574	1435	9.56799	10.0142	8.47699	10.2101	9.53977	9.9789	9.13568	8.5445	7.77526	6.81554	7.43938	8.65591	9.98324	10.0874	11.2578	11.796	10.2617	9.72492
ENSG00000179023	KLHDC7A	72.2755	0.850161	0.233644	-3.56093	0.000369543	0.000791058	35	65	96	110	50	74	76	47	24	66	50	86	53	47	132	112	85	119	102	138	68	129	153	102	6.87689	7.15259	7.32197	7.44653	7.06683	7.05795	7.17888	6.83802	6.30179	6.87458	6.75699	7.02049	7.13864	7.19802	7.7553	7.60663	7.45715	7.71604
ENSG00000159423	ALDH4A1	469.519	0.927058	0.115255	-7.93835	2.04891e-15	1.19039e-14	267	275	437	340	241	244	386	667	943	535	602	566	715	317	746	655	376	795	418	512	514	395	529	534	8.71389	8.50081	8.83812	8.56611	8.51398	8.09225	8.74983	9.39013	9.30123	8.78032	9.02055	8.79515	9.89786	9.11904	9.72581	9.56088	9	9.88876
ENSG00000169991	IFFO2	228.991	-0.331897	0.144195	2.29353	0.0218175	0.0347287	182	215	293	275	146	431	351	224	364	713	431	592	167	165	185	97	245	120	215	274	153	382	149	353	8.28592	8.23255	8.38315	8.33117	7.98185	8.7154	8.64005	8.12836	8.19968	9.12424	8.62743	8.84801	8.16152	8.36193	8.08681	7.48111	8.50169	7.72379
ENSG00000127481	UBR4	1315.41	0.509674	0.114058	-4.41354	1.01693e-05	2.65242e-05	1976	912	1287	1264	816	1221	904	1039	2230	671	1333	1009	2261	1158	1669	1460	1135	1367	886	906	786	1305	847	752	11.3199	9.9743	10.2059	10.2027	10.0172	10.015	9.80433	9.96115	10.4231	9.05028	10.03	9.50309	11.4638	10.8141	10.8019	10.6217	10.4212	10.6134
ENSG00000127463	EMC1	277.415	0.624204	0.127487	-4.81164	1.49694e-06	4.27784e-06	92	259	269	254	201	319	294	191	409	403	351	483	261	231	306	375	318	262	338	455	392	447	233	290	7.61332	8.43419	8.29051	8.24591	8.31429	8.37647	8.44055	7.96645	8.32408	8.45722	8.39743	8.61177	8.65138	8.74121	8.63365	8.87268	8.80069	8.52741
ENSG00000053371	AKR7A2	1850.43	-1.00774	0.0936712	10.5918	3.25383e-26	3.21174e-25	1820	1792	2660	2444	2159	3049	2679	2902	4488	3659	3782	4385	1212	845	1130	1095	729	1172	1202	1340	514	840	736	881	11.2056	10.8849	11.196	11.1003	11.3417	11.259	11.2736	11.3579	11.384	11.2895	11.4526	11.4809	10.6034	10.3857	10.2732	10.2335	9.83318	10.4049
ENSG00000040487	PQLC2	146.329	0.881549	0.1876	-4.5467	5.44946e-06	1.46352e-05	37	105	173	101	88	148	135	141	250	255	227	200	169	122	245	256	219	216	274	169	167	144	151	152	6.91243	7.5387	7.84083	7.37569	7.51019	7.61142	7.65463	7.67658	7.82197	7.97449	7.94235	7.69948	8.17397	8.04401	8.38476	8.43508	8.37764	8.31472
ENSG00000077549	CAPZB	2233.75	0.573625	0.091806	-6.22015	4.9668e-10	1.97419e-09	772	1916	2598	3238	2288	3030	2407	2022	1434	1433	1236	2204	1264	1241	2802	3109	2122	2695	2350	3197	1754	2290	2299	2356	10.0403	10.977	11.1633	11.4916	11.4226	11.2503	11.1251	10.858	9.83662	10.0146	9.93045	10.5326	10.6606	10.9091	11.5197	11.6679	11.2794	11.5513
ENSG00000158747	NBL1	2218.76	-0.811276	0.0936346	8.51389	1.68191e-17	1.10169e-16	2978	1999	3382	2783	2584	3695	2676	4121	9353	5876	5660	6776	1787	1162	1659	1544	1726	1475	1898	1780	1112	1256	1197	1728	11.8944	11.0355	11.5305	11.2805	11.5926	11.5269	11.272	11.8491	12.4177	11.9531	12.0187	12.0926	11.1366	10.8188	10.7937	10.698	10.9934	10.717
ENSG00000162542	TMCO4	319.283	-0.687306	0.117859	5.75155	8.84292e-09	3.15975e-08	274	456	490	581	274	651	472	480	638	630	516	657	284	178	296	266	294	301	263	223	141	94	191	189	8.74394	9.09287	8.97443	9.20098	8.65962	9.20959	8.98808	8.98498	8.82699	8.97417	8.83647	8.97212	8.749	8.44522	8.59577	8.47758	8.70923	8.68541
ENSG00000169914	OTUD3	107.785	0.497286	0.179557	-2.70099	0.00691343	0.0121195	151	66	72	135	44	100	70	93	195	62	94	81	148	68	120	90	105	107	93	75	54	47	115	79	8.08985	7.1639	7.10333	7.62472	6.97864	7.28209	7.11824	7.32009	7.59276	6.83559	7.17605	6.97968	8.03725	7.49596	7.66721	7.41799	7.64193	7.61918
ENSG00000162543	UBXN10	1269.53	-3.05532	0.20045	14.8042	1.37714e-49	3.05973e-48	1446	1275	2799	2576	2023	2091	2008	2605	3193	3777	2910	2950	223	213	214	244	147	161	272	294	99	141	217	176	10.8879	10.4212	11.2667	11.1732	11.2512	10.7388	10.8751	11.2078	10.9124	11.3337	11.0883	10.931	8.47355	8.64752	8.23887	8.3823	7.96131	8.00814
ENSG00000162545	CAMK2N1	309.538	2.09615	0.222618	-9.01932	1.89262e-19	1.37646e-18	105	60	45	55	45	66	40	67	177	52	86	78	294	139	221	208	194	164	101	99	558	353	303	342	7.734	7.0943	6.79374	6.9291	6.99383	6.9792	6.75303	7.07289	7.508	6.73114	7.11063	6.95446	8.78943	8.17862	8.27319	8.2107	8.24691	8.02676
ENSG00000158828	PINK1	755.551	0.262945	0.0990241	-2.68822	0.00718338	0.0125564	265	483	916	893	660	1000	684	1231	1547	1669	1321	1556	783	633	932	997	621	710	558	836	1056	751	654	938	8.70519	9.16327	9.75808	9.7454	9.73957	9.75369	9.44631	10.1858	9.93592	10.2171	10.018	10.0658	10.0174	10.0005	10.0169	10.1086	9.62561	9.74144
ENSG00000127483	HP1BP3	910.776	0.915233	0.0927133	-9.78666	1.28464e-22	1.09285e-21	562	1006	1043	1242	965	902	850	790	449	213	465	498	849	642	1512	1286	1027	1112	1036	1246	817	1061	1122	1347	9.62629	10.104	9.92756	10.1793	10.2401	9.62058	9.72438	9.60511	8.42599	7.79923	8.7148	8.64673	10.1246	10.0191	10.6669	10.4496	10.2867	10.3342
ENSG00000075151	EIF4G3	1961.23	0.615896	0.077684	-7.82546	5.05818e-15	2.86064e-14	1534	1570	2157	2093	1288	1743	1862	2003	2327	994	1665	1208	2388	1589	2499	2210	1648	2291	1472	1839	2051	1854	1781	2158	10.9692	10.7037	10.9064	10.8865	10.6298	10.4911	10.7715	10.845	10.4807	9.53962	10.3263	9.7341	11.5402	11.2509	11.36	11.1917	10.9297	11.3246
ENSG00000117298	ECE1	2880.61	0.940364	0.0814959	-11.461	2.07071e-30	2.40151e-29	2334	2160	2541	2761	1768	2249	2314	3875	3891	3345	2648	3303	5127	2972	5028	4584	3524	4416	4683	4570	2457	2701	2982	3425	11.5523	11.1427	11.1325	11.2695	11.0645	10.8386	11.0705	11.7625	11.1856	11.1649	10.958	11.087	12.6188	12.1291	12.3434	12.215	11.9902	12.2467
ENSG00000162551	ALPL	106.192	-1.38331	0.342732	4.18293	2.87776e-05	7.12305e-05	8	196	134	139	128	329	178	51	40	90	51	194	18	62	58	36	25	38	56	39	30	46	7	0	6.18698	8.13546	7.60405	7.65107	7.85263	8.41031	7.91592	6.88924	6.52144	7.08298	6.76858	7.67156	6.49493	7.4179	7.07768	6.76946	6.62417	6.838
ENSG00000076864	RAP1GAP	341.993	2.45438	0.151678	-15.7671	5.24084e-56	1.43514e-54	105	115	93	76	97	78	97	124	196	393	165	254	652	584	555	565	661	533	685	776	374	487	541	641	7.734	7.61913	7.29672	7.15424	7.59548	7.09536	7.36974	7.56141	7.59731	8.42942	7.64043	7.9273	9.7775	9.89456	9.34891	9.37362	9.70603	9.37536
ENSG00000142798	HSPG2	830.057	-1.36473	0.138939	9.6306	5.93811e-22	4.91708e-21	1329	1075	1095	830	496	1702	969	757	3691	3718	2421	3059	442	491	401	442	585	389	435	355	213	362	393	261	10.7721	10.1923	9.99156	9.6509	9.37491	10.459	9.89501	9.55053	11.1124	11.3118	10.8348	10.981	9.28257	9.66914	8.95037	9.07007	9.54915	8.98777
ENSG00000218510	LINC00339	69.6013	-1.00173	0.261358	3.76823	0.000164408	0.000369272	120	36	39	112	96	39	97	57	178	265	143	137	20	46	42	39	20	37	65	9	9	75	53	74	7.86073	6.76215	6.71061	7.46174	7.58628	6.66023	7.36974	6.96173	7.51286	8.01305	7.51401	7.37079	6.5456	7.18183	6.86196	6.81735	6.51222	6.82164
ENSG00000162552	WNT4	751.695	-2.71474	0.145125	18.3642	2.54008e-75	1.25259e-73	1071	1206	2297	2011	1618	2008	1365	2992	1777	2726	1317	1496	246	147	193	226	107	191	223	117	163	208	134	207	10.4783	10.3463	10.993	10.8316	10.9421	10.6835	10.3501	11.4005	10.119	10.8825	10.014	10.0138	8.58386	8.23766	8.13047	8.29916	7.65903	8.18379
ENSG00000133216	EPHB2	517.422	-0.64393	0.145105	4.40969	1.0352e-05	2.69949e-05	544	554	527	459	469	591	652	547	831	550	553	471	438	206	315	333	335	312	296	392	106	199	140	146	9.58455	9.33335	9.06237	8.91494	9.30484	9.09095	9.38589	9.14371	9.14485	8.81275	8.91861	8.58317	9.27127	8.60933	8.6669	8.73326	8.86207	8.72694
ENSG00000169641	LUZP1	993.245	0.219026	0.0826055	-2.63622	0.00838354	0.0144687	976	1121	1089	1057	692	1089	979	1146	2529	1373	1775	1458	1216	834	1255	1136	1107	1298	920	1184	809	854	847	1042	10.3531	10.2482	9.98432	9.96566	9.80106	9.86472	9.90847	10.0906	10.5936	9.95826	10.4124	9.97985	10.6079	10.368	10.4142	10.2827	10.3875	10.543
ENSG00000088280	ASAP3	202.839	0.745333	0.171868	-4.24331	2.2025e-05	5.52239e-05	158	165	265	196	188	229	204	236	363	316	292	267	383	295	292	305	364	361	483	346	120	199	262	176	8.13664	7.96053	8.27444	7.97851	8.24268	8.02758	8.05223	8.18278	8.19678	8.19431	8.19954	7.97679	9.10592	9.03154	8.58032	8.63201	8.961	8.89838
ENSG00000007968	E2F2	110.907	1.24094	0.275273	-4.94753	7.5161e-07	2.2179e-06	52	55	6	55	76	31	26	52	256	487	175	216	208	102	208	173	45	216	81	203	80	38	102	90	7.1478	7.03291	5.99822	6.9291	7.38673	6.54177	6.52425	6.90166	7.84472	8.67124	7.69405	7.77116	8.39662	7.86639	8.20876	8.02043	6.9753	8.31472
ENSG00000011007	TCEB3	449.443	0.687444	0.140645	-4.76964	1.8456e-06	5.22617e-06	419	452	425	696	351	607	486	364	244	63	182	268	532	375	674	483	473	482	457	519	334	253	432	491	9.2553	9.08213	8.80535	9.42644	8.9503	9.12357	9.02333	8.65953	7.79882	6.84548	7.73031	7.98053	9.51588	9.32683	9.5951	9.1786	9.28123	9.2498
ENSG00000236810	TCEB3-AS1	268.865	-1.61714	0.167835	9.35114	8.67061e-21	6.73387e-20	288	251	357	400	295	299	288	484	749	879	631	566	105	66	91	97	93	53	134	112	72	54	74	79	8.80218	8.39964	8.60371	8.75274	8.74501	8.30622	8.41779	8.99497	9.01839	9.38392	9.0776	8.79515	7.70481	7.47048	7.42567	7.48111	7.53429	7.05744
ENSG00000057757	PITHD1	359.642	0.940303	0.102482	-9.07627	1.12356e-19	8.25051e-19	203	256	246	336	178	438	424	288	486	543	454	461	355	483	581	706	428	424	527	514	547	542	443	669	8.40448	8.42133	8.19549	8.55274	8.18494	8.7341	8.86007	8.3965	8.51405	8.79771	8.68712	8.55887	9.01375	9.64799	9.40643	9.65704	9.15763	9.09213
ENSG00000117308	GALE	628.376	1.16086	0.111324	-10.4019	2.42974e-25	2.31178e-24	109	544	340	472	313	496	467	457	601	878	634	1188	636	455	826	941	808	854	872	902	894	867	899	839	7.769	9.31059	8.54843	8.94831	8.8143	8.88015	8.97527	8.92613	8.75698	9.38249	9.08338	9.7125	9.74526	9.57139	9.85831	10.032	9.96801	9.98279
ENSG00000179163	FUCA1	657.747	-0.494842	0.110744	4.37034	1.24054e-05	3.20668e-05	286	955	839	1218	796	1421	977	837	619	921	793	1776	252	256	647	698	524	532	526	695	534	513	415	794	8.79401	10.0351	9.64464	10.1533	9.98444	10.2165	9.90579	9.67943	8.79147	9.44277	9.36005	10.2418	8.61126	8.86181	9.54284	9.64237	9.40948	9.373
ENSG00000189266	PNRC2	253.528	0.300994	0.122727	-2.48926	0.0128008	0.021351	112	288	286	363	162	537	357	304	119	132	141	340	112	145	284	302	263	257	223	385	162	363	208	299	7.79465	8.5527	8.35676	8.64061	8.08717	8.97499	8.65948	8.45614	7.18771	7.3761	7.50187	8.22548	7.76491	8.22314	8.54891	8.62072	8.58154	8.5058
ENSG00000188529	SRSF10	1124.19	-0.25516	0.0849642	3.02921	0.00245195	0.00462663	1048	1353	1299	1124	655	1277	1140	1369	1878	1496	1604	1506	832	469	1020	866	731	717	842	1021	601	419	733	882	10.449	10.5015	10.2183	10.0468	9.72972	10.0743	10.1094	10.328	10.1926	10.0715	10.2763	10.0226	10.0977	9.6102	10.1365	9.92264	9.83676	9.75416
ENSG00000142677	IL22RA1	87.1219	1.22937	0.314254	-3.87056	0.000108586	0.000249955	0	25	109	74	41	117	72	69	56	66	85	90	67	80	72	79	25	82	73	131	211	173	249	167	5.52008	6.56445	7.42575	7.13461	6.93177	7.40886	7.1388	7.09387	6.696	6.87458	7.10218	7.0521	7.31819	7.63903	7.23777	7.31186	6.62417	7.39035
ENSG00000001460	STPG1	259.005	-0.897556	0.134753	6.62314	3.5164e-11	1.52022e-10	261	305	325	347	305	508	267	290	568	340	473	426	132	63	114	153	133	153	107	201	182	288	111	216	8.68762	8.61778	8.49778	8.58921	8.78393	8.90857	8.33508	8.40409	8.69145	8.27197	8.73459	8.47036	7.92297	7.43125	7.62082	7.89839	7.86314	7.9572
ENSG00000001461	NIPAL3	1341.89	0.412311	0.0990277	-4.17845	2.93499e-05	7.25584e-05	1259	1130	1303	1332	1213	1836	1488	1124	2665	1428	1671	1470	1476	1113	1722	1527	1623	1553	1898	1619	1130	1312	911	1062	10.6981	10.2589	10.2224	10.2728	10.5482	10.5616	10.4664	10.0649	10.6649	10.01	10.3312	9.99065	10.8728	10.7598	10.8448	10.6828	10.9086	10.7875
ENSG00000117602	RCAN3	1307.01	-1.02361	0.0932864	10.9015	1.13429e-27	1.18213e-26	1783	1356	2580	2328	1479	2410	2031	2031	1114	559	856	736	593	359	526	587	474	560	579	688	581	697	704	737	11.1771	10.5045	11.1536	11.0331	10.8187	10.9336	10.8907	10.8641	9.51116	8.83186	9.45638	9.10966	9.65483	9.27247	9.28189	9.42171	9.28386	9.43762
ENSG00000184454	NCMAP	65.1214	-0.685316	0.280567	2.53482	0.0112506	0.0189505	14	55	61	58	68	58	52	68	102	75	88	149	44	2	63	24	49	41	13	4	0	20	58	53	6.39663	7.03291	6.98753	6.96417	7.29705	6.8944	6.91416	7.08343	7.07504	6.95741	7.12733	7.44032	7.00674	5.88508	7.1374	6.55034	7.03345	6.88559
ENSG00000133226	SRRM1	5343.91	0.212185	0.0717711	-2.97899	0.00289201	0.00538743	4857	5571	5498	6015	3531	3875	4577	7085	14518	6165	10003	6652	5663	3595	5723	5565	4215	4969	4425	4391	4450	4057	4774	4051	12.5867	12.4738	12.2145	12.3639	12.0317	11.5934	12.0243	12.6159	13.0435	12.0208	12.8264	12.0665	12.7603	12.3986	12.5271	12.4899	12.2432	12.4139
ENSG00000169504	CLIC4	374.45	1.49535	0.128235	-11.3446	7.88634e-30	8.95779e-29	68	302	235	277	178	562	380	157	123	196	137	304	342	224	694	916	626	468	561	902	521	577	617	920	7.35546	8.60651	8.14762	8.33903	8.18494	9.02985	8.73161	7.77641	7.21272	7.72117	7.47724	8.10849	8.96883	8.70552	9.63262	9.99649	9.63591	9.21331
ENSG00000020633	RUNX3	97.3492	-1.26541	0.392964	3.55991	0.000370984	0.000793723	70	104	44	39	37	210	125	48	30	50	26	26	8	0	30	13	84	13	41	36	19	17	0	18	7.37909	7.53037	6.78036	6.71946	6.86595	7.94097	7.5856	6.85106	6.39149	6.70888	6.4247	6.37039	6.17673	5.52008	6.6652	6.28554	7.44716	6.30818
ENSG00000117616	RSRP1	740.313	0.554322	0.126059	-4.32699	1.51161e-05	3.87108e-05	374	890	688	682	462	915	656	478	322	221	289	630	461	449	573	443	490	583	765	777	633	423	652	660	9.11535	9.94218	9.39214	9.40082	9.28609	9.63897	9.39359	8.97996	8.07243	7.83444	8.18868	8.92188	9.3351	9.55443	9.38898	9.07282	9.32527	9.4886
ENSG00000183726	TMEM50A	589.174	0.497417	0.10962	-4.41681	1.0017e-05	2.61495e-05	312	673	740	916	603	823	672	449	353	156	249	413	351	390	770	720	614	637	588	739	617	774	644	896	8.89676	9.57961	9.48421	9.7784	9.62307	9.50349	9.42395	8.90507	8.16748	7.51665	8.03495	8.43601	9.00008	9.37599	9.76686	9.68234	9.61106	9.6016
ENSG00000157978	LDLRAP1	1656.29	-0.320263	0.102233	2.95536	0.00312307	0.00579208	1116	1639	2109	1681	1695	1679	1508	2853	5146	4608	3976	5488	1888	844	1491	1571	1023	1246	1280	1174	655	971	809	925	10.5341	10.7625	10.8755	10.5869	11.0062	10.4406	10.4845	11.3342	11.5752	11.6114	11.5225	11.7954	11.2128	10.3841	10.6478	10.7216	10.2815	10.4876
ENSG00000117643	MAN1C1	71.2964	-1.68921	0.246373	6.50115	7.97079e-11	3.35393e-10	89	79	62	82	75	169	82	114	311	361	227	225	49	21	29	9	47	18	16	28	42	56	12	4	7.58381	7.30196	6.99856	7.21123	7.37587	7.73249	7.23657	7.4885	8.03704	8.33651	7.94235	7.80983	7.08189	6.67489	6.64688	6.15924	7.00476	6.44318
ENSG00000162430	SEPN1	250.13	-0.947529	0.14305	6.27187	3.56727e-10	1.43198e-09	168	243	408	360	237	230	240	327	613	736	504	593	159	146	140	111	180	183	57	105	98	95	74	62	8.20082	8.36421	8.75758	8.63112	8.49525	8.03199	8.2209	8.53763	8.78007	9.16316	8.80877	8.85	8.11057	8.23042	7.81091	7.59863	8.1679	8.13911
ENSG00000182749	PAQR7	409.917	-0.851339	0.166757	5.18735	2.13305e-07	6.65192e-07	575	383	780	464	441	284	598	736	2139	1261	1494	1358	339	113	171	179	197	195	164	157	692	679	493	521	9.6557	8.88294	9.55121	8.92787	9.22834	8.25108	9.27775	9.51468	10.367	9.84674	10.1813	9.88653	8.95826	7.96696	8.00686	8.05499	8.26327	8.20559
ENSG00000117632	STMN1	1283.23	-1.06648	0.110558	9.48513	2.42077e-21	1.93454e-20	1084	1251	1773	1812	1135	2006	1486	2629	3119	4284	2513	2778	876	463	901	906	617	872	496	589	285	388	482	595	10.4947	10.3956	10.638	10.6891	10.4582	10.6821	10.4646	11.2205	10.8802	11.5094	10.886	10.8484	10.1662	9.5937	9.97231	9.98202	9.61731	10.0103
ENSG00000175087	PDIK1L	53.3857	0.87161	0.304552	-2.6293	0.00855605	0.0147455	57	57	28	83	34	50	68	6	32	27	51	26	59	40	62	77	70	77	33	108	105	39	68	107	7.21664	7.05787	6.53655	7.22046	6.81375	6.80229	7.0973	6.00523	6.41919	6.40467	6.76858	6.37039	7.21892	7.0797	7.1257	7.29153	7.29827	7.33912
ENSG00000142675	CNKSR1	286.487	-1.04149	0.156794	6.37881	1.78468e-10	7.31912e-10	282	391	396	335	234	547	419	342	624	1371	703	936	116	187	163	197	86	156	209	251	173	114	241	161	8.77752	8.90752	8.72286	8.54938	8.48104	8.99719	8.84605	8.58833	8.80091	9.95635	9.21008	9.40804	7.79806	8.5001	7.95897	8.15371	7.46705	7.97653
ENSG00000130695	CEP85	148.797	0.528579	0.142893	-3.578	0.000346236	0.000744186	105	119	139	113	93	177	194	126	204	107	150	192	143	109	160	169	282	150	150	181	160	80	93	163	7.734	7.64995	7.63691	7.46928	7.55827	7.77582	8.00141	7.57551	7.63313	7.21041	7.5556	7.66212	8.00256	7.93126	7.94056	7.99689	8.66117	7.93759
ENSG00000142669	SH3BGRL3	2252.98	0.767041	0.104604	-7.27477	3.47014e-13	1.74746e-12	1290	1650	2236	1632	1641	2772	1662	1521	4280	5337	3030	4231	3166	2242	3340	3140	3017	2914	3146	3259	2174	3176	2125	2885	10.7314	10.7717	10.9559	10.5467	10.9616	11.1268	10.6164	10.4699	11.318	11.8176	11.1442	11.431	11.9363	11.7319	11.7659	11.6818	11.7715	11.6608
ENSG00000158062	UBXN11	81.4229	-2.08249	0.220748	8.92476	4.46649e-19	3.17417e-18	46	155	131	218	169	226	111	59	53	15	97	92	10	14	24	25	32	20	30	36	2	15	12	5	7.05945	7.89891	7.58392	8.0862	8.13081	8.01427	7.48227	6.98487	6.66567	6.18392	7.19967	7.06757	6.2527	6.47104	6.54944	6.5707	6.76128	6.49135
ENSG00000176092	AIM1L	142.772	1.18493	0.208389	-5.77007	7.92371e-09	2.84302e-08	157	162	120	93	92	52	145	72	113	295	158	337	131	117	180	174	261	203	267	290	377	335	263	236	8.13005	7.94234	7.5073	7.30913	7.5488	6.82609	7.72017	7.12463	7.14918	8.12256	7.60154	8.21611	7.9155	8.00175	8.05879	8.02625	8.57289	8.24819
ENSG00000117682	DHDDS	389.533	0.581699	0.105597	-5.56399	2.63669e-08	9.03296e-08	296	398	358	372	275	454	350	377	618	635	405	628	393	434	378	393	422	337	758	501	450	484	358	408	8.83442	8.92869	8.6069	8.66872	8.66381	8.77592	8.63678	8.69997	8.78958	8.98367	8.55675	8.91808	9.13745	9.51113	8.87995	8.92847	9.14031	8.81701
ENSG00000198830	HMGN2	269.209	-0.930681	0.18597	4.84455	1.26898e-06	3.65566e-06	192	530	371	430	326	342	321	575	200	187	188	328	200	120	167	214	119	146	127	183	70	18	75	44	8.34364	9.2781	8.64765	8.83754	8.86231	8.4531	8.5386	9.20513	7.61534	7.67788	7.76062	8.18758	8.35378	8.02727	7.98313	8.24082	7.75717	7.91098
ENSG00000117676	RPS6KA1	500.259	-0.873201	0.112369	7.60094	2.93998e-14	1.58229e-13	542	475	743	677	595	715	644	876	1267	1085	918	987	312	208	353	359	345	370	201	304	163	320	265	261	9.57984	9.14277	9.48934	9.39156	9.60593	9.32613	9.37038	9.7383	9.676	9.65184	9.54525	9.4751	8.85939	8.62035	8.79921	8.82118	8.89697	8.92774
ENSG00000060642	PIGV	224.98	-0.350566	0.150084	2.38565	0.0170487	0.0277944	156	163	266	303	190	393	201	345	700	524	421	438	225	167	222	213	110	221	222	259	166	178	174	53	8.12343	7.94843	8.27848	8.43727	8.25394	8.60935	8.03718	8.59826	8.93707	8.75606	8.60066	8.50135	8.4835	8.37508	8.27802	8.23585	7.68426	8.33948
ENSG00000204160	ZDHHC18	321.96	2.35316	0.165595	-13.9252	4.4551e-44	8.39206e-43	47	214	56	116	87	167	148	56	263	340	182	335	270	484	585	380	631	544	706	842	680	720	574	877	7.07465	8.2276	6.93064	7.49162	7.50035	7.72143	7.73921	6.94998	7.87078	8.27197	7.73031	8.20982	8.69039	9.65065	9.41508	8.8884	9.64614	9.40106
ENSG00000175793	SFN	20185.9	2.13025	0.131775	-15.9421	3.23205e-57	9.11813e-56	11826	7855	6252	6059	4325	8788	8605	14709	30356	34546	18118	11390	53997	32731	40173	41251	39317	39509	47078	45369	16435	19507	22561	24162	13.8579	12.9627	12.3965	12.3743	12.3186	12.7509	12.9202	13.6588	14.0995	14.4809	13.6753	12.8296	15.9964	15.5633	15.3192	15.36	15.4403	15.3838
ENSG00000142751	GPN2	345.328	0.372452	0.112475	-3.17216	0.0015131	0.00295627	347	312	369	292	393	443	275	323	641	687	458	480	338	307	390	386	403	386	391	531	549	559	360	452	9.02426	8.64372	8.64146	8.39655	9.08684	8.7473	8.36717	8.5238	8.83252	9.07891	8.69725	8.60468	8.95472	9.07993	8.91713	8.90703	9.08402	8.97846
ENSG00000090273	NUDC	2476.64	-1.60967	0.0865599	18.4176	9.50007e-76	4.78196e-74	2994	2764	3984	3405	2959	4496	3792	3757	6172	9721	5407	7029	1140	653	943	966	1200	889	1252	1136	938	760	1055	1683	11.9019	11.4858	11.7602	11.5619	11.7828	11.802	11.7593	11.7191	11.8303	12.6662	11.9542	12.1444	10.5202	10.0416	10.0324	10.0667	10.4964	10.0358
ENSG00000172746	RPL12P13	104.02	1.19323	0.284966	-4.24245	2.21089e-05	5.5391e-05	127	65	79	59	87	36	39	59	77	21	24	21	149	72	86	22	80	59	29	16	363	633	161	247	7.91598	7.15259	7.17136	6.97561	7.50035	6.61758	6.73839	6.98487	6.88588	6.30286	6.39027	6.28634	8.04408	7.54545	7.37894	6.50815	7.40642	7.13442
ENSG00000253368	TRNP1	791.249	1.06018	0.160283	-6.54944	5.77543e-11	2.45917e-10	578	568	784	568	433	938	800	885	2653	2320	2053	1761	1291	1158	1290	1329	1462	1447	1432	1701	1464	1469	1480	1821	9.6624	9.36462	9.55774	9.17309	9.20571	9.67093	9.64616	9.75155	10.6587	10.6617	10.6095	10.2304	10.6894	10.8141	10.4513	10.4941	10.7653	10.6909
ENSG00000090020	SLC9A1	537.401	0.333428	0.100161	-3.39969	0.000674615	0.00138708	346	399	501	578	329	701	639	510	940	1939	945	1444	599	530	668	637	496	611	858	626	331	534	550	761	9.02078	8.93168	9.00115	9.19459	8.87316	9.30144	9.3606	9.05825	9.29726	10.4184	9.58229	9.96714	9.66779	9.76802	9.58366	9.52533	9.3405	9.54831
ENSG00000142784	WDTC1	564.557	-0.773424	0.107977	7.00153	2.5319e-12	1.20213e-11	575	557	811	614	632	828	666	722	1190	1431	1115	1433	299	342	398	364	349	280	498	322	393	400	284	489	9.6557	9.34011	9.60106	9.2694	9.68352	9.51119	9.41264	9.49027	9.59541	10.0128	9.79578	9.95708	8.80921	9.21234	8.94138	8.83747	8.91069	8.60255
ENSG00000186501	TMEM222	338.617	0.335925	0.121101	-2.81855	0.00482417	0.00866222	305	177	415	293	168	363	272	334	985	1345	481	671	409	364	426	311	333	336	374	453	309	296	359	283	8.86982	8.03094	8.77745	8.4003	8.12466	8.51956	8.35522	8.56152	9.35572	9.93118	8.75411	8.99748	9.18648	9.28968	9.02315	8.65433	8.85499	8.81351
ENSG00000142765	SYTL1	1413.1	-0.594425	0.0941896	6.16966	6.8435e-10	2.69191e-09	1864	1350	1767	1392	1276	1473	1739	1146	4482	8499	3691	4077	940	915	825	870	896	775	942	1216	1388	1113	1258	1254	11.2388	10.4984	10.6334	10.3319	10.617	10.2645	10.6781	10.0906	11.3822	12.4753	11.4186	11.3793	10.2604	10.4932	9.85672	9.92869	10.1047	9.85543
ENSG00000142733	MAP3K6	408.585	-0.626943	0.117581	5.2959	1.18431e-07	3.78974e-07	336	578	578	447	276	619	468	514	1766	2328	1454	1301	316	269	337	230	185	296	201	295	501	611	407	477	8.98541	9.38655	9.17531	8.88342	8.66798	9.14755	8.97784	9.06774	10.1108	10.6664	10.1452	9.8305	8.87448	8.92067	8.74501	8.31807	8.19664	8.66612
ENSG00000174950	CD164L2	1046.51	-3.3468	0.193193	16.6805	1.81593e-62	6.11919e-61	1247	1263	2003	1697	1437	1421	1386	2102	3190	4529	3505	3071	117	57	107	101	127	144	119	244	96	64	111	209	10.6851	10.4084	10.8047	10.5997	10.7792	10.2165	10.3706	10.9113	10.9112	11.5872	11.3465	10.9864	7.80622	7.34891	7.56452	7.51581	7.81876	7.89748
ENSG00000158195	WASF2	4901.38	0.686266	0.0791249	-8.63182	6.03833e-18	4.05598e-17	4108	4544	5752	5001	4419	7166	6137	4745	5115	2900	4281	4890	5879	4200	6326	5913	6080	6560	5634	6652	5476	5974	6078	6910	12.349	12.185	12.2784	12.1026	12.3491	12.4608	12.4394	12.0478	11.5667	10.9676	11.6259	11.6335	12.8136	12.6195	12.6695	12.5761	12.7634	12.8088
ENSG00000126705	AHDC1	677.523	0.970198	0.118388	-8.15516	3.48723e-16	2.11382e-15	170	550	663	741	320	754	678	739	712	1202	1079	1477	542	387	1005	1152	738	846	813	789	1689	1855	1796	1946	8.2133	9.32429	9.34567	9.50581	8.84036	9.39274	9.43518	9.51986	8.95742	9.78431	9.75315	9.99691	9.53961	9.36629	10.1168	10.3015	9.8492	9.9704
ENSG00000126709	IFI6	7276.99	0.794686	0.354218	-2.21361	0.0268554	0.0420419	1920	2269	1184	1482	1135	3015	1568	2315	23534	29067	20126	17912	10267	1108	13147	7941	876	10362	1626	1092	7925	4017	4512	7631	11.2799	11.2109	10.0949	10.4162	10.4582	11.2434	10.5373	11.0444	13.7344	14.2329	13.8259	13.4762	13.6102	10.7536	13.7143	12.996	10.0747	13.4616
ENSG00000009780	FAM76A	401.937	-0.414982	0.122428	3.36886	0.000754784	0.0015425	256	379	450	440	390	487	627	473	791	459	540	558	225	196	256	267	246	305	252	201	150	221	376	562	8.66534	8.87049	8.87279	8.86471	9.07751	8.85845	9.33684	8.96733	9.08457	8.60346	8.89029	8.77847	8.4835	8.55291	8.43305	8.48176	8.50625	8.70065
ENSG00000130768	SMPDL3B	91.5186	-1.09777	0.269682	3.77056	0.000162878	0.000366039	51	83	81	80	23	64	54	159	571	641	352	270	66	37	58	110	29	43	72	78	0	17	6	5	7.13354	7.34145	7.1901	7.19253	6.59506	6.95861	6.93878	7.78837	8.69754	8.99499	8.40055	7.98796	7.30622	7.02502	7.07768	7.59059	6.70487	6.91617
ENSG00000158161	EYA3	271.394	0.914694	0.129591	-6.78925	1.12716e-11	5.06992e-11	47	238	298	454	215	365	272	141	51	45	69	163	116	132	369	409	311	301	371	328	222	375	312	315	7.07465	8.3416	8.40169	8.90189	8.38749	8.52573	8.35522	7.67658	6.6449	6.65088	6.9578	7.51684	7.79806	8.12479	8.85141	8.97628	8.77462	8.68541
ENSG00000169403	PTAFR	583.789	-1.55649	0.187548	8.13721	4.04493e-16	2.44125e-15	535	753	759	624	530	971	804	758	1093	967	940	928	208	108	181	221	300	164	258	244	143	189	128	206	9.56322	9.72415	9.51643	9.2895	9.45852	9.71557	9.65257	9.55221	9.48698	9.50455	9.5755	9.39723	8.39662	7.92218	8.06444	8.27515	8.73265	8.02676
ENSG00000126698	DNAJC8	2253.16	0.221886	0.069401	-3.21603	0.00129976	0.0025613	1383	2464	2307	2826	1897	2648	2027	3340	2715	1635	2055	2508	2219	1549	2374	2711	1883	2131	1951	1957	1622	1289	1491	1660	10.8267	11.3255	10.999	11.3018	11.1619	11.0635	10.888	11.5542	10.6902	10.1896	10.6109	10.7084	11.4377	11.2155	11.2885	11.4761	11.1137	11.224
ENSG00000130770	ATPIF1	10726.8	-1.0768	0.0965715	11.0858	1.46981e-28	1.5765e-27	11269	8366	15621	14113	10979	12668	10354	20520	42273	42050	32580	30387	5768	4645	5261	5844	5451	6290	7476	5898	4702	4617	6201	9584	13.7887	13.0526	13.7029	13.5799	13.6469	13.2726	13.1843	14.1363	14.5751	14.7635	14.5174	14.2339	12.7865	12.7627	12.4076	12.5594	12.6081	12.7489
ENSG00000130766	SESN2	1029.99	1.39107	0.115108	-11.9255	8.71867e-33	1.12757e-31	614	501	830	586	422	712	624	757	1776	1198	1203	1125	1994	735	1971	2045	1182	2239	1307	1302	1010	1299	1269	1699	9.74046	9.20835	9.63078	9.21156	9.174	9.32087	9.33084	9.55053	10.1183	9.77997	9.89496	9.64223	11.2887	10.1987	11.0307	11.0842	10.476	11.2927
ENSG00000130772	MED18	294.558	-0.482084	0.130936	3.63375	0.00027933	0.000607376	285	265	365	325	174	482	260	338	939	999	732	646	193	201	184	336	133	215	146	239	226	312	218	338	8.7899	8.45955	8.62899	8.5153	8.16114	8.84625	8.30637	8.57499	9.29593	9.54601	9.26015	8.95186	8.31517	8.5814	8.08125	8.74369	7.86314	8.30971
ENSG00000180098	TRNAU1AP	416.612	-1.11145	0.124017	8.60862	7.39452e-18	4.94231e-17	257	512	585	564	380	705	440	549	697	851	778	1030	107	140	120	177	193	159	201	336	206	168	220	136	8.66982	9.23521	9.19013	9.1644	9.04596	9.30854	8.90404	9.14818	8.93193	9.3433	9.33613	9.5293	7.72226	8.18614	7.66721	8.04357	8.24141	7.99558
ENSG00000159023	EPB41	589.317	1.02957	0.106464	-9.52416	1.66382e-21	1.34649e-20	339	323	485	412	272	699	590	468	771	720	536	529	661	639	762	704	577	656	731	790	788	1033	1084	987	8.99611	8.68355	8.96211	8.78728	8.65121	9.29788	9.26101	8.95458	9.05344	9.1362	8.88146	8.71634	9.79533	10.0129	9.75331	9.65339	9.53159	9.63933
ENSG00000253304	TMEM200B	78.2243	-0.740575	0.252062	2.50741	0.0121619	0.020378	10	95	118	80	35	83	94	108	189	164	173	228	35	32	41	50	106	45	9	57	32	11	51	16	6.26408	7.45286	7.49286	7.19253	6.83144	7.14047	7.34424	7.44266	7.56512	7.56023	7.6835	7.82247	6.85709	6.92749	6.84694	6.97632	7.65051	6.94591
ENSG00000060656	PTPRU	2050.59	-1.26495	0.12964	9.66974	4.05425e-22	3.37789e-21	3722	1871	3011	2055	1717	2462	2554	2572	9696	4882	5671	5036	1223	958	718	845	1116	983	1290	1091	558	853	1025	1087	12.2092	10.9443	11.3683	10.8613	11.024	10.963	11.2072	11.1901	12.4688	11.6924	12.0214	11.6747	10.6157	10.5554	9.67639	9.89046	10.3984	10.1692
ENSG00000121766	ZCCHC17	587.47	0.457747	0.0916521	-4.96694	6.80182e-07	2.01398e-06	593	720	617	574	446	584	520	563	864	595	644	656	602	526	661	716	629	687	711	872	515	554	540	627	9.69544	9.66628	9.25601	9.18603	9.24231	9.07644	9.10548	9.17913	9.19274	8.9058	9.10245	8.97029	9.67423	9.75818	9.57018	9.67516	9.64206	9.69884
ENSG00000162517	PEF1	606.481	0.667444	0.13159	-5.161	2.45639e-07	7.61135e-07	279	789	664	627	545	904	737	397	237	402	286	558	438	365	893	790	706	634	656	879	602	677	320	671	8.76502	9.78473	9.34756	9.29547	9.49391	9.62343	9.54109	8.75999	7.77129	8.45447	8.17773	8.77847	9.27127	9.2931	9.96057	9.80258	9.79142	9.59555
ENSG00000084636	COL16A1	54.6826	-0.972046	0.294938	3.55555	0.000377187	0.000806425	13	89	48	30	72	160	101	46	62	67	72	111	7	1	29	67	33	10	56	55	21	29	48	0	6.36565	7.3984	6.83288	6.57866	7.34271	7.68197	7.40294	6.82482	6.75398	6.88411	6.98632	7.20512	6.13497	5.77852	6.64688	7.18444	6.7794	6.21323
ENSG00000184007	PTP4A2	3647.35	-0.200443	0.0726457	2.78734	0.00531434	0.00946532	4298	3506	5024	4539	3200	4641	4598	4926	6336	2406	3682	3039	3174	2092	3134	2593	3001	3135	2972	2784	2754	2606	2924	3277	12.4131	11.8192	12.087	11.9658	11.8929	11.8467	12.0307	12.1007	11.8672	10.7114	11.4152	10.9719	11.9398	11.6348	11.6765	11.414	11.764	11.7634
ENSG00000121774	KHDRBS1	2104.12	-0.157618	0.0596169	2.61156	0.00901308	0.0154628	1991	2347	2848	2847	2170	3179	2782	2341	2513	2036	2026	2531	1502	1440	2012	2006	1803	1672	1907	2325	1398	1648	1739	1555	11.3304	11.2579	11.2908	11.3121	11.3488	11.317	11.3261	11.0598	10.5849	10.4843	10.5915	10.7209	10.8968	11.1144	11.0592	11.0576	11.0536	10.8888
ENSG00000025800	KPNA6	4993.43	0.305019	0.0628015	-4.84368	1.27454e-06	3.66905e-06	5760	4753	5530	4929	3903	6110	5606	5843	11280	4772	7627	5235	6884	4021	5917	6163	4877	5769	5835	5287	4287	4733	4006	5051	12.8294	12.2486	12.2227	12.0821	12.1732	12.2349	12.3111	12.3423	12.6839	11.6605	12.4408	11.7291	13.0386	12.5576	12.5745	12.635	12.45	12.6259
ENSG00000160050	CCDC28B	119.002	-0.645506	0.20944	3.01337	0.0025836	0.00485014	149	98	158	169	171	150	114	160	356	132	257	232	78	52	75	91	36	50	120	84	76	119	103	16	8.07619	7.47923	7.75474	7.8334	8.14302	7.62345	7.50513	7.79431	8.17633	7.3761	8.06711	7.83915	7.44275	7.27581	7.26943	7.42721	6.83189	7.01691
ENSG00000160051	IQCC	111.978	-2.06495	0.224383	8.73347	2.46976e-18	1.69461e-17	148	183	126	160	102	362	176	211	496	528	482	505	61	37	49	28	14	37	19	49	17	41	23	76	8.0693	8.06482	7.54966	7.7813	7.64053	8.51647	7.90484	8.06686	8.53692	8.76493	8.75653	8.66275	7.24451	7.02502	6.96158	6.62917	6.35492	6.82164
ENSG00000160055	TMEM234	195.2	-1.23214	0.168422	7.09822	1.2637e-12	6.11731e-12	122	322	230	188	114	255	254	224	1110	1374	778	897	113	138	63	93	93	53	220	90	88	30	84	110	7.87675	8.67997	8.12529	7.93713	7.74268	8.1378	8.28128	8.12836	9.50659	9.95922	9.33613	9.35454	7.77327	8.17106	7.1374	7.44543	7.53429	7.05744
ENSG00000116478	HDAC1	1659.2	0.359696	0.0819862	-4.39362	1.11479e-05	2.89274e-05	874	1620	1952	1721	1522	2670	1933	1569	1365	2829	1401	2191	1432	1464	1895	1970	1917	1920	2080	2350	1221	1348	1501	1923	10.2052	10.7466	10.7694	10.6188	10.858	11.075	10.8228	10.5119	9.77242	10.9335	10.0958	10.5246	10.8312	11.1373	10.9765	11.0326	11.1384	11.0795
ENSG00000175130	MARCKSL1	194.794	-1.09718	0.169589	6.25104	4.0774e-10	1.62975e-09	274	227	244	283	179	433	361	171	601	617	428	596	114	40	126	155	85	167	130	66	147	176	170	81	8.74394	8.29052	8.18691	8.36232	8.19082	8.72077	8.6723	7.85796	8.75698	8.94916	8.61945	8.85597	7.78159	7.0797	7.71199	7.91111	7.45715	8.04513
ENSG00000160058	BSDC1	368.475	0.790395	0.118265	-6.53321	6.43757e-11	2.73057e-10	429	250	221	254	187	263	349	208	761	697	501	528	288	335	358	468	381	403	528	490	870	823	643	628	9.28462	8.39526	8.08416	8.24591	8.23701	8.16999	8.63351	8.05227	9.03761	9.09651	8.80176	8.71414	8.76531	9.18682	8.81573	9.13984	9.01594	9.03044
ENSG00000160062	ZBTB8A	208.406	-0.806876	0.160412	4.91785	8.75003e-07	2.56207e-06	183	296	301	253	248	321	259	258	729	363	472	326	155	148	169	198	104	79	139	210	101	84	80	41	8.2918	8.5837	8.4127	8.24172	8.54617	8.3833	8.30222	8.27726	8.98576	8.3425	8.73213	8.18117	8.08436	8.24487	7.99505	8.15899	7.63329	7.35987
ENSG00000176261	ZBTB8OS	289.31	1.17182	0.124325	-9.25022	2.24035e-20	1.70821e-19	154	229	230	316	185	439	184	206	177	137	179	285	231	226	573	597	311	426	285	773	470	278	490	504	8.1101	8.29994	8.12529	8.4839	8.22561	8.73675	7.94862	8.04245	7.508	7.40671	7.71489	8.04246	8.51291	8.71581	9.38898	9.44304	8.77462	9.09786
ENSG00000162522	KIAA1522	1257.77	-0.25343	0.106141	2.39772	0.0164976	0.0269466	963	1009	1600	1429	1087	1893	1345	1273	2727	4366	2662	2243	813	899	965	925	796	972	762	1269	1721	2031	1830	2062	10.335	10.1079	10.4986	10.3672	10.3999	10.6032	10.3303	10.2306	10.6962	11.5359	10.9653	10.5564	10.0671	10.4693	10.0629	10.0094	9.94833	10.1542
ENSG00000134684	YARS	1272.83	1.21273	0.100422	-12.0378	2.24933e-33	2.99195e-32	932	737	850	739	475	925	772	860	1706	2476	1387	1533	1781	1138	1735	1846	1415	1557	1494	1521	2342	2673	1811	2084	10.2911	9.69639	9.66141	9.50237	9.32071	9.65295	9.60041	9.71444	10.065	10.7506	10.0825	10.0461	11.1319	10.7902	10.8551	10.9429	10.7206	10.7911
ENSG00000121900	TMEM54	917.639	1.05357	0.124889	-8.30478	1.00005e-16	6.26308e-16	372	594	628	580	605	593	746	589	1915	5677	1280	1944	1000	829	1095	1219	1113	1163	1318	1476	2275	2405	2588	3118	9.1088	9.42094	9.27797	9.19885	9.62732	9.09507	9.55658	9.23487	10.2187	11.9045	9.97645	10.363	10.3434	10.3599	10.2311	10.3774	10.3948	10.3945
ENSG00000116525	TRIM62	60.2959	1.41943	0.237869	-6.0711	1.2704e-09	4.88935e-09	10	90	59	38	19	35	61	32	54	169	45	86	72	76	115	105	57	97	113	124	153	67	159	184	6.26408	7.40765	6.96513	6.7048	6.50089	6.60291	7.02084	6.61901	6.67589	7.58673	6.69689	7.02049	7.37637	7.59309	7.62867	7.54958	7.14151	7.53252
ENSG00000134686	PHC2	248.709	-0.419855	0.150976	2.54203	0.0110209	0.0185946	61	450	350	319	367	589	453	231	143	339	194	573	87	109	215	180	267	230	187	342	106	219	190	196	7.26898	9.07673	8.58121	8.49445	9.00387	9.08682	8.93878	8.16037	7.3305	8.26882	7.79024	8.80957	7.53618	7.93126	8.24383	8.06067	8.59868	8.38296
ENSG00000189280	GJB5	560.238	0.298751	0.0995495	-2.93002	0.00338945	0.00623936	437	304	622	463	298	678	280	599	1582	2031	1055	982	550	417	612	602	351	612	456	612	709	683	719	832	9.30765	8.61403	9.26603	8.92529	8.7568	9.25992	8.38686	9.25575	9.96534	10.481	9.724	9.46866	9.5583	9.46042	9.47213	9.45359	8.91751	9.55039
ENSG00000188910	GJB3	599.687	0.429193	0.128472	-3.39663	0.000682202	0.00140196	509	594	550	460	319	867	536	713	1146	1670	975	1325	822	458	747	764	705	549	798	730	612	459	525	744	9.49974	9.42094	9.11441	8.91754	8.83666	9.56989	9.14256	9.47435	9.54724	10.2179	9.62235	9.85436	10.0817	9.5798	9.72755	9.75909	9.78958	9.41258
ENSG00000116560	SFPQ	3057.82	-0.230205	0.0770065	2.95614	0.00311517	0.00577919	3736	3932	3376	3660	2353	4127	3986	3490	5326	2827	3941	3318	2933	2119	2806	2805	2390	2698	3008	2772	1422	1382	1360	1276	12.2145	11.9807	11.528	11.6631	11.4617	11.6818	11.8295	11.6157	11.6233	10.9325	11.5101	11.0932	11.8286	11.6528	11.5217	11.5238	11.4452	11.5529
ENSG00000146463	ZMYM4	599.568	-0.230455	0.0921455	2.58756	0.00966573	0.0164785	717	683	899	834	682	644	843	794	757	486	645	541	428	348	611	578	570	632	528	406	328	506	369	536	9.94286	9.59849	9.73379	9.65709	9.78213	9.19625	9.71368	9.61159	9.03123	8.66887	9.10435	8.74238	9.24259	9.23385	9.47005	9.40223	9.51605	9.59151
ENSG00000142686	C1orf216	88.876	1.77821	0.205226	-8.58083	9.41871e-18	6.25731e-17	8	32	82	37	29	62	57	52	116	147	101	127	178	79	185	167	158	123	183	165	115	181	97	124	6.18698	6.69489	7.19936	6.68992	6.72036	6.93763	6.9747	6.90166	7.1686	7.46577	7.23046	7.30971	8.22863	7.6277	8.08681	7.98496	8.03372	7.74679
ENSG00000092850	TEKT2	327.083	-3.31261	0.238464	13.6144	3.28647e-42	5.81168e-41	525	445	829	436	571	373	648	411	1902	1441	1368	1225	26	52	26	39	24	73	80	106	13	20	79	132	9.53913	9.06315	9.62923	8.85391	9.55325	8.55013	9.37816	8.80054	10.2096	10.022	10.0643	9.75221	6.68243	7.27581	6.58967	6.81735	6.60286	7.29655
ENSG00000054118	THRAP3	3099.8	-0.242549	0.0934694	2.50464	0.0122577	0.0205157	2796	3573	3874	4402	2699	3248	3456	4429	5877	3877	5166	5169	3100	2035	3104	3561	2437	2757	2434	2916	1312	1655	1332	1449	11.8056	11.8458	11.7209	11.9226	11.6537	11.3469	11.6291	11.9506	11.7615	11.3701	11.8899	11.7113	11.9066	11.5961	11.663	11.8586	11.4723	11.5831
ENSG00000214193	SH3D21	89.2771	0.946499	0.251758	-3.93759	8.23033e-05	0.000192531	30	154	18	52	23	24	55	125	203	209	179	108	133	117	79	73	43	142	31	108	101	103	92	173	6.7824	7.89259	6.34091	6.89286	6.59506	6.42313	6.95088	7.56848	7.6287	7.78128	7.71489	7.18445	7.9304	8.00175	7.31039	7.24984	6.94504	7.88384
ENSG00000142694	EVA1B	97.3873	-0.620951	0.205988	3.03542	0.00240197	0.00454009	128	84	148	74	78	133	31	81	317	238	209	272	46	63	63	23	33	50	31	69	125	127	89	126	7.92369	7.35112	7.69405	7.13461	7.40817	7.51743	6.61254	7.21235	8.05646	7.90629	7.86154	7.99536	7.0374	7.43125	7.1374	6.5295	6.7794	7.01691
ENSG00000181817	LSM10	294.421	0.649406	0.152822	-4.09198	4.27704e-05	0.000103728	169	207	246	217	229	209	227	312	739	1321	587	670	469	421	467	440	331	454	259	386	278	476	313	365	8.20708	8.1925	8.19549	8.08148	8.45702	7.93625	8.16236	8.48502	9.00217	9.90756	8.99011	8.99569	9.35665	9.47252	9.13497	9.06456	8.84787	9.17586
ENSG00000116885	OSCP1	1494.77	-2.23838	0.12183	18.0263	1.21168e-72	5.36457e-71	1014	1983	2519	2505	2702	2811	2457	2394	2270	4702	2856	4104	351	305	280	347	362	374	695	479	319	418	315	595	10.4045	11.0244	11.1205	11.1345	11.6552	11.1462	11.1535	11.0907	10.4471	11.6397	11.0624	11.3885	9.00008	9.07198	8.53293	8.78128	8.9544	8.94059
ENSG00000116898	MRPS15	1159.56	0.37168	0.107371	-3.46456	0.000531106	0.00111237	710	1040	879	1048	643	1001	823	1248	2857	6110	2403	1679	1186	795	1279	1547	921	995	951	843	1499	1886	1573	1681	9.92997	10.1482	9.70469	9.95441	9.70581	9.75498	9.68267	10.2041	10.7599	12.0082	10.8246	10.1668	10.5739	10.3037	10.4398	10.7006	10.1412	10.1854
ENSG00000163874	ZC3H12A	572.39	-1.04916	0.16467	6.07271	1.25767e-09	4.84344e-09	264	499	889	767	367	904	563	1297	1625	2038	1118	2057	334	95	451	481	229	389	247	213	142	158	230	180	8.70082	9.20341	9.71932	9.54974	9.00387	9.62343	9.20302	10.2555	10.0007	10.4857	9.79928	10.4392	8.94046	7.7982	9.09237	9.17349	8.42667	8.98777
ENSG00000163875	MEAF6	861.174	-0.3651	0.0792184	4.66359	3.10734e-06	8.59052e-06	601	966	992	1414	655	1051	1130	1040	1118	724	884	946	602	336	695	639	439	482	452	790	496	829	758	760	9.71276	10.0502	9.86188	10.353	9.72972	9.81836	10.0977	9.96241	9.51572	9.14299	9.4972	9.42144	9.67423	9.1905	9.63447	9.52933	9.18885	9.2498
ENSG00000163877	SNIP1	148.714	0.514492	0.152578	-3.09071	0.00199676	0.00382786	65	89	146	177	47	151	165	105	223	238	202	155	108	68	157	199	254	154	63	161	223	210	160	283	7.31915	7.3984	7.68157	7.87806	7.0236	7.62942	7.84221	7.41909	7.71444	7.90629	7.82874	7.47368	7.7309	7.49596	7.92189	8.16425	8.54219	7.96367
ENSG00000163879	DNALI1	2880.35	-2.65769	0.185126	13.8769	8.75003e-44	1.62056e-42	3430	4061	4548	5067	3588	5385	4179	4893	4444	4968	5303	6738	674	395	448	637	651	549	646	864	380	317	405	395	12.0937	12.0262	11.9465	12.1211	12.0543	12.0563	11.896	12.0912	11.3703	11.7169	11.9268	12.0846	9.82069	9.39201	9.08424	9.52533	9.68634	9.41258
ENSG00000116922	C1orf109	105.563	0.702589	0.186879	-3.6941	0.000220667	0.0004868	144	175	111	51	35	113	165	70	91	23	92	55	156	51	156	117	89	133	83	83	66	63	134	122	8.0414	8.01946	7.44098	6.8805	6.83144	7.38019	7.84221	7.10421	6.99576	6.33836	7.16003	6.73827	8.09096	7.26065	7.91561	7.64588	7.49631	7.82068
ENSG00000134690	CDCA8	123.424	-1.02031	0.18931	5.50325	3.72846e-08	1.25744e-07	156	85	142	126	97	147	140	174	303	219	196	164	51	29	50	47	58	95	27	33	19	52	106	100	8.12343	7.36073	7.65624	7.56339	7.59548	7.60536	7.68781	7.87481	8.01072	7.82572	7.79997	7.52214	7.11062	6.86449	6.97509	6.93524	7.15433	7.51447
ENSG00000196449	YRDC	172.582	0.932918	0.135136	-6.67637	2.44933e-11	1.07228e-10	57	59	174	186	71	160	98	160	262	304	213	221	130	169	222	226	227	177	128	272	233	495	357	349	7.21664	7.08229	7.84638	7.92658	7.33145	7.68197	7.37812	7.79431	7.86709	8.15377	7.87992	7.79278	7.90798	8.3881	8.27802	8.29916	8.417	8.10463
ENSG00000197982	C1orf122	989.896	0.760919	0.136494	-5.68043	1.3436e-08	4.73538e-08	321	440	763	656	674	1305	705	415	989	6207	722	1588	763	681	1217	1138	945	1070	1006	1348	1224	1534	1621	1652	8.93066	9.04944	9.52312	9.35199	9.7668	10.1031	9.48462	8.81192	9.36081	12.0304	9.24308	10.0927	9.98324	10.0972	10.3728	10.2851	10.1755	10.2825
ENSG00000188786	MTF1	1442.75	-0.56865	0.0828135	6.80879	9.84222e-12	4.45341e-11	1612	1412	1629	1839	1255	2006	1755	1581	4689	5254	3557	3620	972	894	1229	1327	1162	1203	1199	1240	836	734	1048	1267	11.0376	10.5593	10.523	10.7092	10.5945	10.6821	10.6906	10.5223	11.4452	11.7956	11.367	11.2139	10.3052	10.4617	10.386	10.4921	10.4529	10.4401
ENSG00000204084	INPP5B	161.659	-1.01247	0.18756	5.3036	1.13541e-07	3.63998e-07	242	185	134	200	136	266	245	231	293	448	291	343	51	106	46	89	99	46	178	125	68	81	154	68	8.60102	8.07593	7.60405	7.99874	7.9116	8.18187	8.24277	8.16037	7.97707	8.57592	8.19593	8.2348	7.11062	7.90384	6.92001	7.40871	7.58924	6.96048
ENSG00000116954	RRAGC	125.876	0.658262	0.168652	-3.69481	0.000220055	0.000485626	84	161	108	229	61	133	149	101	63	23	56	106	105	89	160	196	171	114	110	83	261	122	125	157	7.53306	7.93622	7.41807	8.137	7.21275	7.51743	7.7455	7.38696	6.76332	6.33836	6.82466	7.17046	7.70481	7.73683	7.94056	8.14841	8.11459	7.67655
ENSG00000214114	MYCBP	1273.64	-1.5064	0.0957071	15.6792	2.09822e-55	5.65634e-54	1426	1351	2303	1838	1236	2089	1763	2430	4670	3752	3507	3462	566	338	535	667	687	575	783	667	403	542	543	683	10.8687	10.4994	10.9966	10.7085	10.5737	10.7375	10.6968	11.1114	11.4395	11.3244	11.3473	11.152	9.59498	9.19782	9.30303	9.58409	9.75599	9.47107
ENSG00000158315	RHBDL2	514.706	0.270726	0.114054	-2.24338	0.0248725	0.0391346	306	598	588	640	453	763	737	548	590	218	396	466	397	375	476	564	439	568	498	623	540	534	466	586	8.8737	9.42941	9.19644	9.32108	9.26163	9.40768	9.54109	9.14595	8.73547	7.82135	8.53142	8.57107	9.14987	9.32683	9.15839	9.37139	9.18885	9.45556
ENSG00000174574	AKIRIN1	1767.47	0.344468	0.103931	-3.21532	0.00130297	0.0025668	2122	1395	1645	1441	1157	1483	1371	1902	2469	688	1648	871	1727	807	1323	1122	1123	1147	1331	1185	2073	2168	1822	2257	11.4192	10.5429	10.5362	10.3784	10.4842	10.2736	10.356	10.7741	10.5609	9.08068	10.3125	9.31773	11.0893	10.3238	10.4855	10.2661	10.4068	10.3758
ENSG00000168653	NDUFS5	4103.33	-0.278751	0.0783891	3.53617	0.000405975	0.000862955	3328	4035	4371	4025	3394	6200	4568	5920	8200	11550	6596	8396	3501	2700	3362	4234	4033	4035	4033	4349	1460	1678	2434	2940	12.0511	12.0172	11.8906	11.7966	11.9759	12.2556	12.0215	12.3608	12.2313	12.9117	12.235	12.396	12.0782	11.9936	11.7751	12.1027	12.1808	12.1191
ENSG00000090621	PABPC4	3434.51	0.84391	0.107228	-7.83089	4.84438e-15	2.74485e-14	1843	3614	4156	3878	3053	4118	3293	2704	2074	642	1793	2485	4070	2257	5116	5204	3175	4294	3609	3276	3538	3888	3784	4844	11.223	11.8619	11.8196	11.7443	11.8267	11.6787	11.5615	11.2596	10.3255	8.99687	10.426	10.6959	12.2912	11.7413	12.368	12.3948	11.8433	12.207
ENSG00000084072	PPIE	1109.17	-0.503071	0.111034	4.52965	5.9082e-06	1.57938e-05	1585	949	1298	1089	912	1462	1187	967	3013	4838	1891	2856	844	777	685	727	827	839	930	703	754	809	1167	1229	11.0143	10.0268	10.2173	10.005	10.1647	10.2545	10.1631	9.86695	10.8327	11.6797	10.498	10.8865	10.1167	10.273	9.61586	9.69483	9.99864	9.95946
ENSG00000043514	TRIT1	248.845	-0.43158	0.136197	3.23207	0.00122895	0.00243165	182	321	287	433	323	370	268	277	253	87	205	270	91	93	192	196	169	149	122	310	192	191	193	119	8.28592	8.67639	8.36056	8.84575	8.85138	8.54103	8.33913	8.35396	7.83339	7.05896	7.8429	7.98796	7.57561	7.77806	8.12509	8.14841	8.10246	7.93098
ENSG00000116990	MYCL	512.051	-0.483927	0.102157	4.66999	3.01215e-06	8.34064e-06	353	581	737	839	638	869	815	799	884	911	772	1128	481	256	475	464	347	439	480	470	295	287	415	433	9.04502	9.39306	9.47906	9.66479	9.69572	9.57283	9.67008	9.61965	9.221	9.42897	9.32644	9.64566	9.38838	8.86181	9.1558	9.12933	8.90385	9.13461
ENSG00000168389	MFSD2A	206.884	-0.714355	0.175046	3.87113	0.000108331	0.000249463	248	87	293	255	178	206	163	194	160	283	236	317	70	43	78	64	82	79	96	66	172	159	149	122	8.62895	7.37971	8.38315	8.25009	8.18494	7.92201	7.8305	7.982	7.4224	8.07981	7.981	8.1519	7.35343	7.13188	7.30028	7.15034	7.42695	7.35987
ENSG00000131236	CAP1	3584.54	0.878476	0.0768873	-11.2971	1.35679e-29	1.51698e-28	2470	2464	3016	2833	2337	3866	2960	2415	4503	3120	2906	3270	3586	3160	4131	3909	3981	4236	4430	4758	5382	6123	4842	5585	11.6316	11.3255	11.3706	11.3053	11.4521	11.5902	11.4125	11.1028	11.3887	11.0685	11.0864	11.0731	12.112	12.2158	12.0653	11.99	12.1624	12.1878
ENSG00000131238	PPT1	716.158	0.95168	0.102514	-9.18595	4.07895e-20	3.0734e-19	310	399	707	721	519	542	657	666	1264	1744	1236	1344	527	757	1036	889	1069	1024	1028	1325	1543	1442	1422	1600	8.88911	8.93168	9.42647	9.47107	9.432	8.98613	9.3955	9.38824	9.67294	10.2759	9.93045	9.87297	9.50387	10.2381	10.1572	9.95708	10.3405	10.2237
ENSG00000049089	COL9A2	96.9696	-2.32384	0.277734	8.25821	1.47871e-16	9.1475e-16	122	173	156	131	120	200	151	118	307	220	224	225	19	14	17	12	73	19	92	32	2	0	33	0	7.87675	8.00788	7.74282	7.59782	7.79092	7.89305	7.75798	7.51817	8.02395	7.83009	7.92921	7.80983	6.52064	6.47104	6.39159	6.25616	7.33173	6.46761
ENSG00000084070	SMAP2	920.152	-0.724673	0.107241	6.62231	3.53637e-11	1.52831e-10	913	907	1248	1300	1021	1314	1489	1303	1419	863	1117	1134	441	430	490	456	600	438	516	692	710	569	377	699	10.2635	9.96707	10.1649	10.2402	10.3156	10.1122	10.4673	10.2617	9.8229	9.36085	9.79811	9.65248	9.27976	9.49936	9.19406	9.10807	9.5815	9.13181
ENSG00000164002	EXO5	90.8821	-1.11341	0.227185	4.89173	9.99536e-07	2.91195e-06	187	172	110	119	83	177	162	146	190	103	171	139	112	49	63	29	36	49	32	38	34	57	16	88	8.31508	8.00205	7.43339	7.51358	7.46021	7.77582	7.82461	7.7086	7.56977	7.18165	7.67287	7.38265	7.76491	7.22974	7.1374	6.64787	6.83189	7.00307
ENSG00000171793	CTPS1	284.15	1.40941	0.136535	-10.3101	6.34138e-25	5.92204e-24	196	196	171	203	121	209	207	205	405	364	259	398	416	344	450	356	398	421	524	414	269	491	387	416	8.36608	8.13546	7.82967	8.01371	7.79879	7.93625	8.06711	8.03751	8.31347	8.34549	8.07503	8.39528	9.20741	9.21955	9.08967	8.81131	9.06883	9.08348
ENSG00000198815	FOXJ3	271.751	0.410341	0.122156	-3.32646	0.000879582	0.00178223	196	257	229	375	266	324	228	238	372	406	334	421	209	193	305	289	223	313	389	291	403	355	309	528	8.36608	8.42563	8.12078	8.67797	8.62568	8.39349	8.16695	8.19164	8.22263	8.46546	8.34325	8.45725	8.40188	8.53553	8.62991	8.5707	8.39746	8.73065
ENSG00000127125	PPCS	1967.03	0.343928	0.0738739	-4.62872	3.67931e-06	1.00844e-05	1377	1670	1721	1809	1261	1738	1640	2373	4793	3484	3329	2388	2049	1703	1922	2006	2011	1772	1950	1892	1735	1994	2086	2110	10.8207	10.7882	10.5975	10.6868	10.6009	10.4873	10.5983	11.0786	11.4758	11.2214	11.2748	10.6416	11.3265	11.3473	10.996	11.0576	11.2048	10.9688
ENSG00000186409	CCDC30	605.698	-2.15796	0.15646	13.4289	4.09361e-41	6.98446e-40	784	684	900	748	400	486	778	964	1600	593	1376	706	132	138	137	133	81	86	226	136	58	22	83	112	10.0607	9.60037	9.73523	9.51777	9.10837	8.85602	9.61034	9.86289	9.98024	8.90179	10.072	9.05898	7.92297	8.17106	7.79033	7.7641	7.41673	7.42986
ENSG00000171960	PPIH	294.874	-0.550324	0.149309	3.40082	0.000671843	0.00138185	269	393	571	414	316	472	362	439	368	427	309	516	217	167	288	265	233	240	147	201	109	89	104	155	8.72254	8.9136	9.16033	8.79295	8.82553	8.82153	8.67548	8.8783	8.2112	8.52178	8.25952	8.68756	8.44329	8.37508	8.5647	8.47339	8.44581	8.42973
ENSG00000065978	YBX1	7244.18	0.474641	0.102643	-4.58092	4.62932e-06	1.2555e-05	6074	6704	7351	7760	5086	4868	6263	8388	17044	6399	11519	7305	8911	6356	8362	7507	8356	8281	8308	7496	5102	5529	7651	7816	12.905	12.737	12.6265	12.7258	12.5486	11.9139	12.4682	12.8562	13.2726	12.0734	13.0276	12.1988	13.4074	13.2101	13.0671	12.9159	13.217	13.1411
ENSG00000177868	SVBP	390.555	0.390502	0.125721	-3.058	0.00222819	0.00423937	477	539	461	430	325	639	622	248	110	38	101	101	297	302	385	312	389	287	536	636	227	289	257	184	9.41753	9.29907	8.90147	8.83754	8.85868	9.18664	9.32683	8.23511	7.12943	6.56316	7.23046	7.13475	8.80133	9.05997	8.90176	8.65801	9.04108	8.63071
ENSG00000117394	SLC2A1	1746.05	0.964407	0.120331	-7.8351	4.68478e-15	2.65814e-14	669	1265	1325	1564	1304	1785	1465	968	2156	2663	1977	2450	1214	1200	2046	2383	1994	1866	2321	2754	4639	4761	3964	4667	9.85207	10.4106	10.2448	10.489	10.6466	10.5234	10.4454	9.8683	10.3776	10.8503	10.5583	10.6765	10.6056	10.863	11.0823	11.2964	11.193	11.0401
ENSG00000186973	FAM183A	2322.93	-2.68071	0.172118	15.0264	4.93295e-51	1.1665e-49	2447	2869	2917	3253	2592	3746	3070	3653	8002	9848	8360	8806	431	266	255	425	433	288	703	703	396	489	404	603	11.6185	11.5379	11.3241	11.498	11.597	11.5461	11.4634	11.6797	12.1967	12.6847	12.5711	12.4637	9.25126	8.9073	8.42873	9.02253	9.1719	8.63469
ENSG00000117395	EBNA1BP2	1522.45	-0.268941	0.0803244	3.37019	0.000751162	0.00153613	1354	1763	1800	2092	1354	1971	1791	1931	1852	1047	1684	1595	1083	753	1198	1451	897	984	1276	1270	1232	1238	1018	1237	10.7976	10.8625	10.6586	10.8859	10.6979	10.6581	10.7184	10.7948	10.174	9.60604	10.3416	10.0986	10.4508	10.231	10.3516	10.6133	10.1061	10.1705
ENSG00000243710	CFAP57	780.936	-3.07065	0.179464	16.5825	9.33036e-62	3.10952e-60	1384	884	1710	1636	1128	1234	1128	1645	2262	2978	1968	1487	187	67	137	116	176	88	126	206	82	70	94	140	10.8277	9.9333	10.5888	10.55	10.4499	10.029	10.0953	10.5761	10.4424	11.0042	10.5521	10.0058	8.2812	7.48328	7.79033	7.63813	8.14446	7.44916
ENSG00000179178	TMEM125	1895.92	-1.50002	0.122875	11.9147	9.92627e-33	1.27966e-31	2327	1568	2380	2516	1444	1458	2087	4961	13622	7797	8702	4986	944	633	747	816	868	685	1027	849	569	602	628	657	11.5481	10.702	11.042	11.1405	10.7859	10.2508	10.9281	12.1107	12.9526	12.353	12.6281	11.6607	10.266	10.0005	9.72755	9.8448	10.0626	9.69507
ENSG00000253313	C1orf210	79.2361	-0.51446	0.182654	2.73404	0.00625633	0.0110442	24	59	68	120	79	161	119	106	129	177	134	215	39	53	87	101	64	74	56	35	48	29	53	41	6.65593	7.08229	7.06257	7.52082	7.41875	7.68768	7.54234	7.427	7.24928	7.62804	7.45845	7.76679	6.92616	7.29079	7.38843	7.51581	7.22847	7.30733
ENSG00000117399	CDC20	268.2	-1.88117	0.160188	11.3536	7.11958e-30	8.10203e-29	304	377	491	445	421	650	367	429	595	813	571	798	137	55	137	139	77	152	101	62	45	24	39	122	8.86593	8.86422	8.97688	8.8781	9.17108	9.2077	8.6913	8.85102	8.74529	9.28626	8.95692	9.209	7.95973	7.32019	7.79033	7.80583	7.37496	7.95069
ENSG00000066322	ELOVL1	893.569	0.981809	0.141834	-6.57108	4.99506e-11	2.13815e-10	435	563	781	514	419	517	827	511	1977	2136	1258	1309	930	652	847	786	809	901	826	1109	3143	2926	2827	3660	9.30193	9.35353	9.55284	9.05105	9.16523	8.92952	9.68893	9.06063	10.2613	10.5493	9.95364	9.8385	10.2461	10.0395	9.89115	9.79598	9.96964	10.0535
ENSG00000159479	MED8	389.116	0.768481	0.0984553	-7.70179	1.34169e-14	7.34477e-14	334	329	373	292	269	336	366	307	768	751	580	663	433	340	462	440	519	495	659	821	613	487	495	793	8.97823	8.7048	8.65382	8.39655	8.6385	8.43351	8.68815	8.46704	9.04871	9.18799	8.97569	8.98304	9.257	9.2051	9.1218	9.06456	9.39741	9.28287
ENSG00000198198	SZT2	230.9	-0.611401	0.169082	3.46904	0.00052233	0.00109531	185	217	200	192	98	358	251	295	909	952	690	660	173	174	150	158	152	217	213	209	91	39	113	55	8.30349	8.24238	7.98306	7.95798	7.60462	8.50402	8.26856	8.4229	9.25555	9.4847	9.18706	8.97759	8.19853	8.42012	7.87731	7.92995	7.9947	8.3197
ENSG00000178922	HYI	395.152	-1.45204	0.174988	8.09394	5.77662e-16	3.45373e-15	709	391	599	491	476	609	471	675	966	2980	764	909	265	241	221	196	261	278	263	471	85	113	47	40	9.92812	8.90752	9.21933	8.99571	9.32333	9.12759	8.98552	9.40514	9.33133	11.0051	9.31343	9.37122	8.66885	8.79069	8.27319	8.14841	8.57289	8.59439
ENSG00000142949	PTPRF	4683.08	0.508709	0.0913153	-5.57988	2.4068e-08	8.28045e-08	1005	5518	4366	7523	4612	7248	4548	3859	3221	3639	4282	5349	2646	1876	6231	7737	3907	4669	3856	6176	5324	6768	5372	4909	10.3925	12.4602	11.889	12.6817	12.4097	12.477	12.0153	11.7567	10.9245	11.2819	11.6263	11.7594	11.6839	11.4823	12.648	12.9589	12.1359	12.3256
ENSG00000126091	ST3GAL3	110.932	0.562556	0.24245	-2.1529	0.0313266	0.0484538	59	136	73	68	106	56	54	131	200	100	110	118	178	264	66	147	150	129	338	204	19	46	21	22	7.2431	7.77337	7.11329	7.07365	7.67547	6.87212	6.93878	7.61008	7.61534	7.15961	7.29696	7.252	8.22863	8.89832	7.17181	7.85951	7.98145	7.79162
ENSG00000117407	ARTN	515.175	2.39387	0.161927	-14.3894	6.02897e-47	1.25235e-45	80	335	155	145	156	407	282	150	241	215	168	362	487	679	1251	1045	888	958	811	768	1343	1181	1210	1515	7.49095	8.72575	7.73682	7.68962	8.04863	8.64936	8.39466	7.73366	7.78709	7.80812	7.65675	8.29236	9.40398	10.0933	10.4099	10.1711	10.0928	10.1349
ENSG00000159214	CCDC24	398.739	-1.91544	0.16321	11.4784	1.69405e-30	1.97032e-29	181	600	673	679	482	688	478	574	791	1227	847	1305	58	39	141	141	103	120	153	241	228	190	77	115	8.28001	9.43363	9.36444	9.39527	9.339	9.27812	9.00329	9.20298	9.08457	9.81109	9.44301	9.8345	7.20591	7.06176	7.8177	7.81946	7.6246	7.72379
ENSG00000196517	SLC6A9	999.117	1.16834	0.114993	-10.1382	3.73982e-24	3.39833e-23	244	450	799	758	551	794	454	852	1756	2962	1445	1488	1488	1309	1443	1637	1502	1758	1853	1438	881	695	727	1259	8.61039	9.07673	9.58197	9.53468	9.50782	9.45798	8.94142	9.70236	10.1033	10.9968	10.1369	10.0067	10.8839	10.9826	10.6033	10.7779	10.8023	10.9579
ENSG00000178028	DMAP1	349.833	-0.407744	0.128864	3.15092	0.00162756	0.00316764	403	392	563	386	317	682	398	428	613	624	498	713	257	220	281	317	376	307	496	395	218	77	182	207	9.2071	8.91057	9.14301	8.71136	8.82925	9.26723	8.78558	8.84826	8.78007	8.96268	8.79471	9.07097	8.63369	8.6847	8.53694	8.6763	9	8.70821
ENSG00000117419	ERI3	426.6	-0.62643	0.135734	4.45897	8.23561e-06	2.16952e-05	535	360	653	336	341	394	352	482	1543	1432	1212	1099	412	301	316	291	281	260	228	275	256	205	274	196	9.56322	8.8098	9.32665	8.55274	8.91576	8.61224	8.64331	8.98999	9.93252	10.0137	9.90472	9.6122	9.19549	9.05594	8.67055	8.57851	8.65709	8.51881
ENSG00000187147	RNF220	959.269	-0.541825	0.101522	5.17048	2.33497e-07	7.25179e-07	711	821	1218	1310	897	1253	1157	1778	4047	4797	2884	3183	925	491	908	982	922	954	984	821	361	418	564	659	9.93182	9.83651	10.1325	10.2505	10.1426	10.0492	10.129	10.682	11.2401	11.6678	11.0759	11.0358	10.2388	9.66914	9.9825	10.0885	10.1427	10.1293
ENSG00000126106	TMEM53	391.693	-0.938715	0.130678	6.97556	3.04648e-12	1.43969e-11	516	358	585	464	372	445	447	637	951	1326	922	965	280	260	269	259	238	179	190	270	197	130	200	178	9.51711	8.80325	9.19013	8.92787	9.02021	8.75255	8.92285	9.33239	9.31177	9.91251	9.5508	9.44656	8.7325	8.88018	8.48804	8.44797	8.46937	8.11622
ENSG00000198520	C1orf228	190.636	-2.91388	0.230604	12.4373	1.63894e-35	2.35012e-34	450	198	266	215	85	280	222	131	737	663	807	604	6	11	24	26	18	24	8	42	24	34	88	130	9.3443	8.14601	8.27848	8.07201	7.48044	8.236	8.13916	7.61008	8.9989	9.03574	9.38203	8.87175	6.08997	6.36618	6.54944	6.59061	6.46308	6.58024
ENSG00000142945	KIF2C	62.8033	-0.520722	0.278562	2.31899	0.0203957	0.0326757	12	51	74	67	68	118	113	48	81	27	19	69	29	23	43	28	33	33	2	32	37	45	49	55	6.33334	6.98127	7.12318	7.06317	7.29705	7.41593	7.49756	6.85106	6.91843	6.40467	6.29672	6.87507	6.74409	6.72576	6.87677	6.62917	6.7794	6.75348
ENSG00000142959	BEST4	278.562	-2.45946	0.295269	7.68594	1.5188e-14	8.29933e-14	90	268	327	265	234	189	182	225	285	599	628	674	3	23	21	65	46	36	30	79	31	8	1	27	7.59372	8.47206	8.50464	8.29123	8.48104	7.83827	7.93781	8.13298	7.94954	8.91378	9.07181	9.00286	5.92435	6.72576	6.4854	7.16182	6.99013	6.80503
ENSG00000173846	PLK3	66.9517	1.08425	0.272437	-3.82775	0.000129322	0.000294557	27	29	56	14	11	80	9	30	42	69	58	97	49	35	84	50	44	21	125	91	79	54	58	108	6.7212	6.6412	6.93064	6.25169	6.27227	7.11362	6.11858	6.58564	6.54519	6.90291	6.84626	7.10538	7.08189	6.98704	7.35974	6.97632	6.96028	6.51444
ENSG00000188396	TCTEX1D4	871.04	-3.6582	0.196046	18.0442	8.76606e-73	3.89528e-71	549	1155	2226	1957	1542	2446	2001	1755	1643	1894	2008	2856	29	70	59	127	192	109	201	127	55	42	93	129	9.59627	10.2882	10.9497	10.7943	10.876	10.954	10.8703	10.6642	10.0152	10.3867	10.5794	10.8865	6.74409	7.52095	7.08987	7.72101	8.2359	7.63583
ENSG00000226499	RP5-882O7.1	77.2077	0.625375	0.178406	-3.23816	0.00120303	0.00238386	34	66	73	143	62	103	89	43	57	155	50	73	49	50	116	146	43	56	70	116	170	201	190	245	6.85866	7.1639	7.11329	7.67689	7.22516	7.30544	7.30053	6.78416	6.70591	7.51109	6.75699	6.91108	7.08189	7.2453	7.63647	7.85292	6.94504	7.09657
ENSG00000132781	MUTYH	87.6387	-0.762149	0.210307	3.36221	0.000773208	0.00157803	25	150	149	110	159	110	101	137	154	288	123	186	58	45	46	51	112	72	81	112	22	42	65	14	6.67818	7.867	7.70025	7.44653	8.06804	7.35824	7.40294	7.65039	7.39073	8.09779	7.38704	7.63337	7.20591	7.16541	6.92001	6.98968	7.70082	7.28567
ENSG00000070759	TESK2	102.681	1.15048	0.192828	-5.78232	7.36758e-09	2.64897e-08	40	101	71	97	50	83	140	116	109	18	43	35	132	111	162	144	119	86	56	82	188	170	169	114	6.96364	7.50506	7.09327	7.34286	7.06683	7.14047	7.68781	7.50342	7.12277	6.24603	6.67177	6.50193	7.92297	7.94923	7.95286	7.83963	7.75717	7.42986
ENSG00000132763	MMACHC	127.023	-1.65768	0.206674	8.0178	1.07653e-15	6.33952e-15	174	208	288	254	235	341	235	205	229	130	181	190	37	13	78	60	99	63	26	105	62	18	83	27	8.23794	8.19757	8.36435	8.24591	8.48579	8.44985	8.19868	8.03751	7.73911	7.36364	7.72519	7.65261	6.89219	6.43759	7.30028	7.10326	7.58924	7.18304
ENSG00000117450	PRDX1	47259.9	2.46931	0.0801317	-30.6792	1.07884e-206	8.1796e-204	12510	10288	18888	16198	12310	16906	14539	22710	29839	66745	24623	26559	90925	57327	86038	92756	74616	87414	89530	89015	56893	58005	66674	79213	13.9385	13.3481	13.9752	13.7773	13.8108	13.6856	13.67	14.2819	14.0748	15.4283	14.1152	14.0407	16.7474	16.3707	16.4162	16.5272	16.3632	16.5278
ENSG00000117448	AKR1A1	3267.03	0.808685	0.077568	-10.4339	1.73648e-25	1.66392e-24	2677	2295	2472	2105	1635	2373	2557	2963	6409	7801	4292	4362	5278	4217	3987	4455	4149	3778	4870	4812	2351	2528	2092	2552	11.7445	11.2268	11.0944	10.8944	10.9565	10.9123	11.2089	11.3869	11.8834	12.3537	11.6295	11.4736	12.6601	12.6252	12.0153	12.1747	12.2209	12.0261
ENSG00000132780	NASP	922.251	-0.938932	0.114445	8.11515	4.8519e-16	2.91667e-15	692	1303	1362	1413	857	1364	1344	1619	1631	761	1295	1331	622	382	586	556	477	588	578	593	162	258	281	262	9.89629	10.4505	10.2817	10.352	10.082	10.1619	10.3293	10.5545	10.0055	9.20431	9.9918	9.86026	9.71644	9.34998	9.41724	9.35347	9.29172	9.49945
ENSG00000159588	CCDC17	2055.65	-4.01247	0.143649	27.288	5.88762e-164	2.30396e-161	2189	2644	4773	3724	3024	3284	3477	4676	6830	6076	6618	5585	154	121	154	163	195	142	262	286	81	126	97	168	11.4626	11.4238	12.0146	11.6874	11.8133	11.3623	11.6376	12.0271	11.973	12.0003	12.2397	11.8201	8.07773	8.03567	7.90297	7.96079	8.25238	7.88384
ENSG00000197429	IPP	463.283	-0.259684	0.117413	2.30062	0.0214129	0.0341717	414	371	671	487	424	494	517	605	995	602	688	494	398	248	338	371	420	479	248	358	434	275	218	515	9.24041	8.84525	9.36071	8.98586	9.17982	8.87536	9.09842	9.26813	9.3684	8.91974	9.18348	8.63749	9.15295	8.82432	8.74846	8.85998	9.13449	9.24206
ENSG00000230896	RP11-767N6.7	60.2603	-0.4995	0.216142	2.37173	0.0177048	0.028775	42	45	70	162	77	96	62	48	97	94	66	106	21	16	63	106	57	36	47	65	25	17	64	39	6.9965	6.89896	7.08313	7.79306	7.3975	7.25025	7.03208	6.85106	7.03969	7.11424	6.92851	7.17046	6.56987	6.5342	7.1374	7.55789	7.14151	6.80503
ENSG00000117461	PIK3R3	1684.51	-0.392741	0.102535	3.75095	0.000176163	0.000394069	1521	1535	1937	1829	1186	2490	1537	2913	3786	2560	2637	2884	1591	831	1369	1461	1264	1681	1580	1875	620	504	481	626	10.9574	10.673	10.7588	10.7018	10.5177	10.9786	10.5103	11.3632	11.1476	10.7962	10.9523	10.8999	10.976	10.3632	10.5318	10.6226	10.5669	10.8962
ENSG00000117472	TSPAN1	15097.7	-1.3761	0.0989138	13.697	1.05818e-42	1.89893e-41	14151	12175	23682	23936	16276	17336	15779	29005	48004	57552	37774	35032	7465	5837	6905	8307	7302	7853	7278	8879	4032	4198	4199	5203	14.1154	13.5891	14.2998	14.3376	14.2115	13.7216	13.7872	14.6334	14.7579	15.2149	14.73	14.4382	13.1543	13.0884	12.7941	13.0603	13.0245	13.0653
ENSG00000085998	POMGNT1	166.488	0.810251	0.149645	-5.17504	2.27868e-07	7.08422e-07	39	148	121	141	133	194	152	120	129	175	155	250	142	98	270	247	190	150	208	233	272	263	194	229	6.94684	7.85402	7.51446	7.66405	7.88979	7.86345	7.76418	7.53275	7.24928	7.61783	7.5845	7.9117	7.99552	7.82785	8.49218	8.39568	8.22479	7.93759
ENSG00000171357	LURAP1	44.6639	-1.57028	0.353257	4.89107	1.00288e-06	2.921e-06	142	47	44	43	70	69	44	57	100	148	85	91	19	2	25	15	14	19	56	47	0	0	14	33	8.02724	6.92709	6.78036	6.77601	7.32009	7.00938	6.80957	6.96173	7.06104	7.47152	7.10218	7.05986	6.52064	5.88508	6.56978	6.34088	6.35492	6.46761
ENSG00000132128	LRRC41	466.595	1.53265	0.163201	-9.12917	6.90289e-20	5.12792e-19	9	356	326	754	434	879	373	156	58	57	56	462	104	119	969	1029	506	489	433	1347	1335	1178	1229	1026	6.22666	8.79668	8.50121	9.52794	9.20856	9.58747	8.71004	7.77039	6.71571	6.78471	6.82466	8.56132	7.69599	8.01881	10.0684	10.1506	9.36552	9.2677
ENSG00000173660	UQCRH	2848.14	0.492824	0.0674064	-7.25964	3.88124e-13	1.94962e-12	1516	2663	2981	2664	2148	3863	2886	2547	4089	5405	3317	3922	2460	2403	3201	3433	3336	2769	3360	4202	3264	3385	3643	4781	10.9529	11.4338	11.3544	11.2198	11.3346	11.5891	11.3772	11.1765	11.2545	11.8354	11.2698	11.3253	11.5818	11.8294	11.7062	11.8071	11.9129	11.5892
ENSG00000117481	NSUN4	395.195	0.265977	0.112525	-2.32048	0.0203148	0.0325804	219	405	436	302	222	707	359	435	966	777	726	620	472	394	456	421	322	419	421	288	375	452	543	532	8.48848	8.94954	8.83542	8.43361	8.42269	9.31207	8.66591	8.86745	9.33133	9.23003	9.24993	8.90281	9.36465	9.38882	9.10582	9.0111	8.81538	9.07768
ENSG00000117480	FAAH	131.924	-2.17191	0.250252	8.76673	1.83926e-18	1.26629e-17	236	214	333	189	130	148	260	211	528	546	440	391	102	17	70	78	56	26	82	95	0	0	0	60	8.57252	8.2276	8.52502	7.94237	7.86762	7.61142	8.30637	8.06686	8.60771	8.80417	8.65109	8.37586	7.67818	6.56413	7.21619	7.30174	7.12854	6.62158
ENSG00000079277	MKNK1	488.911	1.73189	0.117077	-14.7089	5.65185e-49	1.23314e-47	187	261	285	210	221	281	267	250	533	539	512	679	543	685	763	831	782	673	775	888	501	444	669	787	8.31508	8.44269	8.35295	8.04802	8.41772	8.23979	8.33508	8.24365	8.61846	8.78904	8.8273	9.01178	9.54196	10.1049	9.75501	9.8686	9.92502	9.67227
ENSG00000142961	MOB3C	178.097	2.3516	0.183025	-12.4837	9.16761e-36	1.33188e-34	47	100	74	104	56	29	71	135	200	297	199	279	334	375	493	321	402	369	274	411	449	458	343	552	7.07465	7.49651	7.12318	7.39975	7.14867	6.50953	7.12857	7.63709	7.61534	8.12956	7.81444	8.02092	8.94046	9.32683	9.20159	8.69076	9.081	8.9245
ENSG00000123472	ATPAF1	432.023	0.595763	0.0993555	-5.94465	2.77053e-09	1.03925e-08	250	423	474	425	344	504	460	468	815	1307	673	707	418	361	525	569	547	624	655	705	699	698	519	950	8.63813	9.00179	8.93464	8.82376	8.92621	8.89916	8.95714	8.95458	9.12105	9.8936	9.15637	9.0607	9.21334	9.27938	9.27952	9.38248	9.46376	9.5752
ENSG00000159658	EFCAB14	1339.86	1.37202	0.0960405	-14.1092	3.33564e-45	6.52655e-44	697	1161	1340	1534	1160	1424	1226	902	610	307	422	652	1263	1198	2281	2177	1459	1878	1556	1918	3272	3663	2691	3188	9.90573	10.2952	10.2598	10.4628	10.4877	10.2193	10.2062	9.77625	8.77433	8.16402	8.60336	8.96295	10.6595	10.8607	11.233	11.1708	10.7625	11.0489
ENSG00000142973	CYP4B1	3838.03	-2.62742	0.158217	16.1019	2.47557e-58	7.20171e-57	1843	5714	8885	12849	8054	7330	6423	11274	8977	14666	10523	13396	712	489	1139	1580	763	1252	1197	1695	662	499	615	881	11.223	12.5098	12.8963	13.4456	13.2036	12.493	12.504	13.2782	12.3595	13.2527	12.8987	13.0609	9.89235	9.66388	10.2838	10.7294	9.89277	10.4941
ENSG00000186377	CYP4X1	524.364	-1.34406	0.179259	7.26563	3.71302e-13	1.86666e-12	111	683	694	928	705	1023	503	397	375	383	383	591	66	54	236	312	181	188	251	387	115	81	97	42	7.78615	9.59849	9.40307	9.79533	9.8253	9.78321	9.065	8.75999	8.23114	8.40104	8.49402	8.84601	7.30622	7.30558	8.34397	8.65801	8.17369	8.16721
ENSG00000162366	PDZK1IP1	1270.21	-1.48146	0.208058	6.81411	9.48477e-12	4.29648e-11	1203	1143	1959	1297	1166	1925	1541	1982	5806	3611	3428	5004	779	242	753	886	476	1023	354	335	388	356	403	466	10.6361	10.2743	10.7743	10.2372	10.4947	10.626	10.5138	10.8306	11.7444	11.2711	11.3156	11.6658	10.0106	8.79555	9.73791	9.95264	9.2891	10.2224
ENSG00000123473	STIL	201.996	-0.888819	0.163898	5.34977	8.80656e-08	2.85954e-07	207	295	179	292	205	365	368	134	224	57	157	272	97	81	72	141	43	73	101	191	77	60	104	110	8.42596	8.57987	7.87377	8.39655	8.33561	8.52573	8.69444	7.63039	7.71859	6.78471	7.59588	7.99536	7.63256	7.65027	7.23777	7.81946	6.94504	7.29655
ENSG00000132122	SPATA6	557.875	-2.68167	0.126342	20.9576	1.60082e-97	1.54124e-95	578	646	1102	1038	761	864	857	1012	1361	1264	1254	979	52	84	103	129	77	118	89	116	109	156	166	190	9.6624	9.52733	9.99997	9.94181	9.9253	9.56545	9.735	9.92654	9.76861	9.84984	9.94945	9.46479	7.12471	7.68341	7.53121	7.73553	7.37496	7.70823
ENSG00000142700	DMRTA2	694.055	-0.467802	0.120607	3.80514	0.000141726	0.000321361	518	833	1094	1019	958	1235	946	672	815	418	761	1244	425	406	759	657	534	592	623	650	292	342	344	327	9.52203	9.85545	9.99036	9.91755	10.2303	10.0301	9.86358	9.39953	9.12105	8.49792	9.30852	9.77219	9.23388	9.42662	9.74819	9.56477	9.43333	9.50807
ENSG00000185104	FAF1	907.841	-0.539638	0.0958447	5.46155	4.71985e-08	1.57645e-07	305	943	1065	1317	909	1258	987	1581	1445	2820	1625	2242	510	412	723	773	542	550	634	718	408	407	534	694	8.86982	10.0184	9.95499	10.2576	10.1603	10.0545	9.91914	10.5223	9.84659	10.9291	10.2937	10.5558	9.46227	9.44516	9.68534	9.7743	9.45213	9.41488
ENSG00000123080	CDKN2C	148.25	-1.88065	0.198525	9.07645	1.12179e-19	8.24252e-19	190	131	269	314	208	254	130	294	365	418	271	334	107	34	80	74	13	50	18	30	46	33	43	39	8.33229	7.73826	8.29051	8.47683	8.35138	8.13372	7.62057	8.41916	8.20257	8.49792	8.12163	8.20666	7.72226	6.96755	7.32042	7.2604	6.32533	7.01691
ENSG00000123091	RNF11	845.145	0.623439	0.0922264	-6.63295	3.29049e-11	1.4251e-10	534	711	762	910	657	1066	974	777	844	1094	746	1077	503	866	1039	1007	1127	849	925	1178	1608	1716	1263	1656	9.56083	9.65009	9.52145	9.76987	9.73367	9.83684	9.90176	9.58386	9.16391	9.66247	9.2837	9.58628	9.44478	10.4188	10.161	10.1219	10.4116	9.97506
ENSG00000085832	EPS15	357.365	0.401691	0.100683	-3.80333	0.000142765	0.000323535	285	389	312	374	255	310	374	360	322	464	348	421	335	197	403	468	438	397	321	333	425	407	432	631	8.7899	8.90142	8.45234	8.67489	8.57763	8.3453	8.71314	8.64685	8.07243	8.61581	8.38802	8.45725	8.94404	8.55865	8.95633	9.13984	9.18604	9.01231
ENSG00000117859	OSBPL9	696.769	0.781127	0.086129	-8.8741	7.05022e-19	4.96092e-18	343	701	719	762	469	878	621	620	554	417	457	617	417	632	949	951	880	890	964	1227	892	713	764	1077	9.01026	9.63187	9.44774	9.54139	9.30484	9.58601	9.32482	9.29861	8.66271	8.49524	8.69473	8.89704	9.21038	9.99839	10.0408	10.046	10.0808	10.0373
ENSG00000078618	NRDC	2106.72	0.474575	0.0650911	-7.25511	4.01336e-13	2.01265e-12	1691	1505	2191	1991	1301	2003	1980	2259	4369	4521	3235	2101	2395	1882	2257	2292	2292	2070	2130	2812	2281	2291	2396	2631	11.1037	10.6461	10.9279	10.8179	10.6434	10.6801	10.8558	11.0106	11.3466	11.5847	11.235	10.4678	11.5443	11.4867	11.2183	11.2422	11.3867	11.1837
ENSG00000169213	RAB3B	1294.15	4.02617	0.244594	-15.9994	1.29037e-57	3.69186e-56	279	192	231	239	140	314	157	151	387	283	316	280	4870	2183	5425	5553	2444	4712	2776	3150	2210	2437	1993	2134	8.76502	8.11411	8.12978	8.18161	7.94014	8.35924	7.79474	7.73986	8.26466	8.07981	8.28348	8.02454	12.5458	11.6945	12.4512	12.4869	11.4764	12.3386
ENSG00000117862	TXNDC12	696.229	0.291381	0.0908252	-3.07773	0.00208584	0.00398414	551	708	811	805	734	1170	682	641	445	374	415	862	372	386	893	909	625	820	559	748	822	821	807	1159	9.60093	9.64465	9.60106	9.61161	9.87796	9.95881	9.44261	9.34023	8.41613	8.375	8.58436	9.30477	9.07042	9.36305	9.96057	9.98638	9.63385	9.92936
ENSG00000134717	BTF3L4	429.888	0.620068	0.121157	-4.93366	8.07039e-07	2.37453e-06	124	357	460	556	383	722	328	302	487	407	328	463	386	213	669	586	402	418	436	600	529	450	838	912	7.89258	8.79997	8.89889	9.14686	9.0555	9.33832	8.56294	8.44882	8.51635	8.46819	8.32362	8.56377	9.11546	8.64752	9.58557	9.41955	9.081	9.07477
ENSG00000157077	ZFYVE9	227.756	0.772339	0.154261	-4.81647	1.4612e-06	4.17767e-06	185	234	298	230	232	147	211	194	201	70	138	206	260	147	332	294	290	286	210	413	240	218	378	373	8.30349	8.32324	8.40169	8.14153	8.47148	7.60536	8.0867	7.982	7.61981	6.91218	7.48345	7.72682	8.64698	8.23766	8.72763	8.59015	8.69339	8.62672
ENSG00000134748	PRPF38A	894.758	-0.664831	0.0921496	7.1761	7.17275e-13	3.53854e-12	1003	875	1021	1077	775	994	1164	1059	2253	2026	1733	1530	560	443	622	628	504	561	473	655	379	635	497	645	10.3898	9.91986	9.89959	9.99035	9.94925	9.74588	10.1371	9.98625	10.437	10.4777	10.3802	10.0435	9.58134	9.53727	9.49269	9.50723	9.36055	9.43988
ENSG00000134744	ZCCHC11	450.875	-0.324513	0.10072	3.14343	0.00166981	0.00324519	537	454	583	493	254	440	430	507	872	266	634	485	208	217	282	339	302	263	325	312	280	317	284	194	9.56799	9.08751	9.18591	9.00061	8.57317	8.73939	8.87672	9.05109	9.20411	8.01684	9.08338	8.61649	8.39662	8.66889	8.54094	8.75404	8.74038	8.53169
ENSG00000162378	ZYG11B	646.918	0.398158	0.0954546	-4.03145	5.54344e-05	0.000132403	711	582	813	613	453	654	608	631	1142	790	736	537	669	653	708	699	682	746	616	784	607	781	827	847	9.93182	9.39523	9.60422	9.26737	9.26163	9.21528	9.29841	9.32056	9.54278	9.25059	9.26692	8.73375	9.81099	10.0416	9.65831	9.64422	9.74651	9.80569
ENSG00000121310	ECHDC2	955.509	0.305933	0.120238	-2.56613	0.010284	0.0174409	544	1277	877	764	509	796	911	816	2174	2223	2145	1731	587	866	676	753	1090	759	1106	1406	671	723	1109	944	9.58455	10.4233	9.70174	9.54474	9.40746	9.46117	9.81438	9.6467	10.3888	10.6036	10.6692	10.2075	9.64174	10.4188	9.5989	9.74029	10.3667	9.8282
ENSG00000116171	SCP2	1203.34	0.452457	0.102145	-4.37499	1.21439e-05	3.14111e-05	261	1523	1526	2069	1614	1650	1264	1043	608	716	694	1101	595	666	1622	1620	1487	1350	1437	1698	1510	1363	1276	1630	8.68762	10.6623	10.4346	10.8707	10.9387	10.4171	10.247	9.9662	8.77049	9.12937	9.19418	9.61453	9.65916	10.0676	10.7628	10.7636	10.7885	10.5963
ENSG00000157184	CPT2	503.608	0.827044	0.104104	-7.83727	4.6043e-15	2.61615e-14	330	377	672	530	457	670	389	399	590	421	460	569	679	610	740	806	573	625	679	822	613	628	640	741	8.96376	8.86422	9.36257	9.08832	9.27255	9.2452	8.75885	8.76586	8.73547	8.50592	8.70229	8.80135	9.83033	9.95173	9.71536	9.82871	9.52273	9.57725
ENSG00000162384	C1orf123	262.434	-0.273007	0.119913	2.31379	0.0206795	0.0331085	99	213	413	390	267	271	273	401	507	641	322	488	206	153	237	244	238	196	221	190	182	204	175	303	7.67969	8.22264	8.7718	8.72331	8.62997	8.20145	8.35922	8.7717	8.56166	8.99499	8.30369	8.62352	8.38603	8.28034	8.34856	8.3823	8.46937	8.21099
ENSG00000157193	LRP8	448.08	2.15059	0.142911	-14.7126	5.3511e-49	1.16963e-47	106	265	154	168	90	211	209	212	216	168	188	200	558	519	713	656	484	636	755	599	506	502	656	355	7.74283	8.45955	7.7308	7.82771	7.52964	7.94567	8.07694	8.07169	7.68507	7.58148	7.76062	7.69948	9.57676	9.74081	9.66738	9.56282	9.30988	9.59959
ENSG00000058804	NDC1	259.887	-0.65253	0.144642	4.49725	6.88396e-06	1.82894e-05	174	296	331	306	285	419	437	338	588	593	431	641	174	125	184	296	225	219	152	174	139	209	105	149	8.23794	8.5837	8.51826	8.44817	8.705	8.68277	8.8959	8.57499	8.73153	8.90179	8.62743	8.94256	8.20461	8.06875	8.08125	8.59785	8.40727	8.32963
ENSG00000081870	HSPB11	670.535	-1.09759	0.131315	8.17675	2.91591e-16	1.77219e-15	199	883	932	1627	1004	1516	987	579	202	270	284	867	130	133	299	434	409	312	426	416	128	213	251	222	8.38267	9.93181	9.78056	10.5425	10.2931	10.3031	9.91914	9.21369	7.62426	8.03192	8.17038	9.31199	7.90798	8.13261	8.60724	9.0479	9.10204	8.72694
ENSG00000203985	LDLRAD1	2213.34	-4.25783	0.201031	20.7167	2.44892e-95	2.20059e-93	2764	2500	5209	4818	4131	3559	3163	4849	4781	4094	4600	3766	180	88	111	140	133	183	154	249	73	118	69	144	11.7895	11.3457	12.1381	12.05	12.2536	11.4745	11.5051	12.0784	11.4723	11.446	11.7268	11.2689	8.24049	7.72632	7.597	7.81266	7.86314	8.13911
ENSG00000116205	TCEANC2	439.478	-0.824133	0.138573	5.8316	5.48968e-09	1.99806e-08	516	605	586	606	418	754	636	699	812	608	730	587	475	163	236	328	203	280	293	371	214	108	154	221	9.51711	9.44412	9.19224	9.25311	9.16229	9.39274	9.35469	9.44924	9.11654	8.93158	9.25675	8.83799	9.3726	8.34866	8.34397	8.7157	8.29541	8.60255
ENSG00000157216	SSBP3	1092.99	-0.490267	0.100305	4.81946	1.43947e-06	4.12429e-06	643	1126	1479	1714	1337	1408	1313	1605	2183	3236	2048	2467	624	641	729	832	777	692	803	988	1187	1021	1034	1186	9.80039	10.2542	10.3924	10.6133	10.6807	10.2042	10.2979	10.5427	10.3944	11.119	10.6062	10.6859	9.72059	10.017	9.69601	9.87017	9.9166	9.70821
ENSG00000162390	ACOT11	117.19	0.438367	0.197448	-2.33946	0.0193118	0.0311158	83	100	108	83	62	136	95	87	400	416	243	237	152	94	64	110	122	79	59	169	117	95	139	110	7.52266	7.49651	7.41807	7.22046	7.22516	7.53678	7.3528	7.26742	8.30008	8.49256	8.01032	7.8597	8.06437	7.78817	7.14898	7.59059	7.7806	7.35987
ENSG00000006555	TTC22	742.05	2.14175	0.124287	-17.132	8.56709e-66	3.23761e-64	99	529	250	389	196	699	352	565	1103	2521	1051	786	1722	903	1866	1935	1484	1445	1836	1806	1642	1379	1413	1820	7.67969	9.27575	8.21249	8.72033	8.28719	9.29788	8.64331	9.18349	9.49855	10.7752	9.71909	9.19031	11.0853	10.4753	10.9552	11.0078	10.7857	10.689
ENSG00000169174	PCSK9	77.8184	-1.19632	0.285145	3.84587	0.000120126	0.000274539	14	36	166	134	104	146	71	130	49	160	80	138	18	19	49	47	44	45	11	17	44	0	39	1	6.39663	6.76215	7.80135	7.61805	7.65812	7.59928	7.12857	7.60324	6.62366	7.53863	7.05901	7.37674	6.49493	6.62117	6.96158	6.93524	6.96028	6.94591
ENSG00000162407	PLPP3	442.783	0.763701	0.122387	-6.20253	5.55616e-10	2.20411e-09	259	472	417	331	229	629	320	285	360	153	292	338	345	362	470	444	581	438	678	686	320	373	306	353	8.67875	9.13501	8.78307	8.53585	8.45702	9.16723	8.53509	8.38502	8.18805	7.49991	8.19954	8.21924	8.97932	9.28282	9.14282	9.07556	9.5404	9.13181
ENSG00000162409	PRKAA2	368.844	1.8504	0.157302	-11.293	1.42031e-29	1.58507e-28	209	229	183	212	80	255	265	127	222	72	189	107	337	492	523	572	655	390	608	847	401	662	567	668	8.43658	8.29994	7.89528	8.05767	7.42925	8.1378	8.32693	7.5825	7.71029	6.9305	7.7656	7.17748	8.95117	9.67176	9.27477	9.38909	9.69425	8.99086
ENSG00000184292	TACSTD2	9063.42	0.275915	0.0746412	-3.72264	0.000197147	0.00043826	2776	11510	8894	11086	7320	15323	11728	9250	11469	14951	10902	22052	5704	6192	10212	11795	9796	9457	10273	13854	9915	9916	9607	10130	11.7955	13.5087	12.8978	13.2346	13.0672	13.5448	13.3624	12.9957	12.7075	13.2802	12.9491	13.774	12.7706	13.1727	13.3527	13.5615	13.4444	13.3308
ENSG00000162601	MYSM1	200.494	0.518301	0.159735	-3.04684	0.00231261	0.00438554	194	253	214	181	146	296	235	106	187	38	143	91	134	143	199	239	256	173	166	215	178	251	128	247	8.35491	8.40836	8.05129	7.89984	7.98185	8.29537	8.19868	7.427	7.55578	6.56316	7.51401	7.05986	7.9378	8.20846	8.16233	8.3597	8.55103	8.08114
ENSG00000172456	FGGY	815.16	-0.735319	0.114514	6.35417	2.09557e-10	8.55363e-10	433	468	864	844	667	850	830	819	1427	1709	1295	1418	297	321	411	448	473	454	761	602	143	221	268	380	9.29618	9.12459	9.68246	9.67245	9.75325	9.5446	9.6936	9.65142	9.83023	10.2487	9.9918	9.94325	8.80133	9.13438	8.97993	9.08648	9.28123	9.17586
ENSG00000162599	NFIA	3074.79	-0.894283	0.0834092	10.5872	3.41821e-26	3.36304e-25	2893	3531	5188	5707	3485	4493	4195	5317	5558	5246	4955	5028	1429	1425	2090	2478	1695	2249	2108	2120	1163	1563	1439	1498	11.8536	11.8292	12.1324	12.2894	12.0132	11.8011	11.9014	12.2087	11.6831	11.7934	11.8312	11.6725	10.8284	11.0999	11.1118	11.3508	10.9684	11.2989
ENSG00000162604	TM2D1	948.55	0.525668	0.124326	-4.2291	2.34623e-05	5.86485e-05	255	941	1201	1001	771	1453	1320	905	640	554	828	1126	574	728	1011	1143	1309	1036	1459	1564	772	715	714	975	8.66084	10.0156	10.1138	9.89418	9.94245	10.2462	10.3051	9.78057	8.83068	8.82127	9.41437	9.64337	9.61298	10.1859	10.1247	10.2909	10.6144	10.2393
ENSG00000132849	PATJ	853.424	0.607712	0.0953341	-6.30297	2.92e-10	1.17878e-09	805	869	689	584	374	723	799	597	1367	492	891	699	814	706	800	713	741	789	932	796	759	1043	1021	658	10.0957	9.91084	9.39397	9.20733	9.02669	9.34005	9.64455	9.2516	9.77432	8.683	9.50723	9.0469	10.0687	10.1451	9.81657	9.66975	9.8545	9.87884
ENSG00000162607	USP1	567.828	-0.3481	0.105205	3.2297	0.00123921	0.00244955	494	743	798	869	456	723	517	866	1073	341	830	872	373	339	483	509	386	345	335	349	519	476	471	380	9.46179	9.70686	9.58036	9.71013	9.26983	9.34005	9.09842	9.72344	9.46357	8.27511	9.41741	9.31917	9.07369	9.20146	9.17633	9.24336	9.0317	8.84466
ENSG00000142856	ITGB3BP	367.4	-0.908208	0.161216	5.62089	1.8998e-08	6.60546e-08	283	347	446	396	211	493	560	367	571	406	502	470	52	148	201	101	211	119	241	213	66	196	224	264	8.78166	8.76672	8.86221	8.74104	8.36697	8.87295	9.19642	8.66897	8.69754	8.46546	8.8041	8.58076	7.12471	8.24487	8.17278	7.51581	8.33714	7.71604
ENSG00000158966	CACHD1	62.4569	-2.12449	0.286943	7.6102	2.73662e-14	1.47546e-13	65	50	116	114	65	26	129	86	81	118	80	93	18	6	18	8	29	14	0	44	10	30	7	2	7.31915	6.96797	7.47825	7.47677	7.26164	6.45878	7.61366	7.25841	6.91843	7.28611	7.05901	7.07524	6.49493	6.14897	6.41609	6.12322	6.70487	6.33717
ENSG00000162437	RAVER2	149.101	0.559724	0.172859	-3.23322	0.00122404	0.00242233	99	95	153	149	88	128	110	147	180	209	147	209	116	90	158	104	81	108	171	217	277	135	207	238	7.67969	7.45286	7.72474	7.7147	7.51019	7.48449	7.47456	7.71491	7.52252	7.78128	7.53794	7.74028	7.79806	7.74726	7.92814	7.54122	7.41673	7.62753
ENSG00000162434	JAK1	1451.57	-0.183428	0.0739632	2.50495	0.0122468	0.0205032	1384	1407	1907	1824	1501	2361	1925	1294	1620	933	1329	1652	1151	1075	1167	1292	1381	1269	1335	1320	949	835	1016	713	10.8277	10.5545	10.7375	10.6981	10.839	10.9054	10.8171	10.2524	9.99661	9.45914	10.026	10.1452	10.5333	10.7123	10.3164	10.4559	10.6874	10.5124
ENSG00000162433	AK4	174.832	0.735944	0.1757	-3.90907	9.26526e-05	0.00021532	213	144	159	130	112	179	312	159	156	51	86	68	108	101	227	153	202	198	108	201	253	325	265	207	8.45757	7.82768	7.76065	7.59101	7.7262	7.78644	8.50668	7.78837	7.40138	6.72007	7.11063	6.86588	7.7309	7.85686	8.30193	7.89839	8.2901	8.22172
ENSG00000213625	LEPROT	1545.4	0.372043	0.122101	-2.86851	0.00412415	0.0074884	1258	1343	1073	1089	980	1544	1677	1114	4326	1555	2717	1680	1098	1498	1159	959	1695	1183	2209	1649	1775	1711	2340	3050	10.6971	10.4914	9.96483	10.005	10.2607	10.3277	10.6287	10.0531	11.3328	10.1228	10.9935	10.1676	10.4694	11.1691	10.3071	10.0571	10.9684	10.4175
ENSG00000152760	TCTEX1D1	303.443	-3.07139	0.175177	17.0296	4.95653e-65	1.80023e-63	239	347	436	427	302	461	384	418	732	726	775	870	39	24	41	37	51	14	49	46	24	45	79	1	8.58684	8.76672	8.83542	8.82929	8.77237	8.79383	8.74378	8.82039	8.9907	9.14637	9.33129	9.3163	6.92616	6.75024	6.84694	6.78568	7.06144	6.33717
ENSG00000152763	WDR78	1291.4	-3.22288	0.162864	19.2749	8.72417e-83	5.31824e-81	1386	1505	3498	3180	2306	2344	2478	2798	1327	706	1575	1110	183	91	190	209	214	167	194	340	173	76	77	63	10.8297	10.6461	11.5777	11.4663	11.4335	10.8954	11.1653	11.3071	9.7358	9.11217	10.2518	9.62498	8.25809	7.75761	8.11426	8.21577	8.35247	8.04513
ENSG00000142864	SERBP1	9863.97	0.173177	0.0574737	-2.9835	0.0028497	0.00531135	10286	9226	11743	10093	8506	12045	10771	13349	19836	7151	12866	8855	9878	7768	10075	8996	9008	9276	10179	9039	8580	8221	8813	10661	13.6579	13.1924	13.2945	13.1005	13.2816	13.2005	13.2407	13.5199	13.4896	12.2305	13.1855	12.4716	13.5548	13.497	13.3334	13.1741	13.3244	13.3032
ENSG00000116717	GADD45A	425.33	1.17473	0.132172	-8.50078	1.88322e-17	1.23089e-16	267	415	280	239	134	258	345	363	534	209	360	265	460	298	553	509	449	458	330	366	957	1040	872	789	8.71389	8.97881	8.33374	8.18161	7.8971	8.14996	8.62034	8.65637	8.6206	7.78128	8.42528	7.9693	9.33238	9.04379	9.34439	9.24336	9.21665	9.18666
ENSG00000024526	DEPDC1	163.568	-0.771707	0.169965	4.46958	7.83749e-06	2.07003e-05	80	256	201	207	178	287	192	149	358	295	245	355	86	49	124	116	123	127	82	106	76	21	103	133	7.49095	8.42133	7.98805	8.03342	8.18494	8.26229	7.99102	7.72744	8.18221	8.12256	8.01858	8.27143	7.52614	7.22974	7.69723	7.63813	7.78832	7.77685
ENSG00000066557	LRRC40	57.1787	0.654285	0.236812	-2.19302	0.0283057	0.0440961	2	42	48	46	53	35	40	63	40	65	26	117	13	17	74	47	63	68	72	113	66	65	87	100	5.85575	6.85532	6.83288	6.81644	7.10847	6.60291	6.75303	7.02974	6.52144	6.86497	6.4247	7.24541	6.35279	6.56413	7.25897	6.93524	7.21643	7.24114
ENSG00000118454	ANKRD13C	131.68	0.754847	0.167952	-4.11477	3.87557e-05	9.45017e-05	85	76	137	168	111	206	121	99	99	69	86	72	74	176	165	117	101	148	113	140	159	237	220	360	7.54337	7.27148	7.62387	7.82771	7.71788	7.92201	7.55692	7.37058	7.05397	6.90291	7.11063	6.90219	7.39889	8.43273	7.9711	7.64588	7.60704	7.92435
ENSG00000116761	CTH	90.0061	2.97392	0.268476	-11.3355	8.74975e-30	9.91066e-29	0	15	31	28	61	24	41	30	43	20	10	17	166	83	178	133	154	150	172	157	59	185	131	171	5.52008	6.33591	6.58737	6.54422	7.21275	6.42313	6.76747	6.58564	6.55682	6.28443	6.08669	6.21102	8.15526	7.67245	8.04742	7.7641	8.00783	7.93759
ENSG00000132485	ZRANB2	1107.93	0.251158	0.0990987	-2.46178	0.0138249	0.0229206	922	1056	1236	1170	738	949	1241	1347	2041	729	1545	928	749	681	1023	904	1081	1000	1232	1501	1026	738	963	1019	10.2767	10.1685	10.152	10.0999	9.88507	9.68596	10.2224	10.3062	10.304	9.15143	10.2261	9.39723	9.95885	10.0972	10.1404	9.97911	10.3555	10.192
ENSG00000178965	ERICH3	1848.26	-4.41107	0.197835	21.5523	5.04322e-103	5.7177e-101	3213	2583	4698	4275	3007	3371	3345	4635	3961	1693	3402	2134	145	110	116	103	138	80	206	157	24	116	65	29	12.0014	11.3912	11.9923	11.8814	11.8054	11.3987	11.5834	12.0147	11.2103	10.2362	11.305	10.4889	8.01654	7.94027	7.63647	7.53281	7.89903	7.37012
ENSG00000117054	ACADM	597.625	-0.668564	0.132031	4.94087	7.77757e-07	2.29115e-06	483	466	1129	1012	914	840	747	912	1023	818	743	652	290	217	407	392	303	446	378	523	364	314	320	420	9.43331	9.11935	10.0319	9.90851	10.1676	9.52951	9.55829	9.79058	9.40329	9.29389	9.27869	8.96295	8.7734	8.66889	8.96818	8.92542	8.74422	9.15401
ENSG00000142892	PIGK	123.285	-0.535717	0.169791	3.18152	0.00146506	0.00286841	113	163	179	182	145	279	98	130	168	174	165	213	46	108	111	146	76	66	128	89	93	96	53	108	7.80309	7.94843	7.87377	7.90523	7.97499	8.23221	7.37812	7.60324	7.46341	7.6127	7.64043	7.75801	7.0374	7.92218	7.597	7.85292	7.36429	7.21824
ENSG00000077254	USP33	1284.09	0.229096	0.0750432	-3.05896	0.00222103	0.00422774	1156	726	1405	1400	1057	1276	1468	1502	1740	1378	1433	1150	1141	818	1255	1199	997	1036	1123	1130	940	1371	1444	1129	10.5819	9.67698	10.3234	10.3396	10.3622	10.0733	10.4481	10.4529	10.0911	9.96305	10.1258	9.67053	10.5214	10.342	10.4142	10.3552	10.247	10.2393
ENSG00000162616	DNAJB4	418.688	1.98314	0.142155	-13.5365	9.52609e-42	1.6556e-40	85	188	233	203	191	178	165	223	220	330	250	211	499	458	726	648	528	604	662	701	824	819	929	656	7.54337	8.09242	8.13873	8.01371	8.25954	7.78114	7.84221	8.12373	7.70194	8.24014	8.03901	7.74918	9.43469	9.5798	9.69068	9.54716	9.41907	9.53361
ENSG00000122420	PTGFR	194.407	-1.26227	0.301943	4.19223	2.76223e-05	6.85388e-05	91	88	435	630	404	230	224	573	349	188	301	213	46	72	117	97	74	65	38	93	79	148	150	253	7.60356	7.38909	8.83271	9.30143	9.12053	8.03199	8.14849	9.20083	8.15558	7.68276	8.23162	7.75801	7.0374	7.54545	7.64422	7.48111	7.34268	7.20662
ENSG00000117114	ADGRL2	231.65	1.02563	0.180119	-5.5295	3.21139e-08	1.08972e-07	128	157	100	143	150	309	192	88	205	184	184	261	216	213	288	342	224	209	315	254	466	464	322	244	7.92369	7.91146	7.35484	7.67689	8.00896	8.34179	7.99102	7.27636	7.63754	7.66313	7.74049	7.95418	8.43818	8.64752	8.5647	8.76432	8.40237	8.27929
ENSG00000137941	TTLL7	770.581	0.343664	0.114036	-2.91956	0.00350531	0.00643396	427	502	731	748	479	404	667	731	1246	408	1043	479	620	247	615	611	404	516	654	685	717	528	595	755	9.27881	9.21081	9.46869	9.51777	9.33119	8.64088	9.41453	9.50601	9.65447	8.47092	9.70921	8.6023	9.71227	8.81957	9.47833	9.47238	9.08704	9.33472
ENSG00000142875	PRKACB	202.072	0.884153	0.129567	-6.76261	1.35532e-11	6.04683e-11	69	228	339	209	198	204	313	174	154	138	181	179	252	214	343	283	195	234	293	325	312	267	308	622	7.36733	8.29524	8.54511	8.04317	8.29809	7.91242	8.51026	7.87481	7.39073	7.41274	7.72519	7.59901	8.61126	8.6529	8.76558	8.547	8.25238	8.40186
ENSG00000203943	SAMD13	54.2035	-1.12872	0.284139	3.82528	0.000130621	0.000297348	97	41	94	88	49	41	66	124	156	133	192	102	13	31	21	30	28	58	0	37	26	45	23	32	7.66107	6.84037	7.30519	7.26561	7.0526	6.68764	7.07597	7.56141	7.40138	7.38228	7.78044	7.14198	6.35279	6.9069	6.4854	6.6662	6.68533	7.12194
ENSG00000174021	GNG5	1616.12	0.487621	0.0821239	-6.00069	1.96475e-09	7.45158e-09	379	1464	1853	1915	1365	2303	1679	1413	1059	1409	1325	2899	974	916	1697	1904	1522	1689	1859	2077	1631	1935	1559	1727	9.1316	10.6085	10.6982	10.7646	10.7089	10.8712	10.6303	10.3705	9.44695	9.99235	10.022	10.907	10.308	10.4946	10.8247	10.9855	10.8204	10.9027
ENSG00000117155	SSX2IP	355.83	0.248716	0.0966815	-2.50933	0.0120961	0.0202732	177	373	389	583	382	522	414	396	348	224	280	267	308	218	408	431	412	297	440	406	198	220	364	354	8.25613	8.8516	8.7022	9.20522	9.05232	8.94102	8.83188	8.75705	8.15258	7.8474	8.15556	7.97679	8.84414	8.67418	8.97113	9.03949	9.11096	8.66999
ENSG00000162643	WDR63	1489.27	-2.04702	0.159503	12.3726	3.67656e-35	5.21032e-34	1407	1355	2526	2313	1901	1464	1520	2062	2961	872	2131	1526	369	185	258	270	254	242	424	361	253	419	402	251	10.8503	10.5035	11.1243	11.0242	11.1649	10.2563	10.4952	10.8849	10.8089	9.37387	10.6603	10.04	9.06058	8.48809	8.44165	8.49423	8.54219	8.4389
ENSG00000097096	SYDE2	45.1586	0.748166	0.285583	-2.2957	0.0216933	0.0345583	27	38	31	55	16	27	66	50	81	8	44	17	85	68	67	36	73	36	6	44	38	13	26	110	6.7212	6.79416	6.58737	6.9291	6.42277	6.47604	7.07597	6.87666	6.91843	6.00686	6.68441	6.21102	7.51601	7.49596	7.18306	6.76946	7.33173	6.80503
ENSG00000162642	C1orf52	268.223	0.370063	0.130744	-2.80447	0.00503996	0.00902165	202	224	293	264	189	364	242	236	562	610	368	492	231	301	207	295	362	238	361	269	352	293	261	311	8.39906	8.27625	8.38315	8.28717	8.24832	8.52265	8.22969	8.18278	8.67921	8.9355	8.44957	8.63285	8.51291	9.05594	8.20368	8.59401	8.9544	8.4205
ENSG00000142867	BCL10	209.592	1.07999	0.138161	-7.53508	4.8804e-14	2.58195e-13	227	244	188	137	141	199	166	144	107	27	83	70	139	201	187	298	263	245	196	253	368	314	396	268	8.52866	8.36869	7.9217	7.63796	7.94719	7.88816	7.84803	7.69589	7.10933	6.40467	7.08511	6.88419	7.97416	8.5814	8.09786	8.60552	8.58154	8.45254
ENSG00000153904	DDAH1	675.394	-1.62119	0.135838	11.6304	2.88749e-31	3.49582e-30	955	386	1099	942	711	895	801	1289	2732	2603	2388	1837	227	211	240	370	357	301	286	439	166	205	136	320	10.3238	8.89221	9.99637	9.81482	9.83636	9.61059	9.64776	10.2473	10.6987	10.8191	10.816	10.287	8.49337	8.63672	8.36225	8.85679	8.93775	8.68541
ENSG00000117174	ZNHIT6	260.134	-0.430341	0.139891	3.17465	0.00150018	0.00293244	303	342	322	277	336	536	448	287	426	148	355	322	231	181	239	214	185	262	281	186	136	99	204	195	8.86203	8.74979	8.48742	8.33903	8.89816	8.97275	8.92552	8.39268	8.36831	7.47152	8.40988	8.16824	8.51291	8.46376	8.3577	8.24082	8.19664	8.52741
ENSG00000122417	ODF2L	2456.09	-1.75757	0.0988962	17.5491	6.04722e-69	2.43717e-67	1782	3247	3374	3596	2434	3190	3607	3272	6008	3672	5627	4242	580	599	705	875	752	714	753	934	607	539	760	721	11.1763	11.7113	11.5272	11.6384	11.509	11.3218	11.6891	11.5254	11.7925	11.2944	12.0104	11.4346	9.62633	9.92782	9.65285	9.93622	9.87376	9.74873
ENSG00000137975	CLCA2	915.388	2.7356	0.138436	-19.3491	2.07329e-83	1.30317e-81	216	606	422	530	347	640	487	357	316	361	264	355	1059	1613	2108	1990	2789	2051	2635	3474	3069	2581	2900	3555	8.47311	9.44621	8.79704	9.08832	8.93658	9.18857	9.02582	8.63727	8.05324	8.33651	8.09464	8.27143	10.4206	11.2718	11.1236	11.0465	11.6612	11.1709
ENSG00000097033	SH3GLB1	1425.16	0.291261	0.0648247	-4.46832	7.88351e-06	2.08083e-05	1101	1445	1562	1483	944	1757	1678	1610	1584	1233	1356	1772	1111	937	1606	1387	1307	1486	1421	1381	1418	1332	1302	1907	10.5158	10.5907	10.4661	10.4171	10.2107	10.502	10.6295	10.5469	9.967	9.81745	10.0526	10.2388	10.4853	10.5253	10.7492	10.552	10.6124	10.7272
ENSG00000183291	2015-09-01	356.157	0.459056	0.132154	-3.43687	0.000588486	0.00122221	66	491	395	704	442	631	369	266	63	89	105	469	135	97	538	724	258	347	249	415	409	644	515	510	7.33137	9.18348	8.71993	9.44087	9.23115	9.17113	8.69757	8.31007	6.76332	7.07503	7.26047	8.57834	7.94515	7.81804	9.31	9.68949	8.55981	8.85148
ENSG00000143013	LMO4	4092.92	0.709168	0.118574	-5.92434	3.13546e-09	1.17071e-08	2755	3977	4890	4856	3580	4473	3899	3909	3978	2619	3032	3027	4560	3091	4570	4478	4164	4679	4298	4138	7361	8073	4689	6945	11.7849	11.9967	12.0488	12.0611	12.0512	11.7948	11.7984	11.7748	11.2162	10.8275	11.1451	10.9665	12.4524	12.1846	12.2081	12.1819	12.226	12.3286
ENSG00000065243	PKN2	1023.45	0.469595	0.0967244	-4.79355	1.63857e-06	4.66608e-06	762	902	1048	1015	730	1057	1047	935	1463	396	977	735	796	669	1083	811	880	927	1076	716	1534	1637	1074	1007	10.0231	9.95979	9.93384	9.91239	9.87081	9.82578	9.99677	9.82301	9.86277	8.43782	9.62498	9.108	10.0391	10.0736	10.2163	9.83677	10.0808	10.0912
ENSG00000137944	KYAT3	392.13	0.63173	0.120007	-5.08514	3.67352e-07	1.11997e-06	210	231	310	338	336	297	387	336	493	562	473	331	155	408	386	218	462	351	409	614	399	627	638	657	8.44186	8.30931	8.44522	8.55944	8.89816	8.29899	8.75284	8.56827	8.5301	8.83817	8.73459	8.19716	8.08436	9.43283	8.90484	8.26055	9.25199	8.86504
ENSG00000117226	GBP3	588.044	-0.704188	0.131543	5.29487	1.19101e-07	3.80915e-07	317	515	643	692	554	601	557	623	1249	529	889	824	237	192	267	334	250	330	163	194	319	458	367	515	8.91569	9.24245	9.30738	9.41916	9.51473	9.11142	9.1898	9.30463	9.65756	8.76714	9.50437	9.24869	8.54172	8.52968	8.47972	8.73674	8.52433	8.79236
ENSG00000117228	GBP1	514.444	-1.1497	0.151551	7.44013	1.00587e-13	5.23475e-13	450	615	727	759	405	874	727	739	1019	445	639	628	261	178	327	227	156	259	273	262	104	111	166	171	9.3443	9.46487	9.46174	9.53636	9.12355	9.58017	9.52368	9.51986	9.39836	8.56831	9.09295	8.91808	8.65138	8.44522	8.71004	8.30391	8.02084	8.51448
ENSG00000162645	GBP2	430.497	-1.57669	0.178049	8.60073	7.92083e-18	5.27954e-17	779	847	401	501	444	803	782	582	1819	1397	1129	828	398	94	252	315	120	205	156	194	113	120	215	77	10.0522	9.87725	8.73743	9.02004	9.23674	9.47226	9.61692	9.22008	10.1501	9.98108	9.81202	9.25469	9.15295	7.78817	8.41568	8.66901	7.76503	8.25863
ENSG00000162654	GBP4	250.637	-2.26772	0.200895	11.066	1.83431e-28	1.95708e-27	172	473	316	435	280	625	404	364	579	346	531	446	69	36	109	107	9	54	24	29	62	25	46	167	8.22568	9.1376	8.46648	8.85119	8.68455	9.15939	8.80312	8.65953	8.71364	8.29072	8.87035	8.52163	7.34179	7.00619	7.58086	7.56614	6.19271	7.07063
ENSG00000183347	GBP6	1053.72	2.29725	0.11308	-20.0587	1.6935e-89	1.26814e-87	254	505	400	497	324	647	602	343	420	205	394	359	1203	1149	1686	1455	1675	1338	1832	2064	1846	2158	1590	1913	8.65633	9.21817	8.73453	9.01036	8.85503	9.20199	9.28605	8.59165	8.35286	7.76307	8.52573	8.28343	10.5933	10.8034	10.8158	10.617	10.952	10.5842
ENSG00000197147	LRRC8B	963.778	-0.245957	0.107909	2.27398	0.0229675	0.0363922	1205	1010	1092	894	812	1481	964	1003	2388	1880	1557	1117	828	651	981	924	1004	1005	722	1037	371	424	633	674	10.6384	10.1093	9.98795	9.74685	10.0107	10.2718	9.88824	9.91482	10.5157	10.3767	10.2365	9.63306	10.0913	10.0375	10.0847	10.008	10.2564	10.1987
ENSG00000171492	LRRC8D	440.033	1.76708	0.119531	-14.6286	1.84662e-48	3.95085e-47	256	168	378	276	251	154	219	248	271	301	205	242	655	453	707	836	471	740	429	494	795	886	724	1308	8.66534	7.97848	8.66912	8.33511	8.55973	7.64717	8.12505	8.23511	7.89996	8.14345	7.8429	7.87994	9.78347	9.56576	9.65649	9.87644	9.27596	9.79518
ENSG00000122482	ZNF644	761.421	0.24159	0.0945322	-2.49266	0.0126792	0.0211657	674	575	858	795	470	1011	951	801	1138	456	727	583	744	597	879	626	607	721	713	713	509	761	443	957	9.8618	9.38001	9.67348	9.59558	9.30749	9.76788	9.87047	9.62286	9.53831	8.59601	9.25164	8.82993	9.95005	9.92343	9.9398	9.50317	9.59636	9.76138
ENSG00000069702	TGFBR3	102.546	-2.6744	0.293058	9.03353	1.66227e-19	1.21257e-18	5	74	172	242	144	204	122	187	237	243	194	281	1	13	21	22	13	21	18	21	0	16	52	0	6.04905	7.25072	7.83526	8.19471	7.96809	7.91242	7.56415	7.94545	7.77129	7.92671	7.79024	8.02814	5.754	6.43759	6.4854	6.50815	6.32533	6.51444
ENSG00000189195	BTBD8	34.9812	-0.868833	0.33742	3.12553	0.00177485	0.00343009	44	17	39	45	55	60	21	32	69	67	68	67	2	27	30	7	24	29	0	34	0	32	27	22	7.02841	6.38711	6.71061	6.80314	7.13543	6.91623	6.42592	6.61901	6.81764	6.88411	6.94812	6.8566	5.85053	6.8203	6.6652	6.08477	6.60286	6.68033
ENSG00000174842	GLMN	70.9048	0.790744	0.244411	-3.40805	0.000654295	0.0013485	0	56	27	81	27	124	95	55	32	19	29	43	29	31	53	61	113	85	94	60	36	56	70	50	5.52008	7.04546	6.51894	7.20192	6.6804	7.45752	7.3528	6.9381	6.41919	6.2655	6.47374	6.60383	6.74409	6.9069	7.01467	7.11521	7.70902	7.4201
ENSG00000067208	EVI5	1676.72	-0.319644	0.0859421	3.70691	0.000209801	0.000464772	2074	1567	2090	2027	1264	2192	1678	1946	3462	1366	2529	1789	1319	868	1200	1218	1041	1215	859	957	1189	1821	1386	1682	11.3873	10.7011	10.863	10.8425	10.6042	10.8034	10.6295	10.8054	11.0239	9.95154	10.8948	10.2515	10.7187	10.4219	10.3538	10.3763	10.3048	10.4535
ENSG00000154511	FAM69A	127.55	0.643842	0.19027	-3.23797	0.00120385	0.00238509	95	143	132	107	34	141	132	89	141	125	181	165	126	162	157	110	128	192	95	116	158	226	269	239	7.64218	7.82101	7.59067	7.42336	6.81375	7.56841	7.6343	7.28523	7.31922	7.33193	7.72519	7.52741	7.87749	8.34198	7.92189	7.59059	7.82626	8.18927
ENSG00000117500	TMED5	402.798	0.4166	0.109893	-3.75368	0.000174254	0.000390158	159	317	458	516	364	251	372	428	407	376	341	531	317	325	479	424	360	341	218	418	351	436	364	686	8.14319	8.66197	8.89371	9.05576	8.99398	8.12141	8.70694	8.84826	8.31878	8.38083	8.36582	8.72071	8.87823	9.14956	9.16611	9.01968	8.94776	8.8309
ENSG00000122483	CCDC18	284.26	-0.713017	0.157296	4.45854	8.25205e-06	2.17243e-05	235	494	265	381	178	445	331	406	644	122	472	319	202	114	174	181	182	104	80	130	94	235	127	181	8.56772	9.19099	8.27444	8.69628	8.18494	8.75255	8.57324	8.78619	8.83803	7.3125	8.73213	8.15846	8.36461	7.97575	8.02439	8.06632	8.17947	7.59379
ENSG00000223745	CCDC18-AS1	237.545	0.336518	0.16189	-2.20913	0.0271657	0.0424893	35	246	143	135	89	162	193	144	427	469	555	446	90	100	148	157	170	118	248	238	208	144	149	226	6.87689	8.3776	7.66262	7.62472	7.51995	7.69337	7.99623	7.69589	8.37087	8.62805	8.92292	8.52163	7.56586	7.84726	7.86429	7.9237	8.10854	7.70823
ENSG00000137942	FNBP1L	606.234	-0.393762	0.110588	3.6043	0.000312998	0.000676342	1135	901	740	761	526	674	785	747	1409	260	750	410	465	347	553	414	698	437	497	514	323	289	355	346	10.557	9.95833	9.48421	9.53972	9.44893	9.25258	9.62183	9.53357	9.81369	7.9939	9.29036	8.42796	9.34592	9.23029	9.34439	8.99089	9.77661	9.12902
ENSG00000067334	DNTTIP2	2070.52	0.874305	0.0763715	-11.3995	4.20424e-30	4.82513e-29	1063	1152	1632	1486	903	1451	1051	1584	1782	742	1452	1146	1760	1232	2053	1777	1790	1814	1982	1848	1791	1661	1335	1646	10.4682	10.2848	10.5254	10.4199	10.1515	10.2444	10.0018	10.5248	10.1228	9.17315	10.1433	9.66604	11.1155	10.8991	11.087	10.8905	11.0436	11.0011
ENSG00000023909	GCLM	10067.3	2.98433	0.100299	-29.452	1.18804e-190	6.86291e-188	2807	2591	3467	3030	2649	3521	2798	3868	5050	3772	3670	2671	25709	14320	22719	23605	19107	23158	22913	22668	15108	14625	17381	20272	11.8112	11.3956	11.5653	11.3989	11.6274	11.4595	11.3341	11.76	11.5488	11.3318	11.4106	10.7946	14.9281	14.3742	14.4993	14.557	14.4024	14.6153
ENSG00000198691	ABCA4	222.755	1.2021	0.236575	-4.9131	8.96478e-07	2.62115e-06	147	70	211	117	99	118	157	121	199	251	180	134	218	173	220	288	197	263	429	306	227	329	253	202	8.06238	7.20811	8.03695	7.49899	7.61369	7.41593	7.79474	7.53997	7.61086	7.95875	7.72005	7.35279	8.44838	8.41378	8.26834	8.56678	8.26327	8.53169
ENSG00000137962	ARHGAP29	594.207	0.764846	0.121629	-6.07741	1.22139e-09	4.70818e-09	367	458	454	429	357	438	383	464	961	191	643	386	614	585	620	527	386	566	629	318	781	707	667	844	9.09229	9.0982	8.88329	8.83479	8.97063	8.7341	8.74075	8.9443	9.32484	7.6973	9.10056	8.36182	9.6997	9.8968	9.4886	9.28654	9.0317	9.4511
ENSG00000117525	F3	709.008	1.15523	0.161142	-6.91272	4.75436e-12	2.21487e-11	293	298	602	767	504	584	387	567	1087	950	744	1359	550	726	1047	1022	845	738	1105	1301	1680	1510	2195	1780	8.82241	8.59135	9.22551	9.54974	9.39502	9.07644	8.75284	9.18785	9.48	9.48203	9.28036	9.8875	9.5583	10.1823	10.1712	10.1415	10.0271	9.79166
ENSG00000152078	TMEM56	93.1595	2.63894	0.261114	-9.53451	1.5059e-21	1.22112e-20	12	9	27	27	22	61	14	40	34	20	20	25	179	152	158	148	217	132	357	216	121	12	73	37	6.33334	6.15533	6.51894	6.52648	6.57244	6.92698	6.26365	6.74181	6.44596	6.28443	6.3164	6.35433	8.23457	8.27332	7.92814	7.86607	8.36763	7.81348
ENSG00000228502	EEF1A1P11	125.594	0.844873	0.247401	-2.69903	0.00695415	0.0121856	232	99	119	85	70	66	38	47	75	21	25	35	125	138	47	35	86	50	46	42	373	473	296	378	8.5532	7.4879	7.5001	7.23873	7.32009	6.9792	6.72352	6.83802	6.86923	6.30286	6.40768	6.50193	7.86975	8.17106	6.93404	6.75299	7.46705	7.01691
ENSG00000137970	RPL7P9	3609.14	-0.44707	0.090914	4.93804	7.89114e-07	2.32348e-06	3694	3379	4930	4510	3377	4394	3657	6733	11111	14236	8459	7346	2677	2847	3081	3464	3089	3286	3632	3445	2374	2838	3117	4294	12.1985	11.7673	12.0603	11.9568	11.9688	11.7698	11.7084	12.5435	12.6624	13.2101	12.5879	12.2068	11.7003	12.0684	11.6526	11.8197	11.8047	11.8295
ENSG00000188641	DPYD	134.669	-0.472104	0.189578	2.46401	0.0137392	0.022791	192	171	188	251	179	230	193	208	144	100	144	128	133	74	112	108	58	94	69	149	93	84	124	71	8.34364	7.99619	7.9217	8.23329	8.19082	8.03199	7.99623	8.05227	7.3361	7.15961	7.52003	7.31596	7.9304	7.56949	7.60499	7.57434	7.15433	7.50534
ENSG00000162627	SNX7	252.121	-0.532795	0.176626	2.94578	0.00322145	0.00595542	59	349	272	437	363	486	377	213	216	272	207	309	86	59	196	117	178	159	126	251	132	253	222	241	7.2431	8.77343	8.30243	8.85661	8.99067	8.85602	8.72241	8.07651	7.68507	8.0394	7.85225	8.12535	7.52614	7.37697	8.14649	7.64588	8.15623	7.99558
ENSG00000099260	PALMD	618.932	-0.626581	0.150295	4.21715	2.4741e-05	6.16671e-05	633	821	918	1085	830	792	793	1122	733	126	596	310	328	117	374	364	343	285	222	426	388	505	361	466	9.78	9.83651	9.76091	10.0001	10.0396	9.45479	9.63486	10.0626	8.99234	7.33834	9.00845	8.1287	8.91881	8.00175	8.86734	8.83747	8.89006	8.62272
ENSG00000162688	AGL	387.769	0.236578	0.104816	-2.15507	0.0311562	0.0482271	195	356	347	336	251	492	459	203	614	887	561	747	199	390	290	281	584	285	477	558	477	440	450	515	8.3605	8.79668	8.57146	8.55274	8.55973	8.87055	8.95453	8.02759	8.78197	9.39532	8.93576	9.1278	8.34833	9.37599	8.57253	8.53901	9.54697	8.62272
ENSG00000228084	RP5-884G6.2	110.585	-1.26948	0.203361	5.71262	1.11251e-08	3.94385e-08	203	39	214	144	143	237	167	156	279	265	199	238	63	78	65	33	40	70	107	61	22	16	34	57	8.40448	6.80979	8.05129	7.68327	7.96116	8.06245	7.85382	7.77039	7.92852	8.01305	7.81444	7.86377	7.26958	7.61627	7.16045	6.71919	6.89801	7.26361
ENSG00000117620	SLC35A3	1634.88	0.830009	0.106879	-7.71874	1.17481e-14	6.45455e-14	1370	1095	1845	1476	1073	1506	1262	1407	2136	809	1473	965	1903	1220	1811	1788	1521	1527	1875	2116	2200	2486	2048	1918	10.8137	10.2169	10.6923	10.4108	10.3824	10.2942	10.2449	10.3648	10.3651	9.28012	10.1625	9.44656	11.2238	10.8857	10.914	10.899	10.8195	10.7644
ENSG00000156875	MFSD14A	123.748	1.17069	0.180808	-6.32	2.6156e-10	1.06049e-09	83	90	134	139	113	215	153	60	20	17	14	60	80	76	233	184	137	112	114	142	185	308	299	240	7.52266	7.40765	7.60405	7.65107	7.73446	7.96431	7.77035	6.99626	6.2351	6.22598	6.18882	6.78925	7.46412	7.59309	8.3301	8.08314	7.89193	7.66041
ENSG00000137992	DBT	922.252	0.422373	0.0933528	-4.43157	9.35474e-06	2.44959e-05	898	944	1000	981	689	1075	842	925	1713	1070	1258	818	945	934	1168	1221	902	972	804	937	850	820	923	1778	10.2413	10.0198	9.87239	9.86777	9.79541	9.84781	9.71215	9.809	10.0704	9.63393	9.95364	9.23963	10.2675	10.521	10.3175	10.3796	10.1135	10.1542
ENSG00000137996	RTCA	492.67	0.513501	0.0921111	-5.53419	3.12671e-08	1.06187e-07	267	382	536	396	387	717	491	408	605	581	606	558	496	349	524	491	475	447	493	452	536	682	926	602	8.71389	8.87984	9.08296	8.74104	9.06812	9.32962	9.03572	8.79195	8.76472	8.8775	9.02856	8.77847	9.42707	9.23741	9.27715	9.19884	9.28648	9.15676
ENSG00000117543	DPH5	380.064	-0.249176	0.108307	2.22139	0.0263248	0.0412752	121	388	640	748	556	590	507	673	426	483	375	721	271	210	391	491	410	377	436	402	136	198	215	213	7.86876	8.89835	9.30154	9.51777	9.51932	9.08889	9.07463	9.4014	8.36831	8.66175	8.47049	9.08455	8.69466	8.63128	8.92018	9.19884	9.10502	8.95015
ENSG00000185946	RNPC3	567.676	0.467209	0.133531	-3.48817	0.000486333	0.00102248	117	637	322	356	157	366	469	444	1316	725	1107	670	305	350	411	347	317	325	461	483	672	417	494	661	7.83633	9.50948	8.48742	8.61835	8.05513	8.5288	8.98041	8.89175	9.72502	9.14468	9.78642	8.99569	8.83259	9.24095	8.97993	8.78128	8.797	8.77449
ENSG00000134215	VAV3	480.89	-0.437554	0.144087	2.86439	0.00417812	0.00758259	289	592	765	881	659	827	625	776	613	505	494	652	406	219	477	558	219	379	207	326	377	216	315	363	8.80625	9.41669	9.52645	9.72787	9.73761	9.50966	9.33285	9.58221	8.78007	8.71314	8.78527	8.96295	9.17741	8.67945	9.16096	9.35797	8.37764	8.95649
ENSG00000085491	SLC25A24	308.76	-0.898398	0.129707	6.88638	5.72309e-12	2.6388e-11	114	492	527	822	546	650	507	450	278	136	166	339	85	151	255	298	177	157	95	263	174	207	171	203	7.81148	9.18599	9.06237	9.63845	9.49624	9.2077	9.07463	8.90772	7.92498	7.40065	7.64589	8.22236	7.51601	8.26626	8.42873	8.60552	8.15036	7.98291
ENSG00000162639	HENMT1	127.908	-1.2354	0.20747	5.53995	3.02563e-08	1.03043e-07	194	160	187	193	150	247	291	198	138	113	121	176	40	74	49	52	120	94	134	87	28	0	44	6	8.35491	7.93007	7.91646	7.96314	8.00896	8.10482	8.42922	8.00245	7.30211	7.25229	7.3736	7.584	6.94276	7.56949	6.96158	7.00288	7.76503	7.50534
ENSG00000116266	STXBP3	125.404	0.77033	0.150853	-4.98933	6.05888e-07	1.80457e-06	54	87	151	132	89	103	143	126	161	41	82	60	144	147	148	94	110	112	101	130	188	193	136	194	7.17582	7.37971	7.71255	7.6046	7.51995	7.30544	7.70732	7.57551	7.4276	6.60178	7.07648	6.78925	8.00957	8.23766	7.86429	7.45445	7.68426	7.66041
ENSG00000121957	GPSM2	311.084	-0.628712	0.138139	4.62772	3.69706e-06	1.01262e-05	311	266	540	535	424	494	384	556	391	247	230	278	148	74	220	256	145	212	211	102	230	309	236	250	8.89294	8.46373	9.09202	9.09976	9.17982	8.87536	8.74378	9.16374	8.27566	7.94282	7.95535	8.0173	8.03725	7.56949	8.26834	8.43508	7.94772	8.29459
ENSG00000121940	CLCC1	168.667	0.566035	0.160498	-3.13001	0.00174801	0.00338308	108	181	150	172	192	213	111	144	198	140	118	163	205	82	182	237	214	171	243	205	214	87	208	286	7.76033	8.05362	7.70641	7.85032	8.26511	7.95502	7.48227	7.69589	7.60635	7.42472	7.35317	7.51684	8.38071	7.66141	8.07007	8.35056	8.35247	8.06924
ENSG00000085433	WDR47	271.147	-0.81634	0.136262	5.98137	2.2127e-09	8.34906e-09	351	228	418	313	242	403	460	239	497	515	462	417	147	147	110	105	105	119	132	187	245	195	274	373	9.03813	8.29524	8.78588	8.47328	8.51862	8.63804	8.95714	8.19605	8.53919	8.73589	8.70731	8.44667	8.03038	8.23766	7.58895	7.54958	7.64193	7.71604
ENSG00000197780	TAF13	1034.78	1.12446	0.114269	-9.49395	2.22437e-21	1.78582e-20	821	584	1008	628	642	934	767	504	1362	514	843	700	1532	889	1230	956	1270	1237	1427	1304	2274	1945	1963	1542	10.1219	9.39954	9.88281	9.29746	9.70379	9.66542	9.59208	9.0439	9.76956	8.73363	9.43703	9.04863	10.924	10.4542	10.3871	10.0529	10.5733	10.4778
ENSG00000273382	RP5-1065J22.8	119.277	-0.857488	0.19665	4.51221	6.41566e-06	1.70976e-05	93	156	103	94	115	107	182	118	358	208	248	192	55	127	43	25	128	56	110	127	52	28	34	1	7.62301	7.9052	7.37893	7.31765	7.75084	7.33589	7.93781	7.51817	8.18221	7.77675	8.03087	7.66212	7.16601	8.085	6.87677	6.5707	7.82626	7.09657
ENSG00000215717	TMEM167B	429.061	0.509327	0.119848	-4.30475	1.67175e-05	4.25514e-05	238	545	520	652	443	697	650	403	230	350	264	468	251	393	526	538	626	488	529	641	486	561	477	430	8.58208	9.31288	9.04614	9.34432	9.23395	9.2943	9.38203	8.77751	7.74317	8.30308	8.09464	8.57592	8.60673	9.38562	9.28189	9.3123	9.63591	9.26516
ENSG00000179902	C1orf194	4646.87	-3.51359	0.175983	19.3536	1.90073e-83	1.20093e-81	6265	3804	8344	7163	5412	5914	5548	9302	19081	30862	16640	16527	671	355	352	504	552	521	692	647	339	495	474	805	12.9492	11.934	12.8068	12.6119	12.6369	12.1887	12.2963	13.0037	13.4341	14.3189	13.5534	13.361	9.81488	9.25855	8.79588	9.23114	9.47529	9.3468
ENSG00000116299	KIAA1324	1190.4	1.72964	0.13669	-12.5925	2.32107e-36	3.4171e-35	493	277	1440	1236	1048	521	606	1219	1019	1183	797	544	2343	1670	2531	2081	2288	2903	2697	2671	1353	1515	1332	1081	9.45923	8.50892	10.3564	10.1729	10.3507	8.93873	9.2943	10.1727	9.39836	9.76361	9.36637	8.74882	11.5136	11.3201	11.3777	11.1083	11.3843	11.6555
ENSG00000031698	SARS	2167.38	1.17281	0.0788673	-14.8192	1.10035e-49	2.45374e-48	2169	1386	1767	1480	1343	1671	1518	2398	3604	2601	2530	2325	5137	2811	3772	3659	2968	3390	3938	3097	2242	2187	1802	2365	11.4498	10.5341	10.6334	10.4144	10.6868	10.4341	10.4934	11.0931	11.0794	10.818	10.8953	10.6052	12.6216	12.0504	11.9371	11.8968	11.7485	11.8734
ENSG00000143126	CELSR2	892.955	0.890566	0.109398	-7.97327	1.54534e-15	9.03448e-15	759	727	774	717	521	861	1024	631	1477	984	988	752	1186	598	1124	1123	778	888	1178	988	1764	2535	1947	1290	10.0178	9.67875	9.54136	9.46403	9.43686	9.56101	9.96751	9.32056	9.87522	9.52673	9.63936	9.13597	10.5739	9.92563	10.266	10.2673	9.91829	10.0343
ENSG00000134243	SORT1	899.519	1.02732	0.078608	-12.9563	2.16395e-38	3.3785e-37	426	584	905	934	779	906	678	696	1365	1342	1121	1389	820	1246	1345	1563	1310	1360	1315	1741	1432	1724	1847	1896	9.27589	9.39954	9.74241	9.80371	9.95602	9.62627	9.43518	9.4438	9.77242	9.92825	9.80277	9.91611	10.0784	10.9147	10.5078	10.7147	10.6155	10.6064
ENSG00000174151	CYB561D1	259.667	0.50925	0.124381	-4.10671	4.01341e-05	9.77056e-05	194	201	322	219	274	250	310	377	558	504	374	442	301	325	298	280	357	273	361	436	278	347	327	324	8.35491	8.16168	8.48742	8.09089	8.65962	8.11728	8.49948	8.69997	8.67098	8.71084	8.46752	8.51152	8.81705	9.14956	8.60343	8.535	8.93775	8.5738
ENSG00000181754	AMIGO1	63.2273	0.640395	0.223411	-2.70061	0.0069212	0.0121314	51	35	35	24	94	44	68	34	110	164	108	147	63	63	45	55	102	47	156	157	106	52	86	124	7.13354	6.74576	6.651	6.47098	7.56767	6.72734	7.0973	6.65122	7.12943	7.56023	7.2825	7.429	7.26958	7.43125	6.90579	7.04157	7.61585	6.97486
ENSG00000065135	GNAI3	1117.52	0.601769	0.0701074	-8.52589	1.51633e-17	9.97538e-17	872	836	1210	1016	737	1342	1179	1119	1573	1644	1186	1364	1025	940	1336	1510	1093	1341	1361	1501	1370	1496	1354	1366	10.2021	9.86015	10.1237	9.91368	9.8833	10.1402	10.1541	10.059	9.95783	10.1969	9.87632	9.89231	10.3766	10.5297	10.4987	10.6676	10.3704	10.5873
ENSG00000116337	AMPD2	234.506	0.613795	0.134787	-4.47195	7.75098e-06	2.04897e-05	202	151	206	257	135	222	276	209	413	707	382	451	293	223	263	345	373	363	440	398	176	294	215	342	8.39906	7.87344	8.01272	8.25842	7.90437	7.99631	8.37113	8.05715	8.33462	9.1139	8.4911	8.53415	8.78544	8.70034	8.46293	8.77452	8.99035	8.90496
ENSG00000168765	GSTM4	563.035	3.50278	0.178278	-19.3973	8.12786e-84	5.16225e-82	222	143	144	123	90	215	127	218	240	372	142	252	1744	1473	1567	1485	1734	1672	2151	1711	793	1244	609	905	8.50369	7.82101	7.66896	7.54228	7.52964	7.96431	7.5997	8.10032	7.78316	8.36915	7.50795	7.91952	11.1028	11.1457	10.7156	10.6448	10.9998	10.8888
ENSG00000134202	GSTM3	4261.77	6.70265	0.17957	-36.1492	3.83345e-286	5.81295e-283	225	139	136	112	100	222	165	146	220	292	118	209	12661	14524	11773	11618	18044	12310	22821	20186	13635	16788	15439	21886	8.51872	7.794	7.6173	7.46174	7.6227	7.99631	7.84221	7.7086	7.70194	8.112	7.35317	7.74028	13.9105	14.3945	13.5562	13.5399	14.3202	13.7082
ENSG00000168710	AHCYL1	9553.26	0.63016	0.0696836	-9.0055	2.14692e-19	1.55303e-18	6886	6124	9518	8664	7890	9696	8103	9220	12067	13559	9415	11444	13104	7736	12685	12345	10500	12934	12660	12574	6327	6329	8840	8909	13.084	12.6082	12.9945	12.8827	13.1742	12.891	12.8346	12.991	12.7799	13.1405	12.7402	12.8363	13.9599	13.4911	13.6631	13.6268	13.5437	13.7791
ENSG00000143093	STRIP1	428.86	0.377371	0.104757	-3.57746	0.000346948	0.000745584	199	352	475	356	263	495	450	480	773	724	655	687	291	303	489	474	318	432	385	511	459	555	482	689	8.38267	8.78344	8.93716	8.61835	8.61274	8.87775	8.93084	8.98498	9.05658	9.14299	9.12315	9.02593	8.77742	9.06398	9.19154	9.15547	8.80069	9.11494
ENSG00000116396	KCNC4	64.8987	-1.26255	0.27695	4.98303	6.25971e-07	1.86073e-06	53	96	151	93	93	127	56	104	212	126	104	92	14	16	38	17	41	52	34	28	39	31	25	50	7.1619	7.46171	7.71255	7.30913	7.55827	7.4778	6.96285	7.41114	7.66799	7.33834	7.25303	7.06757	6.38333	6.5342	6.80053	6.39237	6.91391	7.04409
ENSG00000134248	LAMTOR5	1415.92	0.321563	0.0654902	-4.88977	1.00951e-06	2.93961e-06	1025	1056	1313	1361	1154	1253	1200	1335	2585	3090	2109	2121	1181	1358	1315	1480	1272	1319	1474	1530	1231	1872	1637	2304	10.419	10.1685	10.2326	10.3017	10.4807	10.0492	10.1776	10.2942	10.6234	11.0552	10.6462	10.4806	10.5682	11.0333	10.4773	10.6402	10.5755	10.5648
ENSG00000134255	CEPT1	723.801	0.920926	0.120347	-7.5559	4.1597e-14	2.20934e-13	397	683	545	707	396	459	558	753	1242	246	846	584	692	518	720	626	582	718	620	530	1571	1507	1396	1017	9.1886	9.59849	9.10326	9.44625	9.0961	8.78874	9.19201	9.54377	9.65033	7.93881	9.44152	8.83195	9.85508	9.73831	9.67997	9.50317	9.54259	9.75597
ENSG00000162777	DENND2D	296.64	0.342798	0.106466	-3.25474	0.00113494	0.00225742	136	293	325	400	200	323	397	359	408	401	381	532	277	260	421	436	300	308	341	318	271	224	275	322	7.98383	8.57216	8.49778	8.75274	8.30892	8.3901	8.78264	8.64366	8.32143	8.4517	8.48817	8.72289	8.72	8.88018	9.00889	9.05347	8.73265	8.71197
ENSG00000173947	PIFO	4578.49	-3.32755	0.174013	18.6313	1.79253e-77	9.5794e-76	7104	4306	9183	7538	6437	7102	5690	9452	15111	14926	11939	10717	724	579	405	644	770	557	782	1005	307	358	505	474	13.1285	12.109	12.9434	12.6845	12.8838	12.4481	12.3321	13.0265	13.1006	13.2778	13.0787	12.7429	9.91426	9.8833	8.96227	9.53926	9.90473	9.43084
ENSG00000116455	WDR77	158.98	0.318553	0.129229	-2.60992	0.00905646	0.0155307	30	184	176	173	126	205	178	117	244	361	187	354	95	105	217	161	156	183	170	272	125	157	141	128	6.7824	8.07039	7.8574	7.85592	7.83747	7.91722	7.91592	7.51082	7.79882	8.33651	7.75562	8.26842	7.61385	7.89457	8.25368	7.94854	8.02084	8.13911
ENSG00000116459	ATP5F1	1327.15	0.510335	0.102267	-5.01676	5.25506e-07	1.57768e-06	316	1533	1579	1869	1291	1923	1472	1725	1007	1565	1203	2135	1118	1009	1752	2047	1660	1709	1817	1873	1020	982	1009	1705	8.91192	10.6712	10.4807	10.7314	10.6329	10.6246	10.4518	10.6407	9.38346	10.1314	9.89496	10.4895	10.4938	10.6259	10.8685	11.0855	10.9397	10.9189
ENSG00000116473	RAP1A	370.692	0.576487	0.111193	-5.02517	5.02976e-07	1.51404e-06	153	357	441	407	273	433	420	299	279	338	294	489	162	248	445	487	485	312	330	432	667	991	550	898	8.10338	8.79997	8.84888	8.77299	8.65542	8.72077	8.84887	8.43777	7.92852	8.26566	8.20673	8.62586	8.1299	8.82432	9.07606	9.18875	9.31246	8.72694
ENSG00000143079	CTTNBP2NL	794.552	0.401155	0.115617	-3.43112	0.000601093	0.00124662	501	931	631	769	429	1142	882	970	1209	457	941	830	984	573	973	859	814	672	744	718	677	699	643	536	9.47963	10.0015	9.2839	9.55306	9.19426	9.92697	9.7723	9.871	9.61572	8.5985	9.57686	9.25769	10.3217	9.86967	10.0739	9.912	9.97775	9.67035
ENSG00000134245	WNT2B	251.103	0.999137	0.297218	-2.9938	0.00275531	0.00514542	33	158	136	143	46	313	256	94	189	159	136	137	158	227	196	165	234	181	111	156	263	459	314	481	6.84012	7.91769	7.6173	7.67689	7.00881	8.35577	8.28969	7.32865	7.56512	7.53317	7.47101	7.37079	8.10406	8.72093	8.14649	7.97293	8.45055	8.12771
ENSG00000116489	CAPZA1	2429.61	0.6699	0.0572971	-11.6199	3.26473e-31	3.94467e-30	1914	2129	2207	2185	1985	2819	2402	1774	2863	2887	2241	2730	2012	2137	3345	3227	2875	2799	2996	3398	3557	3680	3647	4079	11.2756	11.1227	10.9379	10.9457	11.2248	11.1501	11.1222	10.6789	10.7628	10.9614	10.729	10.8245	11.3012	11.6646	11.768	11.7202	11.7038	11.6043
ENSG00000155366	RHOC	2000.13	0.776557	0.0984125	-7.82004	5.28073e-15	2.98095e-14	1378	1481	1935	1615	1464	1920	1807	2133	3799	2751	2535	2601	2794	2277	2384	2458	2693	2441	2404	2743	2629	3069	2194	2781	10.8217	10.6242	10.7574	10.5325	10.8047	10.6224	10.7305	10.9315	11.1524	10.895	10.898	10.7582	11.7604	11.7537	11.2944	11.3395	11.6121	11.413
ENSG00000155380	SLC16A1	644.536	1.86705	0.149111	-12.1746	4.24369e-34	5.79733e-33	311	282	226	375	306	310	322	378	812	859	729	794	1147	694	1113	1170	1069	1007	966	1038	1617	1704	1477	1518	8.89294	8.52899	8.10716	8.67797	8.78776	8.3453	8.5421	8.70303	9.11654	9.35502	9.25505	9.2028	10.5285	10.1223	10.2529	10.3223	10.3405	10.2013
ENSG00000116793	PHTF1	563.416	-1.29658	0.122914	10.2749	9.13926e-25	8.48266e-24	598	519	782	640	645	410	497	719	1025	760	827	837	174	153	151	155	242	147	238	219	241	269	226	219	9.70629	9.25204	9.55448	9.32108	9.70982	8.65779	9.05043	9.48498	9.40575	9.20268	9.41285	9.26812	8.20461	8.28034	7.88377	7.91111	8.48793	7.91768
ENSG00000118655	DCLRE1B	36.2359	-0.864905	0.327564	2.75562	0.00585813	0.010379	29	36	39	27	31	85	92	45	54	52	34	61	8	16	15	22	40	22	2	49	16	30	24	9	6.76241	6.76215	6.71061	6.52648	6.75876	7.15804	7.32694	6.81144	6.67589	6.73114	6.5496	6.79914	6.17673	6.5342	6.34014	6.50815	6.89801	6.53692
ENSG00000163349	HIPK1	1596.38	-1.18079	0.0889569	13.2114	7.53979e-40	1.24273e-38	1673	1484	2512	2736	2060	2665	2353	2006	1552	1149	1473	1993	425	412	733	734	692	645	881	770	572	1002	690	1009	11.0889	10.6269	11.1166	11.2568	11.2764	11.0724	11.0937	10.8471	9.94016	9.72581	10.1625	10.3965	9.23388	9.44516	9.70308	9.70721	9.7654	9.61761
ENSG00000197323	TRIM33	690.155	0.698198	0.110878	-6.15694	7.4166e-10	2.91262e-09	162	598	633	844	426	741	549	404	572	472	515	948	385	432	962	1212	695	776	709	765	611	787	699	606	8.16267	9.42941	9.28784	9.67245	9.18561	9.37088	9.17199	8.78041	8.69956	8.63534	8.83418	9.4241	9.11229	9.50526	10.0588	10.3697	9.77101	9.85712
ENSG00000116752	BCAS2	338.221	0.666036	0.117974	-5.56052	2.68965e-08	9.20659e-08	176	343	353	307	289	369	376	264	366	459	393	480	315	422	452	359	534	473	358	472	435	510	385	733	8.25009	8.75319	8.5909	8.45178	8.72114	8.53799	8.71933	8.30194	8.20545	8.60346	8.52288	8.60468	8.87072	9.47552	9.09507	8.82118	9.43333	9.22645
ENSG00000175984	DENND2C	328.173	0.914627	0.140895	-6.36294	1.97925e-10	8.09518e-10	158	323	324	470	254	471	267	187	311	110	161	266	246	203	436	428	384	297	272	518	649	508	612	564	8.13664	8.68355	8.49433	8.94323	8.57317	8.81904	8.33508	7.94545	8.03704	7.23153	7.61835	7.97305	8.58386	8.59264	9.05124	9.03103	9.02542	8.66999
ENSG00000009307	CSDE1	10326.1	1.05265	0.0505224	-20.7649	8.98759e-96	8.19763e-94	5691	8050	10272	10226	6974	10190	9795	9530	9857	7670	7880	8719	10954	9665	13756	13642	11749	11993	12576	15175	20030	20624	19431	20959	12.8122	12.9977	13.1033	13.1192	12.9981	12.9618	13.105	13.0382	12.4922	12.3297	12.4871	12.4496	13.7029	13.81	13.7792	13.7699	13.7047	13.6709
ENSG00000052723	SIKE1	225.11	1.04993	0.141884	-7.12348	1.05235e-12	5.12897e-12	75	162	182	210	123	201	179	172	262	186	190	196	177	259	311	231	264	251	199	259	327	489	365	541	7.43627	7.94234	7.88994	8.04802	7.8144	7.89792	7.92143	7.8636	7.86709	7.67298	7.77057	7.68093	8.22266	8.87561	8.65222	8.32276	8.58585	8.47942
ENSG00000134198	TSPAN2	168.213	-1.60144	0.198351	7.95186	1.8373e-15	1.07258e-14	167	270	242	280	177	281	221	273	153	103	196	148	49	77	31	82	55	26	16	98	67	86	36	65	8.19454	8.48033	8.17827	8.35072	8.17903	8.23979	8.13447	8.33816	7.38538	7.18165	7.79997	7.43467	7.08189	7.60473	6.68318	7.34172	7.11543	6.62158
ENSG00000233730	RP4-666F24.3	1335.9	-3.37352	0.182984	17.979	2.84413e-72	1.24108e-70	1885	2001	2256	2690	1665	2372	2218	2880	7442	7526	6250	5343	217	140	156	196	251	205	213	265	198	170	207	387	11.2543	11.0369	10.9682	11.2333	10.9816	10.9117	11.012	11.3473	12.0941	12.3029	12.1587	11.7578	8.44329	8.18614	7.91561	8.14841	8.52882	8.25863
ENSG00000173212	MAB21L3	48.4244	1.9908	0.37118	-5.04374	4.56518e-07	1.38071e-06	0	51	25	13	13	66	33	20	38	27	31	18	60	58	185	175	84	104	117	102	33	65	74	76	5.52008	6.98127	6.48259	6.22561	6.33616	6.9792	6.6456	6.39648	6.49702	6.40467	6.50489	6.23066	7.23178	7.36302	8.08681	8.03205	7.44716	7.59379
ENSG00000163399	ATP1A1	5597.71	0.479096	0.0554636	-8.56774	1.05539e-17	7.00377e-17	3347	4800	6201	6810	4337	6134	5855	4374	5930	7580	6012	8561	4866	4704	6692	7417	7285	6471	7708	9639	5398	5186	6580	7931	12.0591	12.2626	12.3849	12.5401	12.3225	12.2404	12.3727	11.933	11.7741	12.313	12.1039	12.4236	12.5446	12.7807	12.7495	12.8987	13.0212	12.7893
ENSG00000116815	CD58	356.974	0.713509	0.106048	-6.52647	6.73365e-11	2.84818e-10	207	242	253	317	182	397	343	361	349	449	332	408	257	283	379	386	303	383	504	465	462	417	461	810	8.42596	8.35972	8.22511	8.48743	8.20832	8.6209	8.6137	8.65003	8.15558	8.57845	8.33674	8.42256	8.63369	8.98144	8.88309	8.90703	8.74422	8.96909
ENSG00000143061	IGSF3	509.438	0.86707	0.108149	-7.83247	4.78367e-15	2.71172e-14	458	545	477	359	298	555	595	406	460	415	336	396	574	475	693	715	587	614	471	626	899	744	830	928	9.36639	9.31288	8.94219	8.62794	8.7568	9.0147	9.2715	8.78619	8.45276	8.48987	8.34974	8.38976	9.61298	9.62652	9.63077	9.67336	9.55351	9.55456
ENSG00000134247	PTGFRN	324.619	-0.412705	0.132359	3.12975	0.00174958	0.00338557	268	385	367	361	320	633	524	260	305	518	336	453	189	116	345	307	258	306	245	218	226	186	210	383	8.71823	8.88913	8.63524	8.63429	8.84036	9.17503	9.11484	8.28553	8.01735	8.74264	8.34974	8.53913	8.29262	7.99314	8.77237	8.63949	8.55981	8.70443
ENSG00000134258	VTCN1	1184.14	-0.384975	0.144182	2.56507	0.0103155	0.0174797	946	1551	1190	1208	877	1645	1527	1717	2811	3290	2278	2716	1054	811	1218	1471	1362	1336	1720	1267	391	395	396	452	10.3111	10.6871	10.1016	10.1424	10.1126	10.413	10.5014	10.6344	10.7377	11.1419	10.7514	10.8175	10.4142	10.3304	10.3739	10.6319	10.6685	10.5822
ENSG00000065183	WDR3	373.901	0.439573	0.106026	-4.0624	4.85705e-05	0.000116953	276	450	405	413	303	471	487	323	392	159	249	242	303	384	451	461	346	396	559	496	231	151	344	347	8.75241	9.07673	8.74898	8.79012	8.77623	8.81904	9.02582	8.5238	8.27839	7.53317	8.03495	7.87994	8.82484	9.35653	9.09237	9.12139	8.90042	9.00926
ENSG00000155761	SPAG17	2525.49	-3.02133	0.12469	23.8832	4.57405e-126	8.80759e-124	3326	3727	3092	2753	1856	4520	4977	2679	7641	5521	7545	5128	261	406	203	276	426	239	325	620	423	358	346	382	12.0502	11.9052	11.4053	11.2654	11.1317	11.8095	12.1426	11.2467	12.1314	11.8653	12.4255	11.7001	8.65138	9.42662	8.18316	8.51883	9.15188	8.42512
ENSG00000116874	WARS2	159.51	-0.810934	0.150185	5.27779	1.3075e-07	4.16415e-07	117	125	221	243	88	255	272	209	232	188	224	281	78	33	91	92	62	84	94	160	68	90	80	69	7.83633	7.69485	8.08416	8.19905	7.51019	8.1378	8.35522	8.05715	7.75127	7.68276	7.92921	8.02814	7.44275	6.9477	7.42567	7.43635	7.20427	7.41027
ENSG00000143067	ZNF697	70.9314	1.16616	0.22258	-4.98677	6.13982e-07	1.82741e-06	13	43	88	72	46	81	52	45	92	82	52	104	80	113	97	102	147	77	150	54	34	167	96	125	6.36565	6.87007	7.25344	7.11464	7.00881	7.12264	6.91416	6.81144	7.0032	7.01776	6.78005	7.15631	7.46412	7.96696	7.47954	7.52433	7.96131	7.33912
ENSG00000092621	PHGDH	1454.46	1.10773	0.135954	-8.27584	1.27555e-16	7.92492e-16	555	857	1318	1411	1045	1141	688	1815	1269	2250	1318	1303	2483	1665	2192	2658	2109	1975	2492	2313	984	1098	763	1124	9.6102	9.89261	10.2377	10.3501	10.3468	9.92582	9.45369	10.7101	9.67803	10.62	10.015	9.8325	11.5948	11.3159	11.1778	11.4486	11.2709	11.1186
ENSG00000134250	NOTCH2	340.975	0.428223	0.152404	-2.64332	0.00820985	0.0141993	127	523	284	534	350	631	402	240	231	218	171	528	331	183	647	642	336	475	336	396	328	426	254	325	7.91598	9.26157	8.34913	9.09748	8.94688	9.17113	8.7973	8.20044	7.74723	7.82135	7.67287	8.71414	8.92968	8.47598	9.54284	9.53529	8.8656	9.23167
ENSG00000265808	SEC22B	463.081	0.342578	0.0952326	-3.54502	0.000392587	0.000836844	547	421	551	448	394	407	496	432	841	833	736	728	532	355	449	535	532	507	426	640	660	599	638	697	9.59159	8.99608	9.11663	8.88608	9.08993	8.64936	9.04799	8.85926	9.15954	9.31656	9.26692	9.09632	9.51588	9.25855	9.08696	9.30532	9.42859	9.31273
ENSG00000226067	LINC00623	63.2101	-1.74881	0.263973	6.42122	1.35185e-10	5.60087e-10	33	77	176	85	52	93	135	127	148	281	131	212	23	8	24	36	7	10	34	47	12	19	29	81	6.84012	7.28172	7.8574	7.23873	7.09476	7.2258	7.65463	7.5825	7.35824	8.07255	7.43938	7.7536	6.61655	6.24439	6.54944	6.76946	6.11446	6.21323
ENSG00000265491	RNF115	918.552	-0.204402	0.0817269	2.43982	0.0146945	0.0242464	536	724	1127	1202	770	1094	1035	1200	1471	1061	1420	1089	643	573	770	815	517	750	901	939	377	437	409	528	9.5656	9.67342	10.0296	10.1357	9.94074	9.87071	9.98158	10.1518	9.8699	9.62308	10.1137	9.60048	9.75946	9.86967	9.76686	9.8432	9.39255	9.81266
ENSG00000186141	POLR3C	158.625	-0.923872	0.177939	5.16553	2.39755e-07	7.43664e-07	170	232	190	169	179	170	222	312	519	521	485	380	111	43	90	161	41	147	179	198	56	74	64	58	8.2133	8.31397	7.93212	7.8334	8.19082	7.73799	8.13916	8.48502	8.58816	8.74937	8.76377	8.34478	7.75649	7.13188	7.41646	7.94854	6.91391	7.91768
ENSG00000131788	PIAS3	852.9	-0.574802	0.104062	5.31756	1.05168e-07	3.38585e-07	852	792	1315	1062	927	1310	1027	1070	1821	2414	1326	1774	780	375	614	658	602	625	752	628	395	393	429	441	10.1712	9.78966	10.2347	9.97187	10.1864	10.1082	9.97136	9.99987	10.1516	10.7159	10.023	10.2403	10.0123	9.32683	9.47626	9.56671	9.58576	9.57725
ENSG00000198483	ANKRD35	539.779	-1.91528	0.176834	10.3441	4.45185e-25	4.17353e-24	487	477	761	949	546	543	623	1473	3093	2791	2390	1783	249	113	186	238	198	175	171	183	85	120	86	75	9.44373	9.14792	9.51977	9.82447	9.49624	8.98835	9.32884	10.4266	10.8687	10.9149	10.8171	10.247	8.59762	7.96696	8.09235	8.35514	8.26868	8.09293
ENSG00000131779	PEX11B	653.98	-0.279293	0.101909	2.73266	0.00628245	0.0110871	644	615	1191	723	742	1083	738	873	1613	1632	1103	1321	633	439	607	591	680	533	801	735	346	362	432	659	9.80241	9.46487	10.1027	9.47459	9.89215	9.8575	9.54282	9.73386	9.9909	10.1872	9.78171	9.85041	9.73913	9.52571	9.46173	9.43028	9.74271	9.37536
ENSG00000265241	RBM8A	4410.37	-0.349503	0.061226	5.68449	1.31203e-08	4.62547e-08	6658	4340	6009	5164	3924	5344	5254	6871	11040	4937	6559	5619	5188	2944	4132	3779	3557	3998	3925	3945	1564	2318	2048	1823	13.0359	12.1201	12.3403	12.1479	12.1808	12.0455	12.2192	12.5723	12.6533	11.7081	12.227	11.8286	12.6357	12.1157	12.0657	11.9423	12.0034	12.106
ENSG00000121851	POLR3GL	573.116	-0.409471	0.110417	3.62328	0.000290893	0.000630936	451	489	654	769	671	677	487	750	1336	1485	1060	1212	414	268	424	381	460	459	426	408	487	641	476	561	9.34708	9.17846	9.32857	9.55306	9.76101	9.25809	9.02582	9.53868	9.74456	10.0618	9.73012	9.73838	9.20146	8.91623	9.01746	8.89152	9.24661	9.18935
ENSG00000131791	PRKAB2	310.635	0.516053	0.128327	-3.92035	8.84199e-05	0.000206115	40	308	332	326	254	478	327	298	222	137	159	234	154	142	290	294	265	296	360	349	343	285	392	467	6.96364	8.62896	8.52165	8.51875	8.57317	8.83642	8.55949	8.43407	7.71029	7.40671	7.60716	7.84741	8.07773	8.20106	8.57253	8.59015	8.59014	8.66612
ENSG00000131781	FMO5	225.687	-0.959146	0.203498	4.91123	9.05087e-07	2.64442e-06	337	172	309	345	251	156	250	286	130	80	147	97	172	93	168	106	205	83	121	133	28	4	33	21	8.98899	8.00205	8.44164	8.58265	8.55973	7.65888	8.2643	8.38886	7.25526	7.00085	7.53794	7.10538	8.19243	7.77806	7.9891	7.55789	8.30596	7.40035
ENSG00000116128	BCL9	278.335	-0.790464	0.166575	4.49824	6.85175e-06	1.82118e-05	130	310	438	481	257	468	574	465	326	609	384	625	204	160	176	187	258	219	196	367	4	74	123	119	7.93898	8.63636	8.84082	8.97096	8.58649	8.81152	9.22693	8.94688	8.08507	8.93354	8.49693	8.91237	8.37536	8.32852	8.03596	8.09975	8.55981	8.32963
ENSG00000178104	PDE4DIP	235.582	-0.682263	0.152775	4.47156	7.76523e-06	2.05229e-05	185	210	351	321	313	300	247	237	532	460	343	456	113	48	166	160	179	155	224	215	251	199	185	36	8.30349	8.20765	8.58445	8.50143	8.8143	8.30982	8.25142	8.18721	8.61632	8.60594	8.3722	8.54657	7.77327	7.21398	7.97713	7.94237	8.16208	7.97011
ENSG00000277147	LINC00869	67.6454	-2.1025	0.241565	8.81045	1.2465e-18	8.64074e-18	95	83	180	95	97	226	120	179	99	133	85	80	12	45	31	25	24	23	29	7	0	9	25	48	7.64218	7.34145	7.87918	7.32611	7.59548	8.01427	7.54965	7.90242	7.05397	7.38228	7.10218	6.97134	6.32095	7.16541	6.68318	6.5707	6.60286	6.55884
ENSG00000184678	HIST2H2BE	249.672	-0.83854	0.146171	5.42599	5.76345e-08	1.91133e-07	58	315	332	437	319	387	235	367	370	562	494	864	72	90	216	179	101	256	151	186	52	97	142	208	7.22994	8.6547	8.52165	8.85661	8.83666	8.59184	8.19868	8.66897	8.21693	8.83817	8.78527	9.30766	7.37637	7.74726	8.24876	8.05499	7.60704	8.50144
ENSG00000178096	BOLA1	133.34	-0.449856	0.164838	2.74727	0.00600941	0.0106284	69	154	199	207	146	264	199	181	214	332	182	332	61	79	132	139	136	121	189	198	38	64	92	202	7.36733	7.89259	7.97805	8.03342	7.98185	8.17397	8.02706	7.9133	7.67656	8.24657	7.73031	8.20033	7.24451	7.6277	7.7553	7.80583	7.88479	7.73151
ENSG00000014914	MTMR11	46.9362	-1.18027	0.3042	4.23748	2.26039e-05	5.65493e-05	41	162	87	54	66	131	101	48	56	98	69	96	8	17	10	6	0	28	45	16	64	75	51	39	6.98019	7.94234	7.24459	6.91715	7.27356	7.50436	7.40294	6.85106	6.696	7.14468	6.9578	7.09792	6.17673	6.56413	6.1926	6.04335	5.52008	6.66115
ENSG00000264522	OTUD7B	655.067	-0.265785	0.0939174	2.75779	0.0058194	0.0103134	696	709	811	857	499	1164	888	770	1175	1022	1145	1384	517	347	585	751	479	503	694	556	681	436	581	506	9.90384	9.64646	9.60106	9.69217	9.38248	9.95204	9.78111	9.57228	9.57917	9.57509	9.83037	9.91138	9.47955	9.23029	9.41508	9.73684	9.29693	9.30285
ENSG00000023902	PLEKHO1	123.8	0.805774	0.211958	-3.56916	0.000358128	0.00076825	128	95	123	98	107	89	85	112	138	151	102	135	123	91	173	139	135	204	123	162	127	242	215	141	7.92369	7.45286	7.52866	7.35115	7.68407	7.19241	7.26439	7.47341	7.30211	7.48863	7.23803	7.35882	7.85415	7.75761	8.01858	7.80583	7.87761	8.25342
ENSG00000143401	ANP32E	543.909	-0.245549	0.0909383	2.56393	0.0103494	0.0175322	296	431	690	676	543	674	681	561	918	549	658	930	330	197	317	427	399	347	390	516	392	463	315	319	8.83442	9.02441	9.39579	9.3897	9.48924	9.25258	9.44076	9.17475	9.26778	8.81061	9.12874	9.39994	8.92606	8.55865	8.67418	9.0282	9.07188	8.85148
ENSG00000117362	APH1A	2091.49	0.50287	0.118678	-4.09111	4.29309e-05	0.000104097	522	1675	1968	2584	1640	2158	2158	2390	2882	3910	3295	4732	1158	1309	2074	2149	2363	2744	2678	3383	2637	2294	4472	4222	9.53183	10.7923	10.7806	11.1775	10.9607	10.782	10.9742	11.0884	10.7718	11.3819	11.2605	11.5875	10.5415	10.9826	11.1011	11.1529	11.4293	11.5765
ENSG00000266472	MRPS21	3746.76	-0.473389	0.0954227	4.81691	1.45795e-06	4.17133e-06	3668	3669	4929	4032	3386	5341	4453	4977	7982	11133	6908	7466	3030	2369	2488	2761	3223	2698	3330	3548	1899	1885	2132	2086	12.1885	11.8831	12.06	11.799	11.9726	12.0447	11.9855	12.1152	12.1932	12.8593	12.3004	12.2297	11.8744	11.8094	11.3538	11.5017	11.8644	11.5529
ENSG00000117360	PRPF3	743.386	-0.394799	0.100918	3.8833	0.00010305	0.000238069	789	849	920	646	489	893	1055	792	2052	1933	1285	1944	488	462	471	507	760	641	656	721	431	393	683	701	10.0691	9.88033	9.76373	9.33275	9.35707	9.60772	10.0068	9.60836	10.3112	10.4142	9.98159	10.363	9.40657	9.59093	9.14543	9.23849	9.88761	9.60963
ENSG00000163125	RPRD2	835.706	-0.530157	0.0776207	6.77535	1.24105e-11	5.5595e-11	1022	783	1194	1129	804	1245	966	1055	2004	1532	1610	1384	584	602	634	677	493	661	616	619	544	575	585	757	10.4151	9.77481	10.1061	10.0526	9.99762	10.0408	9.89095	9.98126	10.2794	10.1031	10.2813	9.91138	9.63516	9.93438	9.51698	9.60315	9.33291	9.6491
ENSG00000143374	TARS2	326.969	0.362883	0.134377	-2.35869	0.0183398	0.0296799	243	291	249	570	350	328	354	215	270	167	200	399	185	92	382	467	261	274	275	502	576	371	534	555	8.60571	8.56441	8.20826	9.17742	8.94688	8.40696	8.6498	8.08608	7.89635	7.5762	7.81922	8.39803	8.26969	7.76787	8.89245	9.13722	8.57289	8.57795
ENSG00000143384	MCL1	2998.42	0.239225	0.0980599	-2.29874	0.0215198	0.034327	1219	3159	3169	3416	2762	5650	3963	2302	1901	1882	1881	4825	1404	1462	3264	2952	2528	2696	2476	4080	4588	4017	4120	5474	10.6541	11.6728	11.4396	11.5664	11.686	12.1241	11.8213	11.0366	10.2089	10.3782	10.4908	11.6147	10.8042	11.1354	11.7336	11.5953	11.5236	11.5518
ENSG00000143420	ENSA	1676.19	0.605967	0.102207	-5.80537	6.42226e-09	2.32285e-08	320	2146	1264	2521	1591	2327	1382	1445	1094	1665	1286	2306	928	739	2413	3036	1736	1450	1363	2569	2990	2518	3125	2669	8.92693	11.1337	10.1818	11.1433	10.919	10.8854	10.3667	10.4007	9.48814	10.2139	9.98261	10.594	10.2432	10.2059	11.3112	11.6346	11.0014	10.6937
ENSG00000143457	GOLPH3L	1337.39	-0.246453	0.0922694	2.59326	0.00950696	0.0162435	1098	1649	1487	1749	1267	2172	1512	1589	2326	1149	1767	1765	942	832	1171	1100	1171	1001	847	1358	869	967	876	970	10.5121	10.7709	10.3997	10.6408	10.6074	10.7908	10.4881	10.5291	10.4801	9.72581	10.4063	10.2335	10.2632	10.3648	10.321	10.2396	10.4633	10.1934
ENSG00000163131	CTSS	2681.4	-2.18979	0.132232	16.3321	5.83124e-60	1.81848e-58	4019	2865	6484	4832	4444	4646	4693	5693	4373	2689	3349	3267	754	687	826	620	904	633	1181	824	504	349	535	692	12.3179	11.5359	12.4482	12.0541	12.357	11.8482	12.0596	12.3054	11.3479	10.8637	11.2831	11.0718	9.96761	10.1088	9.85831	9.49093	10.1165	9.59353
ENSG00000143379	SETDB1	289.135	-0.596947	0.132369	4.26557	1.9939e-05	5.02555e-05	133	317	259	465	338	590	371	451	440	970	436	663	162	123	214	240	231	222	205	322	95	138	144	155	7.96159	8.66197	8.25	8.93044	8.90523	9.08889	8.70382	8.91037	8.40371	9.50849	8.64062	8.98304	8.1299	8.05231	8.23887	8.36425	8.43627	8.34438
ENSG00000143412	ANXA9	248.017	2.2362	0.230289	-9.55049	1.29082e-21	1.05164e-20	50	45	37	61	49	66	48	75	446	506	267	321	275	234	323	326	168	443	254	256	846	723	549	526	7.1191	6.89896	6.68127	6.99815	7.0526	6.9792	6.86316	7.15461	8.4186	8.71543	8.10627	8.16498	8.71161	8.75624	8.69581	8.70862	8.09635	9.14572
ENSG00000143409	FAM63A	232.161	-0.330988	0.151951	2.35082	0.0187322	0.0302584	234	270	360	250	200	215	351	212	359	223	216	265	140	78	134	103	145	198	213	148	97	253	254	197	8.56289	8.48033	8.61324	8.22905	8.30892	7.96431	8.64005	8.07169	8.18513	7.84309	7.89354	7.9693	7.98132	7.61627	7.76942	7.53281	7.94772	8.22172
ENSG00000143363	PRUNE1	184.668	0.569251	0.169689	-3.44934	0.000561963	0.00117134	9	247	236	313	208	308	113	190	56	86	66	258	73	83	234	268	168	142	137	232	223	249	294	152	6.22666	8.38204	8.15204	8.47328	8.35138	8.33827	7.49756	7.96123	6.696	7.05084	6.92851	7.94272	7.38768	7.67245	8.33474	8.48593	8.09635	7.88384
ENSG00000163141	BNIPL	612.577	0.992952	0.121093	-8.29757	1.06264e-16	6.63451e-16	215	498	507	582	532	522	386	609	804	1482	1046	1014	649	617	730	783	779	684	1146	1159	683	763	807	1027	8.46795	9.20093	9.01551	9.2031	9.46329	8.94102	8.74983	9.27632	9.10444	10.0591	9.71292	9.50937	9.77151	9.96674	9.69778	9.791	9.91998	9.69319
ENSG00000143443	C1orf56	63.8046	-1.3577	0.243347	5.36674	8.01738e-08	2.6166e-07	9	54	62	97	58	98	79	100	139	194	120	137	30	24	7	11	27	37	57	42	12	15	17	27	6.22666	7.02022	6.99856	7.34286	7.17472	7.26628	7.20807	7.3788	7.30784	7.71167	7.36683	7.37079	6.76382	6.75024	6.08426	6.22544	6.66538	6.82164
ENSG00000197622	CDC42SE1	1158.3	1.55697	0.112136	-13.5811	5.18477e-42	9.12867e-41	236	1091	486	1122	558	1311	765	475	295	400	318	1350	593	692	1954	1951	1331	1302	1121	2276	3466	2336	2839	3437	8.57252	10.212	8.96458	10.0444	9.52389	10.1092	9.58874	8.97239	7.98387	8.44894	8.29025	9.8788	9.65483	10.1184	11.0188	11.0192	10.6371	10.5472
ENSG00000213190	MLLT11	351.641	5.41514	0.215378	-24.6796	1.77085e-134	3.97818e-132	3	49	28	44	27	41	0	66	82	75	60	96	1047	1007	1407	1537	1321	1351	1719	1284	1394	1495	1349	1767	5.93073	6.95451	6.53655	6.78967	6.6804	6.68764	5.52008	7.06225	6.92641	6.95741	6.86743	7.09792	10.4052	10.6232	10.5689	10.6917	10.6269	10.5974
ENSG00000143458	GABPB2	509.6	-0.570776	0.104804	5.35808	8.41089e-08	2.73692e-07	446	566	728	658	497	657	628	725	847	510	733	552	439	218	351	325	270	294	283	390	165	283	256	260	9.33312	9.3602	9.46348	9.3558	9.37744	9.22093	9.33884	9.49553	9.16827	8.72456	9.26184	8.76584	9.2741	8.67418	8.79255	8.70507	8.6114	8.65833
ENSG00000143398	PIP5K1A	210.173	0.649823	0.201726	-3.20609	0.00134553	0.00264677	32	132	111	204	74	273	247	180	120	177	175	312	82	117	199	163	141	127	197	204	210	292	177	258	6.82123	7.74536	7.44098	8.01867	7.36491	8.20921	8.25142	7.90787	7.19402	7.62804	7.69405	8.13537	7.48513	8.00175	8.16233	7.96079	7.92011	7.77685
ENSG00000159352	PSMD4	3181.36	-0.288637	0.0870584	3.32451	0.000885737	0.0017944	2595	2346	3775	3485	2776	3112	3035	5165	7557	9201	7129	6020	2243	1780	2379	2322	2354	2766	2872	3095	2080	2277	2710	4041	11.7008	11.2573	11.6845	11.5944	11.6931	11.2874	11.4474	12.1677	12.1158	12.588	12.345	11.9257	11.4527	11.4089	11.2915	11.2603	11.424	11.5877
ENSG00000143390	RFX5	161.96	-0.886279	0.161706	5.37151	7.80783e-08	2.55164e-07	117	184	217	153	153	293	268	177	423	439	301	430	90	84	143	143	70	122	142	124	67	42	41	122	7.83633	8.07039	8.06547	7.73931	8.02894	8.28443	8.33913	7.89144	8.36061	8.55297	8.23162	8.48077	7.56586	7.68341	7.83118	7.83294	7.29827	7.73917
ENSG00000143416	SELENBP1	2715.87	-1.58003	0.169316	8.87679	6.88198e-19	4.84535e-18	2278	2048	4650	4547	3111	2932	2695	6496	9413	10574	7172	6516	1624	741	1300	1433	862	1576	1105	1090	264	383	510	465	11.5183	11.069	11.9778	11.9683	11.8532	11.2046	11.2819	12.4926	12.4268	12.7859	12.3536	12.0373	11.0043	10.2095	10.4618	10.5963	10.0534	10.8077
ENSG00000159377	PSMB4	2123.07	0.596374	0.0766794	-7.74054	9.89946e-15	5.47109e-14	698	1923	2431	2533	2144	3300	2154	1571	1087	1532	1151	2053	1603	1417	2500	2315	2530	2379	2687	2852	1908	2174	1991	3474	9.90761	10.982	11.0713	11.1498	11.332	11.369	10.9716	10.5137	9.48	10.1031	9.83718	10.4366	10.9864	11.0921	11.3605	11.2561	11.5247	11.3771
ENSG00000143367	TUFT1	715.388	0.762891	0.111855	-6.63304	3.28832e-11	1.42466e-10	611	681	446	434	497	828	927	411	1233	1391	857	951	590	762	814	763	947	882	1008	1068	1126	1050	1643	1955	9.73411	9.59473	8.86221	8.84847	9.37744	9.51119	9.83708	8.80054	9.64097	9.97541	9.45786	9.42809	9.6483	10.2469	9.8392	9.75739	10.1783	10.0254
ENSG00000143376	SNX27	941.737	0.351094	0.0827143	-4.17165	3.02404e-05	7.46229e-05	1039	606	1237	829	630	808	924	791	2161	1416	1377	1039	1007	814	1076	1013	953	948	937	1015	900	1293	1057	1149	10.4374	9.44621	10.1531	9.64935	9.67944	9.48013	9.83285	9.60674	10.3808	9.99888	10.0729	9.54039	10.3527	10.3354	10.2077	10.1298	10.1867	10.121
ENSG00000178796	RIIAD1	842.796	-4.61081	0.184427	24.4917	1.80944e-132	3.85093e-130	1892	1105	1432	1369	1088	1734	1398	2095	2911	3767	2613	2391	45	9	29	67	22	67	135	80	17	68	26	77	11.2595	10.229	10.3489	10.3095	10.4011	10.4841	10.3822	10.9067	10.7855	11.33	10.9397	10.6433	7.02218	6.28735	6.64688	7.18444	6.55869	7.22974
ENSG00000143450	OAZ3	85.9824	-0.506143	0.212328	2.59549	0.00944549	0.0161453	61	55	112	53	41	107	199	70	251	327	216	198	46	37	76	45	47	80	54	126	45	19	118	126	7.26898	7.03291	7.44852	6.90507	6.93177	7.33589	8.02706	7.10421	7.82579	8.23045	7.89354	7.69024	7.0374	7.02502	7.2798	6.90697	7.00476	7.37012
ENSG00000197747	S100A10	4306.21	0.728683	0.148785	-4.47072	7.79562e-06	2.05942e-05	2790	3094	3004	2757	2536	4408	4067	1954	3869	4964	3251	3862	2710	2318	3064	3323	2811	2908	2954	3425	14532	18875	9558	9649	11.8026	11.6436	11.3651	11.2674	11.5664	11.7743	11.8578	10.811	11.1777	11.7158	11.2419	11.3039	11.7175	11.7788	11.6449	11.7613	11.6722	11.6579
ENSG00000163209	SPRR3	52085.9	5.44143	0.344184	-14.8596	6.02604e-50	1.36639e-48	2234	2303	568	445	424	2834	2500	648	7641	6877	4925	5192	145535	41913	102312	89701	46149	91186	54053	48316	169912	216639	197284	226374	11.491	11.2316	9.15386	8.8781	9.17982	11.1575	11.1776	9.35383	12.1314	12.1752	11.8227	11.7175	17.4256	15.9194	16.6659	16.4789	15.671	16.5887
ENSG00000169469	SPRR1B	2280.2	2.2611	0.321597	-6.12373	9.14072e-10	3.56432e-09	202	658	81	80	45	829	697	152	265	579	384	411	742	697	1228	919	805	824	1019	1218	3232	6185	2236	2249	8.39906	9.5508	7.1901	7.19253	6.99383	9.51273	9.47015	7.74602	7.87814	8.87341	8.49693	8.43064	9.94651	10.128	10.3849	10.0008	9.96312	9.93575
ENSG00000163216	SPRR2D	1353.36	3.74964	0.456828	-7.71844	1.17765e-14	6.46719e-14	171	27	3	23	19	51	72	74	93	328	287	61	1309	965	1388	1055	663	1203	1283	1118	1834	2540	1828	2355	8.2195	6.60363	5.85894	6.45163	6.50089	6.81426	7.1388	7.1447	7.0106	8.23369	8.18139	6.79914	10.7083	10.5653	10.5505	10.1838	9.70993	10.4401
ENSG00000241794	SPRR2A	1363.57	2.08384	0.269195	-7.41399	1.22557e-13	6.35902e-13	534	139	385	264	245	287	240	288	855	853	743	440	1364	985	1886	1565	1029	1811	1263	1190	1176	1579	1246	1128	9.56083	7.794	8.69026	8.28717	8.53246	8.26229	8.2209	8.3965	9.17984	9.34624	9.27869	8.50644	10.7646	10.5932	10.9699	10.7164	10.2893	10.9988
ENSG00000163218	PGLYRP4	57.5384	-1.41226	0.280454	5.20769	1.91209e-07	5.9906e-07	20	99	104	130	88	153	69	111	137	251	106	166	44	0	63	47	17	59	14	20	18	30	49	25	6.56121	7.4879	7.38686	7.59101	7.51019	7.64128	7.10781	7.46579	7.29635	7.95875	7.26785	7.53266	7.00674	5.52008	7.1374	6.93524	6.43739	7.13442
ENSG00000163220	S100A9	70861.7	2.08543	0.192915	-10.432	1.77147e-25	1.69611e-24	89784	55615	23364	14145	16244	68060	56604	23067	137739	19148	57140	51601	191218	102166	116812	108649	107127	126040	142539	106924	223594	243618	184813	273206	16.7746	15.7722	14.2804	13.5832	14.2087	15.6873	15.6234	14.3043	16.2755	13.6342	15.3254	14.995	17.8193	17.2036	16.857	16.7552	16.8845	17.0553
ENSG00000163221	S100A12	111.377	3.01305	0.319129	-9.48776	2.36048e-21	1.89134e-20	66	24	14	14	7	32	41	37	110	66	63	74	239	112	145	248	260	235	246	383	297	199	279	430	7.33137	6.5442	6.24611	6.25169	6.12255	6.55745	6.76747	6.69757	7.12943	6.87458	6.8984	6.9199	8.5512	7.95813	7.84452	8.40011	8.56855	8.40654
ENSG00000143546	S100A8	13853.4	3.04407	0.272413	-10.9034	1.1107e-27	1.15855e-26	3415	10522	694	870	606	8944	7533	1514	9800	12312	6568	8446	24800	16941	34338	40410	26089	31738	27348	32974	37556	34433	49544	59198	12.0875	13.3803	9.40307	9.71162	9.62944	12.7759	12.7307	10.4636	12.484	13.0028	12.229	12.4045	14.8763	14.6157	15.0933	15.3303	14.8501	15.0686
ENSG00000197956	S100A6	18745.8	0.200409	0.0879037	-2.20897	0.027177	0.042496	5707	19388	20296	34576	21457	29894	16955	13378	11972	20772	10780	19779	7110	5914	20930	26089	11760	15497	10842	21792	29350	31381	27801	30258	12.8162	14.2563	14.0783	14.8663	14.6085	14.5036	13.8903	13.523	12.7686	13.7509	12.9331	13.6181	13.0847	13.1071	14.3815	14.7008	13.706	14.0384
ENSG00000188643	S100A16	6003.57	1.26709	0.0863056	-14.5309	7.72143e-48	1.63756e-46	3188	3640	2920	2504	2388	3916	4201	3200	14224	17534	8795	9754	7395	7490	7431	7167	7537	7779	9482	7954	11024	13259	12378	14068	11.9904	11.872	11.3256	11.1339	11.4823	11.6082	11.9034	11.4943	13.0143	13.5081	12.6432	12.6089	13.1409	13.4448	12.8987	12.8498	13.0697	13.0518
ENSG00000189334	S100A14	5265.24	1.23388	0.105304	-11.5823	5.06695e-31	6.04992e-30	2310	5411	3072	3609	2328	5022	4980	2875	5579	5512	5123	9348	5730	4982	7398	7655	7292	5600	7290	8756	10578	12548	10879	11304	11.5378	12.4324	11.3963	11.6434	11.4468	11.9578	12.1435	11.3449	11.6884	11.863	11.8782	12.5485	12.7771	12.8625	12.8924	12.9437	13.0225	12.5836
ENSG00000189171	S100A13	2152.26	-0.66554	0.0964457	6.78896	1.12947e-11	5.07656e-11	3119	2012	3010	2280	1935	2114	2180	3854	6615	4161	4782	4569	2335	1260	1521	1734	1384	1538	1264	1293	942	1150	1174	1439	11.9596	11.0445	11.3679	11.0044	11.1894	10.7538	10.9882	11.7549	11.9279	11.4687	11.7813	11.5384	11.5088	10.93	10.675	10.8568	10.6904	10.7742
ENSG00000272030	RP1-178F15.4	87.7046	-2.32327	0.289754	7.32159	2.45053e-13	1.24591e-12	88	56	164	84	68	98	36	189	492	572	449	388	28	4	11	21	27	46	0	4	16	11	55	1	7.57382	7.04546	7.78985	7.22963	7.29705	7.26628	6.6931	7.95599	8.52782	8.85901	8.67436	8.36745	6.72396	6.03491	6.22481	6.48626	6.66538	6.96048
ENSG00000160679	CHTOP	1320.51	-0.501706	0.0874741	5.73896	9.52591e-09	3.3948e-08	1823	1329	1565	1003	1013	1954	1627	1246	3320	3706	2343	2694	954	728	882	790	926	939	1032	958	894	907	1102	1400	11.2079	10.4772	10.4687	9.8968	10.3051	10.6463	10.5875	10.2019	10.9661	11.3073	10.7899	10.8063	10.2802	10.1859	9.94428	9.80258	10.1484	10.1083
ENSG00000143621	ILF2	920.336	1.14843	0.120393	-9.39299	5.83226e-21	4.56165e-20	487	1005	1062	989	824	1103	1134	447	187	230	237	254	764	866	1245	1142	725	1146	1212	1316	1312	1257	1204	1928	9.44373	10.1027	9.95128	9.87839	10.0301	9.88143	10.1024	8.89976	7.55578	7.87296	7.98523	7.9273	9.98496	10.4188	10.4034	10.2898	9.82601	10.3747
ENSG00000143554	SLC27A3	313.989	-1.01248	0.12813	7.73018	1.07393e-14	5.92444e-14	249	302	507	358	356	381	479	626	1461	897	1023	1049	268	142	219	190	140	211	224	169	121	154	151	195	8.63355	8.60651	9.01551	8.62475	8.96726	8.57412	9.00581	9.31063	9.86098	9.40944	9.6842	9.55261	8.68182	8.20106	8.26347	8.11616	7.91312	8.28951
ENSG00000282386	RP11-422P24.12	60.6431	-0.474561	0.249502	2.15761	0.0309582	0.0479574	47	129	80	41	32	50	94	63	74	21	48	41	13	55	41	37	56	21	179	75	21	0	24	0	7.07465	7.72395	7.18077	6.74814	6.77743	6.80229	7.34424	7.02974	6.86081	6.30286	6.73338	6.57943	6.35279	7.32019	6.84694	6.78568	7.12854	6.51444
ENSG00000143578	CREB3L4	254.374	-1.38443	0.150038	9.06108	1.29169e-19	9.45656e-19	217	223	407	405	219	310	298	346	603	733	532	594	106	49	114	88	100	117	35	114	179	162	107	81	8.47826	8.27146	8.75472	8.76724	8.40771	8.3453	8.45552	8.60155	8.76085	9.15815	8.87258	8.85199	7.71356	7.22974	7.62082	7.39936	7.59817	7.70038
ENSG00000143545	RAB13	909.149	-0.50515	0.157316	2.9923	0.00276881	0.00516905	761	1028	1421	1236	878	927	735	1676	2951	2284	1870	1957	1290	615	873	989	903	716	591	995	274	298	333	203	10.0213	10.1327	10.3386	10.1729	10.1141	9.65573	9.53763	10.6015	10.8042	10.6404	10.4829	10.372	10.6884	9.96247	9.9308	10.0979	10.115	9.75235
ENSG00000177954	RPS27	5078.59	-0.534637	0.0968286	5.38808	7.12124e-08	2.3405e-07	4827	7519	7913	8271	6547	10712	6801	8074	6081	9420	6063	8482	3909	3236	4914	6116	4356	3831	4757	5214	2090	2418	2290	3396	12.5779	12.9004	12.7313	12.8166	12.908	13.0331	12.5853	12.8018	11.8094	12.6215	12.1158	12.4105	12.234	12.2495	12.3109	12.6241	12.2898	12.0458
ENSG00000143612	C1orf43	1428.32	0.313971	0.0912971	-3.49907	0.000466885	0.000984321	314	1753	1825	2198	1370	2314	1556	1664	797	1060	967	2840	671	783	1772	1870	1398	1213	1344	1863	1646	1642	1502	1988	8.90436	10.8547	10.6774	10.9539	10.7139	10.8777	10.5269	10.5917	9.09377	9.62187	9.61177	10.8787	9.81488	10.2833	10.8841	10.9607	10.7041	10.4513
ENSG00000143569	UBAP2L	978.971	0.262828	0.0747949	-3.49221	0.000479044	0.00100768	602	922	1157	1071	814	1127	961	1067	1264	1444	1295	1435	926	918	1025	1050	997	1010	1226	1028	830	958	887	661	9.71491	9.98867	10.0643	9.98299	10.0139	9.90963	9.88416	9.99617	9.67294	10.0247	9.9918	9.95892	10.2403	10.4976	10.143	10.1775	10.247	10.2053
ENSG00000143575	HAX1	904.494	0.302432	0.0912526	-3.36159	0.000774948	0.00158105	631	770	1064	954	869	1534	1106	891	1157	980	1015	1288	1044	971	1154	1280	1190	977	1311	1490	277	392	666	542	9.77589	9.75308	9.95375	9.83132	10.1005	10.3189	10.0692	9.76032	9.55944	9.52154	9.67408	9.81741	10.4013	10.5737	10.3013	10.4433	10.4851	10.161
ENSG00000160712	IL6R	316.718	0.346416	0.143888	-2.35261	0.0186419	0.0301204	245	224	330	334	197	273	323	387	332	90	295	112	330	128	267	242	370	267	454	392	132	193	177	67	8.61505	8.27625	8.51487	8.54601	8.29265	8.20921	8.5456	8.7303	8.10382	7.08298	8.21032	7.21193	8.92606	8.09305	8.47972	8.3733	8.98064	8.54869
ENSG00000160714	UBE2Q1	826.392	0.301901	0.0836592	-3.54433	0.00039361	0.000838876	435	822	1141	1034	823	1262	784	841	990	1027	745	929	709	562	996	958	778	929	685	1005	1094	1161	778	944	9.30193	9.8381	10.0459	9.93673	10.0285	10.0587	9.62019	9.68558	9.36207	9.58133	9.28203	9.39858	9.88682	9.84435	10.1048	10.0557	9.91829	10.0941
ENSG00000163344	PMVK	566.381	0.321876	0.0957694	-3.46548	0.000529292	0.00110895	411	457	690	497	457	960	531	737	1212	1472	834	896	765	612	597	605	636	529	816	739	457	539	419	735	9.23141	9.09554	9.39579	9.01036	9.27255	9.70084	9.13108	9.51641	9.6189	10.0501	9.42348	9.35314	9.98669	9.95604	9.44072	9.45988	9.6563	9.3659
ENSG00000163346	PBXIP1	721.371	-0.557701	0.101953	5.30789	1.10904e-07	3.55919e-07	829	836	953	1242	840	942	1080	1080	1657	1363	1341	1671	496	439	605	494	654	698	565	669	548	387	501	605	10.1347	9.86015	9.80955	10.1793	10.0555	9.67641	10.0377	10.0121	10.0264	9.94865	10.0379	10.1605	9.42707	9.52571	9.45756	9.20636	9.69228	9.71937
ENSG00000163348	PYGO2	687.527	0.282389	0.0990335	-2.89058	0.00384533	0.00701259	340	651	779	859	643	929	647	813	1227	643	929	1177	575	503	718	823	490	782	802	691	896	710	644	872	8.99966	9.53716	9.54957	9.69518	9.70581	9.65851	9.37622	9.64196	9.6347	8.99874	9.56045	9.70047	9.61521	9.7003	9.67639	9.85595	9.32527	9.86718
ENSG00000173207	CKS1B	663.379	-0.34595	0.131456	2.53423	0.0112694	0.0189742	135	745	818	1146	689	1049	772	1183	460	810	647	1277	320	172	543	572	314	461	383	475	520	301	526	526	7.97645	9.71034	9.61208	10.0724	9.79541	9.81588	9.60041	10.1328	8.45276	9.28165	9.10813	9.80624	8.88941	8.4074	9.32156	9.38909	8.78585	9.19471
ENSG00000160685	ZBTB7B	174.491	0.897534	0.206409	-4.73214	2.22166e-06	6.25312e-06	28	81	140	106	64	52	37	101	613	944	474	983	163	84	173	139	68	113	135	110	603	568	428	486	6.74202	7.32186	7.64339	7.41554	7.2496	6.82609	6.70843	7.38696	8.78007	9.47399	8.73705	9.46995	8.13628	7.68341	8.01858	7.80583	7.27545	7.66851
ENSG00000143537	ADAM15	4388.18	0.695222	0.142576	-4.62039	3.83011e-06	1.04694e-05	4497	3050	3705	2109	2068	3129	3408	3284	15269	4680	7816	7363	4494	3361	3907	3258	4016	3930	5165	4913	8567	8489	8998	11187	12.4773	11.6236	11.6583	10.897	11.2818	11.295	11.6095	11.5305	13.1155	11.6332	12.4756	12.21	12.4317	12.3032	11.9867	11.7336	12.1748	12.0818
ENSG00000143590	EFNA3	231.468	0.68872	0.191665	-3.2603	0.00111293	0.00221618	55	304	208	175	194	408	248	197	113	229	133	318	177	63	242	255	202	213	113	202	670	755	727	894	7.18958	8.61403	8.02247	7.86703	8.27619	8.65217	8.25573	7.99737	7.14918	7.86873	7.45212	8.15518	8.22266	7.43125	8.3713	8.43076	8.2901	8.29965
ENSG00000169242	EFNA1	966.6	0.650426	0.107767	-6.03295	1.6099e-09	6.16272e-09	539	776	1615	1162	1002	1127	1002	1294	786	1295	844	1099	1304	774	1353	1394	1270	1225	1336	1697	1054	899	963	1302	9.57274	9.76315	10.5113	10.0908	10.2904	9.90963	9.93895	10.2524	9.07685	9.88152	9.43853	9.6122	10.7031	10.2678	10.5158	10.5588	10.5733	10.4646
ENSG00000179085	DPM3	1709.79	-0.391113	0.0883364	4.27272	1.93107e-05	4.87875e-05	2193	1611	2906	2175	2226	2742	1730	2097	2386	2352	2245	2934	1797	968	1221	1423	1543	1089	1817	1535	842	1042	895	1082	11.4652	10.739	11.3189	10.9394	11.3843	11.1118	10.6711	10.908	10.5146	10.6804	10.7315	10.9235	11.1443	10.5695	10.3772	10.5868	10.8392	10.3061
ENSG00000185499	MUC1	8939.74	-2.3513	0.173217	13.2808	2.99344e-40	4.99497e-39	13217	9222	16709	12635	10466	15184	13385	15291	78894	68907	52182	62429	4165	3735	3615	4034	3656	5960	4402	3869	752	878	1081	1290	14.0174	13.1917	13.7994	13.4216	13.5783	13.5318	13.5515	13.7144	15.4728	15.4742	15.1948	15.2692	12.3239	12.4528	11.8772	12.0344	12.0421	12.6722
ENSG00000231064	MIR92B	389.445	-2.35086	0.24136	9.11985	7.52297e-20	5.5749e-19	427	531	578	425	353	171	559	614	1709	4156	1889	1680	62	97	75	65	81	69	136	179	42	27	69	201	9.27881	9.28045	9.17531	8.82376	8.95711	7.74346	9.19422	9.2865	10.0673	11.467	10.4965	10.1676	7.25711	7.81804	7.26943	7.16182	7.41673	7.25242
ENSG00000160767	FAM189B	460.597	0.593172	0.119271	-4.92395	8.48148e-07	2.48945e-06	228	202	468	458	346	453	359	489	751	1218	522	729	521	282	639	747	618	664	686	583	361	233	392	533	8.5336	8.16686	8.91943	8.91234	8.93313	8.77334	8.66591	9.00736	9.02161	9.80151	8.85012	9.098	9.48933	8.97719	9.52699	9.72992	9.61939	9.65493
ENSG00000116521	SCAMP3	705.878	0.441396	0.114412	-3.91011	9.22544e-05	0.000214559	455	603	732	532	388	832	818	734	1729	2189	1152	1382	1212	620	874	967	808	788	992	1041	579	542	500	704	9.35815	9.43993	9.47042	9.09291	9.07125	9.51732	9.67481	9.51122	10.0827	10.5826	9.83832	9.90949	10.6034	9.97313	9.9323	10.0681	9.96801	9.87718
ENSG00000176444	CLK2	370.692	-0.446342	0.12669	3.6148	0.000300576	0.000650891	220	416	447	344	273	447	403	391	975	2366	970	1116	182	255	240	281	343	281	250	496	206	220	269	333	8.49357	8.9817	8.86486	8.57936	8.65542	8.75778	8.80021	8.74225	9.34294	10.6885	9.61575	9.63191	8.25224	8.85717	8.36225	8.53901	8.89006	8.6066
ENSG00000160752	FDPS	2200.64	-0.494263	0.0939487	5.224	1.75095e-07	5.51423e-07	2351	2132	2492	2238	1592	2084	2105	3303	5564	5032	3893	4603	1508	1096	1376	1462	1261	1367	1436	1475	1274	1440	1264	1414	11.5624	11.1246	11.1056	10.9787	10.9198	10.7342	10.9399	11.5386	11.6846	11.7349	11.493	11.5488	10.9023	10.7387	10.5387	10.6236	10.5637	10.6134
ENSG00000116539	ASH1L	1661.64	0.495697	0.102692	-4.72986	2.24678e-06	6.31942e-06	1646	1339	1644	2063	991	1621	1683	1699	1832	345	1278	839	1590	1210	1931	1907	1218	1578	1467	1128	1321	1941	1301	1147	11.0664	10.4874	10.5354	10.8667	10.2756	10.3931	10.6335	10.62	10.1596	8.28761	9.97439	9.27109	10.9752	10.8744	11.0024	10.9877	10.5166	10.8094
ENSG00000235919	ASH1L-AS1	56.2069	-1.45272	0.32223	4.7596	1.93974e-06	5.48252e-06	87	73	76	99	30	69	64	149	205	198	169	209	42	17	44	35	39	25	0	39	26	8	27	0	7.56375	7.24021	7.14269	7.35939	6.73975	7.00938	7.05424	7.72744	7.63754	7.7306	7.66214	7.74028	6.97522	6.56413	6.89138	6.75299	6.88186	6.60114
ENSG00000132676	DAP3	676.262	0.409948	0.112703	-3.52003	0.000431492	0.000914397	365	912	632	1103	655	1248	732	623	307	174	275	658	376	381	900	1038	750	653	558	762	505	782	796	787	9.08563	9.9743	9.28587	10.0218	9.72972	10.0439	9.53241	9.30463	8.02395	7.6127	8.13682	8.97394	9.08343	9.3467	9.97085	10.1622	9.87028	9.63344
ENSG00000143622	RIT1	845.761	2.35092	0.0947441	-24.544	5.01295e-133	1.10567e-130	173	245	278	277	207	448	396	559	656	384	529	461	1311	957	1552	1484	1073	1245	1107	1361	1753	1866	1567	1777	8.23182	8.37315	8.32598	8.33903	8.34614	8.76038	8.77968	9.17036	8.85984	8.40391	8.86588	8.55887	10.7104	10.554	10.7025	10.6439	10.3455	10.4865
ENSG00000132680	KIAA0907	332.253	1.43416	0.196958	-7.00037	2.55281e-12	1.21158e-11	91	458	92	176	95	165	186	90	432	60	395	271	104	294	299	287	230	256	574	543	409	170	561	598	7.60356	9.0982	7.28819	7.87256	7.57701	7.71028	7.95935	7.29404	8.38359	6.81554	8.52858	7.99167	7.69599	9.02743	8.60724	8.56285	8.43148	8.50144
ENSG00000116584	ARHGEF2	237.711	0.915905	0.207282	-4.11661	3.84479e-05	9.37887e-05	91	191	115	200	99	270	99	76	112	197	106	252	58	79	341	471	188	239	213	358	268	208	251	294	7.60356	8.10872	7.47088	7.99874	7.61369	8.19756	7.38645	7.16443	7.14263	7.72589	7.26785	7.91952	7.20591	7.6277	8.75875	9.14768	8.2136	8.42512
ENSG00000163479	SSR2	1099.02	-0.204019	0.0889275	2.27861	0.0226904	0.0359719	413	1296	1184	1340	1023	1705	1254	1325	1688	2938	1749	2484	617	633	1098	1154	1201	913	975	907	668	1015	981	1025	9.23742	10.4432	10.0949	10.2808	10.3183	10.4613	10.2364	10.2841	10.0509	10.9856	10.3925	10.6953	9.706	10.0005	10.2347	10.3038	10.4976	10.071
ENSG00000116586	LAMTOR2	918.659	0.359571	0.108564	-3.25956	0.00111584	0.00222161	500	719	1004	889	677	1032	913	926	1560	1324	1257	1586	774	530	854	770	769	789	814	1043	1733	1799	1188	1436	9.47709	9.66449	9.87761	9.73958	9.77257	9.7946	9.81724	9.81041	9.94692	9.91053	9.95259	10.0911	10.0021	9.76802	9.90193	9.76925	9.90303	9.87884
ENSG00000132698	RAB25	2987.93	0.851847	0.0734238	-11.5649	6.20474e-31	7.35774e-30	2078	2020	2773	2112	2108	3167	2740	2432	6621	10794	4789	5007	4080	3790	4003	4087	4417	4861	4969	5050	4210	4625	4969	5266	11.39	11.05	11.2537	10.8989	11.3084	11.3118	11.3049	11.1125	11.9292	12.8153	11.7833	11.6666	12.2947	12.4735	12.0209	12.0528	12.3095	12.3827
ENSG00000254726	MEX3A	148.981	-1.95253	0.19087	9.91956	3.42256e-23	2.98913e-22	154	204	192	210	140	221	232	225	286	267	315	262	55	19	44	77	40	62	32	49	10	46	36	8	8.1101	8.17718	7.94247	8.04802	7.94014	7.99179	8.18517	8.13298	7.95301	8.02063	8.28009	7.95797	7.16601	6.62117	6.89138	7.29153	6.89801	7.17107
ENSG00000196189	SEMA4A	234.155	1.02959	0.148942	-6.6488	2.95486e-11	1.28571e-10	105	251	152	361	227	375	121	163	103	70	110	185	105	241	438	416	365	350	338	658	181	230	283	236	7.734	8.39964	7.71866	8.63429	8.4473	8.55617	7.55692	7.81197	7.08198	6.91218	7.29696	7.62852	7.70481	8.79069	9.0568	8.9967	8.96429	8.86167
ENSG00000160785	SLC25A44	353.297	0.735088	0.137828	-5.38627	7.19348e-08	2.36232e-07	146	270	305	327	238	401	510	390	311	493	300	521	400	270	498	616	303	452	389	589	297	359	230	463	8.05542	8.48033	8.42725	8.52218	8.49996	8.63235	9.08181	8.73927	8.03704	8.68534	8.22809	8.6987	9.15911	8.9251	9.21405	9.48272	8.74422	9.17043
ENSG00000160783	PMF1	480.639	-0.271789	0.117923	2.22291	0.0262216	0.0411293	655	531	579	361	383	398	606	527	1440	1669	889	1175	519	270	362	345	474	437	594	480	281	230	343	330	9.82447	9.28045	9.17743	8.63429	9.0555	8.62377	9.2943	9.09815	9.84207	10.2171	9.50437	9.69828	9.48445	8.9251	8.82881	8.77452	9.28386	9.12902
ENSG00000163472	TMEM79	752.881	1.32934	0.142425	-9.13952	6.27287e-20	4.67996e-19	595	585	294	316	215	433	528	621	2744	2728	1645	936	819	1115	934	1034	1204	655	1719	1391	2234	1300	1455	1235	9.69979	9.4017	8.38687	8.4839	8.38749	8.72077	9.12414	9.30062	10.7047	10.8835	10.3101	9.40804	10.0768	10.7623	10.0197	10.157	10.5009	9.63737
ENSG00000198715	GLMP	682.718	0.611064	0.112338	-5.40771	6.38339e-08	2.10942e-07	351	559	647	407	452	860	566	495	730	473	640	1107	510	729	703	689	662	644	907	890	515	627	418	795	9.03813	9.3446	9.31512	8.77299	9.25889	9.55953	9.20958	9.02209	8.98741	8.63776	9.09485	9.62151	9.46227	10.1878	9.64919	9.6257	9.70798	9.61562
ENSG00000163468	CCT3	4175.42	-0.656021	0.085403	7.55454	4.20333e-14	2.23153e-13	5351	4174	5919	4357	4195	6585	4981	5196	9235	22890	6471	9857	3494	2273	3450	3331	3091	3243	3757	3745	2446	2713	2337	2665	12.7245	12.065	12.3189	11.9081	12.2753	12.3409	12.1438	12.1761	12.3997	13.89	12.2079	12.6239	12.0753	11.7512	11.8115	11.7647	11.8056	11.811
ENSG00000116604	MEF2D	106.923	0.493039	0.188452	-2.49577	0.0125683	0.0210066	51	184	94	174	92	122	146	57	51	73	56	156	71	77	125	159	115	116	144	162	81	110	117	73	7.13354	8.07039	7.30519	7.86149	7.5488	7.44381	7.72655	6.96173	6.6449	6.93955	6.82466	7.47916	7.36495	7.60473	7.70463	7.93618	7.72527	7.69249
ENSG00000183856	IQGAP3	55.2088	-1.27117	0.36394	3.2929	0.000991593	0.00199123	114	31	57	25	24	100	27	32	188	320	109	92	41	0	24	25	20	53	15	0	28	0	23	19	7.81148	6.67733	6.94226	6.48988	6.61714	7.28209	6.54262	6.61901	7.56046	8.20756	7.28975	7.06757	6.95911	5.52008	6.54944	6.5707	6.51222	7.05744
ENSG00000163382	NAXE	1240.58	0.387348	0.0894832	-4.36181	1.28993e-05	3.32726e-05	1180	853	1385	1235	980	1213	1296	1671	2560	2134	1918	2089	1816	1298	1399	1742	1481	1561	2059	1727	717	981	692	961	10.6098	9.88649	10.3041	10.1718	10.2607	10.0064	10.2805	10.5974	10.6101	10.548	10.5172	10.46	11.1589	10.971	10.5612	10.8632	10.783	10.7946
ENSG00000160818	GPATCH4	943.391	-0.375166	0.105911	3.46198	0.00053621	0.00112248	1298	1290	1291	976	761	1183	1242	1509	1961	1218	1398	1382	1041	628	960	851	755	911	1060	839	346	229	265	584	10.7398	10.437	10.21	9.86109	9.9253	9.97335	10.2235	10.4592	10.2504	9.80151	10.093	9.90949	10.3975	9.99002	10.056	9.89973	9.87897	10.0681
ENSG00000143319	ISG20L2	1348.55	0.516696	0.116166	-4.32933	1.49565e-05	3.83344e-05	1642	1606	1351	1156	933	1810	1784	1545	1446	373	906	378	1616	981	1253	1155	1184	1388	1501	1654	1040	1421	1256	1223	11.0631	10.7347	10.2708	10.0839	10.195	10.5423	10.713	10.4911	9.8475	8.37208	9.52847	8.33905	10.9975	10.5876	10.412	10.305	10.4783	10.6341
ENSG00000143314	MRPL24	1263.82	0.288377	0.117159	-2.471	0.0134738	0.0223843	997	827	1352	966	821	1463	948	1382	2540	3298	2008	2462	1066	1197	1077	1219	1586	910	1507	1763	1429	1153	1154	1354	10.3817	9.84601	10.2718	9.84764	10.0252	10.2554	9.86634	10.3407	10.5995	11.1453	10.5794	10.6832	10.4295	10.8595	10.2089	10.3774	10.8769	10.0667
ENSG00000143321	HDGF	5270.43	-0.414325	0.0659153	6.22767	4.73414e-10	1.88357e-09	3586	5196	6509	6540	4803	7661	6253	7127	9526	14677	8575	8658	3572	2473	4038	3960	3651	3904	3614	4172	3910	4033	4367	4583	12.1566	12.3749	12.4537	12.4826	12.4673	12.5557	12.466	12.6243	12.4437	13.2537	12.6072	12.4396	12.1065	11.8698	12.0332	12.0083	12.0402	12.0724
ENSG00000143294	PRCC	284.381	0.500836	0.128547	-4.04981	5.12595e-05	0.000123013	394	294	335	287	292	505	315	190	93	172	110	249	225	276	360	346	270	352	244	398	222	285	219	238	9.17926	8.57602	8.53175	8.37764	8.73313	8.90152	8.5174	7.96123	7.0106	7.60238	7.29696	7.90777	8.4835	8.95138	8.82229	8.7779	8.6114	8.86841
ENSG00000160838	LRRC71	783.053	-3.76529	0.203758	17.7588	1.47385e-70	6.14408e-69	1409	1139	1414	1072	999	1506	1247	1401	2756	5009	2765	2942	73	51	115	71	64	68	121	178	63	65	21	95	10.8522	10.2696	10.3319	9.98422	10.2864	10.2942	10.2289	10.359	10.7107	11.7285	11.0177	10.9273	7.38768	7.26065	7.62867	7.22843	7.22847	7.24114
ENSG00000117036	ETV3	106.213	0.908154	0.237472	-3.37974	0.000725554	0.00148702	130	56	113	118	79	209	136	83	80	11	39	40	145	12	80	120	112	141	80	133	311	232	157	190	7.93898	7.04546	7.45602	7.50631	7.41875	7.93625	7.66133	7.23099	6.91038	6.08988	6.61946	6.56697	8.01654	6.4027	7.32042	7.66888	7.70082	7.87697
ENSG00000231434	RP11-144L1.8	44.1858	-1.35246	0.28155	5.06742	4.03248e-07	1.2254e-06	69	56	21	68	47	52	33	81	202	82	169	110	35	13	28	19	28	15	2	49	16	17	6	42	7.36733	7.04546	6.40476	7.07365	7.0236	6.82609	6.6456	7.21235	7.62426	7.01776	7.66214	7.19827	6.85709	6.43759	6.6282	6.44067	6.68533	6.36507
ENSG00000158716	DUSP23	433.044	-0.36065	0.109121	3.26496	0.0010948	0.00218331	470	478	565	567	362	419	438	496	1150	1209	637	864	391	353	367	435	382	311	244	460	195	362	190	415	9.3989	9.15049	9.14736	9.17093	8.98735	8.68277	8.89862	9.02453	9.55169	9.79186	9.08913	9.30766	9.1312	9.25153	8.84499	9.05069	9.01911	8.72321
ENSG00000213085	CFAP45	3223.35	-3.29036	0.232549	13.5575	7.15101e-42	1.25179e-40	6080	4136	5678	5003	3521	4503	4929	8150	14924	6273	11193	6912	606	440	390	501	603	489	486	541	111	133	207	334	12.9064	12.0521	12.2601	12.1032	12.0277	11.8042	12.1289	12.8152	13.0829	12.0453	12.9867	12.1207	9.68277	9.52861	8.91713	9.22375	9.58789	9.2677
ENSG00000158710	TAGLN2	11955.3	-0.681212	0.126071	5.41792	6.02962e-08	1.99578e-07	11278	8630	14236	10770	9090	11254	13104	10866	31349	18599	25681	22640	4990	3596	4568	4818	4889	4640	5705	6272	13523	14853	14288	18320	13.7899	13.097	13.5699	13.1932	13.3766	13.1035	13.5211	13.2256	14.1457	13.5926	14.1756	13.8117	12.5803	12.399	12.2075	12.2855	12.4535	12.3168
ENSG00000085552	IGSF9	337.895	0.464968	0.136889	-3.28455	0.00102145	0.0020478	172	431	239	338	124	318	296	338	1276	1536	786	530	419	258	302	289	395	327	395	321	666	533	447	458	8.22568	9.02441	8.16522	8.55944	7.82213	8.37304	8.44806	8.57499	9.68513	10.1065	9.34894	8.71852	9.21629	8.87102	8.61862	8.5707	9.05964	8.78166
ENSG00000224259	LINC01133	1047.51	2.31701	0.107046	-21.3325	5.67123e-101	5.88015e-99	327	585	527	635	408	904	545	591	982	1096	789	767	1833	1711	2926	3068	2553	2564	2071	3241	2958	2460	2396	3737	8.95281	9.4017	9.06237	9.31129	9.13259	9.62343	9.163	9.23907	9.3519	9.66483	9.35371	9.1602	11.1718	11.3538	11.5803	11.6493	11.5373	11.4816
ENSG00000143315	PIGM	880.03	-0.42686	0.0843713	5.01852	5.20714e-07	1.56433e-06	1089	983	851	975	779	1195	920	983	2577	2232	1966	1314	688	690	639	597	818	662	1168	1169	397	505	390	475	10.5009	10.0733	9.66292	9.85975	9.95602	9.98664	9.82719	9.88842	10.6191	10.609	10.5507	9.84347	9.84751	10.1146	9.52699	9.44304	9.98421	9.65105
ENSG00000162734	PEA15	1695.32	0.256613	0.101148	-2.47435	0.0133479	0.0221965	2520	1315	1933	1376	969	1603	1879	2356	6729	4971	3157	2710	2397	1591	1688	1495	1639	1856	2359	1864	1735	2198	2339	1830	11.6597	10.4629	10.756	10.3164	10.2456	10.3781	10.784	11.0686	11.952	11.7178	11.2011	10.8144	11.5455	11.2527	10.8174	10.654	10.9221	11.0327
ENSG00000162735	PEX19	868.916	0.344429	0.0903414	-3.83156	0.000127334	0.00029041	658	521	1110	872	717	902	942	808	1780	1679	1341	1675	779	562	903	927	718	777	1141	1111	1495	1506	1161	1677	9.83043	9.25682	10.0095	9.71459	9.84733	9.62058	9.85804	9.63403	10.1213	10.2251	10.0379	10.1636	10.0106	9.84435	9.97523	10.0122	9.81336	9.8588
ENSG00000122218	COPA	1677.5	0.250102	0.0606709	-4.05482	5.01724e-05	0.000120523	937	1533	2124	1947	1128	2527	1667	1611	2442	1854	1828	1776	1355	1289	1697	1886	1792	1637	1884	1739	1430	1756	1773	2240	10.2983	10.6712	10.8852	10.7873	10.4499	10.9989	10.6205	10.5478	10.546	10.358	10.4522	10.2418	10.7555	10.9614	10.8247	10.9724	11.0452	10.8598
ENSG00000158769	F11R	2143.37	-0.353122	0.0742687	4.75149	2.01927e-06	5.70067e-06	1638	2554	2503	3298	1878	3733	2655	2789	5161	4223	3864	3873	1368	1119	1840	2157	1535	1507	1948	2416	2011	2506	2267	2188	11.0597	11.3755	11.1117	11.5173	11.148	11.5412	11.2611	11.3026	11.5793	11.4894	11.4825	11.3078	10.7686	10.7672	10.9359	11.158	10.8321	10.7464
ENSG00000215845	TSTD1	3084.18	-0.660243	0.0762399	8.58516	9.07112e-18	6.03299e-17	2217	2219	3994	4213	2880	3561	2273	6316	10493	12548	9172	7955	2179	1145	2100	2295	1635	2066	1438	1914	2117	2139	2449	2669	11.4804	11.18	11.7637	11.8608	11.7448	11.4753	11.0458	12.4527	12.581	13.0299	12.703	12.3195	11.4123	10.7986	11.1184	11.2441	10.9188	11.181
ENSG00000143217	NECTIN4	1649.77	1.42161	0.122396	-11.3401	8.30891e-30	9.42894e-29	920	1190	951	919	646	1340	1395	957	2129	569	1419	993	1431	1363	1974	1749	1443	1731	2007	2143	4431	5022	4109	4231	10.2737	10.3283	9.80682	9.78265	9.71182	10.1383	10.3793	9.85336	10.3607	8.85279	10.1128	9.48279	10.8303	11.0384	11.0328	10.8687	10.7474	10.9365
ENSG00000162755	KLHDC9	557.196	-2.23507	0.146258	15.1007	1.60128e-51	3.80885e-50	330	679	969	885	756	910	700	960	1529	1871	1569	1801	131	75	136	163	238	189	173	315	43	122	48	126	8.96376	9.59097	9.83125	9.73374	9.91665	9.63193	9.47559	9.85745	9.92056	10.3703	10.2467	10.2605	7.9155	7.58135	7.7834	7.96079	8.46937	8.17276
ENSG00000143256	PFDN2	557.045	0.533562	0.111756	-4.45141	8.53075e-06	2.24045e-05	424	490	617	597	484	799	609	550	568	190	341	389	435	358	692	707	612	530	375	744	832	1128	783	1067	9.27004	9.18097	9.25601	9.23456	9.34419	9.46593	9.30045	9.15042	8.69145	7.69247	8.36582	8.37026	9.26272	9.269	9.62892	9.65886	9.60687	9.36827
ENSG00000158793	NIT1	289.381	-0.534154	0.120015	4.31988	1.56111e-05	3.99027e-05	271	313	257	370	338	331	449	344	500	594	390	624	158	136	224	263	194	155	201	260	194	267	155	227	8.73114	8.64739	8.24175	8.66252	8.90523	8.41698	8.92818	8.59496	8.54597	8.9038	8.51428	8.91047	8.10406	8.15581	8.28764	8.46497	8.24691	7.97011
ENSG00000143222	UFC1	11280.1	-2.19734	0.0963042	22.5906	5.36622e-113	7.84309e-111	17920	11098	21104	17868	14061	15508	15735	23786	34796	40392	29278	30592	4843	3025	3175	3584	4227	4013	4850	4758	1236	1457	2068	2434	14.4545	13.4565	14.1344	13.918	14.0016	13.562	13.7832	14.3484	14.2954	14.7056	14.3638	14.2436	12.5379	12.1541	11.6948	11.8677	12.2473	12.1113
ENSG00000143258	USP21	195.297	-0.431516	0.17949	2.43561	0.0148667	0.0245095	138	203	336	229	231	270	212	86	285	1037	348	507	70	38	138	132	140	175	151	195	402	368	295	433	7.99845	8.17203	8.5351	8.137	8.46668	8.19756	8.09155	7.25841	7.94954	9.59374	8.38802	8.6673	7.35343	7.04354	7.79723	7.75702	7.91312	8.09293
ENSG00000143224	PPOX	835.744	-2.79835	0.139951	19.456	2.59039e-84	1.67149e-82	600	1006	1737	1573	1100	1269	1249	1970	2062	6264	2488	3038	166	91	127	236	227	161	162	204	135	136	142	93	9.7106	10.104	10.6101	10.4968	10.4159	10.066	10.231	10.8222	10.3177	12.0433	10.8723	10.9715	8.15526	7.75761	7.71931	8.34596	8.417	8.00814
ENSG00000158850	B4GALT3	491.759	0.85766	0.0983615	-8.65543	4.91069e-18	3.31875e-17	303	339	454	326	386	628	447	448	1026	860	788	936	758	540	733	773	644	753	613	886	679	502	732	749	8.86203	8.73953	8.88329	8.51875	9.06497	9.16527	8.92285	8.90242	9.40698	9.35648	9.35212	9.40804	9.97458	9.79231	9.70308	9.7743	9.6724	9.81786
ENSG00000248485	PCP4L1	147.864	-0.383669	0.1611	2.22867	0.0258359	0.0405611	192	263	224	262	198	428	210	163	150	99	136	195	117	85	127	203	105	79	113	154	133	114	171	124	8.34364	8.45114	8.09801	8.27902	8.29809	8.70732	8.08182	7.81197	7.36917	7.15217	7.47101	7.67625	7.80622	7.69427	7.71931	8.18509	7.64193	7.35987
ENSG00000188931	CFAP126	1528.85	-2.29901	0.214177	10.3816	3.00759e-25	2.84595e-24	550	1853	2802	3399	2130	2793	2502	1466	935	1673	1549	1967	145	175	298	315	380	300	258	581	251	269	336	449	9.5986	10.931	11.2682	11.5594	11.3229	11.1373	11.1787	10.4201	9.29062	10.2203	10.2296	10.3789	8.01654	8.42644	8.60343	8.66901	9.01277	8.68157
ENSG00000081721	DUSP12	82.9742	0.501256	0.194482	-2.60589	0.00916372	0.0157035	13	102	94	100	22	95	57	84	66	103	91	192	62	42	110	103	86	63	64	88	148	94	44	184	6.36565	7.51355	7.30519	7.36757	6.57244	7.24216	6.9747	7.2402	6.79084	7.18165	7.15194	7.66212	7.25711	7.11475	7.58895	7.53281	7.46705	7.18304
ENSG00000118217	ATF6	852.597	0.487503	0.0925707	-5.15865	2.48742e-07	7.69767e-07	735	655	1169	934	710	937	988	846	1100	401	637	552	962	544	1013	848	855	836	949	867	1038	925	875	942	9.97548	9.54497	10.078	9.80371	9.83452	9.66955	9.92047	9.69323	9.49509	8.4517	9.08913	8.76584	10.2914	9.80191	10.1273	9.8951	10.0426	9.95475
ENSG00000198929	NOS1AP	158.667	-0.676344	0.197251	3.06466	0.00217917	0.00415065	137	209	201	212	124	91	114	183	727	348	446	335	183	105	112	142	57	83	82	119	60	39	38	45	7.99116	8.20262	7.98805	8.05767	7.82213	7.20922	7.50513	7.9241	8.98245	8.29691	8.66665	8.20982	8.25809	7.89457	7.60499	7.82622	7.14151	7.40035
ENSG00000152332	UHMK1	952.128	0.2539	0.0749872	-3.33936	0.000839714	0.00170686	536	816	1125	1188	758	1198	1158	988	1109	780	735	994	824	663	1153	1000	814	1040	758	826	902	871	1030	1005	9.5656	9.82854	10.0272	10.1202	9.92012	9.98995	10.1302	9.89507	9.50544	9.2348	9.26523	9.48406	10.0849	10.0617	10.3002	10.1126	9.97775	10.2444
ENSG00000185860	CCDC190	1379.06	-2.74813	0.224888	11.3026	1.27411e-29	1.42586e-28	836	1031	2399	2665	1627	1069	957	3550	4681	7935	4814	3650	430	94	303	450	110	386	104	164	29	104	80	142	10.1459	10.1366	11.053	11.2203	10.9498	9.8405	9.8787	11.6396	11.4428	12.3779	11.7906	11.2254	9.24838	7.78817	8.62239	9.09191	7.68426	8.97846
ENSG00000185630	PBX1	2306.65	-0.823621	0.0817787	10.0003	1.51873e-23	1.34479e-22	2911	2794	3745	3181	2734	4016	3275	2771	4261	3500	3083	3128	1319	786	1515	1386	1558	1465	1537	1513	1510	1628	1452	1218	11.8623	11.5009	11.6733	11.4668	11.6717	11.6435	11.5538	11.2936	11.3118	11.2278	11.1682	11.0118	10.7187	10.2884	10.6696	10.551	10.8525	10.7077
ENSG00000143198	MGST3	924.114	-0.377676	0.118147	3.2488	0.00115893	0.00230212	327	1066	883	1952	1121	2206	865	614	784	658	688	1027	287	285	841	1357	651	527	665	1502	384	364	504	497	8.95281	10.1811	9.71056	10.7908	10.4415	10.8121	9.74704	9.2865	9.07375	9.02658	9.18348	9.52558	8.76125	8.98992	9.88184	10.5223	9.68634	9.36115
ENSG00000143179	UCK2	236.299	0.813163	0.138723	-5.5899	2.27206e-08	7.84135e-08	139	205	298	207	149	291	273	234	143	121	160	208	361	126	402	349	364	491	284	457	101	143	195	255	8.00571	8.1823	8.40169	8.03342	8.00223	8.27709	8.35922	8.17386	7.3305	7.30596	7.61277	7.73581	9.03401	8.0769	8.95336	8.78801	8.961	9.27278
ENSG00000143190	POU2F1	649.577	-0.282463	0.100414	2.75268	0.00591091	0.0104664	550	436	662	769	455	774	605	614	1156	901	961	1166	389	317	560	743	379	404	350	454	421	484	483	466	9.5986	9.03837	9.34378	9.55306	9.2671	9.42574	9.29224	9.2865	9.55833	9.41505	9.60379	9.68835	9.12492	9.11904	9.36015	9.72297	9.00959	9.03344
ENSG00000143162	CREG1	345.148	2.51394	0.162812	-14.8169	1.13844e-49	2.53402e-48	11	221	124	172	182	238	103	104	269	194	154	226	417	428	712	1037	563	538	651	874	1794	1495	1201	1807	6.29955	8.26184	7.5357	7.85032	8.20832	8.06675	7.41921	7.41114	7.89273	7.71167	7.57877	7.81406	9.21038	9.49344	9.66557	10.1609	9.50033	9.3871
ENSG00000197965	MPZL1	525.291	0.603273	0.0950852	-6.19085	5.98422e-10	2.36464e-09	206	591	455	520	381	739	499	373	576	711	597	699	332	446	601	696	509	666	702	816	841	768	852	1081	8.42062	9.41456	8.8859	9.06514	9.04915	9.36749	9.05531	8.68765	8.70762	9.1208	9.01048	9.0469	8.93328	9.54588	9.44916	9.63868	9.37294	9.6588
ENSG00000143158	MPC2	667.925	-0.310548	0.100441	3.10789	0.00188429	0.00362198	308	661	797	1046	654	992	722	687	879	1153	844	1230	316	440	543	624	606	633	428	732	411	408	475	677	8.88143	9.55661	9.57876	9.9519	9.72775	9.74327	9.5149	9.42736	9.21398	9.73031	9.43853	9.7575	8.87448	9.52861	9.32156	9.4991	9.59424	9.59353
ENSG00000143164	DCAF6	1274.72	0.323859	0.095556	-3.28318	0.00102645	0.00205714	1215	894	1381	1282	916	1481	1342	1207	2068	990	1252	1128	1119	1045	1220	1042	1255	1330	1119	1134	1256	1291	1491	1380	10.6496	9.94808	10.3002	10.2216	10.1705	10.2718	10.3273	10.1595	10.3216	9.53447	9.94735	9.64566	10.4951	10.6737	10.3761	10.1673	10.5572	10.5761
ENSG00000143147	GPR161	237.628	-0.478984	0.145701	3.35321	0.000798799	0.00162724	301	265	429	285	188	237	144	405	301	185	209	120	131	96	143	112	115	121	133	120	197	152	139	278	8.8542	8.45955	8.81636	8.37	8.24268	8.06245	7.71376	8.78331	8.00406	7.66806	7.86154	7.26507	7.9155	7.80816	7.83118	7.60663	7.72527	7.73151
ENSG00000143155	TIPRL	1128.91	0.170913	0.0692905	-2.47318	0.0133915	0.0222629	754	1064	1402	1343	1110	1407	1371	1233	1337	997	1149	1293	786	697	1072	1023	973	1110	1286	1254	1069	1129	1202	1723	10.0091	10.1785	10.3205	10.2838	10.4281	10.2033	10.356	10.1879	9.74553	9.54346	9.83492	9.82246	10.0224	10.128	10.2027	10.1428	10.2144	10.3317
ENSG00000213064	SFT2D2	1504.69	0.387661	0.0905668	-4.24178	2.21753e-05	5.55459e-05	1559	1171	1992	1507	1250	2111	1486	1455	1864	1163	1165	1033	1786	1161	1785	1610	1688	1782	1556	1345	1216	1330	1330	1065	10.9915	10.3067	10.7972	10.4388	10.589	10.7518	10.4646	10.41	10.1826	9.7415	9.85297	9.533	11.1358	10.8176	10.8941	10.7552	10.9627	10.9765
ENSG00000143153	ATP1B1	21237.4	1.13771	0.111549	-10.0309	1.11489e-23	9.94464e-23	20664	17750	17929	17014	12423	17791	16756	20704	27825	15016	16707	17674	47827	33919	39128	37238	37893	35935	44896	38400	17760	17119	18947	24738	14.6592	14.1296	13.9004	13.8478	13.8239	13.7587	13.8734	14.1491	13.9746	13.2864	13.5592	13.457	15.8216	15.6146	15.2813	15.2126	15.3872	15.2473
ENSG00000143156	NME7	492.249	-2.09621	0.140843	14.6132	2.31306e-48	4.9401e-47	421	515	753	775	569	878	784	593	558	936	786	1051	76	145	70	101	87	66	193	262	149	110	153	270	9.26122	9.24245	9.50633	9.56299	9.54877	9.58601	9.62019	9.24326	8.67098	9.46321	9.34894	9.55504	7.42101	8.22314	7.21619	7.51581	7.47688	7.21824
ENSG00000117475	BLZF1	237.158	0.338529	0.138299	-2.26867	0.0232882	0.0368379	194	236	166	221	155	332	218	195	311	283	276	243	148	129	248	239	198	205	216	365	354	289	243	296	8.35491	8.33245	7.80135	8.10024	8.0421	8.4203	8.12032	7.98714	8.03704	8.07981	8.14059	7.88395	8.03725	8.10106	8.3981	8.3597	8.26868	8.25863
ENSG00000117477	CCDC181	735.496	-3.38304	0.196006	16.7011	1.28663e-62	4.37201e-61	741	1167	1949	2220	1157	1421	1477	2268	1952	1147	1721	1376	82	33	135	148	140	66	216	129	92	58	69	119	9.98619	10.3021	10.7673	10.9676	10.4842	10.2165	10.4564	11.016	10.2442	9.72356	10.3708	9.90378	7.48513	6.9477	7.77643	7.86607	7.91312	7.21824
ENSG00000171806	METTL18	40.2362	0.799012	0.289403	-3.01357	0.00258196	0.00484782	0	9	29	60	31	36	41	41	47	60	42	78	34	23	72	71	51	41	37	15	50	71	26	70	5.52008	6.15533	6.55382	6.98694	6.75876	6.61758	6.76747	6.75613	6.60192	6.81554	6.65896	6.95446	6.8391	6.72576	7.23777	7.22843	7.06144	6.88559
ENSG00000000457	SCYL3	360.21	-0.319555	0.115855	2.73631	0.00621326	0.0109713	282	270	478	322	236	295	336	319	893	828	709	706	173	174	247	243	186	268	355	316	384	307	208	236	8.77752	8.48033	8.94469	8.50491	8.49053	8.29173	8.59024	8.50982	9.23353	9.30905	9.22059	9.05898	8.19853	8.42012	8.39367	8.37781	8.20232	8.55291
ENSG00000075945	KIFAP3	523.427	-0.582156	0.108844	5.29169	1.21193e-07	3.87096e-07	492	469	756	657	505	631	472	612	740	794	806	709	265	199	347	319	406	256	391	284	314	315	300	406	9.45666	9.1272	9.51139	9.3539	9.39752	9.17113	8.98808	9.28243	9.0038	9.25686	9.38047	9.06413	8.66885	8.57007	8.77913	8.68355	9.09306	8.50144
ENSG00000117501	MROH9	146.371	-2.86359	0.262258	11.1217	9.84019e-29	1.06202e-27	159	192	186	278	224	524	297	195	104	139	180	294	3	7	13	15	24	32	35	82	17	16	43	41	8.14319	8.11411	7.9112	8.34294	8.43259	8.9456	8.45179	7.98714	7.08888	7.41875	7.72005	8.07414	5.92435	6.19849	6.28485	6.34088	6.60286	6.7357
ENSG00000117507	FMO6P	154.826	-1.42664	0.295849	4.30846	1.64395e-05	4.19053e-05	11	103	225	233	133	150	153	637	546	507	460	63	62	9	91	133	37	151	86	53	14	29	7	17	6.29955	7.52199	8.10259	8.15502	7.88979	7.62345	7.77035	9.33239	8.64602	8.71772	8.70229	6.81865	7.25711	6.28735	7.42567	7.7641	6.84882	7.94415
ENSG00000076258	FMO4	106.389	-1.99207	0.226344	8.60676	7.51548e-18	5.02039e-17	34	180	203	243	189	151	232	184	116	180	101	153	22	9	39	46	28	36	27	62	32	31	38	0	6.85866	8.04799	7.99797	8.19905	8.24832	7.62942	8.18517	7.92947	7.1686	7.64319	7.23046	7.46266	6.59351	6.28735	6.81623	6.9212	6.68533	6.80503
ENSG00000117533	VAMP4	201.768	0.63955	0.136165	-4.63357	3.59408e-06	9.86421e-06	157	222	245	221	149	221	153	204	304	216	198	322	182	192	192	204	189	183	330	293	312	375	281	334	8.13005	8.26666	8.19121	8.10024	8.00223	7.99179	7.77035	8.03256	8.01404	7.81255	7.80963	8.16824	8.25224	8.52968	8.12509	8.19025	8.21921	8.13911
ENSG00000010165	METTL13	399.047	-0.256964	0.116875	2.19517	0.0281511	0.0438722	325	373	482	518	350	519	489	502	893	1157	696	725	283	279	316	370	459	481	241	455	231	281	310	416	8.94547	8.8516	8.95467	9.06046	8.94688	8.93413	9.03078	9.03908	9.23353	9.73479	9.19773	9.09129	8.7449	8.96434	8.67055	8.85679	9.24391	9.24722
ENSG00000117592	PRDX6	3567.02	1.50557	0.070868	-21.1341	3.86483e-99	3.84297e-97	1265	1916	2853	2628	2066	3111	2254	2445	2868	3344	2506	3472	3529	3013	4955	5159	5258	4544	5684	6529	7190	8218	6395	9408	10.7046	10.977	11.2933	11.2009	11.2804	11.2869	11.0342	11.1199	10.7652	11.1645	10.8822	11.156	12.0894	12.1485	12.3226	12.3824	12.5568	12.2871
ENSG00000183831	ANKRD45	189.669	-1.75168	0.211425	7.74536	9.5312e-15	5.27237e-14	245	163	278	252	172	171	249	315	1151	425	536	423	73	43	52	48	31	33	75	85	63	105	91	38	8.61505	7.94843	8.32598	8.23751	8.14909	7.74346	8.26002	8.49571	9.5528	8.51651	8.88146	8.46251	7.38768	7.13188	7.00163	6.94911	6.74284	6.75348
ENSG00000076321	KLHL20	342.301	0.547661	0.138678	-3.93289	8.39319e-05	0.000196181	123	296	259	349	189	466	437	315	481	296	505	456	277	309	414	437	241	380	411	438	436	341	406	394	7.88469	8.5837	8.25	8.59574	8.24832	8.80649	8.8959	8.49571	8.50247	8.12607	8.8111	8.54657	8.72	9.08784	8.98868	9.05625	8.48331	8.95965
ENSG00000185278	ZBTB37	153.704	-0.464931	0.168707	2.61968	0.00880134	0.0151317	171	92	159	181	122	190	205	128	329	291	246	200	61	66	103	138	86	118	194	97	59	89	97	47	8.2195	7.42593	7.76065	7.89984	7.80662	7.84334	8.0572	7.58945	8.09448	8.10846	8.02269	7.69948	7.24451	7.47048	7.53121	7.79897	7.46705	7.70823
ENSG00000152061	RABGAP1L	1839.72	-0.584756	0.0822358	7.10998	1.16063e-12	5.62957e-12	1960	1584	2066	2002	1224	2821	1814	2291	4653	4179	3622	3197	1156	709	1085	1274	1012	1213	1636	1381	828	1144	1396	1623	11.3086	10.7159	10.8472	10.8255	10.5605	11.1511	10.7358	11.03	11.4344	11.4747	11.3923	11.0419	10.5391	10.1507	10.2188	10.4369	10.267	10.4513
ENSG00000116161	CACYBP	613.597	-0.379086	0.0940448	4.02561	5.68287e-05	0.000135573	312	590	771	829	643	905	842	802	1009	1099	702	1051	430	328	417	498	473	420	475	547	403	364	401	697	8.89676	9.41242	9.5364	9.64935	9.70581	9.62485	9.71215	9.62446	9.38595	9.66835	9.20833	9.55504	9.24838	9.16084	8.99737	9.21632	9.28123	9.08058
ENSG00000235750	KIAA0040	109.733	-2.12434	0.270199	8.13144	4.24235e-16	2.55912e-15	271	157	113	106	84	210	218	170	177	102	96	93	0	15	43	28	57	13	3	16	81	42	54	0	8.73114	7.91146	7.45602	7.41554	7.47037	7.94097	8.12032	7.8523	7.508	7.17435	7.19185	7.07524	5.52008	6.50321	6.87677	6.62917	7.14151	6.30818
ENSG00000143207	RFWD2	293.95	0.558349	0.142278	-3.95903	7.5256e-05	0.000176993	53	302	317	373	335	458	403	297	61	153	107	456	160	157	348	369	280	368	292	392	263	443	232	276	7.1619	8.60651	8.46999	8.67181	8.89462	8.78618	8.80021	8.43036	6.74455	7.49991	7.2752	8.54657	8.11704	8.30807	8.7825	8.85359	8.65299	8.92127
ENSG00000075391	RASAL2	931.57	0.539079	0.11387	-4.59713	4.28355e-06	1.16511e-05	601	824	910	780	555	1148	952	713	1192	374	818	449	650	682	798	802	647	833	953	979	846	1157	900	939	9.71276	9.84127	9.74955	9.57121	9.51703	9.93385	9.87185	9.47435	9.59757	8.375	9.39906	8.52915	9.77351	10.0991	9.81331	9.82222	9.67839	9.95002
ENSG00000116191	RALGPS2	537.1	0.371591	0.124244	-2.92723	0.00342	0.00628798	276	554	648	500	504	948	599	480	326	229	333	264	467	416	523	456	643	475	574	473	294	372	367	355	8.75241	9.33335	9.31705	9.01762	9.39502	9.6846	9.27983	8.98498	8.08507	7.86873	8.34	7.96553	9.35129	9.45738	9.27477	9.10807	9.6704	9.23167
ENSG00000116199	FAM20B	316.553	1.33704	0.125419	-10.5075	7.9754e-26	7.75237e-25	214	255	217	341	279	338	204	209	198	157	146	217	294	288	528	579	408	440	695	473	531	408	430	663	8.46277	8.41702	8.06547	8.56943	8.68043	8.44007	8.05223	8.05715	7.60635	7.52218	7.532	7.77551	8.78943	9.00253	9.28661	9.40441	9.09905	9.13739
ENSG00000186283	TOR3A	229.355	1.02151	0.146695	-6.93924	3.94223e-12	1.84645e-11	58	120	215	219	102	230	210	233	345	188	291	336	177	178	259	321	322	262	343	337	293	312	301	375	7.22994	7.65754	8.05603	8.09089	7.64053	8.03199	8.08182	8.16937	8.14357	7.68276	8.19593	8.21297	8.22266	8.44522	8.44593	8.69076	8.81538	8.52741
ENSG00000143322	ABL2	1050.14	0.512302	0.134528	-3.63603	0.000276869	0.00060235	1186	670	852	750	522	996	886	734	1743	1220	1165	1036	963	775	906	959	964	657	922	800	1105	1623	1151	1657	10.6167	9.57389	9.66443	9.52117	9.43928	9.74849	9.77818	9.51122	10.0934	9.80364	9.85297	9.5367	10.2928	10.2695	9.9796	10.0571	10.202	9.64129
ENSG00000057252	SOAT1	392.216	-0.983001	0.117815	8.34445	7.15446e-17	4.518e-16	253	342	609	484	347	591	414	488	867	899	685	725	183	126	224	319	190	304	250	292	116	146	146	219	8.6518	8.74979	9.23982	8.97843	8.93658	9.09095	8.83188	9.00489	9.19701	9.41224	9.1781	9.09129	8.25809	8.0769	8.28764	8.68355	8.22479	8.69685
ENSG00000169905	TOR1AIP2	1288.3	0.168638	0.0736229	-2.24654	0.0246694	0.0388403	1287	825	1306	1263	817	1329	1472	1431	3186	2550	2206	2178	1219	1187	1240	1304	1120	1468	1558	1127	919	1559	1319	1400	10.7282	9.84285	10.2255	10.2017	10.0188	10.1273	10.4518	10.3876	10.9094	10.7909	10.7075	10.5165	10.6112	10.848	10.398	10.4684	10.4032	10.7105
ENSG00000135837	CEP350	2482.97	-0.430573	0.0826391	5.20279	1.9632e-07	6.13963e-07	3602	2268	3119	3243	1979	3363	3278	2918	5985	2070	4035	2909	2021	1722	2133	2031	1808	1870	1663	1605	1590	1759	1603	1311	12.1629	11.2103	11.4174	11.4937	11.2206	11.3954	11.5551	11.3656	11.7871	10.5068	11.5431	10.9117	11.3074	11.3628	11.14	11.0747	11.0575	11.0431
ENSG00000143324	XPR1	324.64	0.628603	0.121254	-5.0764	3.84649e-07	1.17123e-06	126	205	310	333	268	393	272	261	331	371	282	416	281	181	406	388	338	425	247	318	476	617	416	348	7.90822	8.1823	8.44522	8.54263	8.63424	8.60935	8.35522	8.28965	8.10071	8.36621	8.16299	8.44401	8.73665	8.46376	8.96523	8.91319	8.87263	9.095
ENSG00000135823	STX6	400.612	0.715067	0.119532	-5.67669	1.37327e-08	4.83014e-08	224	426	324	491	305	427	339	345	346	443	251	330	411	205	575	634	430	529	424	549	409	529	699	544	8.51373	9.01032	8.49433	8.99571	8.78393	8.70461	8.60034	8.59826	8.14658	8.56322	8.04306	8.19397	9.19249	8.60379	9.39336	9.51932	9.16336	9.3659
ENSG00000162783	IER5	840.399	0.76726	0.131776	-5.82022	5.87718e-09	2.13142e-08	174	506	664	754	425	902	760	885	984	1419	1012	1841	614	492	1029	914	733	969	990	1029	1094	999	1447	1240	8.23794	9.22062	9.34756	9.52794	9.18272	9.62058	9.58035	9.75155	9.35445	10.0017	9.67026	10.2899	9.6997	9.67176	10.1482	9.99361	9.84032	10.1501
ENSG00000135821	GLUL	5350.25	-1.30113	0.0709468	18.249	2.1085e-74	1.00307e-72	5318	6878	9254	7657	6071	11116	9433	7921	12979	14946	9205	12384	2946	2151	3382	3000	2462	3003	2651	3437	2319	2555	2389	3287	12.7157	12.7734	12.9544	12.7068	12.8004	13.0859	13.0513	12.7746	12.8837	13.2797	12.7081	12.9489	11.8348	11.6738	11.7835	11.6179	11.4866	11.703
ENSG00000135838	NPL	115.026	2.69888	0.214272	-12.0097	3.15834e-33	4.15552e-32	5	71	71	50	45	109	37	27	20	32	15	58	97	85	232	250	355	219	271	341	354	212	314	457	6.04905	7.2189	7.09327	6.868	6.99383	7.35083	6.70843	6.53315	6.2351	6.48043	6.21186	6.76917	7.63256	7.69427	8.32544	8.40894	8.93103	8.32963
ENSG00000135862	LAMC1	473.483	0.317685	0.100491	-3.11731	0.00182512	0.00351995	301	436	510	519	405	389	337	478	646	472	500	424	599	270	503	483	367	439	305	386	335	495	465	335	8.8542	9.03837	9.02264	9.0628	9.12355	8.5977	8.59362	8.97996	8.84169	8.63534	8.79942	8.46513	9.66779	8.9251	9.2264	9.1786	8.97085	9.13461
ENSG00000116698	SMG7	1232.7	0.995155	0.098803	-9.88597	4.78923e-23	4.14395e-22	972	710	1231	841	636	1121	1114	760	987	405	553	450	1228	1000	1457	1133	1189	1310	1081	966	1600	1894	1657	1709	10.3475	9.64827	10.1466	9.66786	9.69167	9.90263	10.0788	9.55558	9.35827	8.46272	8.91861	8.53166	10.6212	10.6137	10.6164	10.2792	10.484	10.5555
ENSG00000116701	NCF2	1231.57	0.949865	0.162989	-5.67955	1.35052e-08	4.75564e-08	629	562	386	312	212	1103	732	256	290	571	417	452	567	720	797	821	814	732	889	1140	579	793	666	914	9.77177	9.35131	8.69326	8.46972	8.37213	9.88143	9.53241	8.26893	7.96682	8.85694	8.58981	8.53664	9.59724	10.1712	9.81168	9.85277	9.97775	9.78105
ENSG00000162704	ARPC5	1113.04	0.764238	0.0888211	-8.49217	2.02821e-17	1.32352e-16	735	1584	865	935	678	2066	1643	800	652	659	538	904	811	875	1351	1524	1422	1210	1485	1926	1420	1459	1480	1525	9.97548	10.7159	9.68396	9.80511	9.77448	10.7224	10.6008	9.62125	8.85261	9.02842	8.88588	9.36429	10.0638	10.4327	10.5138	10.6802	10.7274	10.448
ENSG00000143344	RGL1	272.589	-1.32052	0.16928	7.94544	1.93495e-15	1.12688e-14	423	270	412	359	314	334	444	471	529	520	365	362	179	72	139	157	105	239	133	208	134	14	106	123	9.2671	8.48033	8.76897	8.62794	8.81805	8.42692	8.91482	8.96224	8.60987	8.74713	8.44051	8.29236	8.23457	7.54545	7.80409	7.9237	7.64193	8.42512
ENSG00000173627	APOBEC4	692.614	-4.13977	0.248499	16.179	7.08889e-59	2.11291e-57	1848	1164	1210	1126	775	1124	1352	1389	1342	525	1065	722	61	45	34	22	123	12	51	93	0	15	32	50	11.2268	10.2987	10.1237	10.0491	9.94925	9.90613	10.3372	10.3475	9.75037	8.75828	9.73622	9.08624	7.24451	7.16541	6.73518	6.50815	7.78832	6.27796
ENSG00000198860	TSEN15	97.9261	2.783	0.237475	-11.1045	1.19274e-28	1.28272e-27	0	57	23	96	15	97	60	28	5	22	7	42	70	130	323	322	176	110	108	382	296	280	253	258	5.52008	7.05787	6.44461	7.33452	6.39496	7.25829	7.00948	6.551	5.88033	6.32082	5.99505	6.59171	7.35343	8.10902	8.69581	8.69435	8.14446	7.64408
ENSG00000116667	C1orf21	523.745	1.20422	0.125673	-9.51789	1.76733e-21	1.42834e-20	282	278	641	673	600	717	471	385	291	336	264	355	675	501	854	808	630	810	729	819	756	860	805	967	8.77752	8.51296	9.30349	9.3841	9.61666	9.32962	8.98552	8.72428	7.97024	8.25932	8.09464	8.27143	9.82262	9.69515	9.90193	9.83194	9.6441	9.91325
ENSG00000116406	EDEM3	477.431	0.647959	0.110638	-5.61419	1.97489e-08	6.85084e-08	387	384	467	498	367	560	422	410	570	121	350	255	320	299	687	671	455	530	550	699	634	643	525	603	9.15721	8.88604	8.91688	9.01278	9.00387	9.02554	8.85448	8.79768	8.69551	7.30596	8.3943	7.93117	8.88941	9.04785	9.6196	9.59174	9.23307	9.36827
ENSG00000121481	RNF2	155.697	-0.947868	0.141656	6.80671	9.98556e-12	4.5149e-11	85	132	249	218	151	339	160	240	314	365	269	304	71	43	96	120	40	84	90	150	108	74	82	256	7.54337	7.74536	8.20826	8.0862	8.01565	8.44334	7.81274	8.20044	8.04679	8.34847	8.11397	8.10849	7.36495	7.13188	7.47072	7.66888	6.89801	7.41027
ENSG00000121486	TRMT1L	643.948	-0.733422	0.10279	7.08364	1.40411e-12	6.77808e-12	494	918	912	1129	729	963	587	1176	714	569	741	825	311	322	386	427	267	371	416	553	347	290	387	357	9.46179	9.98294	9.7524	10.0526	9.86902	9.70487	9.25468	10.1249	8.96078	8.85279	9.27534	9.25019	8.8556	9.13819	8.90484	9.0282	8.59868	8.93096
ENSG00000116668	SWT1	71.1063	0.690915	0.238899	-2.671	0.00756253	0.0131679	120	106	55	57	28	32	28	54	72	37	41	32	60	53	44	45	88	50	43	35	86	158	132	49	7.86073	7.54698	6.9189	6.9526	6.70059	6.55745	6.56062	6.92609	6.84375	6.5499	6.64598	6.4604	7.23178	7.29079	6.89138	6.90697	7.48663	7.01691
ENSG00000279838	RP4-635A23.6	77.2352	-0.727103	0.260127	2.5866	0.00969269	0.0165167	91	74	101	47	25	66	109	45	388	312	282	197	37	29	55	24	56	21	115	112	23	40	33	0	7.60356	7.25072	7.36292	6.82957	6.6387	6.9792	7.4668	6.81144	8.26742	8.18093	8.16299	7.68559	6.89219	6.86449	7.04029	6.55034	7.12854	6.51444
ENSG00000116679	IVNS1ABP	1377.17	0.395156	0.0790856	-4.96659	6.81396e-07	2.01708e-06	1168	945	1528	1396	1136	1305	1254	1659	2391	3083	2170	2238	1305	1153	1484	1474	1512	1344	1503	2027	1386	1717	1847	2252	10.5959	10.0212	10.4364	10.3358	10.4594	10.1031	10.2364	10.5876	10.5174	11.052	10.685	10.5534	10.7041	10.8082	10.6414	10.6347	10.8114	10.5903
ENSG00000047410	TPR	3553.26	-0.319424	0.0977973	3.26734	0.00108564	0.00216647	3531	4017	4278	4895	3051	4691	4219	4758	7026	1044	4626	2518	3114	2120	3192	2851	2347	2558	2620	2753	1637	1473	1826	1368	12.1347	12.0109	11.8603	12.0723	11.8258	11.8618	11.9094	12.0517	12.0129	9.60236	11.7347	10.7139	11.9129	11.6534	11.7023	11.5465	11.4198	11.4784
ENSG00000157181	C1orf27	627.269	0.491718	0.104241	-4.65466	3.24517e-06	8.94912e-06	516	698	655	589	450	719	732	737	1006	266	582	356	488	580	758	607	374	753	778	721	725	762	687	489	9.51711	9.62636	9.33048	9.21787	9.25338	9.33311	9.53241	9.51641	9.38221	8.01684	8.97982	8.27444	9.40657	9.88556	9.74648	9.46406	8.99358	9.81786
ENSG00000116741	RGS2	92.9693	1.38131	0.267379	-4.96973	6.70447e-07	1.98807e-06	0	100	87	178	74	61	57	56	12	18	21	101	80	51	197	211	111	159	127	226	128	188	79	79	5.52008	7.49651	7.24459	7.88354	7.36491	6.92698	6.9747	6.94998	6.07617	6.24603	6.33557	7.13475	7.46412	7.26065	8.15179	8.22585	7.69257	7.99558
ENSG00000116750	UCHL5	499.544	0.411647	0.0960326	-4.18666	2.83088e-05	7.01984e-05	523	493	415	478	366	379	514	522	1249	502	678	619	441	498	575	552	579	490	584	580	453	678	622	711	9.53427	9.18849	8.77745	8.96345	9.00058	8.56816	9.09133	9.08653	9.65756	8.70624	9.16547	8.90089	9.27976	9.6874	9.39336	9.34442	9.536	9.27024
ENSG00000116747	TROVE2	945.634	0.265445	0.0864513	-3.02844	0.00245816	0.00463619	953	695	984	1215	721	1148	934	1284	1551	873	1183	908	1155	803	1013	1070	974	792	897	1018	810	1068	528	953	10.321	9.62083	9.8513	10.15	9.85459	9.93385	9.8469	10.2421	9.93932	9.37531	9.87301	9.36983	10.538	10.3171	10.1273	10.2027	10.2158	9.88381
ENSG00000023572	GLRX2	188.031	1.01549	0.14723	-6.94377	3.81774e-12	1.78953e-11	104	112	134	162	128	176	145	185	241	196	165	247	271	236	334	288	160	267	285	192	219	175	180	170	7.7251	7.59553	7.60405	7.79306	7.85263	7.77048	7.72017	7.93482	7.78709	7.72117	7.64043	7.89988	8.69466	8.76617	8.73461	8.56678	8.04648	8.54869
ENSG00000134371	CDC73	1313.77	0.181789	0.0685102	-2.60325	0.00923447	0.0158136	1232	1137	1406	1333	1070	1317	1397	1453	3102	1452	2106	1657	1530	798	1320	1305	1218	1277	1430	1202	1110	1339	1260	1376	10.6686	10.2672	10.3243	10.2738	10.3787	10.1153	10.3813	10.4081	10.8727	10.032	10.6442	10.1493	10.9222	10.3087	10.4824	10.4694	10.5166	10.5209
ENSG00000000971	CFH	559.631	-2.11009	0.207482	10.0643	7.94182e-24	7.11012e-23	665	721	847	798	463	1025	682	821	1872	1308	1391	1406	174	57	200	136	101	197	150	108	157	343	104	241	9.84424	9.66807	9.65685	9.60041	9.28879	9.78575	9.44261	9.65456	10.1884	9.8946	10.0863	9.93208	8.20461	7.34891	8.16757	7.78513	7.60704	8.21637
ENSG00000066279	ASPM	285.725	-0.596343	0.171488	3.45125	0.000558002	0.00116428	169	368	339	248	207	250	213	285	355	106	217	234	140	34	208	198	75	115	77	60	101	209	125	125	8.20708	8.83567	8.54511	8.22055	8.34614	8.11728	8.09639	8.38502	8.17339	7.20328	7.89805	7.84741	7.98132	6.96755	8.20876	8.15899	7.35353	7.68454
ENSG00000213047	DENND1B	239.942	0.484413	0.141153	-3.17557	0.00149541	0.00292358	100	283	236	235	113	194	336	181	418	265	251	281	196	108	310	215	234	207	175	315	276	548	329	411	7.6889	8.53297	8.15204	8.16394	7.73446	7.86345	8.59024	7.9133	8.34767	8.01305	8.04306	8.02814	8.33185	7.92218	8.64853	8.24578	8.45055	8.269
ENSG00000151414	NEK7	202.174	0.652908	0.163372	-3.94777	7.88824e-05	0.00018502	45	216	292	314	190	189	203	220	83	26	48	40	156	171	238	190	177	160	192	134	190	205	200	159	7.04404	8.23747	8.37941	8.47683	8.25394	7.83827	8.04723	8.10973	6.93434	6.38862	6.73338	6.56697	8.09096	8.401	8.35314	8.11616	8.15036	8.00188
ENSG00000162702	ZNF281	530.26	0.460129	0.107271	-4.26793	1.97299e-05	4.97594e-05	207	442	491	477	382	888	524	333	499	327	355	357	421	352	625	500	429	569	389	471	443	590	300	521	8.42596	9.05494	8.97688	8.96094	9.05232	9.60052	9.11484	8.55813	8.54372	8.23045	8.40988	8.27745	9.22218	9.24802	9.4988	9.22128	9.16049	9.45779
ENSG00000118200	CAMSAP2	766.491	0.375339	0.115183	-3.23984	0.00119597	0.00237064	891	658	603	835	421	964	785	994	1377	467	992	835	948	697	1091	931	765	833	757	723	441	566	581	493	10.2309	9.5508	9.22756	9.65864	9.17108	9.70622	9.62183	9.903	9.78379	8.62316	9.64456	9.26515	10.2717	10.128	10.2262	10.0179	9.8962	9.95002
ENSG00000163362	C1orf106	237.026	-0.703426	0.193434	3.01949	0.002532	0.00476582	82	246	237	371	199	579	170	334	463	421	533	711	126	72	163	199	143	149	81	226	55	88	33	112	7.51218	8.3776	8.15645	8.66563	8.30352	9.06599	7.87104	8.56152	8.45997	8.50592	8.8748	9.06756	7.87749	7.54545	7.95897	8.16425	7.93399	7.93098
ENSG00000116857	TMEM9	1071.34	-0.19586	0.0834668	2.28134	0.0225282	0.0357381	1054	1128	1509	1502	1114	1484	1329	1863	2211	3440	2076	2547	1012	939	1034	1136	1233	985	1714	1350	671	719	951	1163	10.4567	10.2566	10.4195	10.4343	10.433	10.2745	10.3142	10.7457	10.4116	11.2038	10.6247	10.7295	10.3594	10.5282	10.1546	10.2827	10.5332	10.1719
ENSG00000081277	PKP1	4097.13	1.75872	0.141106	-12.2214	2.38972e-34	3.29804e-33	1564	2634	2480	2068	1653	3484	2902	2627	2724	7280	2742	3570	5542	4482	5966	5918	6506	5265	8225	7311	7663	8960	9202	11542	10.9959	11.4185	11.0989	10.87	10.9716	11.4447	11.3849	11.2194	10.6947	12.2558	11.0061	11.1946	12.7296	12.7119	12.5862	12.5773	12.8599	12.496
ENSG00000159166	LAD1	1336.73	1.09495	0.100663	-10.8057	3.23623e-27	3.29628e-26	1157	988	850	600	624	1379	1220	997	2545	2940	1722	2187	2042	2008	1976	1650	1911	1663	2713	2109	2151	2267	1634	1832	10.5831	10.0801	9.66141	9.24077	9.6671	10.1765	10.1996	9.90695	10.6021	10.9865	10.3716	10.5221	11.3218	11.5774	11.0342	10.7887	11.1341	10.8814
ENSG00000159176	CSRP1	342.349	-0.319222	0.133286	2.49243	0.0126872	0.0211761	443	276	456	430	329	733	361	437	673	311	429	375	278	236	225	222	183	264	215	225	427	332	350	495	9.32468	8.50487	8.88851	8.83754	8.87316	9.35726	8.6723	8.87289	8.89018	8.17757	8.62212	8.33042	8.72418	8.76617	8.29242	8.27999	8.18521	8.53596
ENSG00000134369	NAV1	1056.51	1.08836	0.123468	-8.65238	5.04371e-18	3.40485e-17	1260	941	696	739	443	1066	797	768	2208	1342	1399	1059	1808	1551	1954	1830	1499	1787	1665	1447	1042	1267	1359	1284	10.6992	10.0156	9.4067	9.50237	9.23395	9.83684	9.64132	9.56896	10.4098	9.92825	10.094	9.56473	11.1528	11.2173	11.0188	10.9309	10.7995	10.9804
ENSG00000198892	SHISA4	167.732	1.87201	0.178053	-10.4618	1.29384e-25	1.24667e-24	17	35	58	111	58	84	56	116	234	349	137	250	217	184	233	227	214	317	239	240	323	280	267	367	6.48295	6.74576	6.95375	7.45416	7.17472	7.14929	6.96285	7.50342	7.75931	8.3	7.47724	7.9117	8.44329	8.48205	8.3301	8.30391	8.35247	8.74542
ENSG00000134375	TIMM17A	553.603	0.673283	0.0932649	-7.15324	8.47544e-13	4.15249e-12	308	284	520	457	384	667	347	398	843	976	674	834	407	401	597	664	612	614	780	760	777	869	738	826	8.88143	8.53694	9.04614	8.90974	9.05866	9.23963	8.62694	8.76293	9.16245	9.51634	9.1582	9.26366	9.18044	9.41099	9.44072	9.57832	9.60687	9.55456
ENSG00000176393	RNPEP	568.584	-0.505191	0.1269	3.80673	0.000140814	0.000319471	92	761	857	1108	1050	1314	897	544	195	371	269	885	123	203	420	516	427	372	454	788	245	287	224	363	7.61332	9.73784	9.67197	10.0278	10.3533	10.1122	9.79422	9.13697	7.59276	8.36621	8.11397	9.33767	7.85415	8.59264	9.00602	9.26031	9.15476	8.93418
ENSG00000234678	RP11-465N4.4	208.593	-1.01703	0.163363	5.84534	5.05526e-09	1.84493e-08	130	168	170	255	116	320	208	380	753	584	482	484	160	80	123	100	120	126	142	143	25	56	36	80	7.93898	7.97848	7.82406	8.25009	7.75896	8.37989	8.07203	8.70913	9.02482	8.88361	8.75653	8.61413	8.11704	7.63903	7.68979	7.50722	7.76503	7.7694
ENSG00000163435	ELF3	13062.9	-0.615277	0.108862	5.57517	2.47289e-08	8.49579e-08	12127	12085	18961	13723	13132	20174	15748	17504	33481	34445	23973	32533	9474	8969	10081	10240	11118	11957	14383	13104	3993	3698	5138	6126	13.8939	13.5785	13.9807	13.5398	13.9035	13.939	13.7844	13.9082	14.2401	14.4767	14.0768	14.3319	13.4951	13.7028	13.3342	13.3592	13.6256	13.6666
ENSG00000143862	ARL8A	604.815	0.823494	0.150641	-5.47491	4.37746e-08	1.46531e-07	98	611	693	841	816	689	525	708	201	264	245	416	349	345	780	747	679	644	865	1105	348	470	567	605	7.67041	9.4566	9.40125	9.66786	10.0172	9.27993	9.11717	9.46544	7.61981	8.00924	8.01858	8.44401	8.99319	9.22314	9.78362	9.72992	9.7408	9.61562
ENSG00000077157	PPP1R12B	558.895	-0.90857	0.109836	8.24646	1.63151e-16	1.00517e-15	725	675	822	603	488	941	775	713	784	456	668	497	367	244	356	383	177	294	202	343	153	169	206	226	9.95745	9.5834	9.61834	9.24695	9.3545	9.67504	9.60538	9.47435	9.07375	8.59601	9.14722	8.64443	9.05399	8.8052	8.80915	8.89775	8.15036	8.65833
ENSG00000228288	PCAT6	148.782	-0.967751	0.180592	5.25776	1.45817e-07	4.62459e-07	181	220	211	264	168	415	264	248	207	377	272	327	106	89	114	115	110	65	132	117	66	105	92	33	8.28001	8.257	8.03695	8.28717	8.12466	8.67172	8.32284	8.23511	7.64631	8.38374	8.12544	8.18438	7.71356	7.73683	7.62082	7.63032	7.68426	7.20662
ENSG00000214796	RP11-480I12.5	150.342	0.632311	0.220877	-3.01401	0.00257816	0.00484143	194	120	152	152	56	216	75	183	379	275	329	198	291	156	209	193	181	242	218	217	159	173	108	85	8.35491	7.65754	7.71866	7.7332	7.14867	7.96893	7.16899	7.9241	8.2424	8.05054	8.32691	7.69024	8.77742	8.30119	8.21383	8.13238	8.17369	8.4389
ENSG00000117153	KLHL12	294.449	0.601193	0.122281	-4.9155	8.85576e-07	2.59115e-06	110	393	290	379	353	667	308	261	140	177	135	442	146	177	445	442	431	435	368	413	355	253	307	477	7.7776	8.9136	8.3719	8.6902	8.95711	9.23963	8.49225	8.28965	7.31354	7.62804	7.46475	8.51152	8.02348	8.43899	9.07606	9.07007	9.16621	9.1234
ENSG00000159348	CYB5R1	1912.75	0.207546	0.0859904	-2.4232	0.0153844	0.0252816	1412	1496	2117	1900	1262	1763	1758	2008	3837	3016	2830	3386	1660	1167	1547	1622	1602	1657	1494	1539	2295	2806	1828	2629	10.8552	10.6379	10.8807	10.7538	10.602	10.5066	10.693	10.8484	11.1662	11.0217	11.0497	11.1213	11.0346	10.8247	10.6981	10.7653	10.8907	10.8764
ENSG00000058668	ATP2B4	1401.64	-0.828525	0.102746	8.07356	6.82748e-16	4.06399e-15	1190	1320	2335	2349	1335	3225	2115	1620	1974	1923	1693	1825	815	592	1109	1034	1120	911	696	907	477	846	781	759	10.6213	10.468	11.0156	11.0455	10.6786	11.337	10.9465	10.5553	10.2592	10.4072	10.3487	10.2782	10.0703	9.9124	10.248	10.157	10.4032	10.0681
ENSG00000058673	ZC3H11A	821.045	0.542849	0.0908528	-5.91569	3.30477e-09	1.22938e-08	592	773	924	1040	630	1047	810	877	729	219	612	546	776	521	940	1147	760	769	591	820	934	689	829	773	9.69326	9.75812	9.76937	9.94434	9.67944	9.81339	9.66215	9.73978	8.98576	7.82572	9.04048	8.75309	10.0055	9.7458	10.0282	10.2956	9.88761	9.84528
ENSG00000257315	ZBED6	162.664	0.549074	0.196588	-2.7717	0.00557645	0.00990719	204	155	124	203	104	230	118	171	206	32	169	106	184	131	185	200	256	166	122	177	55	98	78	141	8.40989	7.89891	7.5357	8.01371	7.65812	8.03199	7.53498	7.85796	7.64193	6.48043	7.66214	7.17046	8.2639	8.11693	8.08681	8.16949	8.55103	8.03904
ENSG00000182004	SNRPE	696.97	-0.23351	0.0945365	2.3979	0.0164893	0.0269367	360	640	977	847	594	1140	843	933	1095	1427	1015	1308	571	456	681	692	507	539	649	896	426	372	520	395	9.06885	9.51545	9.84198	9.67702	9.60377	9.92467	9.71368	9.82022	9.4893	10.0091	9.67408	9.8375	9.60626	9.5742	9.60835	9.63128	9.368	9.38943
ENSG00000143842	SOX13	271.216	0.438559	0.159149	-2.67189	0.00754249	0.0131349	58	333	249	398	289	504	430	207	188	311	156	248	177	151	313	269	248	257	466	297	300	359	367	266	7.22994	8.7188	8.20826	8.74691	8.72114	8.89916	8.87672	8.04737	7.56046	8.17757	7.59021	7.90383	8.22266	8.26626	8.65958	8.49009	8.51532	8.5058
ENSG00000143845	ETNK2	280.676	-0.462384	0.159033	2.72785	0.0063748	0.0112419	348	327	453	355	215	454	228	695	531	743	360	516	264	199	181	155	308	222	323	236	127	179	129	195	9.02774	8.69775	8.88067	8.61514	8.38749	8.77592	8.16695	9.44198	8.61417	9.1748	8.42528	8.68756	8.66451	8.57007	8.06444	7.91111	8.7633	8.34438
ENSG00000143850	PLEKHA6	279.47	-1.36348	0.148929	8.97758	2.76797e-19	1.98688e-18	209	281	381	358	222	314	343	382	981	938	872	640	135	126	168	130	182	122	90	148	40	41	69	119	8.43658	8.525	8.67822	8.62475	8.42269	8.35924	8.6137	8.71521	9.35062	9.46591	9.47985	8.94069	7.94515	8.0769	7.9891	7.74273	8.17947	7.73917
ENSG00000163531	NFASC	225.284	-1.98176	0.192155	10.234	1.39593e-24	1.2858e-23	178	194	321	388	235	271	326	336	741	642	676	574	40	39	63	75	65	66	49	104	58	30	30	137	8.26214	8.12482	8.48395	8.71735	8.48579	8.20145	8.55603	8.56827	9.00542	8.99687	9.16184	8.81162	6.94276	7.06176	7.1374	7.27086	7.24039	7.21824
ENSG00000117222	RBBP5	557.625	0.265045	0.108122	-2.42046	0.015501	0.0254489	465	414	506	447	378	710	528	697	1474	1028	1026	617	752	415	579	664	590	585	687	644	372	363	442	533	9.38545	8.97591	9.01313	8.88342	9.03956	9.31736	9.12414	9.44562	9.87256	9.58258	9.68798	8.89704	9.96411	9.45433	9.40209	9.57832	9.56002	9.49295
ENSG00000133059	DSTYK	1095.84	-0.320979	0.0839068	3.82886	0.000128739	0.000293282	940	1171	1275	1320	834	1798	1231	1872	2639	1888	1929	1503	1184	687	919	987	874	1050	941	868	602	628	700	716	10.3026	10.3067	10.1934	10.2607	10.046	10.5332	10.2116	10.7523	10.6515	10.3825	10.5249	10.0199	10.5716	10.1088	9.99838	10.0952	10.0717	10.2572
ENSG00000133069	TMCC2	219.629	-0.558133	0.202866	2.39888	0.0164453	0.0268685	148	258	395	521	311	305	256	316	177	258	219	366	157	80	161	153	147	109	150	117	188	122	61	155	8.0693	8.42991	8.71993	9.06748	8.80677	8.32767	8.28969	8.49925	7.508	7.98617	7.90703	8.30418	8.09753	7.63903	7.94672	7.89839	7.96131	7.63583
ENSG00000163545	NUAK2	207.068	-0.862492	0.169397	4.78995	1.66821e-06	4.74715e-06	366	197	263	369	108	277	242	478	646	1072	520	522	164	163	154	130	175	85	209	183	117	92	139	33	9.08897	8.14074	8.26634	8.65941	7.6926	8.22458	8.22969	8.97996	8.84169	9.63633	8.84558	8.70092	8.14264	8.34866	7.90297	7.74273	8.13854	7.4201
ENSG00000117266	CDK18	99.4113	-1.0728	0.235712	4.3827	1.17216e-05	3.03575e-05	72	114	64	122	36	90	116	90	673	1120	491	460	67	24	40	41	63	31	110	34	94	14	62	56	7.40228	7.61131	7.02031	7.53517	6.84884	7.20084	7.52015	7.29404	8.89018	9.69276	8.77814	8.55642	7.31819	6.75024	6.8317	6.84808	7.21643	6.71759
ENSG00000174514	MFSD4A	186.8	-1.26772	0.192227	6.42374	1.32966e-10	5.51457e-10	391	304	233	248	205	257	215	195	643	303	392	433	74	61	139	186	115	167	174	106	36	22	27	73	9.16985	8.61403	8.13873	8.22055	8.33561	8.14592	8.10601	7.98714	8.8362	8.15034	8.52002	8.48852	7.39889	7.40441	7.80409	8.09423	7.72527	8.04513
ENSG00000069275	NUCKS1	12652.6	-0.247209	0.0600657	4.09787	4.16975e-05	0.000101227	13404	12668	17524	17270	12386	13551	14064	20952	32929	18323	24232	16909	12114	7613	12748	12530	9683	11164	10487	11443	7787	8383	9865	9598	14.0375	13.6459	13.8677	13.8692	13.8196	13.369	13.6224	14.1662	14.2163	13.5711	14.0922	13.3937	13.8472	13.4681	13.6702	13.6481	13.4278	13.5683
ENSG00000133065	SLC41A1	170.446	-0.519915	0.170772	2.99012	0.00278872	0.00520541	177	271	212	328	310	385	233	247	139	67	89	175	147	44	139	203	132	126	150	110	39	107	71	153	8.25613	8.48445	8.04175	8.52561	8.80299	8.58596	8.18969	8.23083	7.30784	6.88411	7.13559	7.57896	8.03038	7.14877	7.80409	8.18509	7.85585	7.7694
ENSG00000276600	RAB7B	200.718	-0.631885	0.161547	3.93471	8.32986e-05	0.000194776	320	289	299	165	123	366	208	270	423	653	310	342	248	115	134	175	205	206	355	174	36	24	124	42	8.92693	8.55662	8.40537	7.8105	7.8144	8.5288	8.07203	8.32619	8.36061	9.01736	8.26297	8.2317	8.59305	7.98447	7.76942	8.03205	8.30596	8.26383
ENSG00000266028	SRGAP2	162.351	-0.492752	0.157274	3.13178	0.00173752	0.00336438	124	162	212	244	265	288	179	174	228	345	319	392	54	83	79	138	97	82	185	164	117	196	147	205	7.89258	7.94234	8.04175	8.20338	8.62138	8.266	7.92143	7.87481	7.73503	8.28761	8.29363	8.37865	7.15241	7.67245	7.31039	7.79897	7.57118	7.39035
ENSG00000266094	RASSF5	555.206	0.85539	0.16324	-5.11052	3.21268e-07	9.84416e-07	89	599	627	963	662	1115	695	425	75	112	118	554	155	279	636	682	730	486	672	1032	1063	967	1142	695	7.58381	9.43152	9.27598	9.84357	9.7435	9.8956	9.46651	8.83996	6.86923	7.24541	7.35317	8.77006	8.08436	8.96434	9.52099	9.61259	9.83497	9.26006
ENSG00000143486	EIF2D	155.745	0.714901	0.204137	-3.23134	0.00123209	0.00243706	13	244	115	365	126	361	178	79	45	39	44	175	44	28	261	319	87	144	162	370	228	202	247	259	6.36565	8.36869	7.47088	8.64691	7.83747	8.51337	7.91592	7.19341	6.57965	6.57622	6.68441	7.57896	7.00674	6.84263	8.45446	8.68355	7.47688	7.89748
ENSG00000162894	FCMR	83.7682	-1.10888	0.261574	4.1034	4.07115e-05	9.89921e-05	95	92	258	119	133	239	118	147	254	308	128	192	65	41	75	108	52	51	25	57	63	7	31	80	7.64218	7.42593	8.24588	7.51358	7.88979	8.07103	7.53498	7.71491	7.83718	8.16742	7.42	7.66212	7.29413	7.09736	7.26943	7.57434	7.07518	7.03058
ENSG00000162896	PIGR	17252.8	-1.10202	0.175279	6.05133	1.43656e-09	5.50787e-09	9836	19916	29694	31906	23031	32439	23555	29459	26201	42308	24859	44507	8567	6808	12959	15088	9778	14291	11447	13964	3943	3412	5294	6627	13.5938	14.2949	14.6249	14.7507	14.7103	14.621	14.3622	14.6557	13.8883	14.7723	14.1289	14.7823	13.3511	13.3083	13.6937	13.9144	13.4417	13.9221
ENSG00000182795	C1orf116	1618.84	-0.64861	0.0918804	7.007	2.43481e-12	1.15784e-11	1611	1571	1581	1433	1211	1962	2196	1602	6663	7282	4230	4806	994	1139	859	892	1066	1099	1298	1236	1437	1528	1191	1499	11.0367	10.7046	10.4825	10.3709	10.546	10.6519	10.9983	10.5402	11.9381	12.2562	11.6091	11.6092	10.3353	10.7914	9.90959	9.96152	10.3367	10.3184
ENSG00000196352	CD55	741.481	0.745849	0.13181	-5.51697	3.44887e-08	1.16606e-07	600	570	497	469	408	632	494	595	1374	1216	982	1303	920	713	807	745	856	690	989	577	894	1146	1134	1781	9.7106	9.36904	8.99149	8.94068	9.13259	9.17308	9.04309	9.24744	9.78096	9.79937	9.63154	9.8325	10.2316	10.1582	9.82793	9.72645	10.0442	9.70447
ENSG00000076356	PLXNA2	275.158	0.308855	0.147948	-2.14508	0.0319468	0.049325	223	249	164	220	132	363	207	160	359	428	371	361	208	213	315	302	239	209	195	252	217	211	207	141	8.50872	8.39086	7.78985	8.09558	7.88244	8.51956	8.06711	7.79431	8.18513	8.5244	8.45858	8.28939	8.39662	8.64752	8.6669	8.62072	8.47403	8.27929
ENSG00000230937	MIR205HG	4116.93	0.695785	0.122789	-5.6217	1.89084e-08	6.57618e-08	1839	6401	2461	2200	1553	4819	5110	2932	4785	6707	5154	6424	2480	3819	3840	3258	4725	3560	5852	6502	3996	3673	4446	4208	11.22	12.6711	11.0883	10.9551	10.8857	11.8997	12.1799	11.3722	11.4735	12.1398	11.8867	12.0173	11.5931	12.4843	11.9623	11.7336	12.4051	11.9423
ENSG00000117595	IRF6	1389.52	-0.40852	0.0751797	5.42568	5.77351e-08	1.91414e-07	1543	1754	2027	1615	1457	2570	1908	1808	2431	3104	1880	2141	923	917	1160	931	1361	1257	1463	1372	963	1260	1140	1286	10.9772	10.8555	10.821	10.5325	10.7982	11.0222	10.805	10.7048	10.5399	11.0614	10.4901	10.4933	10.2359	10.4961	10.3083	10.0179	10.6675	10.4995
ENSG00000117597	DIEXF	194.437	0.55976	0.129607	-4.40527	1.05654e-05	2.75278e-05	46	141	238	158	134	322	134	183	239	214	197	246	208	168	224	206	163	173	330	186	197	70	137	189	7.05945	7.80757	8.16084	7.76944	7.8971	8.38671	7.64789	7.9241	7.77921	7.80369	7.80481	7.89591	8.39662	8.3816	8.28764	8.20051	8.06539	8.08114
ENSG00000082497	SERTAD4	446.425	-1.58428	0.131364	11.7431	7.65943e-32	9.53969e-31	312	527	656	1000	522	682	695	973	873	1409	869	929	218	155	197	195	157	180	229	239	78	110	220	71	8.89676	9.27104	9.33238	9.89288	9.43928	9.26723	9.46651	9.87504	9.20552	9.99235	9.47548	9.39858	8.44838	8.29428	8.15179	8.14308	8.02729	8.12198
ENSG00000054392	HHAT	242.443	-0.441028	0.155583	2.81369	0.00489759	0.00878366	130	134	365	383	200	181	199	404	446	468	449	480	132	70	143	170	141	148	209	192	191	113	136	170	7.93898	7.75944	8.62899	8.70233	8.30892	7.79697	8.02706	8.78041	8.4186	8.62561	8.67436	8.60468	7.92297	7.52095	7.83118	8.00281	7.92011	7.92435
ENSG00000153363	LINC00467	753.575	-0.464191	0.134939	3.30522	0.000949004	0.00191362	443	574	985	866	730	997	779	884	1012	566	947	882	449	521	497	490	434	500	402	518	208	198	317	438	9.32468	9.37782	9.85263	9.70566	9.87081	9.74979	9.61198	9.75009	9.38969	8.84654	9.58499	9.33342	9.30215	9.7458	9.21157	9.19633	9.17474	9.29539
ENSG00000170385	SLC30A1	206.57	0.651036	0.141102	-4.40091	1.078e-05	2.80325e-05	74	147	177	256	115	474	173	138	186	274	133	249	135	160	244	290	211	201	291	386	200	293	265	324	7.42504	7.84749	7.86288	8.25426	7.75084	8.82651	7.88805	7.65699	7.55108	8.04684	7.45212	7.90777	7.94515	8.32852	8.38029	8.57461	8.33714	8.23766
ENSG00000117650	NEK2	404.399	-1.11714	0.197936	5.54565	2.92862e-08	9.99635e-08	432	412	706	636	447	685	657	510	639	279	438	437	183	116	212	243	227	143	154	201	193	178	283	140	9.2933	8.97009	9.42469	9.31325	9.24508	9.27269	9.3955	9.05825	8.82884	8.06525	8.64587	8.49879	8.25809	7.99314	8.22891	8.37781	8.417	7.89068
ENSG00000231057	RP11-122M14.1	425.18	-3.61836	0.254701	13.5901	4.58352e-42	8.08178e-41	465	418	812	643	489	496	654	685	2017	1586	1734	1747	33	20	34	61	57	31	87	36	0	11	29	78	9.38545	8.98747	9.60264	9.32693	9.35707	8.88015	9.38974	9.42368	10.2881	10.1491	10.3809	10.2198	6.82079	6.64841	6.73518	7.11521	7.14151	6.71759
ENSG00000123684	LPGAT1	432.818	0.383278	0.10515	-3.69022	0.000224058	0.000493652	254	349	603	571	418	814	436	324	260	278	271	301	269	305	522	455	545	395	482	427	376	419	406	437	8.65633	8.77343	9.22756	9.17958	9.16229	9.48952	8.89317	8.52727	7.85968	8.06159	8.12163	8.09828	8.68611	9.07198	9.27239	9.10539	9.45912	9.00621
ENSG00000143493	INTS7	241.483	-0.416627	0.143504	2.78009	0.00543441	0.00966923	88	290	243	315	345	431	454	334	325	309	330	449	150	212	235	241	156	246	249	141	83	147	131	86	7.57382	8.56052	8.1826	8.48037	8.92967	8.7154	8.94142	8.56152	8.08192	8.17081	8.33019	8.52915	8.05087	8.64213	8.33936	8.36878	8.02084	8.45705
ENSG00000143476	DTL	148.971	-0.64443	0.172977	3.67986	0.000233362	0.000512847	142	132	148	154	52	89	154	117	444	326	231	273	81	56	69	61	55	97	81	113	58	40	134	60	8.02724	7.74536	7.69405	7.74539	7.09476	7.19241	7.77649	7.51082	8.41366	8.2272	7.95966	7.99904	7.47467	7.33463	7.20525	7.11521	7.11543	7.53252
ENSG00000066027	PPP2R5A	995.574	0.653773	0.0798272	-8.0541	8.00667e-16	4.74031e-15	840	916	1011	959	774	1215	1110	898	879	572	580	724	1067	713	1376	1248	1013	1080	1114	1161	1387	1166	1177	1409	10.1523	9.98007	9.8867	9.83814	9.94755	10.0085	10.074	9.77048	9.21398	8.85901	8.97569	9.08961	10.4307	10.1582	10.5387	10.4091	10.2683	10.295
ENSG00000065600	TMEM206	95.4753	2.84915	0.238575	-11.5118	1.15028e-30	1.35083e-29	13	51	23	25	3	38	14	20	100	105	69	98	108	156	170	191	227	185	295	199	241	346	286	295	6.36565	6.98127	6.44461	6.48988	5.91612	6.64623	6.26365	6.39648	7.06104	7.19612	6.9578	7.11279	7.7309	8.30119	8.00097	8.12159	8.417	8.15042
ENSG00000117691	NENF	1035.89	0.733775	0.0834602	-8.83558	9.95795e-19	6.94651e-18	638	574	1135	879	861	1148	602	1125	1797	2966	1253	1880	1561	840	1475	1397	1141	1244	1269	1527	1051	1205	1101	1482	9.79023	9.37782	10.0389	9.72493	10.0882	9.93385	9.28605	10.0661	10.1339	10.9986	9.9484	10.318	10.9498	10.3777	10.6331	10.5617	10.4283	10.4854
ENSG00000117697	NSL1	358.177	-0.580974	0.111717	5.19493	2.04797e-07	6.39319e-07	616	305	576	439	444	554	385	408	501	335	450	423	230	227	218	265	260	188	194	311	208	171	309	430	9.74467	8.61778	9.17104	8.86202	9.23674	9.01253	8.74681	8.79195	8.54822	8.25615	8.67692	8.46251	8.50805	8.72093	8.25858	8.47339	8.56855	8.16721
ENSG00000174606	ANGEL2	315.163	0.27426	0.117528	-2.35353	0.0185961	0.0300545	335	326	329	333	206	291	258	327	618	293	446	309	337	310	282	292	253	313	207	424	223	240	190	363	8.98183	8.69422	8.51147	8.54263	8.34088	8.27709	8.29806	8.53763	8.78958	8.11553	8.66665	8.12535	8.95117	9.09178	8.54094	8.5824	8.53774	8.73065
ENSG00000136643	RPS6KC1	161.389	0.778714	0.151143	-5.16068	2.46054e-07	7.62033e-07	153	88	69	153	164	149	144	236	306	356	213	212	191	202	237	219	129	240	143	159	215	165	281	234	8.10338	7.38909	7.0729	7.73931	8.09978	7.61745	7.71376	8.18278	8.02065	8.32141	7.87992	7.7536	8.30394	8.58703	8.34856	8.26543	7.83372	8.42973
ENSG00000143499	SMYD2	470.735	-1.64932	0.142882	11.2906	1.46008e-29	1.62796e-28	145	608	1097	1067	704	958	714	792	282	512	479	982	84	87	178	189	134	138	153	251	183	75	238	242	8.04843	9.45037	9.99397	9.97806	9.82345	9.69815	9.50073	9.60836	7.93907	8.7291	8.74926	9.46866	7.5058	7.71572	8.04742	8.11071	7.8704	7.85614
ENSG00000117724	CENPF	979.389	-0.947516	0.129288	7.29914	2.89613e-13	1.4657e-12	1001	854	1069	1384	748	1340	1281	1223	2014	658	1327	1078	634	259	747	640	262	594	201	276	286	517	439	362	10.3871	9.88802	9.95992	10.3242	9.9027	10.1383	10.2649	10.1771	10.2861	9.02658	10.024	9.58747	9.74118	8.87561	9.72755	9.53132	8.57722	9.51235
ENSG00000250536	ABHD17AP3	272.903	0.758347	0.124731	-5.9097	3.42737e-09	1.27187e-08	30	318	291	255	211	278	219	181	141	261	134	626	104	112	321	335	224	247	196	450	580	711	745	1022	6.7824	8.66559	8.37566	8.25009	8.36697	8.2284	8.12505	7.9133	7.31922	7.99775	7.45845	8.91428	7.69599	7.95813	8.68863	8.74022	8.40237	8.46156
ENSG00000196482	ESRRG	157.601	-1.6896	0.21733	7.84426	4.35506e-15	2.47801e-14	249	183	364	227	111	160	205	279	439	174	281	150	70	76	53	30	54	64	0	60	11	64	23	94	8.63355	8.06482	8.62585	8.12791	7.71788	7.68197	8.0572	8.36179	8.40121	7.6127	8.15928	7.44594	7.35343	7.59309	7.01467	6.6662	7.10217	7.19489
ENSG00000092978	GPATCH2	487.512	-0.492378	0.119486	3.99414	6.49307e-05	0.000153903	519	555	528	396	336	497	495	657	1766	803	1383	837	357	294	302	339	345	354	336	413	192	133	330	187	9.52449	9.33561	9.06467	8.74104	8.89816	8.88254	9.04554	9.37114	10.1108	9.27086	10.0787	9.26812	9.02053	9.02743	8.61862	8.75404	8.89697	8.87513
ENSG00000162814	SPATA17	1225.58	-2.52977	0.197527	12.38	3.35518e-35	4.76043e-34	861	1392	2005	2338	1653	1829	1542	2433	2472	1141	2536	1721	238	111	220	309	190	167	179	374	161	219	290	178	10.1852	10.54	10.8061	11.039	10.9716	10.5564	10.5147	11.1131	10.5626	9.71677	10.8986	10.1997	8.54647	7.94923	8.26834	8.64693	8.22479	8.04513
ENSG00000136628	EPRS	2271.14	1.42762	0.0828862	-17.1265	9.4145e-66	3.54681e-64	1063	1577	1566	2099	1290	2035	1739	1887	2238	759	1510	1165	3660	2804	4432	4499	3343	3401	4011	3348	2232	1968	1958	2402	10.4682	10.7098	10.4696	10.8904	10.6319	10.7017	10.6781	10.7633	10.428	9.20106	10.1955	9.68724	12.1409	12.0469	12.1647	12.1886	11.9159	11.8779
ENSG00000067704	IARS2	881.355	0.559553	0.106137	-5.24686	1.54712e-07	4.89517e-07	955	934	1460	1070	821	1245	987	891	389	143	342	330	992	941	893	813	939	900	1570	940	598	609	620	564	10.3238	10.0057	10.375	9.98176	10.0252	10.0408	9.91914	9.76032	8.27017	7.44248	8.36901	8.19397	10.3326	10.5311	9.96057	9.83999	10.167	10.0521
ENSG00000116141	MARK1	254.287	1.2313	0.14325	-8.40689	4.21039e-17	2.70531e-16	131	172	206	224	107	246	296	200	176	118	161	171	259	219	259	254	367	281	322	414	525	431	314	612	7.94656	8.00205	8.01272	8.11414	7.68407	8.10064	8.44806	8.01256	7.50312	7.28611	7.61835	7.55858	8.64256	8.67945	8.44593	8.42642	8.97085	8.6066
ENSG00000117791	2002-03-01	47.611	-1.03574	0.32206	3.53172	0.000412863	0.000876675	49	54	110	72	67	22	45	60	70	92	72	64	4	45	21	45	17	17	2	37	15	47	7	90	7.10447	7.02022	7.43339	7.11464	7.28536	6.38582	6.82323	6.99626	6.82641	7.09872	6.98632	6.82827	5.98639	7.16541	6.4854	6.90697	6.43739	6.41799
ENSG00000186205	2001-03-01	183.395	3.22341	0.192542	-16.3151	7.71347e-60	2.39315e-58	23	9	77	66	41	54	49	43	33	47	59	47	246	300	440	512	308	331	403	396	197	225	318	397	6.63314	6.15533	7.15233	7.05259	6.93177	6.84936	6.87614	6.78416	6.43268	6.67451	6.8569	6.65078	8.58386	9.0519	9.06233	9.25065	8.7633	8.79591
ENSG00000143507	DUSP10	63.0116	0.98738	0.275256	-3.24707	0.001166	0.00231539	46	35	50	29	40	23	39	32	53	23	44	77	54	15	77	72	81	57	53	21	90	157	142	157	7.05945	6.74576	6.85818	6.5616	6.91569	6.4047	6.73839	6.61901	6.66567	6.33836	6.68441	6.94592	7.15241	6.50321	7.29008	7.23918	7.41673	7.10933
ENSG00000143498	TAF1A	64.9485	0.545769	0.230713	-2.36347	0.0181049	0.0293466	199	69	58	21	11	62	54	50	84	49	53	58	39	74	82	52	128	41	38	72	45	42	51	49	8.38267	7.19721	6.95375	6.4115	6.27227	6.93763	6.93878	6.87666	6.94221	6.69756	6.79138	6.76917	6.92616	7.56949	7.34024	7.00288	7.82626	6.88559
ENSG00000154305	MIA3	656.574	0.350001	0.0908477	-3.78051	0.000156509	0.000352573	653	515	726	702	458	874	762	712	1092	721	742	769	775	530	1016	795	634	810	805	856	433	662	635	487	9.82049	9.24245	9.46	9.43728	9.27527	9.58017	9.58371	9.47257	9.48582	9.1379	9.27701	9.1634	10.0038	9.76802	10.1312	9.8108	9.65224	9.91325
ENSG00000162819	BROX	558.086	0.330546	0.0954303	-3.41427	0.000639522	0.00132029	256	613	668	791	494	1083	715	486	422	413	372	770	309	348	648	550	658	629	679	884	555	651	667	755	8.66534	9.46074	9.35509	9.58912	9.36983	9.8575	9.50251	8.99994	8.35803	8.48448	8.46156	9.165	8.84797	9.23385	9.54481	9.33988	9.70015	9.58541
ENSG00000187554	TLR5	323.474	-1.26774	0.115971	10.7992	3.47315e-27	3.53167e-26	577	535	675	574	376	471	594	654	1074	609	796	627	124	219	174	158	141	168	263	250	216	203	222	238	9.66017	9.28979	9.36816	9.18603	9.03314	8.81904	9.26941	9.3654	9.46475	8.93354	9.36479	8.91618	7.86198	8.67945	8.02439	7.92995	7.92011	8.0512
ENSG00000143502	SUSD4	671.173	0.730699	0.183278	-3.97478	7.04432e-05	0.000166351	508	638	717	585	440	775	829	727	1391	2370	1264	1358	723	436	729	705	1087	670	753	1128	1663	1551	1700	1550	9.49724	9.51147	9.44422	9.20945	9.22553	9.42737	9.69205	9.49903	9.79695	10.6908	9.95989	9.88653	9.91245	9.51698	9.69601	9.65521	10.3629	9.66651
ENSG00000162909	CAPN2	2497.75	-0.450364	0.0785807	5.69793	1.21268e-08	4.29142e-08	1657	2342	2696	2511	2101	3863	2758	2305	4142	5535	3836	4855	1183	1642	1405	1525	2110	1556	2141	2339	1657	1791	1182	2321	11.0756	11.2549	11.2146	11.1378	11.3038	11.5891	11.314	11.0384	11.2724	11.8689	11.4724	11.6234	10.5705	11.2965	10.567	10.6811	11.2716	10.7902
ENSG00000143514	TP53BP2	288.288	0.41491	0.118668	-3.51667	0.000436999	0.000924849	173	265	311	363	149	432	226	281	280	236	184	293	267	188	315	286	273	311	296	322	160	215	239	288	8.23182	8.45955	8.44878	8.64061	8.00223	8.71809	8.15775	8.36958	7.93204	7.89803	7.74049	8.07066	8.67751	8.50607	8.6669	8.5589	8.62401	8.72321
ENSG00000185495	RP11-504P24.3	47.4181	-1.61186	0.369308	4.25591	2.08203e-05	5.23788e-05	118	41	128	22	55	84	36	48	122	129	137	102	20	4	32	20	27	17	17	108	0	0	0	0	7.84451	6.84037	7.56348	6.43182	7.13543	7.14929	6.6931	6.85106	7.20652	7.35736	7.47724	7.14198	6.5456	6.03491	6.70082	6.46378	6.66538	6.41799
ENSG00000143753	DEGS1	145.216	-0.448749	0.175701	2.6534	0.00796852	0.0138134	90	80	160	199	104	169	222	166	361	416	323	280	40	114	95	108	178	82	87	176	96	195	119	89	7.59372	7.31195	7.76655	7.99371	7.65812	7.73249	8.13916	7.82941	8.19097	8.49256	8.30703	8.02454	6.94276	7.97575	7.46184	7.57434	8.15623	7.39035
ENSG00000143771	CNIH4	726.921	0.626651	0.0908719	-6.76511	1.33206e-11	5.94965e-11	328	712	676	846	504	1122	647	562	490	468	475	883	501	545	1001	1128	810	939	938	997	643	627	764	903	8.95647	9.65189	9.37002	9.6755	9.39502	9.9038	9.37622	9.17694	8.52324	8.62561	8.7395	9.33484	9.43974	9.8043	10.1115	10.2732	9.97127	10.1083
ENSG00000162923	WDR26	499.395	0.699753	0.110717	-6.14672	7.91003e-10	3.10238e-09	181	444	435	486	466	677	344	296	366	500	362	562	277	309	752	759	392	504	385	773	690	860	740	630	8.28001	9.06042	8.83271	8.98339	9.29683	9.25809	8.61702	8.42663	8.20545	8.70162	8.43139	8.78683	8.72	9.08784	9.73618	9.75057	9.05039	9.30532
ENSG00000185842	DNAH14	52.9545	-1.38779	0.300357	4.31921	1.5659e-05	4.00167e-05	64	51	86	79	93	66	99	71	75	31	86	56	18	1	24	11	7	26	73	38	27	0	31	0	7.3068	6.98127	7.23568	7.18308	7.55827	6.9792	7.38645	7.11447	6.86923	6.46583	7.11063	6.74867	6.49493	5.77852	6.54944	6.22544	6.11446	6.62158
ENSG00000143815	LBR	514.807	0.395889	0.0874244	-4.45812	8.26826e-06	2.17623e-05	396	540	557	531	377	613	559	430	458	231	350	341	389	231	515	427	311	402	400	412	654	651	568	1015	9.18549	9.30138	9.12988	9.09061	9.03636	9.13561	9.19422	8.85377	8.44793	7.87717	8.3943	8.22859	9.12492	8.74121	9.25562	9.0282	8.77462	9.02743
ENSG00000154380	ENAH	4727.87	-0.726328	0.0713436	10.1166	4.66498e-24	4.22005e-23	4954	4397	5454	5424	3772	5050	4921	6197	9959	6728	8635	7042	3081	1786	2566	2986	2125	2665	2559	2798	2152	2405	1910	2262	12.6148	12.1385	12.2031	12.2174	12.125	11.9657	12.1266	12.4257	12.5068	12.1442	12.6171	12.147	11.8979	11.4136	11.3968	11.6113	11.2814	11.5357
ENSG00000143819	EPHX1	4804.95	1.93228	0.100752	-19.0079	1.46575e-80	8.46716e-79	1552	1184	3243	2450	2152	1545	1683	2402	6758	13111	4662	5756	9480	6425	7500	8011	6545	9129	8574	7109	8744	8627	10802	12760	10.9852	10.3215	11.4719	11.1037	11.3372	10.3285	10.6335	11.0954	11.9581	13.0926	11.7456	11.8625	13.496	13.2255	12.9119	13.0085	12.8684	13.2804
ENSG00000196187	TMEM63A	619.259	-0.448194	0.119669	3.76395	0.000167253	0.000375384	771	689	735	459	528	474	672	491	1458	736	1050	893	464	451	338	198	279	352	515	394	320	273	395	631	10.0386	9.60971	9.47561	8.91494	9.45373	8.82651	9.42395	9.01229	9.85829	9.16316	9.71786	9.34894	9.34322	9.56011	8.74846	8.15899	8.64889	8.86841
ENSG00000143751	SDE2	93.216	0.509813	0.197613	-2.2213	0.0263304	0.0412787	22	121	117	111	84	115	81	130	99	19	68	121	104	91	134	84	45	91	56	124	200	56	111	172	6.60979	7.66509	7.48558	7.45416	7.47037	7.39461	7.22714	7.60324	7.05397	6.2655	6.94812	7.27155	7.69599	7.75761	7.76942	7.36123	6.9753	7.47756
ENSG00000163041	H3F3A	254.725	-0.287839	0.117856	2.54218	0.0110162	0.0185892	408	175	285	233	166	261	334	209	665	423	359	341	181	129	208	210	155	216	157	226	197	229	221	315	9.22234	8.01946	8.35295	8.15502	8.11228	8.16201	8.58346	8.05715	8.87598	8.51122	8.42221	8.22859	8.24638	8.10106	8.20876	8.22082	8.01435	8.31472
ENSG00000182827	ACBD3	1594.37	0.515241	0.132213	-3.88809	0.000101035	0.000233725	937	1331	1863	1973	1232	1223	1335	2109	2640	1713	2136	2069	2394	1025	2242	2290	1563	1887	1676	1784	978	1254	1314	1315	10.2983	10.4793	10.7056	10.8055	10.5693	10.0172	10.3202	10.9159	10.652	10.2519	10.6635	10.447	11.5437	10.6473	11.2091	11.241	10.8569	11.0556
ENSG00000234478	RP11-275I14.4	170.566	-3.33157	0.198515	16.4223	1.32527e-60	4.25314e-59	103	357	335	437	322	502	416	252	119	262	187	385	2	20	30	18	53	17	48	29	5	21	39	12	7.71614	8.79997	8.53175	8.85661	8.84771	8.89443	8.83757	8.25213	7.18771	8.00159	7.75562	8.35899	5.85053	6.64841	6.6652	6.41689	7.08875	6.41799
ENSG00000143772	ITPKB	320.676	0.869107	0.140493	-5.89769	3.68616e-09	1.36249e-08	303	128	260	205	115	201	217	166	513	786	387	394	380	386	270	333	347	314	517	523	368	431	348	569	8.86203	7.71674	8.2541	8.0236	7.75084	7.89792	8.11556	7.82941	8.57498	9.24429	8.50563	8.38421	9.09633	9.36305	8.49218	8.73326	8.90385	8.73436
ENSG00000143801	PSEN2	200.149	-0.627594	0.140124	4.37239	1.22895e-05	3.17807e-05	273	154	313	272	178	318	276	326	413	429	438	479	180	90	151	158	169	168	109	198	139	113	158	73	8.73969	7.89259	8.45589	8.31931	8.18494	8.37304	8.37113	8.53419	8.33462	8.52703	8.64587	8.6023	8.24049	7.74726	7.88377	7.92995	8.10246	8.0512
ENSG00000163050	ADCK3	299.139	-0.445802	0.182228	2.30065	0.0214113	0.0341717	208	330	309	313	224	378	378	297	453	709	384	753	252	130	242	270	214	246	427	261	81	2	80	239	8.43128	8.70832	8.44164	8.47328	8.43259	8.56517	8.72548	8.43036	8.43579	9.11736	8.49693	9.1376	8.61126	8.10902	8.3713	8.49423	8.35247	8.45705
ENSG00000181450	ZNF678	98.6016	-1.36797	0.188948	7.12689	1.02664e-12	5.00568e-12	113	162	140	109	126	263	174	156	290	246	234	201	40	34	37	82	65	46	72	52	16	44	67	55	7.80309	7.94234	7.64339	7.43885	7.83747	8.16999	7.89367	7.77039	7.96682	7.93881	7.9725	7.70408	6.94276	6.96755	6.78458	7.34172	7.24039	6.96048
ENSG00000143740	SNAP47	215.125	-0.342511	0.134837	2.31123	0.0208202	0.0333161	129	260	249	348	293	391	198	323	268	356	260	432	128	142	158	223	126	193	204	288	122	118	162	72	7.93135	8.43844	8.20826	8.59248	8.7371	8.60354	8.02197	8.5238	7.88909	8.32141	8.07898	8.48594	7.89282	8.20106	7.92814	8.28481	7.81121	8.19473
ENSG00000143816	WNT9A	143.718	-0.754939	0.203096	3.55808	0.00037357	0.000799115	19	164	108	310	201	215	118	119	32	158	38	228	18	18	88	171	50	64	64	136	43	23	26	55	6.5359	7.95449	7.41807	8.46257	8.31429	7.96431	7.53498	7.52548	6.41919	7.52768	6.60591	7.82247	6.49493	6.5931	7.39784	8.00871	7.04753	7.19489
ENSG00000143761	ARF1	3366.28	0.156926	0.0675272	-2.26282	0.0236465	0.0373559	1870	3210	3615	4165	3031	4840	3624	3518	5362	5234	3924	5648	2221	2109	3816	4252	3554	3452	3410	4876	2851	3921	3582	3888	11.2432	11.6953	11.6238	11.8447	11.8166	11.9058	11.6957	11.6269	11.6328	11.7902	11.5041	11.8359	11.4389	11.6461	11.9534	12.1087	12.0022	11.8989
ENSG00000162910	MRPL55	761.848	-0.329065	0.100715	3.11838	0.0018185	0.00350775	956	683	1084	754	602	1217	802	1270	2627	2328	1819	1983	775	712	596	669	874	624	866	746	542	374	310	566	10.3252	9.59849	9.97826	9.52794	9.62093	10.0107	9.64937	10.2274	10.6453	10.6664	10.4455	10.3898	10.0038	10.1563	9.4386	9.58792	10.0717	9.5752
ENSG00000143774	GUK1	2292.19	0.471342	0.0898915	-5.2483	1.53513e-07	4.85852e-07	1703	1612	2240	2079	1809	2745	1909	2520	7632	5000	5316	5194	2651	2355	2391	2544	2159	2342	2993	2882	3967	4114	3132	3740	11.1135	10.7398	10.9584	10.8773	11.0962	11.1133	10.8057	11.1618	12.1298	11.7259	11.9303	11.7181	11.6866	11.801	11.2985	11.3874	11.3035	11.3553
ENSG00000181218	HIST3H2A	116.413	-1.77364	0.181972	9.50308	2.03779e-21	1.64255e-20	111	151	214	274	229	395	208	171	152	240	170	345	26	41	38	65	29	53	60	88	58	33	21	110	7.78615	7.87344	8.05129	8.32723	8.45702	8.61513	8.07203	7.85796	7.38	7.91449	7.66752	8.24097	6.68243	7.09736	6.80053	7.16182	6.70487	7.05744
ENSG00000168159	RNF187	5201.16	0.698144	0.0833921	-8.30898	9.65323e-17	6.05498e-16	5744	3001	5645	3938	3055	4682	4322	5884	15088	16736	9273	8163	8368	6255	6528	6596	6353	6467	8666	7051	7295	6250	6736	7708	12.8254	11.6009	12.2518	11.7659	11.8277	11.8591	11.9434	12.3522	13.0985	13.4415	12.7185	12.3561	13.3175	13.1872	12.7142	12.7316	12.826	12.7884
ENSG00000116574	RHOU	137.044	-1.38216	0.247637	5.69188	1.25648e-08	4.44255e-08	90	191	219	245	151	330	322	235	388	548	296	313	21	253	69	40	186	29	99	64	76	42	25	55	7.59372	8.10872	8.07485	8.20769	8.01565	8.41364	8.5421	8.17832	8.26742	8.80847	8.21389	8.13869	6.56987	8.84787	7.20525	6.83283	8.20232	6.68033
ENSG00000168118	RAB4A	336.058	-0.533931	0.127187	4.14589	3.38503e-05	8.30746e-05	207	440	541	496	398	739	411	423	410	481	328	556	155	175	239	272	235	241	194	208	277	250	222	425	8.42596	9.04944	9.09427	9.00793	9.10225	9.36749	8.82332	8.83439	8.32672	8.65699	8.32362	8.77428	8.08436	8.42644	8.3577	8.50248	8.45528	8.43432
ENSG00000154429	CCSAP	44.8044	0.991119	0.317803	-2.82131	0.00478277	0.00859552	60	25	16	49	31	68	45	35	28	17	20	21	51	23	32	25	112	33	18	102	47	113	68	99	7.25611	6.56445	6.2951	6.85534	6.75876	6.99941	6.82323	6.66692	6.36276	6.22598	6.3164	6.28634	7.11062	6.72576	6.70082	6.5707	7.70082	6.75348
ENSG00000069248	NUP133	337.253	-0.322257	0.103264	2.92887	0.00340192	0.00625662	253	275	468	500	325	441	454	512	641	819	547	551	208	208	291	215	272	258	364	291	225	306	241	188	8.6518	8.50081	8.91943	9.01762	8.85868	8.74204	8.94142	9.063	8.83252	9.29542	8.90561	8.76372	8.39662	8.62035	8.57643	8.24578	8.61982	8.51015
ENSG00000135801	TAF5L	129.51	0.6554	0.182143	-3.44885	0.000562987	0.00117327	19	127	153	222	115	333	129	73	56	66	22	132	102	93	116	114	203	133	224	188	118	168	122	259	6.5359	7.70948	7.72474	8.10489	7.75084	8.42361	7.61366	7.13471	6.696	6.87458	6.35424	7.34063	7.67818	7.77806	7.63647	7.62247	8.29541	7.82068
ENSG00000135763	URB2	36.3211	0.782823	0.293085	-2.87154	0.00408483	0.00742146	0	51	37	49	28	7	34	32	38	45	24	58	26	66	49	45	48	73	35	26	23	39	18	27	5.52008	6.98127	6.68127	6.85534	6.70059	6.01338	6.6617	6.61901	6.49702	6.65088	6.39027	6.76917	6.68243	7.47048	6.96158	6.90697	7.0192	7.29655
ENSG00000135773	CAPN9	267.424	-3.00794	0.205526	14.0782	5.17454e-45	1.00758e-43	372	354	613	566	619	525	450	593	1153	1563	1175	875	72	27	64	125	22	71	96	49	16	20	15	65	9.1088	8.79008	9.24794	9.16876	9.65674	8.94788	8.93084	9.24326	9.55502	10.1297	9.86414	9.32346	7.37637	6.8203	7.14898	7.70633	6.55869	7.27469
ENSG00000119280	C1orf198	217.545	0.35439	0.141298	-2.55421	0.0106431	0.0179996	97	215	221	276	279	446	334	179	131	261	164	514	140	174	236	346	240	234	243	463	183	301	236	380	7.66107	8.23255	8.08416	8.33511	8.68043	8.75516	8.58346	7.90242	7.26122	7.99775	7.63495	8.68309	7.98132	8.42012	8.34397	8.7779	8.47868	8.40186
ENSG00000173409	ARV1	211.344	0.497814	0.147124	-3.24983	0.00115476	0.00229458	63	267	224	304	166	450	217	194	173	207	143	248	94	159	312	214	185	228	258	388	339	380	374	444	7.29432	8.4679	8.09801	8.44091	8.11228	8.76558	8.11556	7.982	7.48837	7.77221	7.51401	7.90383	7.6044	8.32174	8.6559	8.24082	8.19664	8.37341
ENSG00000116906	GNPAT	545.186	-0.66123	0.0989147	6.62819	3.39833e-11	1.47075e-10	504	402	564	573	451	806	542	587	1361	1802	1105	1235	198	348	358	353	300	284	242	312	489	469	367	615	9.4872	8.94064	9.14519	9.18388	9.25614	9.47699	9.15622	9.23066	9.76861	10.3198	9.78406	9.76276	8.34286	9.23385	8.81573	8.80137	8.73265	8.61871
ENSG00000010072	SPRTN	217.535	-0.607692	0.132805	4.64091	3.46885e-06	9.53128e-06	162	355	252	307	182	280	259	252	277	233	315	346	80	114	225	123	124	125	160	166	113	112	77	183	8.16267	8.79338	8.22091	8.45178	8.20832	8.236	8.30222	8.25213	7.92143	7.88555	8.28009	8.24405	7.46412	7.97575	8.29242	7.69148	7.796	7.76191
ENSG00000233461	RP11-295G20.2	149.61	0.77314	0.172184	-4.65176	3.29122e-06	9.06785e-06	67	90	76	133	51	61	112	172	433	464	322	320	124	117	207	216	108	96	130	179	123	232	268	300	7.34347	7.40765	7.14269	7.61134	7.08088	6.92698	7.48994	7.8636	8.38612	8.61581	8.30369	8.16173	7.86198	8.00175	8.20368	8.25072	7.66749	7.52353
ENSG00000116991	SIPA1L2	490.725	1.16105	0.122069	-9.41065	4.9306e-21	3.8714e-20	294	353	272	316	275	610	469	317	436	320	352	372	491	531	767	553	785	517	737	578	677	844	517	490	8.82643	8.78676	8.30243	8.4839	8.66381	9.1296	8.98041	8.50278	8.39368	8.20756	8.40055	8.32173	9.41429	9.77047	9.76179	9.34669	9.93005	9.33715
ENSG00000212916	MAP10	111.759	-1.09256	0.248002	4.05915	4.92507e-05	0.00011845	91	191	262	155	132	46	44	167	349	70	226	142	25	56	69	30	81	31	18	31	20	59	78	75	7.60356	8.10872	8.26227	7.75144	7.88244	6.75295	6.80957	7.83517	8.15558	6.91218	7.93798	7.40023	6.66098	7.33463	7.20525	6.6662	7.41673	6.71759
ENSG00000135749	PCNX2	414.01	-0.518247	0.139911	3.65052	0.000261707	0.000571207	293	331	509	529	280	353	378	576	2244	1862	1533	1305	355	124	407	447	263	315	359	254	141	352	164	330	8.82241	8.71182	9.02027	9.08602	8.68455	8.48831	8.72548	9.20727	10.4316	10.3638	10.2157	9.8345	9.01375	8.06056	8.96818	9.08376	8.58154	8.73805
ENSG00000143674	RP5-862P8.2	44.109	1.80369	0.296216	-6.06069	1.35538e-09	5.20485e-09	38	22	17	28	69	14	26	29	31	13	19	40	68	120	64	104	117	80	70	149	19	46	108	78	6.92977	6.50224	6.31837	6.54422	7.30862	6.21439	6.52425	6.56849	6.40546	6.1388	6.29672	6.56697	7.33005	8.02727	7.14898	7.54122	7.74132	7.37012
ENSG00000135750	KCNK1	671.858	1.22496	0.112436	-10.6878	1.16033e-26	1.16235e-25	191	430	541	599	482	769	608	573	534	330	412	408	553	744	918	897	784	893	708	934	1233	1596	1439	1682	8.33798	9.0216	9.09427	9.2387	9.339	9.41756	9.29841	9.20083	8.6206	8.24014	8.57613	8.42256	9.56525	10.2149	9.99694	9.96887	9.92837	10.0417
ENSG00000168275	COA6	235.373	2.0798	0.133214	-15.2811	1.02143e-52	2.5185e-51	20	178	76	169	136	141	115	82	54	55	42	118	121	180	411	557	337	370	263	553	553	382	417	519	6.56121	8.03665	7.14269	7.8334	7.9116	7.56841	7.51266	7.2217	6.67589	6.76362	6.65896	7.252	7.83837	8.45761	8.97993	9.35572	8.86912	8.92774
ENSG00000059588	TARBP1	229.596	0.722084	0.183045	-3.78542	0.000153449	0.000346452	132	329	171	130	70	152	175	88	389	247	347	218	81	295	233	244	169	235	375	281	168	55	176	190	7.95409	8.7048	7.82967	7.59101	7.32009	7.63536	7.89927	7.27636	8.27017	7.94282	8.38487	7.77985	7.47467	9.03154	8.3301	8.3823	8.10246	8.40654
ENSG00000168264	IRF2BP2	2485.29	0.316907	0.0887964	-3.51601	0.00043809	0.000926835	1631	2385	4011	3102	2861	4255	3846	2509	1334	584	1145	1521	1884	1533	2768	2233	2307	2319	2453	2703	2746	2317	2208	2836	11.0538	11.2802	11.7697	11.4317	11.7355	11.7246	11.7792	11.1557	9.74262	8.88361	9.83037	10.0357	11.2099	11.2011	11.5026	11.206	11.3958	11.3416
ENSG00000173726	TOMM20	974.911	0.367393	0.0777985	-4.65506	3.23886e-06	8.93374e-06	397	1141	1251	1477	1051	1429	880	933	1024	1126	944	1174	802	526	1334	1464	1003	1137	835	1223	1409	1356	1210	1333	9.1886	10.2719	10.1681	10.4117	10.3545	10.224	9.76935	9.82022	9.40452	9.69966	9.58093	9.69718	10.0491	9.75818	10.4967	10.6254	10.255	10.3641
ENSG00000162885	B3GALNT2	100.798	0.487857	0.284361	-2.14125	0.0322535	0.0497605	1	51	21	57	79	129	49	39	264	95	183	109	22	102	95	74	48	59	82	34	61	39	78	56	5.7577	6.98127	6.40476	6.9526	7.41875	7.49115	6.87614	6.72728	7.87447	7.12193	7.73541	7.19138	6.59351	7.86639	7.46184	7.2604	7.0192	7.13442
ENSG00000168243	GNG4	271.471	1.76582	0.275125	-6.19276	5.91183e-10	2.33832e-09	71	151	154	111	81	169	173	187	627	477	335	445	277	513	317	288	515	362	582	562	850	736	733	1072	7.39074	7.87344	7.7308	7.45416	7.43965	7.73249	7.88805	7.94545	8.80654	8.6474	8.3465	8.51911	8.72	9.72575	8.67418	8.56678	9.38767	8.90168
ENSG00000143669	LYST	433.055	0.780521	0.155236	-4.85241	1.21973e-06	3.52467e-06	328	209	214	283	150	292	346	247	539	359	447	331	290	379	372	404	448	322	240	305	440	710	423	377	8.95647	8.20262	8.05129	8.36232	8.00896	8.28076	8.62364	8.23083	8.63124	8.33049	8.66922	8.19716	8.7734	9.34011	8.86099	8.96151	9.21389	8.76366
ENSG00000086619	ERO1B	281.222	1.56355	0.152756	-10.0562	8.6232e-24	7.71446e-23	161	170	353	228	171	227	277	213	377	145	280	236	608	365	489	449	391	430	618	386	665	658	515	697	8.15621	7.99031	8.5909	8.13246	8.14302	8.01872	8.37508	8.07651	8.23678	7.45417	8.15556	7.85561	9.68702	9.2931	9.19154	9.0892	9.04729	9.10927
ENSG00000186197	EDARADD	739.024	-1.94171	0.127754	14.8291	9.50506e-50	2.12741e-48	1769	1120	1452	1088	970	1684	1419	1429	2846	4574	1969	2480	399	221	362	314	400	497	385	291	150	246	150	167	11.1662	10.247	10.3676	10.0037	10.247	10.4446	10.4023	10.3857	10.7546	11.6011	10.5528	10.6931	9.15603	8.68994	8.82881	8.66536	9.07493	9.28789
ENSG00000116977	LGALS8	1730	-1.15713	0.0910082	12.6242	1.55405e-36	2.29624e-35	3023	2982	2312	2282	1719	3083	2638	2536	6256	4947	3838	4628	911	791	1016	944	1098	982	1034	1242	1030	1229	832	1022	11.9155	11.592	11.002	11.0056	11.0256	11.2744	11.2522	11.1705	11.8494	11.711	11.4731	11.5564	10.2185	10.2969	10.1312	10.0362	10.3765	10.1678
ENSG00000116984	MTR	388.385	0.345439	0.123485	-2.69113	0.00712099	0.0124563	308	287	401	463	258	437	328	462	636	158	470	353	402	356	394	379	265	441	430	367	241	267	365	331	8.88143	8.54878	8.73743	8.92529	8.5909	8.73144	8.56294	8.93913	8.8233	7.52768	8.7272	8.26539	9.16524	9.26204	8.92931	8.88527	8.59014	9.14018
ENSG00000133019	CHRM3	59.704	1.20404	0.350916	-4.01339	5.98537e-05	0.000142454	7	11	27	40	41	0	0	46	43	34	44	31	104	35	49	33	32	28	16	76	26	14	15	0	6.14459	6.22115	6.51894	6.7339	6.93177	5.52008	5.52008	6.82482	6.55682	6.50889	6.68441	6.44608	7.69599	6.98704	6.96158	6.71919	6.76128	6.66115
ENSG00000091483	FH	305.192	0.963043	0.14321	-6.67535	2.46647e-11	1.07861e-10	22	335	211	421	273	465	315	182	69	101	76	426	93	124	526	700	256	285	257	574	416	604	467	409	6.60979	8.72575	8.03695	8.81263	8.65542	8.80397	8.5174	7.91871	6.81764	7.167	7.02326	8.47036	7.59487	8.06056	9.28189	9.64605	8.55103	8.62272
ENSG00000054277	OPN3	246.666	0.452463	0.120769	-3.7788	0.000157589	0.000354809	79	194	190	260	181	308	169	211	166	240	201	425	124	118	190	238	296	161	289	293	200	228	310	277	7.4802	8.12482	7.93212	8.27081	8.20251	8.33827	7.86533	8.06686	7.45328	7.91449	7.82399	8.46775	7.86198	8.01031	8.11426	8.35514	8.71708	8.00814
ENSG00000143702	CEP170	214.803	-0.743098	0.126569	5.9264	3.09646e-09	1.15757e-08	173	264	329	320	273	240	237	321	301	123	242	155	93	103	171	125	160	98	62	127	122	122	152	56	8.23182	8.45535	8.51147	8.49794	8.65542	8.0753	8.20761	8.51683	8.00406	7.31901	8.00617	7.47368	7.59487	7.87585	8.00686	7.70633	8.04648	7.54146
ENSG00000054282	SDCCAG8	1573.31	-0.534408	0.0689456	7.71475	1.21218e-14	6.65082e-14	1321	1429	1854	1778	1257	1518	1567	2080	4294	4685	3314	2648	971	818	1053	997	1069	1065	1561	1062	774	724	913	1006	10.7639	10.5756	10.699	10.6632	10.5966	10.3049	10.5365	10.8968	11.3225	11.6347	11.2685	10.7827	10.3038	10.342	10.1789	10.1086	10.3405	10.2762
ENSG00000179456	ZBTB18	918.437	-1.05812	0.112611	9.3925	5.85942e-21	4.57787e-20	1255	725	1396	1249	1165	939	977	1718	3581	3645	2555	2359	523	498	426	448	608	543	544	614	532	479	657	704	10.6938	9.6752	10.3147	10.1868	10.4935	9.6723	9.90579	10.6352	11.0706	11.2842	10.9088	10.6249	9.49419	9.6874	9.02315	9.08648	9.59846	9.39874
ENSG00000121644	DESI2	308.679	0.778809	0.134552	-5.65065	1.59843e-08	5.59611e-08	183	288	316	380	236	447	275	252	259	93	234	225	267	246	347	273	213	289	426	409	668	560	433	454	8.2918	8.5527	8.46648	8.69324	8.49053	8.75778	8.36717	8.25213	7.85595	7.1065	7.9725	7.80983	8.67751	8.8148	8.77913	8.50659	8.34737	8.63866
ENSG00000203666	EFCAB2	740.902	-2.74755	0.123911	21.8174	1.58659e-105	1.88695e-103	1020	848	1249	1219	991	1496	1151	1310	1509	1888	1264	1419	136	87	153	180	153	97	164	332	123	74	81	78	10.4124	9.87879	10.1659	10.1544	10.2756	10.2853	10.1221	10.2689	9.90329	10.3825	9.95989	9.94417	7.95246	7.71572	7.8966	8.06067	8.00129	7.53252
ENSG00000185420	SMYD3	339.601	-0.34924	0.124965	2.59156	0.00955414	0.0163126	297	237	491	513	323	331	339	727	658	684	474	460	194	126	262	166	187	215	211	310	226	339	327	172	8.83839	8.33703	8.97688	9.04869	8.85138	8.41698	8.60034	9.49903	8.86344	9.07358	8.73705	8.55642	8.32075	8.0769	8.4587	7.97896	8.20797	8.30971
ENSG00000162852	CNST	140.814	0.460015	0.201011	-2.24625	0.0246877	0.0388641	35	98	281	162	53	220	189	103	98	67	110	92	50	85	122	143	127	94	68	171	338	236	219	74	6.87689	7.47923	8.3376	7.79306	7.10847	7.98725	7.97528	7.40313	7.04685	6.88411	7.29696	7.06757	7.09634	7.69427	7.68231	7.83294	7.81876	7.50534
ENSG00000143653	SCCPDH	510.595	-0.483949	0.0965068	4.89625	9.76849e-07	2.8486e-06	209	506	831	1041	803	882	606	717	485	772	515	799	247	244	433	580	572	429	384	566	239	214	265	268	8.43658	9.22062	9.63232	9.9456	9.99598	9.59183	9.2943	9.48145	8.51174	9.22204	8.83418	9.21055	8.58846	8.8052	9.04287	9.40658	9.52051	9.10643
ENSG00000196418	ZNF124	47.681	-0.595836	0.33253	2.23819	0.0252087	0.0396226	27	77	36	39	34	27	55	18	71	54	78	49	17	0	22	8	24	2	32	28	89	47	27	43	6.7212	7.28172	6.66625	6.71946	6.81375	6.47604	6.95088	6.35275	6.83512	6.75291	7.04128	6.67341	6.46843	5.52008	6.50728	6.12322	6.60286	5.83244
ENSG00000162714	ZNF496	104.149	-0.977108	0.18778	5.08531	3.67017e-07	1.11923e-06	85	118	277	161	117	162	100	152	157	213	135	160	79	32	76	61	67	41	65	126	28	23	36	60	7.54337	7.64231	8.32208	7.78719	7.76702	7.69337	7.39472	7.74602	7.40667	7.79923	7.46475	7.50083	7.45348	6.92749	7.2798	7.11521	7.26387	6.88559
ENSG00000175137	SH3BP5L	1412.79	-0.349665	0.129747	2.71884	0.00655122	0.0115228	1603	1132	1625	1238	906	1358	2152	1926	8232	2831	4730	3843	1086	825	1102	1084	948	1297	1499	1440	1134	785	1355	1515	11.0299	10.2613	10.5196	10.175	10.1559	10.156	10.9704	10.7913	12.2368	10.9344	11.7659	11.297	10.4546	10.3534	10.2396	10.22	10.1797	10.542
ENSG00000171163	ZNF692	273.239	0.927852	0.180431	-4.97372	6.56808e-07	1.94953e-06	101	245	140	125	21	141	174	173	1376	948	1002	859	300	212	277	155	261	309	327	487	508	356	446	498	7.69804	8.37315	7.64339	7.5564	6.54923	7.56841	7.89367	7.86922	9.78285	9.47936	9.65747	9.30042	8.81314	8.64213	8.52083	7.91111	8.57289	8.71573
ENSG00000184731	FAM110C	88.2827	2.06888	0.210541	-9.37362	7.00893e-21	5.46435e-20	11	78	42	52	54	40	56	22	21	34	45	57	81	56	215	202	152	133	111	201	267	159	243	224	6.29955	7.29188	6.75304	6.89286	7.12203	6.67403	6.96285	6.4379	6.2524	6.50889	6.69689	6.75897	7.47467	7.33463	8.24383	8.17991	7.9947	7.82068
ENSG00000035115	SH3YL1	772.236	0.389337	0.115762	-3.35323	0.000798741	0.00162724	223	398	1069	982	759	656	552	823	1067	1224	903	1149	530	366	679	688	534	885	663	633	549	1037	1404	1561	8.50872	8.92869	9.95992	9.8691	9.92185	9.21905	9.17869	9.6577	9.45647	9.8079	9.52425	9.66941	9.51109	9.29651	9.60458	9.62383	9.43333	10.0298
ENSG00000143727	ACP1	678.666	0.24199	0.0764134	-3.13895	0.00169553	0.00329095	319	726	562	794	586	960	690	676	911	1286	767	1344	464	389	720	822	564	667	641	900	790	769	633	1081	8.92319	9.67698	9.14083	9.59397	9.5864	9.70084	9.45736	9.407	9.25828	9.87239	9.31832	9.87297	9.34322	9.37276	9.67997	9.85436	9.50259	9.66073
ENSG00000151353	TMEM18	774.314	-0.351357	0.101541	3.45202	0.000556397	0.00116113	750	639	877	946	535	742	626	1061	2328	2516	1717	1373	634	318	523	631	463	449	672	519	633	606	746	672	10.0021	9.51346	9.70174	9.82034	9.47041	9.37257	9.33485	9.98874	10.4812	10.7725	10.3677	9.90092	9.74118	9.12289	9.27477	9.51329	9.25468	9.16224
ENSG00000171853	TRAPPC12	615.434	-0.612392	0.0945984	6.37521	1.82712e-10	7.49063e-10	514	637	935	1016	657	847	635	921	1109	1711	1084	1299	433	308	496	536	534	442	474	575	284	317	300	457	9.51217	9.50948	9.78474	9.91368	9.73367	9.54009	9.35272	9.80336	9.50544	10.2503	9.75914	9.82849	9.257	9.08389	9.20908	9.30765	9.43333	9.14295
ENSG00000182551	ADI1	1803.74	0.464489	0.0761074	-6.07743	1.22127e-09	4.70818e-09	1183	1400	1936	1829	1374	1992	1781	1950	3510	4696	2533	3236	1984	1467	2199	1963	1964	2016	2311	2153	2352	2432	2194	2884	10.6133	10.5477	10.7581	10.7018	10.7179	10.6726	10.7107	10.8082	11.0429	11.6379	10.8969	11.0586	11.2817	11.1401	11.1822	11.0276	11.172	11.147
ENSG00000171865	RNASEH1	668.827	0.256435	0.0954956	-2.65388	0.00795714	0.0137956	427	613	724	759	449	1053	590	705	966	1014	1011	1344	565	459	780	752	727	798	770	874	492	455	724	834	9.27881	9.46074	9.45651	9.53636	9.25062	9.82084	9.26101	9.46006	9.33133	9.56504	9.66899	9.87297	9.59272	9.58259	9.78362	9.73856	9.8296	9.89369
ENSG00000234171	RNASEH1-AS1	100.685	-0.52672	0.183044	2.80913	0.00496761	0.00889872	55	130	127	134	90	77	108	139	157	63	101	135	35	76	53	84	41	51	35	91	70	88	68	44	7.18958	7.73112	7.55659	7.61805	7.52964	7.08612	7.459	7.66355	7.40667	6.84548	7.23046	7.35882	6.85709	7.59309	7.01467	7.36123	6.91391	7.03058
ENSG00000134313	KIDINS220	690.456	0.474122	0.0942323	-4.90864	9.17106e-07	2.67824e-06	526	465	883	726	555	714	714	808	693	314	477	633	686	469	872	770	751	946	572	722	598	564	679	509	9.54156	9.11672	9.71056	9.47984	9.51703	9.32438	9.50073	9.63403	8.92506	8.18764	8.74439	8.92755	9.84371	9.6102	9.9293	9.76925	9.87202	10.1181
ENSG00000143797	MBOAT2	1274.86	-0.794609	0.121255	6.51195	7.41819e-11	3.12683e-10	1492	1674	1417	1382	990	2069	1492	1583	4911	2632	2890	2799	783	460	808	783	756	682	698	820	1128	1312	1096	817	10.9309	10.7915	10.3348	10.3222	10.2743	10.7244	10.4701	10.524	11.5098	10.8343	11.0787	10.8588	10.0174	9.58537	9.82954	9.791	9.8807	9.68941
ENSG00000151693	ASAP2	289.651	0.831507	0.137949	-5.82641	5.66339e-09	2.05697e-08	83	254	236	260	225	332	210	163	242	135	187	233	274	206	317	296	188	215	154	353	478	494	467	285	7.52266	8.41269	8.15204	8.27081	8.43751	8.4203	8.08182	7.81197	7.79101	7.39455	7.75562	7.84328	8.70739	8.60933	8.67418	8.59785	8.2136	8.30971
ENSG00000119203	CPSF3	577.993	-0.481673	0.110903	4.22405	2.3995e-05	5.98815e-05	569	647	766	702	612	833	658	784	1133	1332	1128	1175	396	418	416	556	553	497	516	557	256	300	317	309	9.6422	9.5293	9.52811	9.43728	9.6421	9.51885	9.39742	9.59534	9.5327	9.91843	9.81087	9.69828	9.14677	9.46345	8.99448	9.35347	9.47758	9.28789
ENSG00000134330	IAH1	240.314	-0.981213	0.154924	6.36256	1.98422e-10	8.11275e-10	184	190	380	377	335	291	314	312	358	541	348	599	42	45	93	155	126	112	109	177	181	229	298	311	8.29766	8.10331	8.67519	8.6841	8.89462	8.27709	8.51383	8.48502	8.18221	8.79338	8.38802	8.86191	6.97522	7.16541	7.44389	7.91111	7.81121	7.66041
ENSG00000151694	ADAM17	1395.76	1.17835	0.0861697	-13.4961	1.64843e-41	2.84454e-40	561	794	922	848	584	956	1033	706	1176	1775	1137	1483	1272	1024	2029	1718	1536	1843	1444	2067	1639	1433	1659	2202	9.624	9.79294	9.76655	9.67855	9.58203	9.69545	9.97903	9.46185	9.58026	10.2995	9.82123	10.0023	10.6692	10.646	11.0708	10.8441	10.833	11.023
ENSG00000134308	YWHAQ	1319.09	0.5587	0.0915114	-6.11483	9.66585e-10	3.76304e-09	389	1331	1215	1589	927	2051	1234	1576	1178	1640	1495	2495	1064	1232	1530	1944	1373	1622	1624	1682	868	1198	1092	1267	9.16355	10.4793	10.1292	10.5105	10.1864	10.7124	10.2149	10.518	9.58244	10.1937	10.1822	10.7013	10.4269	10.8991	10.683	11.0142	10.6795	10.8471
ENSG00000269973	RP11-95D17.1	234.213	-0.503316	0.159799	3.03972	0.00236798	0.00448283	122	201	202	341	290	298	235	380	341	368	414	347	220	134	157	181	90	141	76	160	106	92	117	206	7.87675	8.16168	7.99302	8.56943	8.72515	8.30261	8.19868	8.70913	8.13146	8.35737	8.58162	8.24712	8.4585	8.14039	7.92189	8.06632	7.50591	7.87697
ENSG00000134317	GRHL1	458.471	0.932255	0.137809	-6.51305	7.36411e-11	3.10727e-10	264	301	293	206	176	492	377	241	389	257	361	332	279	382	419	423	387	458	364	528	748	613	481	563	8.70082	8.60274	8.38315	8.02852	8.17309	8.87055	8.72241	8.20483	8.27017	7.98229	8.42834	8.20033	8.72835	9.34998	9.00314	9.01683	9.03483	9.18666
ENSG00000260077	RP11-254F7.2	49.7352	-1.39054	0.284383	4.60325	4.1595e-06	1.13289e-05	46	114	60	69	81	124	73	87	120	121	98	82	24	23	36	3	42	45	29	30	15	7	9	18	7.05945	7.61131	6.97639	7.08404	7.43965	7.45752	7.14895	7.26742	7.19402	7.30596	7.20744	6.98797	6.63902	6.72576	6.76838	5.8911	6.92959	6.94591
ENSG00000115758	ODC1	483.328	0.61815	0.133872	-4.48448	7.30933e-06	1.93644e-05	167	436	309	560	346	462	439	230	325	651	262	472	265	265	641	615	514	506	368	971	488	557	374	656	8.19454	9.03837	8.44164	9.15566	8.93313	8.79637	8.90133	8.15584	8.08192	9.01366	8.08683	8.58557	8.66885	8.90282	9.53097	9.48066	9.38523	9.31027
ENSG00000115761	NOL10	378.264	0.583879	0.100438	-5.83012	5.53879e-09	2.01352e-08	308	446	332	413	312	384	301	407	483	353	303	313	381	380	549	451	371	387	473	688	331	411	260	274	8.88143	9.06588	8.52165	8.79012	8.81054	8.58301	8.46664	8.78907	8.50711	8.31227	8.23865	8.13869	9.09953	9.34341	9.3353	9.09461	8.98388	8.98157
ENSG00000243819	RN7SL832P	68.9649	-0.787907	0.359247	2.14528	0.0319304	0.0493059	0	26	83	73	19	75	27	62	246	174	192	74	35	25	29	7	68	9	0	20	44	1	45	0	5.52008	6.58425	7.20854	7.12467	6.50089	7.06742	6.54262	7.01869	7.80658	7.6127	7.78044	6.9199	6.85709	6.77413	6.64688	6.08477	7.27545	6.17828
ENSG00000143870	PDIA6	2458.4	0.589485	0.0904194	-6.45039	1.11561e-10	4.65549e-10	1000	1771	2982	3327	2486	3626	2351	3296	1409	1130	1250	2216	1917	1126	3100	2535	2031	2590	2019	2717	3252	3133	3143	3419	10.3858	10.8687	11.3548	11.5295	11.5385	11.5005	11.0925	11.5356	9.81369	9.70425	9.94525	10.54	11.234	10.7757	11.6612	11.3825	11.2186	11.4957
ENSG00000134324	LPIN1	635.735	1.81846	0.151322	-11.7726	5.40215e-32	6.76999e-31	244	221	352	266	268	430	279	304	420	337	417	356	639	903	721	715	729	871	996	820	655	1426	738	747	8.61039	8.26184	8.58768	8.29527	8.63424	8.71271	8.38294	8.45614	8.35286	8.2625	8.58981	8.27444	9.75136	10.4753	9.68176	9.67336	9.83318	10.0088
ENSG00000162981	FAM84A	2560.02	1.07177	0.0834697	-12.7473	3.22741e-37	4.88176e-36	1260	1536	2142	2143	1500	1865	1708	2340	4847	5163	4130	4399	3339	2371	4097	4248	3125	3937	3472	4756	4175	4231	3901	4710	10.6992	10.6739	10.8968	10.919	10.8381	10.5829	10.6536	11.0592	11.4915	11.771	11.5756	11.4854	12.0113	11.8105	12.0537	12.1074	11.8209	12.0843
ENSG00000151779	NBAS	969.754	-0.634586	0.0915916	6.86398	6.69683e-12	3.06332e-11	1102	837	1526	1481	1220	1130	1106	1524	2135	1892	1660	1407	842	587	775	781	798	758	666	505	402	585	459	431	10.517	9.86172	10.4346	10.4153	10.556	9.91311	10.0692	10.4725	10.3645	10.3853	10.3223	9.93302	10.1136	9.90128	9.77527	9.78768	9.95163	9.82648
ENSG00000079785	DDX1	1662.58	0.618902	0.0881237	-7.01213	2.34724e-12	1.11752e-11	1324	1296	1743	1945	1302	1442	1742	2392	2179	665	1573	1021	1826	1628	2016	1830	1886	1766	2100	2088	1302	1295	1040	1235	10.767	10.4432	10.6148	10.7859	10.6445	10.2361	10.6805	11.0896	10.3919	9.03939	10.2501	9.51812	11.1665	11.2846	11.0619	10.9309	11.1159	10.9641
ENSG00000163032	VSNL1	204.766	1.46201	0.189015	-7.19848	6.08869e-13	3.02341e-12	50	216	137	41	89	248	127	86	103	104	88	131	241	131	287	216	278	216	145	212	455	587	407	577	7.1191	8.23747	7.62387	6.74814	7.51995	8.10899	7.5997	7.25841	7.08198	7.1889	7.12733	7.33451	8.56061	8.11693	8.56077	8.25072	8.64477	8.31472
ENSG00000163029	SMC6	1057.15	-0.478058	0.0978711	4.88437	1.03759e-06	3.01774e-06	1161	1291	988	1038	588	1068	1218	1059	2400	700	1640	1067	726	488	680	608	603	572	640	611	610	646	573	418	10.5878	10.438	9.8566	9.94181	9.59076	9.83928	10.1975	9.98625	10.5225	9.10175	10.306	9.57435	9.91788	9.66125	9.60646	9.46615	9.58789	9.46445
ENSG00000178295	GEN1	157.762	-0.636275	0.200843	3.10007	0.00193475	0.00371427	137	260	293	262	113	279	173	221	248	105	162	114	134	40	137	133	76	111	129	98	69	56	70	58	7.99116	8.43844	8.38315	8.27902	7.73446	8.23221	7.88805	8.11441	7.8143	7.19612	7.6239	7.22544	7.9378	7.0797	7.79033	7.7641	7.36429	7.65227
ENSG00000170745	KCNS3	254.64	0.829944	0.17796	-4.74534	2.08158e-06	5.86565e-06	256	198	74	51	57	195	210	151	446	341	335	291	244	240	161	179	331	128	433	428	266	147	181	176	8.66534	8.14601	7.12318	6.8805	7.16177	7.86843	8.08182	7.73986	8.4186	8.27511	8.3465	8.06366	8.5746	8.78582	7.94672	8.05499	8.84787	7.78425
ENSG00000240857	RDH14	388.736	-0.463628	0.0965437	4.68543	2.79369e-06	7.77833e-06	154	277	517	481	458	415	488	668	799	1008	756	867	226	154	280	329	276	305	380	418	229	238	229	361	8.1101	8.50892	9.03913	8.97096	9.27527	8.67172	9.0283	9.39201	9.09683	9.55746	9.30029	9.31199	8.48844	8.28733	8.53293	8.71923	8.63651	8.70065
ENSG00000183891	TTC32	241.679	-1.02363	0.176654	5.75578	8.62402e-09	3.08426e-08	157	402	192	336	234	453	371	394	696	264	497	294	88	128	130	118	179	78	238	154	59	102	176	137	8.13005	8.94064	7.94247	8.55274	8.48104	8.77334	8.70382	8.75115	8.93022	8.00924	8.79236	8.07414	7.54615	8.09305	7.74102	7.65359	8.16208	7.34954
ENSG00000118965	WDR35	109.168	-2.38867	0.249106	9.48685	2.38121e-21	1.90544e-20	70	101	198	175	156	267	238	109	96	73	127	99	31	0	25	33	11	24	16	42	6	43	22	1	7.37909	7.50506	7.97302	7.86703	8.04863	8.18581	8.21206	7.45041	7.03249	6.93955	7.41348	7.12016	6.78316	5.52008	6.56978	6.71919	6.26224	6.58024
ENSG00000115884	SDC1	8219.2	1.74988	0.111878	-15.369	2.64197e-53	6.59459e-52	6958	4765	5026	4162	3633	6568	5493	6338	22667	8617	10501	11383	17922	12194	15796	16641	15625	15280	18987	18333	23208	22382	21526	25585	13.0989	12.2522	12.0875	11.8437	12.0719	12.3372	12.2822	12.4576	13.6806	12.4949	12.8957	12.8287	14.4094	14.1434	13.9775	14.0549	14.1135	14.0181
ENSG00000143878	RHOB	192.695	0.75872	0.198568	-3.57162	0.000354782	0.00076161	35	123	120	172	119	153	190	144	129	247	169	207	123	176	207	207	165	204	260	342	196	231	121	198	6.87689	7.68006	7.5073	7.85032	7.783	7.64128	7.98054	7.69589	7.24928	7.94282	7.66214	7.73132	7.85415	8.43273	8.20368	8.20562	8.07786	8.25342
ENSG00000173960	UBXN2A	399.195	0.650208	0.127936	-5.038	4.70429e-07	1.42172e-06	325	317	319	414	336	357	496	333	388	227	303	310	428	254	450	303	330	418	508	413	486	542	666	353	8.94547	8.66197	8.47699	8.79295	8.89816	8.50089	9.04799	8.55813	8.26742	7.86024	8.23865	8.1287	9.24259	8.85253	9.08967	8.62449	8.84429	9.07477
ENSG00000219626	FAM228B	136.957	-0.822265	0.193001	4.28411	1.83473e-05	4.64755e-05	130	199	159	244	191	236	158	168	171	146	164	224	84	46	95	52	90	79	67	166	37	111	60	46	7.93898	8.15125	7.76065	8.20338	8.25954	8.05814	7.80077	7.8409	7.47845	7.45998	7.63495	7.80559	7.5058	7.18183	7.46184	7.00288	7.50591	7.35987
ENSG00000115129	TP53I3	980.195	0.817526	0.107443	-7.70299	1.32916e-14	7.27946e-14	824	698	705	729	496	723	581	994	3207	4879	2461	4324	1502	1366	1663	1539	1521	1731	1619	1653	981	1015	1003	1006	10.1267	9.62636	9.4229	9.48507	9.37491	9.34005	9.24194	9.903	10.9185	11.6916	10.8573	11.4614	10.8968	11.0414	10.797	10.6935	10.8195	10.9365
ENSG00000084676	NCOA1	472.971	1.01766	0.116827	-8.6411	5.5674e-18	3.74796e-17	332	357	446	509	336	358	359	328	510	367	433	385	613	484	859	802	392	748	444	585	647	659	511	679	8.97102	8.79997	8.86221	9.0392	8.89816	8.50402	8.66591	8.54107	8.56834	8.35441	8.63272	8.35899	9.6976	9.65065	9.90959	9.82222	9.05039	9.80918
ENSG00000184924	PTRHD1	1026.23	-0.884149	0.0907992	9.57573	1.0114e-21	8.30129e-21	1313	1051	1622	1237	1246	1993	1524	1496	2048	2240	1647	1993	878	711	736	646	829	647	946	920	284	278	402	284	10.7555	10.1622	10.5171	10.1739	10.5847	10.6733	10.4988	10.4475	10.3086	10.6139	10.3117	10.3965	10.1692	10.1545	9.70835	9.54321	10.0018	9.62159
ENSG00000138092	CENPO	106.022	-0.485526	0.178735	2.96559	0.00302106	0.00561147	37	104	164	100	117	269	140	94	158	166	109	185	44	39	73	97	42	103	82	135	76	62	96	52	6.91243	7.53037	7.78985	7.36757	7.76702	8.19365	7.68781	7.32865	7.41193	7.5709	7.28975	7.62852	7.00674	7.06176	7.24841	7.48111	6.92959	7.58521
ENSG00000138031	ADCY3	53.2765	0.917794	0.2892	-2.87594	0.00402832	0.00732712	23	48	57	71	39	98	44	40	35	67	26	53	63	53	65	103	65	80	93	34	79	91	70	75	6.63314	6.94089	6.94226	7.10453	6.89937	7.26628	6.80957	6.74181	6.45902	6.88411	6.4247	6.71712	7.26958	7.29079	7.16045	7.53281	7.24039	7.37012
ENSG00000224165	DNAJC27-AS1	160.15	-1.7076	0.213017	7.5963	3.04706e-14	1.63557e-13	218	252	282	171	303	328	211	298	408	197	352	262	90	94	18	87	44	71	110	74	28	43	22	5	8.48338	8.404	8.34145	7.84471	8.77623	8.40696	8.0867	8.43407	8.32143	7.72589	8.40055	7.95797	7.56586	7.78817	6.41609	7.38994	6.96028	7.27469
ENSG00000119772	DNMT3A	461.877	0.272959	0.101086	-2.75876	0.00580206	0.0102872	426	533	491	438	316	516	548	458	653	605	587	507	460	457	509	504	470	369	501	575	297	439	329	318	9.27589	9.28512	8.97688	8.85932	8.82553	8.92721	9.16975	8.92874	8.85442	8.92567	8.99011	8.6673	9.33238	9.577	9.24109	9.23114	9.27332	8.9245
ENSG00000138101	DTNB	253.648	0.889504	0.143222	-6.05857	1.37338e-09	5.27232e-09	129	234	116	241	279	299	153	285	288	422	303	313	347	180	266	316	494	270	449	237	416	376	406	395	7.93135	8.32324	7.47825	8.19036	8.68043	8.30622	7.77035	8.38502	7.95993	8.50857	8.23865	8.13869	8.98627	8.45761	8.47554	8.67266	9.33544	8.5613
ENSG00000084733	RAB10	2629.9	1.78114	0.0635793	-27.807	3.5685e-170	1.66498e-167	1262	1658	1649	1889	1350	1853	2195	1674	1741	976	1228	1530	3155	3163	4651	4095	4271	4154	3887	4958	5913	5870	6143	7495	10.7014	10.7783	10.5395	10.7459	10.6939	10.5741	10.9976	10.5999	10.0919	9.51634	9.92193	10.0435	11.9313	12.2172	12.233	12.0556	12.2619	12.1601
ENSG00000084754	HADHA	3905.83	0.222044	0.0558475	-3.95129	7.77316e-05	0.000182426	3794	4194	4541	3854	2814	4092	4566	4519	7147	6580	5312	5025	4515	2874	4228	4307	3675	3932	3678	4360	4268	4537	3762	4318	12.2363	12.0717	11.9444	11.7356	11.7122	11.6698	12.0209	11.979	12.037	12.1128	11.9292	11.6717	12.4383	12.0817	12.0981	12.1269	12.0494	12.0825
ENSG00000138029	HADHB	586.262	0.250324	0.0996769	-2.46839	0.0135724	0.0225327	219	722	689	839	717	719	591	588	775	944	617	1092	328	463	677	738	772	680	593	779	691	691	565	793	8.48848	9.66986	9.39397	9.66479	9.84733	9.33311	9.26311	9.23277	9.05972	9.47399	9.05035	9.604	8.91881	9.5937	9.6008	9.71424	9.90814	9.68562
ENSG00000138018	EPT1	166.528	2.54599	0.159842	-15.5888	8.67695e-55	2.26366e-53	24	62	47	102	41	119	35	40	61	97	58	94	234	200	397	391	294	214	299	401	384	240	280	350	6.65593	7.11797	6.82	7.38376	6.93177	7.42296	6.67753	6.74181	6.74455	7.13714	6.84626	7.08285	8.52739	8.57575	8.93837	8.92238	8.70923	8.30469
ENSG00000157856	DRC1	2242	-2.84388	0.203765	13.3686	9.22321e-41	1.55398e-39	2795	2447	3744	3237	2368	3709	3106	3425	6957	6231	8053	9939	371	413	266	408	514	280	438	501	221	308	357	547	11.8051	11.3159	11.673	11.4912	11.4705	11.5322	11.4797	11.5894	11.999	12.0358	12.518	12.6356	9.06715	9.44822	8.47554	8.97333	9.38523	8.60255
ENSG00000173557	C2orf70	146.639	-2.96093	0.254721	11.1527	6.94789e-29	7.53889e-28	322	287	296	206	133	344	243	256	665	757	534	555	19	37	31	30	49	46	38	31	33	0	36	2	8.93437	8.54878	8.3943	8.02852	7.88979	8.45957	8.23406	8.26893	8.87598	9.1978	8.87703	8.77217	6.52064	7.02502	6.68318	6.6662	7.03345	6.96048
ENSG00000213699	SLC35F6	385.351	0.910429	0.0943398	-9.55258	1.26503e-21	1.03133e-20	122	461	377	421	363	461	325	332	259	257	238	423	326	328	603	649	643	572	582	725	290	524	510	634	7.87675	9.10617	8.66607	8.81263	8.99067	8.79383	8.55256	8.55474	7.85595	7.98229	7.98944	8.46251	8.91152	9.16084	9.45336	9.54913	9.6704	9.46445
ENSG00000084764	MAPRE3	614.579	-0.493355	0.142684	3.44876	0.000563168	0.00117344	554	415	475	462	341	348	531	499	2202	4418	1701	2062	256	257	309	337	257	289	568	337	531	613	584	831	9.60789	8.97881	8.93716	8.92271	8.91576	8.47241	9.13108	9.03182	10.4061	11.5525	10.3551	10.4425	8.62923	8.86642	8.64482	8.74715	8.55543	8.63866
ENSG00000119777	TMEM214	472.975	0.512524	0.105232	-4.84745	1.25058e-06	3.6078e-06	356	370	493	457	315	445	487	517	1267	1405	856	1079	589	601	547	512	531	620	710	611	518	729	405	742	9.05528	8.84206	8.98176	8.90974	8.8218	8.75255	9.02582	9.07482	9.676	9.9886	9.45638	9.58866	9.64612	9.9322	9.33073	9.25065	9.42622	9.56698
ENSG00000084693	AGBL5	778.043	-1.20649	0.12047	9.65089	4.87326e-22	4.04915e-21	1050	740	1080	1084	596	664	964	1278	2736	2691	2413	2091	341	233	379	329	301	262	434	449	390	316	541	261	10.4516	9.70163	9.97339	9.99889	9.60808	9.23405	9.88824	10.2358	10.7007	10.8647	10.8303	10.4613	8.96531	8.75125	8.88309	8.71923	8.73652	8.52741
ENSG00000228474	OST4	1114.82	0.890012	0.0796475	-11.1049	1.18731e-28	1.27802e-27	407	948	944	1451	1000	1522	1107	784	922	1152	770	1252	809	869	1674	2295	1243	1633	1339	2065	1681	1553	1949	1756	9.21931	10.0254	9.7972	10.3877	10.2878	10.3084	10.0704	9.59534	9.27319	9.72919	9.3232	9.78052	10.0606	10.4234	10.806	11.2441	10.5442	10.8564
ENSG00000138073	PREB	276.517	0.481439	0.138219	-3.58882	0.000332178	0.000716001	170	322	188	196	126	318	305	381	486	589	505	670	274	280	293	472	314	328	311	438	202	238	155	276	8.2133	8.67997	7.9217	7.97851	7.83747	8.37304	8.48133	8.71218	8.51405	8.89374	8.8111	8.99569	8.70739	8.96864	8.5842	9.15028	8.78585	8.78524
ENSG00000115204	MPV17	486.422	0.52984	0.108755	-4.91305	8.96699e-07	2.62117e-06	104	403	492	538	379	476	399	642	741	866	797	742	543	384	597	643	458	544	513	623	267	406	381	560	7.7251	8.94361	8.97932	9.10659	9.04277	8.83147	8.78852	9.34218	9.00542	9.3652	9.36637	9.11958	9.54196	9.35653	9.44072	9.53728	9.24121	9.40106
ENSG00000115207	GTF3C2	509.533	-0.275769	0.109227	2.44319	0.0145582	0.0240377	661	611	606	519	515	758	617	429	977	987	702	852	443	376	579	521	444	461	430	467	330	313	455	201	9.83637	9.4566	9.2337	9.0628	9.42223	9.3994	9.31674	8.85102	9.3455	9.53061	9.20833	9.29022	9.28539	9.33016	9.40209	9.27229	9.20281	9.19471
ENSG00000115234	SNX17	972.036	-0.31428	0.0945778	3.18343	0.00145542	0.00284998	1178	625	1489	1041	1108	1139	1216	1202	2721	2590	1951	2275	919	777	758	764	1193	804	1232	1003	466	662	578	528	10.6075	9.48532	10.4015	9.9456	10.4257	9.92352	10.1953	10.154	10.6932	10.8122	10.5403	10.5756	10.2301	10.273	9.74648	9.75909	10.4885	9.90351
ENSG00000115241	PPM1G	2967.27	-0.355693	0.0664315	5.29894	1.16476e-07	3.73111e-07	4014	2928	3707	3112	2732	3004	3314	3851	6526	8985	4569	5340	2736	2219	2403	2335	2044	2609	2831	2534	1594	1628	1469	1831	12.3162	11.5664	11.659	11.4362	11.6707	11.2383	11.5704	11.7538	11.9088	12.5543	11.7173	11.757	11.7309	11.7174	11.3054	11.2681	11.2274	11.506
ENSG00000115216	NRBP1	2886.09	0.570626	0.102964	-5.38586	7.20972e-08	2.36701e-07	2382	1965	2738	1822	1684	2515	2716	2077	5983	5174	4185	4772	2773	1961	2518	2280	2681	2833	3210	2719	5636	5919	5411	6767	11.5808	11.0118	11.2361	10.6966	10.9972	10.9924	11.2927	10.8949	11.7866	11.774	11.5942	11.5993	11.7498	11.5442	11.3705	11.2349	11.6058	11.6212
ENSG00000157992	KRTCAP3	730.354	0.54971	0.100687	-5.51747	3.43917e-08	1.16311e-07	178	446	760	963	550	492	704	1040	956	1190	868	1287	655	524	859	1020	840	742	695	941	527	579	612	667	8.26214	9.06588	9.5181	9.84357	9.50551	8.87055	9.48282	9.96241	9.31832	9.77127	9.47402	9.8164	9.78347	9.75324	9.90959	10.1389	10.0192	9.79869
ENSG00000138002	IFT172	882.87	-2.65062	0.119128	21.8663	5.44191e-106	6.53622e-104	387	1222	1930	2044	1518	2000	1443	1378	1371	1715	1488	2319	135	89	218	248	263	176	155	282	106	125	200	175	9.15721	10.364	10.7539	10.854	10.8544	10.6781	10.4249	10.3368	9.77812	10.2534	10.176	10.6017	7.94515	7.73683	8.25858	8.40011	8.58154	8.09879
ENSG00000243943	ZNF512	172.134	-1.14618	0.17124	6.66425	2.66027e-11	1.16085e-10	160	281	319	319	212	192	261	318	365	439	366	298	119	93	110	125	141	49	113	155	11	57	114	85	8.14972	8.525	8.47699	8.49445	8.37213	7.85343	8.31051	8.50631	8.20257	8.55297	8.44354	8.08799	7.82239	7.77806	7.58895	7.70633	7.92011	7.00307
ENSG00000176714	CCDC121	229.652	-1.93878	0.192972	9.77369	1.46036e-22	1.23885e-21	327	310	468	436	362	310	427	511	386	81	331	204	67	69	66	78	55	68	78	67	47	62	47	54	8.95281	8.63636	8.91943	8.85391	8.98735	8.3453	8.86842	9.06063	8.2619	7.00934	8.33347	7.71777	7.31819	7.50852	7.17181	7.30174	7.11543	7.24114
ENSG00000119760	SUPT7L	495.742	-0.359544	0.111618	3.08762	0.00201765	0.0038618	583	490	518	589	634	502	685	560	894	855	750	758	341	436	319	401	449	430	422	460	306	203	278	364	9.6735	9.18097	9.04147	9.21787	9.6876	8.89443	9.44816	9.17255	9.23492	9.34917	9.29036	9.14571	8.96531	9.51698	8.68143	8.95257	9.21665	9.10927
ENSG00000243147	MRPL33	932.335	0.70632	0.126125	-5.39738	6.76213e-08	2.22851e-07	1158	585	965	1040	769	1308	1149	857	504	158	286	314	701	802	1117	979	919	906	907	1040	1131	763	1157	920	10.5842	9.4017	9.82586	9.94434	9.93904	10.1061	10.1198	9.70993	8.55496	7.52768	8.17773	8.14201	9.87197	10.3154	10.2577	10.0844	10.1383	10.0609
ENSG00000171174	RBKS	569.043	-2.13314	0.160542	13.0164	9.87546e-39	1.56805e-37	553	456	895	887	530	737	571	1024	1691	2191	1210	1284	118	68	125	156	202	127	226	125	142	123	109	284	9.60557	9.09287	9.72802	9.73666	9.45852	9.36409	9.22045	9.94202	10.0533	10.5838	9.90256	9.81336	7.81433	7.49596	7.70463	7.91742	8.2901	7.77685
ENSG00000158019	BRE	388.803	0.386484	0.142545	-2.64188	0.00824461	0.0142513	219	233	528	444	496	742	371	400	356	460	333	377	532	369	573	482	473	591	678	685	167	242	215	273	8.48848	8.31861	9.06467	8.87543	9.37491	9.37257	8.70382	8.76878	8.17633	8.60594	8.34	8.33618	9.51588	9.30669	9.38898	9.17605	9.28123	9.50592
ENSG00000075426	FOSL2	1106.1	1.07468	0.0974112	-10.8736	1.54035e-27	1.59301e-26	784	985	941	924	653	1001	1067	878	1406	1456	937	1249	1264	966	1550	1716	1418	1347	1640	1633	2408	2682	2507	2488	10.0607	10.076	9.79306	9.78971	9.72577	9.75498	10.0217	9.74126	9.81091	10.0357	9.57141	9.7774	10.6606	10.5667	10.7007	10.8425	10.7235	10.5933
ENSG00000213639	PPP1CB	2201.32	0.423732	0.0788952	-5.30121	1.15037e-07	3.68598e-07	895	1560	2972	2597	2148	2980	2293	1825	2345	3046	2158	2736	1424	1482	2157	2569	2040	2380	2054	2827	3618	4223	3195	4050	10.2369	10.695	11.3502	11.1844	11.3346	11.2272	11.0579	10.7176	10.4911	11.0354	10.6775	10.8275	10.8236	11.1542	11.1555	11.401	11.2247	11.3777
ENSG00000163811	WDR43	2102.82	0.483797	0.0833856	-5.7794	7.4968e-09	2.69463e-08	2557	2375	2062	1884	1474	1842	1902	2632	3870	1045	2490	1607	3153	1955	2540	2297	2086	2223	2456	2198	1372	1097	1419	2074	11.6801	11.2744	10.8445	10.7423	10.8141	10.566	10.8006	11.2221	11.1781	9.60359	10.8734	10.1085	11.9305	11.5399	11.3826	11.2453	11.2557	11.2827
ENSG00000189350	FAM179A	224.664	-3.66297	0.21259	16.7128	1.05806e-62	3.60544e-61	83	366	309	563	370	466	320	261	262	606	477	715	17	1	41	24	29	11	8	21	9	35	25	77	7.52266	8.82925	8.44164	9.16222	9.0137	8.80649	8.53509	8.28965	7.86709	8.92764	8.74439	9.07438	6.46843	5.77852	6.84694	6.55034	6.70487	6.24638
ENSG00000115295	CLIP4	887.444	1.0582	0.0958534	-10.9061	1.07732e-27	1.1247e-26	421	571	803	672	495	730	570	783	741	669	692	543	910	680	961	794	893	956	923	1005	914	1179	1251	1245	9.26122	9.37124	9.58836	9.38223	9.37237	9.35212	9.21828	9.59371	9.00542	9.04666	9.19062	8.74668	10.217	10.0952	10.0574	9.80916	10.1002	10.1321
ENSG00000119801	YPEL5	1652.96	0.171372	0.0775184	-2.14664	0.0318221	0.0491512	1230	1124	1856	1710	1367	2151	1730	1610	2775	3137	2083	2828	976	1240	1551	1349	1527	1503	1631	1701	2308	1777	2340	3287	10.6664	10.2518	10.7004	10.6101	10.7109	10.7775	10.6711	10.5469	10.7201	11.076	10.6293	10.8729	10.3107	10.908	10.7016	10.5143	10.8249	10.7427
ENSG00000213626	LBH	136.185	-0.800958	0.242619	3.3869	0.000706863	0.00145092	69	112	291	270	190	313	291	127	56	55	46	86	62	0	50	31	32	54	68	22	161	175	78	167	7.36733	7.59553	8.37566	8.31135	8.25394	8.35577	8.42922	7.5825	6.696	6.76362	6.7092	7.02049	7.25711	5.52008	6.97509	6.68419	6.76128	7.07063
ENSG00000013016	EHD3	143.268	2.15008	0.218362	-9.44129	3.68235e-21	2.91583e-20	50	56	27	62	26	74	86	31	105	112	65	68	118	214	149	168	315	134	379	227	269	232	198	369	7.1191	7.04546	6.51894	7.00925	6.65978	7.05795	7.27353	6.60248	7.09574	7.24541	6.91856	6.86588	7.81433	8.6529	7.87081	7.99094	8.78958	7.82785
ENSG00000158125	XDH	88.3227	0.925288	0.264572	-3.45448	0.000551365	0.00115122	30	30	55	24	8	132	30	38	314	188	227	168	109	128	90	63	139	80	161	73	63	55	105	210	6.7824	6.65944	6.9189	6.47098	6.16349	7.51091	6.59556	6.71254	8.04679	7.68276	7.94235	7.54309	7.73948	8.09305	7.41646	7.13875	7.9061	7.37012
ENSG00000162959	MEMO1	97.7464	0.742385	0.25785	-2.76491	0.0056938	0.0101056	92	22	67	51	41	125	61	39	111	92	97	88	102	54	103	85	53	94	66	58	63	56	96	175	7.61332	6.50224	7.05215	6.8805	6.93177	7.46431	7.02084	6.72728	7.13605	7.09872	7.19967	7.0364	7.67818	7.30558	7.53121	7.37088	7.08875	7.50534
ENSG00000162961	DPY30	951.037	-0.944918	0.102425	9.16477	4.9655e-20	3.7183e-19	503	1076	1462	1466	1153	1650	1069	865	774	740	802	1038	329	196	456	604	433	408	235	581	582	460	554	512	9.48468	10.1935	10.3768	10.4016	10.4795	10.4171	10.0242	9.72194	9.05815	9.16983	9.37422	9.53916	8.92244	8.55291	9.10582	9.45779	9.1719	9.04537
ENSG00000021574	SPAST	286.164	0.802749	0.113143	-6.98171	2.91611e-12	1.37916e-11	117	174	187	284	226	408	354	214	233	283	193	329	198	171	363	377	226	351	290	381	497	545	446	710	7.83633	8.01368	7.91646	8.36617	8.44241	8.65217	8.6498	8.0813	7.7553	8.07981	7.78535	8.19078	8.34286	8.401	8.83206	8.87899	8.41214	8.86504
ENSG00000152683	SLC30A6	194.905	0.580563	0.124227	-4.56993	4.87899e-06	1.31996e-05	102	195	97	190	126	170	226	256	224	287	262	369	246	172	235	293	243	249	302	263	94	184	231	210	7.70712	8.13015	7.33027	7.94759	7.83747	7.73799	8.15775	8.26893	7.71859	8.09421	8.08683	8.31298	8.58386	8.4074	8.33936	8.58628	8.49253	8.47052
ENSG00000119820	YIPF4	1376.43	0.22714	0.0742543	-3.04424	0.00233269	0.00441948	1017	1283	1510	1310	929	1673	1484	1474	2716	1835	2037	1675	1381	780	1146	1183	1358	1104	1366	1425	1596	1801	1324	1840	10.4085	10.4296	10.4204	10.2505	10.1893	10.4357	10.4628	10.4275	10.6907	10.3441	10.5989	10.1636	10.7815	10.2781	10.292	10.3371	10.6645	10.3245
ENSG00000115760	BIRC6	785.215	0.261839	0.117362	-2.14885	0.0316463	0.0489046	617	572	769	892	519	1137	706	668	1116	547	914	863	697	671	1017	932	533	711	556	609	704	792	722	392	9.74677	9.37343	9.53309	9.74395	9.432	9.92121	9.48642	9.39201	9.51345	8.80632	9.53968	9.30621	9.86449	10.0775	10.1325	10.0193	9.43097	9.74327
ENSG00000119812	FAM98A	951.117	0.282299	0.0995787	-2.78989	0.00527252	0.00939911	1110	905	747	828	468	638	657	990	3318	3085	2131	1745	1019	804	901	876	1022	954	1257	1048	831	847	1027	1197	10.5268	9.96416	9.49616	9.6478	9.30217	9.18471	9.3955	9.89772	10.9653	11.0529	10.6603	10.2182	10.3687	10.3188	9.97231	9.93772	10.2802	10.1293
ENSG00000115808	STRN	513.206	0.8929	0.102881	-8.54916	1.23991e-17	8.18355e-17	274	501	507	508	375	417	390	499	397	369	417	560	601	492	782	636	428	588	684	576	624	656	542	897	8.74394	9.20835	9.01551	9.03682	9.02992	8.67726	8.76185	9.03182	8.29199	8.36032	8.58981	8.78266	9.67209	9.67176	9.78695	9.52333	9.15763	9.49945
ENSG00000218739	CEBPZOS	659.221	0.434608	0.106158	-4.01216	6.01659e-05	0.000143112	487	538	755	766	454	840	814	692	865	582	754	863	474	533	748	909	674	591	614	875	874	779	1022	904	9.44373	9.29676	9.5097	9.54807	9.26437	9.52951	9.66849	9.43652	9.19417	8.87954	9.29699	9.30621	9.36996	9.77535	9.72928	9.98638	9.73123	9.50592
ENSG00000115816	CEBPZ	1070.65	0.568509	0.0913587	-6.07895	1.20968e-09	4.66752e-09	1055	1087	1061	1295	854	918	959	1152	1486	329	1018	671	1112	783	1406	1244	987	1171	1158	1215	1291	1000	1190	1370	10.458	10.2071	9.95004	10.2351	10.0774	9.64318	9.88143	10.0976	9.88317	8.23692	9.67788	8.99748	10.4866	10.2833	10.568	10.4048	10.2335	10.4037
ENSG00000003509	NDUFAF7	127.738	0.931925	0.163588	-5.50317	3.7303e-08	1.25771e-07	88	66	91	135	80	34	165	116	148	184	108	140	175	138	181	175	186	137	261	161	107	127	101	149	7.57382	7.1639	7.27959	7.62472	7.42925	6.58801	7.84221	7.50342	7.35824	7.66313	7.2825	7.38854	8.21065	8.17106	8.06444	8.03205	8.20232	7.84912
ENSG00000115825	PRKD3	262.615	0.360443	0.135122	-2.59201	0.00954183	0.0162985	279	252	239	217	164	268	290	226	523	148	281	194	256	346	260	165	242	179	190	238	263	193	215	290	8.76502	8.404	8.16522	8.08148	8.09978	8.18974	8.42542	8.13758	8.59688	7.47152	8.15928	7.67156	8.62923	9.22672	8.4502	7.97293	8.48793	8.11622
ENSG00000163171	CDC42EP3	434.758	-0.314884	0.121666	2.62374	0.00869693	0.0149731	242	446	510	513	433	475	481	565	786	707	547	745	224	168	356	372	150	334	276	256	570	478	438	466	8.60102	9.06588	9.02264	9.04869	9.20571	8.82899	9.01084	9.18349	9.07685	9.1139	8.90561	9.12452	8.47854	8.3816	8.80915	8.86317	7.98145	8.8065
ENSG00000115841	RMDN2	45.8197	-0.846477	0.304951	3.07859	0.00207982	0.00397327	38	38	98	99	118	66	57	86	76	31	70	21	44	9	29	14	34	42	20	27	23	10	25	42	6.92977	6.79416	7.33851	7.35939	7.77504	6.9792	6.9747	7.25841	6.87759	6.46583	6.96739	6.28634	7.00674	6.28735	6.64688	6.31374	6.7972	6.90099
ENSG00000138061	CYP1B1	460.951	-0.979959	0.152919	6.1955	5.81012e-10	2.29959e-09	559	745	724	675	449	774	905	909	1549	475	927	658	427	333	375	381	417	284	391	604	100	197	246	29	9.61942	9.71034	9.45651	9.38783	9.25062	9.42574	9.80577	9.7863	9.93762	8.64259	9.5577	8.97394	9.2397	9.17945	8.8705	8.89152	9.12571	8.61871
ENSG00000119787	ATL2	193.544	0.641208	0.165439	-3.69081	0.000223542	0.000492606	97	297	137	197	102	349	218	181	148	58	95	283	164	111	256	280	200	148	207	247	339	245	282	274	7.66107	8.58753	7.62387	7.9836	7.64053	8.47561	8.12032	7.9133	7.35824	6.79509	7.18398	8.03532	8.14264	7.94923	8.43305	8.535	8.27943	7.92435
ENSG00000143891	GALM	567.303	-1.40989	0.133928	10.2332	1.40786e-24	1.29581e-23	828	659	983	853	637	684	608	1016	1978	1649	1439	1172	295	199	352	429	285	393	265	329	115	156	165	53	10.1331	9.55274	9.84998	9.68613	9.6937	9.27087	9.29841	9.93172	10.2619	10.201	10.1314	9.69497	8.79341	8.57007	8.79588	9.03386	8.67334	9.00009
ENSG00000152147	GEMIN6	207.783	-0.938511	0.141787	6.41371	1.42022e-10	5.87007e-10	73	300	375	374	242	360	302	288	230	368	226	507	118	103	171	134	123	133	59	99	55	91	99	145	7.41371	8.59895	8.65996	8.67489	8.51862	8.51026	8.47033	8.3965	7.74317	8.35737	7.93798	8.6673	7.81433	7.87585	8.00686	7.77115	7.78832	7.82068
ENSG00000188010	MORN2	2864.58	-1.51145	0.118348	12.5443	4.27021e-36	6.25627e-35	1496	2177	3575	3603	2863	3370	3065	2789	4142	5036	4245	4358	643	440	565	944	770	634	793	1400	1115	1115	1200	1637	10.9346	11.1535	11.6082	11.6411	11.7364	11.3983	11.4612	11.3026	11.2724	11.736	11.6141	11.4723	9.75946	9.52861	9.37131	10.0362	9.90473	9.59555
ENSG00000115904	SOS1	583.407	0.381893	0.102319	-3.67374	0.00023903	0.000524637	384	579	598	702	445	586	717	526	577	188	472	332	410	427	579	442	498	412	424	476	581	877	578	521	9.14766	9.38872	9.21726	9.43728	9.23953	9.0806	9.50606	9.09584	8.70963	7.68276	8.73213	8.20033	9.18949	9.49047	9.40209	9.07007	9.34554	9.0572
ENSG00000011566	MAP4K3	263.827	0.484676	0.14394	-3.26179	0.0011071	0.00220566	152	337	255	254	150	217	319	350	283	80	165	123	212	265	251	252	173	157	205	170	252	174	251	346	8.09664	8.73266	8.23345	8.24591	8.00896	7.97353	8.53157	8.61464	7.94257	7.00085	7.64043	7.2844	8.41755	8.90282	8.41131	8.41771	8.12662	7.98291
ENSG00000231312	AC007246.3	174.838	0.573774	0.15786	-3.49733	0.000469947	0.00099026	115	114	129	181	81	157	129	171	233	81	194	145	113	129	132	225	165	195	131	133	182	135	153	170	7.81982	7.61131	7.57033	7.89984	7.43965	7.66469	7.61366	7.85796	7.7553	7.00934	7.79024	7.41757	7.77327	8.10106	7.7553	8.29439	8.07786	8.20559
ENSG00000138050	THUMPD2	63.8706	0.929128	0.202237	-4.22547	2.38442e-05	5.95172e-05	14	20	41	45	34	52	52	57	97	67	50	73	32	39	67	75	87	73	41	37	111	134	91	72	6.39663	6.45811	6.7391	6.80314	6.81375	6.82609	6.91416	6.96173	7.03969	6.88411	6.75699	6.91108	6.80215	7.06176	7.18306	7.27086	7.47688	7.29655
ENSG00000143924	EML4	934.126	-0.341817	0.115889	2.99987	0.00270096	0.00505273	578	1220	926	1260	847	1387	1074	1023	1448	520	943	990	370	412	879	969	489	625	652	1185	540	350	452	648	9.6624	10.3618	9.77217	10.1985	10.0665	10.1842	10.0304	9.94074	9.8493	8.74713	9.57957	9.47895	9.06387	9.44516	9.9398	10.0708	9.32272	9.57725
ENSG00000115944	COX7A2L	907.41	0.773204	0.120544	-6.49593	8.25241e-11	3.46761e-10	127	837	1152	1124	810	1935	1062	796	259	415	374	1012	479	524	1129	1067	1144	1004	1154	1550	1149	1162	1155	1022	7.91598	9.86172	10.0586	10.0468	10.0074	10.633	10.0155	9.61482	7.85595	8.48987	8.46752	9.50686	9.38314	9.75324	10.272	10.1989	10.4318	10.1974
ENSG00000057935	MTA3	270.684	0.360538	0.148931	-2.56753	0.0102426	0.017378	152	206	455	251	224	460	342	166	186	300	210	187	250	225	262	287	268	269	258	377	194	205	231	131	8.09664	8.18741	8.8859	8.23329	8.43259	8.79129	8.61038	7.82941	7.55108	8.13999	7.86616	7.63821	8.60218	8.71067	8.4587	8.56285	8.60294	8.55711
ENSG00000152518	ZFP36L2	421.475	-0.450249	0.115225	4.00096	6.30855e-05	0.000149675	208	698	479	679	443	934	776	319	417	456	440	781	153	151	389	539	241	259	404	402	521	458	373	305	8.43128	9.62636	8.9472	9.39527	9.23395	9.66542	9.60704	8.50982	8.34507	8.59601	8.65109	9.18245	8.07106	8.26626	8.91407	9.31462	8.48331	8.51448
ENSG00000115970	THADA	579.561	-1.14406	0.117773	9.57035	1.06547e-21	8.72147e-21	354	462	970	972	686	965	708	1046	1123	751	1158	1501	275	242	361	378	271	332	357	415	203	124	100	189	9.04845	9.10882	9.8326	9.85572	9.78973	9.70756	9.49001	9.96998	9.5214	9.18799	9.8451	10.0182	8.71161	8.79555	8.82555	8.88213	8.61562	8.79944
ENSG00000138036	DYNC2LI1	1266.58	-1.24913	0.111834	11.1077	1.1503e-28	1.23928e-27	1398	1408	2279	1944	1849	2185	1608	1420	1177	659	973	1095	396	384	430	561	549	421	603	698	460	425	524	795	10.8415	10.5555	10.9822	10.7852	11.1264	10.799	10.5715	10.3772	9.58135	9.02842	9.61971	9.60752	9.14677	9.35653	9.03445	9.3647	9.46838	9.08348
ENSG00000138095	LRPPRC	656.067	0.748695	0.0820212	-9.06999	1.19024e-19	8.71912e-19	304	566	680	643	557	682	734	526	726	748	569	663	774	471	897	960	809	669	719	956	665	932	686	979	8.86593	9.3602	9.37743	9.32693	9.5216	9.26723	9.53589	9.09584	8.9808	9.18306	8.95271	8.98304	10.0021	9.61566	9.96645	10.0585	9.96964	9.66459
ENSG00000170577	SIX2	90.2228	-0.897202	0.232091	4.02291	5.74843e-05	0.000137083	34	142	136	233	103	333	132	115	44	85	40	235	7	27	87	160	76	34	47	93	81	88	36	18	6.85866	7.81431	7.6173	8.15502	7.64935	8.42361	7.6343	7.49598	6.56831	7.04266	6.63281	7.85152	6.13497	6.8203	7.38843	7.94237	7.36429	6.77096
ENSG00000068784	SRBD1	213.513	-0.376898	0.143891	2.6237	0.00869798	0.0149731	159	185	172	187	196	293	277	173	369	192	240	207	125	80	141	107	188	105	124	117	70	149	144	160	8.14319	8.07593	7.83526	7.93186	8.28719	8.28443	8.37508	7.86922	8.21407	7.70211	7.99783	7.73132	7.86975	7.63903	7.8177	7.56614	8.2136	7.60231
ENSG00000171132	PRKCE	205.767	-0.60946	0.143445	4.18847	2.80847e-05	6.96718e-05	233	124	337	267	169	264	293	253	260	243	255	210	140	52	129	145	107	183	154	171	54	88	90	82	8.55805	7.68747	8.53845	8.29931	8.13081	8.17397	8.43678	8.25635	7.85968	7.92671	8.05914	7.74474	7.98132	7.27581	7.73382	7.84629	7.65903	8.13911
ENSG00000116016	EPAS1	2596.08	-0.921372	0.126391	7.17443	7.26072e-13	3.58048e-12	2343	3248	5361	5352	3881	4759	4212	4662	4755	5562	3790	4273	2133	1384	2768	2395	1538	2750	1605	1716	1024	991	1074	1615	11.5577	11.7118	12.1788	12.1985	12.1652	11.882	11.9071	12.0229	11.4647	11.8757	11.4555	11.4448	11.3825	11.0595	11.5026	11.3033	10.8347	11.5796
ENSG00000250565	ATP6V1E2	172.275	1.32985	0.180766	-7.34837	2.00646e-13	1.02442e-12	94	58	151	127	65	68	93	178	275	195	241	227	267	145	289	191	182	214	290	230	282	298	192	279	7.63263	7.07014	7.71255	7.57035	7.26164	6.99941	7.33562	7.89694	7.91431	7.71643	8.002	7.81827	8.67751	8.22314	8.56862	8.12159	8.17947	8.30469
ENSG00000119729	RHOQ	1153.51	0.972014	0.0842039	-11.5085	1.19527e-30	1.40095e-29	387	758	933	1010	757	1417	813	1063	976	753	798	944	1249	874	1541	1665	1298	1329	894	1807	1181	1235	1248	1733	9.15721	9.73272	9.78196	9.90591	9.91839	10.2127	9.66691	9.99122	9.34422	9.19127	9.36794	9.41877	10.6443	10.4312	10.6928	10.8011	10.603	10.575
ENSG00000151665	PIGF	85.5459	0.665153	0.228034	-2.80418	0.0050445	0.00902845	9	125	58	139	65	167	82	71	7	17	41	92	49	12	192	244	40	83	41	142	103	88	96	49	6.22666	7.69485	6.95375	7.65107	7.26164	7.72143	7.23657	7.11447	5.94589	6.22598	6.64598	7.06757	7.08189	6.4027	8.12509	8.3823	6.89801	7.40035
ENSG00000119878	CRIPT	342.215	0.413767	0.131317	-2.88988	0.00385392	0.00702719	282	310	294	285	247	305	372	204	255	175	216	248	198	168	212	300	308	290	351	253	362	447	483	508	8.77752	8.63636	8.38687	8.37	8.54161	8.32767	8.70694	8.03256	7.84096	7.61783	7.89354	7.90383	8.34286	8.3816	8.22891	8.61314	8.7633	8.64261
ENSG00000171150	SOCS5	102.861	0.522963	0.207879	-2.31462	0.0206338	0.0330441	162	191	102	120	91	149	46	70	45	71	42	105	110	75	88	90	176	124	128	68	181	98	163	135	8.16267	8.10872	7.37095	7.52082	7.53925	7.61745	6.83671	7.10421	6.57965	6.92138	6.65896	7.16341	7.74801	7.58135	7.39784	7.41799	8.14446	7.75437
ENSG00000180398	MCFD2	451.166	0.570289	0.101649	-5.588	2.29703e-08	7.91625e-08	353	436	416	407	277	519	462	386	585	643	550	613	428	387	501	473	524	528	638	499	569	568	450	541	9.04502	9.03837	8.78026	8.77299	8.67214	8.93413	8.96235	8.72729	8.72559	8.99874	8.91213	8.8893	9.24259	9.36629	9.22147	9.15288	9.40948	9.36353
ENSG00000143933	CALM2	5136.61	-0.531257	0.077517	6.84905	7.43434e-12	3.38918e-11	2788	5575	6405	9583	5957	9188	5777	4830	5503	3717	5028	6308	2569	1846	4224	4674	2594	3281	2409	3844	3878	4108	3717	4459	11.8016	12.4748	12.4308	13.0265	12.7734	12.8143	12.3536	12.0729	11.6692	11.3114	11.8518	11.9915	11.6425	11.4597	12.0968	12.2426	11.5596	11.8274
ENSG00000119888	EPCAM	1776.65	0.608124	0.0994602	-6.00963	1.85946e-09	7.07428e-09	873	1051	1743	1589	1495	1276	1304	1477	2018	1545	1681	1786	1712	1265	1919	2127	2033	1988	2033	2400	1260	1126	1371	1983	10.2036	10.1622	10.6148	10.5105	10.8335	10.0733	10.2887	10.4302	10.2888	10.1143	10.3392	10.2493	11.0772	10.9355	10.9938	11.1386	11.2199	11.1277
ENSG00000095002	MSH2	343.646	-0.547258	0.140979	3.78494	0.000153744	0.000347054	155	323	412	441	391	273	483	459	730	917	683	567	238	129	233	258	245	253	266	277	195	210	166	262	8.11678	8.68355	8.76897	8.8674	9.08062	8.20921	9.01585	8.93135	8.98741	9.43726	9.1745	8.79722	8.54647	8.10106	8.3301	8.44368	8.50169	8.48827
ENSG00000230979	AC079250.1	937.185	-0.410602	0.119997	3.44625	0.000568414	0.00118302	1116	919	1773	1186	1249	1464	1260	1316	2318	750	1338	1292	812	606	912	937	814	954	858	969	490	472	535	578	10.5341	9.98438	10.638	10.1179	10.5879	10.2563	10.2427	10.275	10.4754	9.18635	10.0349	9.82145	10.0655	9.94308	9.9883	10.0264	9.97775	10.1293
ENSG00000116062	MSH6	664.062	-0.301003	0.0965826	3.13658	0.00170933	0.00331561	581	588	771	901	622	950	991	717	962	391	779	886	412	323	563	605	619	516	601	786	332	436	317	393	9.66907	9.40814	9.5364	9.75697	9.66296	9.68732	9.92445	9.48145	9.32614	8.42379	9.33773	9.33909	9.19549	9.14199	9.36686	9.45988	9.62146	9.33472
ENSG00000143942	CHAC2	40.2591	1.35119	0.293874	-3.89378	9.86953e-05	0.000228705	7	18	29	44	39	8	5	27	40	33	20	61	37	55	34	56	44	54	92	76	27	39	58	83	6.14459	6.41149	6.55382	6.78967	6.89937	6.04708	5.96759	6.53315	6.52144	6.49478	6.3164	6.79914	6.89219	7.32019	6.73518	7.05418	6.96028	7.07063
ENSG00000068912	ERLEC1	1115.6	0.176192	0.0739999	-2.34204	0.0191788	0.0309097	929	905	1628	1284	955	982	1056	1384	1873	1086	1269	990	874	878	1109	989	858	982	989	823	1188	1436	1291	1672	10.2868	9.96416	10.5221	10.2237	10.2261	9.73015	10.0081	10.3426	10.1891	9.65302	9.96509	9.47895	10.1632	10.4373	10.248	10.0979	10.0472	10.1678
ENSG00000177994	C2orf73	317.161	-3.36301	0.207409	15.8905	7.37379e-57	2.06109e-55	296	352	444	554	427	416	455	481	953	507	691	671	32	19	12	24	19	28	18	29	48	72	109	36	8.83442	8.78344	8.8569	9.14245	9.1885	8.67449	8.94405	8.98749	9.3144	8.71772	9.18884	8.99748	6.80215	6.62117	6.25549	6.55034	6.48801	6.66115
ENSG00000115306	SPTBN1	3365.29	-1.02348	0.0942586	10.8068	3.19696e-27	3.25902e-26	5015	3386	4202	4128	3385	5674	5134	3822	7372	5656	5427	5028	1898	2153	1749	1614	2475	2058	2072	2603	1122	1421	1183	1428	12.6322	11.7702	11.8351	11.8321	11.9721	12.1301	12.1865	11.7432	12.0808	11.8993	11.9594	11.6725	11.2201	11.6751	10.8662	10.7585	11.494	11.1756
ENSG00000214595	EML6	175.812	-0.940936	0.210454	4.28568	1.8218e-05	4.61673e-05	221	127	229	188	181	101	269	238	426	182	305	226	57	51	127	73	84	80	61	108	91	0	33	125	8.49864	7.70948	8.12078	7.93713	8.20251	7.28993	8.34317	8.19164	8.36831	7.6532	8.24564	7.81406	7.19276	7.26065	7.71931	7.24984	7.44716	7.37012
ENSG00000115310	RTN4	4539.61	0.889358	0.0695229	-12.7288	4.09077e-37	6.17228e-36	2861	3694	4632	4132	3580	4613	3458	3660	4759	3779	4187	4725	5515	4058	7079	7040	5137	6208	5662	7076	4979	6202	4998	5966	11.838	11.8927	11.9723	11.8335	12.0512	11.8382	11.6299	11.6824	11.4659	11.3344	11.5948	11.5854	12.7226	12.5706	12.8296	12.8243	12.5238	12.7302
ENSG00000162994	CLHC1	248.953	-2.15363	0.188514	11.1563	6.674e-29	7.25468e-28	215	126	343	296	227	335	257	301	857	751	856	429	66	22	49	52	32	49	77	73	43	36	89	49	8.46795	7.70219	8.55835	8.41149	8.4473	8.43022	8.29388	8.44515	9.18272	9.18799	9.45638	8.47817	7.30622	6.70066	6.96158	7.00288	6.76128	7.00307
ENSG00000143947	RPS27A	28626.7	-0.760309	0.119185	6.17305	6.69867e-10	2.6375e-09	19504	30042	37956	46411	28711	38689	29433	90771	87307	100300	76649	68182	25676	14687	23576	30525	21514	22422	25275	25493	7349	6336	8874	9743	14.5762	14.8858	14.9779	15.2898	15.0273	14.8743	14.6823	16.2758	15.6187	16.0148	15.7484	15.3961	14.9262	14.4105	14.5526	14.9266	14.5729	14.5689
ENSG00000115355	CCDC88A	476.877	-0.372966	0.141964	2.63796	0.00834055	0.0144068	431	438	372	639	232	510	456	446	1065	565	860	689	326	194	517	455	381	349	247	381	279	105	226	243	9.29041	9.04391	8.65074	9.31913	8.47148	8.91325	8.94668	8.8971	9.45409	8.84445	9.46229	9.02944	8.91152	8.54134	9.26043	9.10539	9.01594	8.85828
ENSG00000163001	CFAP36	1737.82	-1.211	0.117728	10.2263	1.51143e-24	1.38903e-23	2372	2227	2528	2482	1659	2388	2194	2560	3151	423	1900	1377	605	626	713	817	742	557	724	1013	618	441	639	932	11.5749	11.185	11.1254	11.1217	10.9766	10.921	10.997	11.1836	10.8942	8.51122	10.5044	9.90474	9.68064	9.98581	9.66738	9.8464	9.85626	9.43084
ENSG00000275052	PPP4R3B	1126.92	-0.372444	0.0892442	4.22864	2.35111e-05	5.87585e-05	936	1501	1257	2010	1290	2024	1418	1329	1033	403	923	1062	513	482	864	1029	796	612	785	1074	776	751	992	1098	10.2969	10.6424	10.1744	10.8309	10.6319	10.6943	10.4014	10.2882	9.41555	8.45722	9.55218	9.56834	9.4697	9.64532	9.9172	10.1506	9.94833	9.55039
ENSG00000115380	EFEMP1	511.802	-1.99098	0.121756	16.113	2.0685e-58	6.03197e-57	313	1076	960	1411	940	1356	969	948	875	1248	820	1643	131	107	200	305	170	205	140	223	153	277	282	287	8.90057	10.1935	9.81909	10.3501	10.205	10.1541	9.89501	9.84102	9.20835	9.83321	9.40214	10.138	7.9155	7.91304	8.16757	8.63201	8.10854	8.25863
ENSG00000028116	VRK2	607.428	0.451763	0.111747	-3.97713	6.97521e-05	0.000164815	667	565	917	523	551	537	610	572	699	229	432	350	582	366	679	418	423	516	373	341	1108	1087	850	1147	9.84816	9.35798	9.75949	9.07213	9.50782	8.97499	9.3025	9.19867	8.93536	7.86873	8.63008	8.25629	9.63075	9.29651	9.60458	9.00248	9.14321	9.33472
ENSG00000231043	AC007238.1	143.155	-1.37066	0.198717	6.88265	5.87498e-12	2.70369e-11	300	156	319	207	236	138	178	150	194	25	131	42	32	20	57	31	129	58	23	73	73	65	32	46	8.85026	7.9052	8.47699	8.03342	8.49053	7.54953	7.91592	7.73366	7.58819	6.37223	7.43938	6.59171	6.80215	6.64841	7.06535	6.68419	7.83372	7.12194
ENSG00000119866	BCL11A	679.483	-0.679245	0.130186	5.213	1.85814e-07	5.83209e-07	624	889	1189	966	849	1039	1129	806	791	800	646	687	320	446	397	351	605	376	635	519	411	307	361	539	9.76141	9.94071	10.1005	9.84764	10.0696	9.8034	10.0965	9.63085	9.08457	9.26621	9.10624	9.02593	8.88941	9.54588	8.93837	8.7947	9.59213	8.94697
ENSG00000162929	KIAA1841	612.574	-1.85035	0.13057	14.0163	1.23881e-44	2.37035e-43	933	715	1086	794	676	840	720	879	1479	664	1139	889	226	98	172	203	186	211	130	203	141	187	175	266	10.2925	9.65731	9.98069	9.59397	9.77065	9.52951	9.51137	9.74273	9.87699	9.03757	9.82352	9.34332	8.48844	7.82785	8.01273	8.18509	8.20232	8.28951
ENSG00000212978	AC016747.3	411.595	-1.10038	0.1869	5.39647	6.79642e-08	2.2392e-07	397	253	276	217	308	496	437	329	1620	1711	1304	1361	161	138	102	108	168	89	74	264	261	233	154	372	9.1886	8.40836	8.31817	8.08148	8.79539	8.88015	8.8959	8.5445	9.99661	10.2503	10.0009	9.88942	8.12349	8.17106	7.52274	7.57434	8.09635	7.4587
ENSG00000173209	AHSA2	380.378	-0.801695	0.141662	5.54685	2.90859e-08	9.9308e-08	206	758	449	343	183	617	595	306	728	857	926	801	70	180	226	162	328	128	268	319	150	108	148	365	8.42062	9.73272	8.87015	8.57606	8.21411	9.14358	9.2715	8.46341	8.9841	9.3521	9.55632	9.21364	7.35343	8.45761	8.29718	7.95468	8.83712	7.78425
ENSG00000170264	FAM161A	788.023	-2.11065	0.139656	14.8455	7.43665e-50	1.67996e-48	1001	1047	1371	1138	631	1017	1000	1508	2408	1056	1813	1174	215	155	234	236	254	237	191	250	91	248	96	123	10.3871	10.1571	10.2905	10.0631	9.68148	9.77557	9.93632	10.4583	10.527	9.61702	10.441	9.69718	8.43305	8.29428	8.33474	8.34596	8.54219	8.41586
ENSG00000173163	COMMD1	954.025	-0.664156	0.0896275	7.35914	1.85103e-13	9.4706e-13	983	896	1662	1255	942	1204	1170	1738	2297	2219	2025	1828	698	508	620	730	590	530	803	759	694	720	662	851	10.3627	9.95102	10.5502	10.1932	10.2078	9.99653	10.1439	10.6509	10.4631	10.6011	10.5909	10.2804	9.86637	9.71308	9.4886	9.70015	9.56002	9.36827
ENSG00000115504	EHBP1	587.049	0.820562	0.115192	-6.95524	3.51969e-12	1.6575e-11	663	508	686	601	465	665	542	564	434	198	360	281	891	420	1042	833	534	871	534	682	540	588	507	846	9.84031	9.2255	9.38848	9.24283	9.29416	9.23591	9.15622	9.18131	8.38865	7.7306	8.42528	8.02814	10.1888	9.4695	10.1649	9.87174	9.43333	10.0088
ENSG00000231609	AC009501.4	70.7062	-0.70261	0.227914	3.01588	0.00256233	0.00481543	83	89	103	128	110	87	81	64	87	72	79	133	35	7	63	53	26	25	8	84	68	78	115	96	7.52266	7.3984	7.37893	7.57728	7.70951	7.17535	7.22714	7.04068	6.96548	6.9305	7.05018	7.34672	6.85709	6.19849	7.1374	7.01593	6.645	6.60114
ENSG00000115507	OTX1	375.58	-0.807046	0.1027	7.76676	8.05189e-15	4.48267e-14	281	459	589	519	424	442	463	549	734	831	647	825	198	165	304	291	255	303	184	302	130	170	156	223	8.77336	9.10086	9.19854	9.0628	9.17982	8.74467	8.96494	9.14818	8.99398	9.31356	9.10813	9.25019	8.34286	8.36193	8.62616	8.57851	8.54661	8.69305
ENSG00000143951	WDPCP	264.142	-1.70864	0.148554	11.4366	2.74583e-30	3.17235e-29	154	325	425	356	317	434	318	422	734	399	533	452	45	63	85	127	60	46	112	71	102	109	103	68	8.1101	8.69067	8.80535	8.61835	8.82925	8.72345	8.52804	8.8316	8.99398	8.44617	8.8748	8.53664	7.02218	7.43125	7.36938	7.72101	7.17956	6.96048
ENSG00000014641	MDH1	3415.89	0.216711	0.0799029	-2.63701	0.00836409	0.0144432	1817	2994	3980	3485	2896	3522	3467	3694	6835	7329	5043	6989	2777	2467	3675	3469	3339	3497	3904	3721	3694	3225	5202	5857	11.2033	11.5976	11.7588	11.5944	11.7525	11.4599	11.6336	11.6953	11.974	12.2653	11.856	12.1363	11.7518	11.8664	11.9004	11.8218	11.9142	11.9171
ENSG00000169764	UGP2	2411.71	0.857381	0.0913942	-9.19844	3.63179e-20	2.74329e-19	1057	1222	1949	1770	1169	1468	1664	1566	4027	2976	2818	2669	2426	1851	2381	2396	1984	2498	2407	2454	3376	3659	4313	4651	10.4606	10.364	10.7673	10.6571	10.4981	10.26	10.6181	10.5093	11.2332	11.0033	11.0439	10.7935	11.5623	11.4635	11.2926	11.3039	11.1861	11.4452
ENSG00000143952	VPS54	133.556	0.425894	0.161054	-2.73349	0.00626678	0.011061	26	143	158	190	213	151	173	103	90	96	73	167	93	97	198	170	175	141	157	189	96	98	101	97	6.69992	7.82101	7.75474	7.94759	8.37727	7.62942	7.88805	7.40313	6.98827	7.12956	6.99567	7.53788	7.59487	7.81804	8.15707	8.00281	8.13854	7.87697
ENSG00000197329	PELI1	400.86	0.772995	0.136837	-5.297	1.17721e-07	3.768e-07	358	329	288	364	334	294	377	210	255	93	183	235	323	203	454	401	380	286	188	327	470	748	588	774	9.06208	8.7048	8.36435	8.64376	8.89107	8.28808	8.72241	8.06201	7.84096	7.1065	7.73541	7.85152	8.90051	8.59264	9.10046	8.95257	9.01277	8.62672
ENSG00000119862	LGALSL	145.867	1.21389	0.192622	-5.99319	2.05768e-09	7.7835e-09	145	45	109	92	66	117	134	79	89	152	92	129	93	92	169	103	126	117	301	129	494	306	269	431	8.04843	6.89896	7.42575	7.30055	7.27356	7.40886	7.64789	7.19341	6.98072	7.49429	7.16003	7.32218	7.59487	7.76787	7.99505	7.53281	7.81121	7.70038
ENSG00000119844	AFTPH	1469.89	0.244625	0.0839051	-2.95167	0.00316058	0.00585716	1067	982	1966	1533	1408	1736	1527	1429	2808	3181	2111	2080	1391	992	1639	1575	1415	1643	1682	1429	1862	1908	1749	1416	10.4733	10.072	10.7792	10.4619	10.7513	10.4857	10.5014	10.3857	10.7362	11.0953	10.6475	10.4542	10.7914	10.6028	10.7771	10.7251	10.7206	10.8648
ENSG00000179833	SERTAD2	719.185	0.324993	0.0819521	-3.88869	0.000100787	0.000233331	369	652	771	904	625	924	764	755	817	809	682	1176	506	541	940	873	608	656	541	903	906	1137	764	725	9.09892	9.53912	9.5364	9.76128	9.66916	9.65156	9.58707	9.54715	9.12404	9.28012	9.1727	9.69937	9.4523	9.79472	10.0282	9.93321	9.59846	9.63933
ENSG00000138069	RAB1A	936.571	0.509551	0.0855063	-5.90189	3.59356e-09	1.32988e-08	283	796	869	1168	712	946	754	849	1104	1212	962	1501	481	532	1057	1124	839	848	876	1342	1289	1427	1518	1709	8.78166	9.79622	9.68991	10.0976	9.83819	9.68188	9.57021	9.69781	9.4997	9.79508	9.60512	10.0182	9.38838	9.77291	10.1839	10.2685	10.0176	9.97351
ENSG00000138071	ACTR2	3113.86	0.722739	0.0628422	-11.3749	5.57379e-30	6.36682e-29	2114	2388	3119	3055	2466	2964	3111	2535	3564	2264	2699	2558	2927	2397	3841	3250	3210	3309	3282	3693	5181	5179	5774	6641	11.414	11.2819	11.4174	11.4104	11.5272	11.2197	11.482	11.17	11.064	10.6284	10.9843	10.7354	11.8257	11.8259	11.9626	11.7301	11.8587	11.8393
ENSG00000198369	SPRED2	43.3485	1.01004	0.301568	-3.0278	0.0024634	0.00464535	11	36	23	42	20	45	55	30	49	36	36	25	38	40	69	66	47	29	64	57	53	105	65	66	6.29955	6.76215	6.44461	6.76217	6.52539	6.74023	6.95088	6.58564	6.62366	6.53644	6.5782	6.35433	6.90931	7.0797	7.20525	7.17318	7.00476	6.68033
ENSG00000143995	MEIS1	519.215	-1.13655	0.117821	9.53537	1.49355e-21	1.21192e-20	525	694	696	645	303	923	820	571	1591	1274	1132	1185	148	180	253	249	346	272	235	321	417	150	309	215	9.53913	9.61898	9.4067	9.33081	8.77623	9.65017	9.67796	9.19651	9.97281	9.86014	9.81548	9.70923	8.03725	8.45761	8.42004	8.40453	8.90042	8.56965
ENSG00000243667	WDR92	1471.23	-1.8186	0.137436	12.9286	3.10532e-38	4.82339e-37	2228	1747	2033	2045	1337	2115	1728	3225	5577	2488	4168	2593	684	436	482	489	375	361	519	706	254	176	413	361	11.4873	10.85	10.8251	10.8546	10.6807	10.7544	10.6695	11.5052	11.6879	10.7572	11.5885	10.754	9.8399	9.51698	9.17378	9.19381	8.99679	8.89838
ENSG00000221823	PPP3R1	1014.97	1.25325	0.108334	-11.4118	3.6507e-30	4.19778e-29	226	529	805	788	490	1078	776	979	758	697	884	1613	826	773	1480	1468	1233	1183	1227	1404	1682	1626	2216	2248	8.5237	9.27575	9.59154	9.58426	9.35963	9.85145	9.60704	9.88308	9.03283	9.09651	9.4972	10.1135	10.0881	10.2661	10.6377	10.6291	10.5332	10.4175
ENSG00000169604	ANTXR1	231.143	-0.380832	0.168065	2.33717	0.0194305	0.0312905	32	237	316	316	207	500	422	221	177	224	198	402	51	152	152	152	147	82	160	230	254	301	258	296	6.82123	8.33703	8.46648	8.4839	8.34614	8.88969	8.85448	8.11441	7.508	7.8474	7.80963	8.40626	7.11062	8.27332	7.8902	7.89199	7.96131	7.39035
ENSG00000198380	GFPT1	1624.21	0.744241	0.0652223	-11.3488	7.52097e-30	8.55078e-29	1210	948	1987	1831	1239	1570	1408	1425	2174	1634	1620	1574	1793	1506	2124	2207	1825	2225	2027	1910	2228	2324	2027	2416	10.644	10.0254	10.7937	10.7033	10.577	10.3501	10.3918	10.3819	10.3888	10.1888	10.2896	10.081	11.1412	11.1765	11.1341	11.1898	11.0704	11.284
ENSG00000169599	NFU1	599.234	-0.521169	0.136422	3.85682	0.000114872	0.000263475	203	505	791	1086	708	913	414	750	541	482	591	1330	263	135	560	613	369	456	351	463	250	197	494	358	8.40448	9.21817	9.5691	10.0013	9.83084	9.63616	8.83188	9.53868	8.63548	8.65937	8.99829	9.85928	8.66014	8.14812	9.36015	9.47653	8.97738	9.18127
ENSG00000115977	AAK1	1289.7	0.531843	0.102927	-5.15002	2.60456e-07	8.03763e-07	961	614	1014	978	872	1500	1132	930	2053	1796	1512	1952	1345	1066	1462	1551	1333	1674	1407	1162	970	1099	1065	921	10.3322	9.4628	9.89058	9.86377	10.105	10.2889	10.1	9.81603	10.3118	10.3153	10.1973	10.3685	10.7454	10.7008	10.6211	10.7041	10.6392	10.8905
ENSG00000196975	ANXA4	379.417	-0.386859	0.111322	3.41937	0.000627655	0.00129734	303	347	573	585	422	595	493	257	417	506	430	558	214	212	383	405	252	233	256	340	209	248	330	318	8.86203	8.76672	9.16462	9.20945	9.174	9.09917	9.04064	8.2731	8.34507	8.71543	8.62478	8.77847	8.4279	8.64213	8.89556	8.96447	8.53329	8.39716
ENSG00000059728	MXD1	384.415	2.05774	0.166804	-11.7386	8.08399e-32	1.00581e-30	92	152	207	170	112	295	207	115	129	176	112	232	270	252	672	640	430	563	496	549	998	1307	918	791	7.61332	7.87986	8.0176	7.83907	7.7262	8.29173	8.06711	7.49598	7.24928	7.62295	7.31126	7.83915	8.69039	8.84319	9.5913	9.53132	9.16336	9.44438
ENSG00000169564	PCBP1	1453.92	0.219186	0.0866856	-2.5321	0.0113381	0.0190794	440	1359	1299	2084	1183	2036	1278	1591	1410	2106	1727	2316	682	670	1299	1561	1172	1220	963	1906	1944	1743	2107	1723	9.31619	10.5074	10.2183	10.8806	10.5143	10.7024	10.2617	10.5308	9.81461	10.5301	10.3755	10.5999	9.83608	10.0756	10.4607	10.7129	10.4645	10.4591
ENSG00000116001	TIA1	401.843	-0.417642	0.122383	3.31432	0.00091865	0.00185519	523	499	479	450	342	674	435	342	584	770	535	563	190	179	300	238	264	324	322	398	343	272	357	284	9.53427	9.20341	8.9472	8.89137	8.91925	9.25258	8.89045	8.58833	8.7236	9.21883	8.87925	8.78892	8.29829	8.45143	8.61104	8.35514	8.58585	8.77089
ENSG00000116005	PCYOX1	1524.41	1.22684	0.0962616	-12.6274	1.49177e-36	2.20691e-35	1366	1201	1414	1617	1056	1499	1095	1744	1870	652	1123	869	2923	1588	2580	2294	2407	2467	2515	2620	2078	1638	2024	2128	10.8097	10.3407	10.3319	10.5342	10.3609	10.288	10.056	10.6556	10.1869	9.01551	9.80509	9.31486	11.8238	11.25	11.4044	11.2435	11.455	11.4278
ENSG00000035141	FAM136A	548.63	0.579707	0.0975795	-5.84258	5.13984e-09	1.87354e-08	294	438	631	491	357	854	566	490	723	482	552	528	515	429	668	609	561	525	494	607	877	918	748	723	8.82643	9.04391	9.2839	8.99571	8.97063	9.55059	9.20958	9.00983	8.97582	8.65937	8.91645	8.71414	9.47463	9.4964	9.58366	9.46823	9.49581	9.35638
ENSG00000163235	TGFA	576.378	1.02135	0.123619	-7.9417	1.99431e-15	1.16033e-14	409	356	473	417	419	663	541	542	1119	879	706	718	711	586	830	774	949	928	847	788	1134	1221	1154	1687	9.22537	8.79668	8.93212	8.80142	9.16523	9.23218	9.15395	9.13245	9.51686	9.38392	9.21535	9.07947	9.89051	9.89904	9.86462	9.77598	10.1811	10.0926
ENSG00000116039	ATP6V1B1	53.9495	-1.93567	0.279244	6.02427	1.6987e-09	6.49036e-09	33	123	113	234	149	201	85	137	107	96	148	299	22	13	49	47	12	36	13	30	20	11	6	19	6.84012	7.68006	7.45602	8.15949	8.00223	7.89792	7.26439	7.65039	7.10933	7.12956	7.54385	8.09143	6.59351	6.43759	6.96158	6.93524	6.29449	6.80503
ENSG00000124357	NAGK	957.245	0.453026	0.100652	-4.55481	5.24325e-06	1.41441e-05	716	863	853	672	667	947	1072	938	1843	3693	1855	2077	945	932	1201	1290	1199	859	1131	1232	1041	1152	1216	1156	9.94103	9.90175	9.66594	9.38223	9.75325	9.68324	10.0279	9.82719	10.1675	11.3024	10.472	10.4523	10.2675	10.5181	10.3549	10.4538	10.4953	9.99049
ENSG00000124383	MPHOSPH10	633.955	0.436686	0.0944173	-4.57768	4.7016e-06	1.27396e-05	428	826	521	760	537	643	618	667	1047	479	744	770	492	533	743	941	570	608	714	842	837	641	525	833	9.28172	9.84443	9.04847	9.53804	9.47514	9.19433	9.31876	9.39013	9.43254	8.6522	9.28036	9.165	9.41686	9.77535	9.7206	10.032	9.51605	9.54203
ENSG00000124374	PAIP2B	221.411	-0.899066	0.17883	5.14633	2.65638e-07	8.19338e-07	347	213	247	182	145	231	288	174	947	553	671	674	43	71	67	65	70	140	162	150	291	225	211	296	9.02426	8.22264	8.19976	7.90523	7.97499	8.03638	8.41779	7.87481	9.30651	8.81915	9.15272	9.00286	6.99109	7.53326	7.18306	7.16182	7.29827	7.87006
ENSG00000144036	EXOC6B	436.885	0.352239	0.117737	-2.91214	0.00358962	0.00657888	297	261	479	472	286	459	515	580	671	878	588	719	444	384	466	477	451	461	708	499	360	341	312	836	8.83839	8.44269	8.9472	8.94831	8.70905	8.78874	9.0937	9.21582	8.88664	9.38249	8.99216	9.08117	9.28819	9.35653	9.13235	9.16322	9.22214	9.19471
ENSG00000135631	RAB11FIP5	684.472	0.46195	0.126054	-3.74281	0.000181975	0.00040617	393	453	975	655	569	725	634	1222	1407	1247	1128	1360	1048	772	727	901	916	988	1243	865	338	438	707	593	9.17613	9.08482	9.83931	9.35007	9.54877	9.34351	9.35075	10.176	9.81184	9.83217	9.81087	9.88846	10.4065	10.2643	9.69246	9.97473	10.134	10.1759
ENSG00000135632	SMYD5	125.372	-0.49956	0.165447	2.96993	0.00297872	0.00553791	121	126	242	165	128	99	163	94	411	503	242	305	85	99	91	142	79	97	83	113	179	83	47	61	7.86876	7.70219	8.17827	7.8105	7.85263	7.27421	7.8305	7.32865	8.32936	8.70854	8.00617	8.11188	7.51601	7.83759	7.42567	7.82622	7.39602	7.53252
ENSG00000135617	PRADC1	349.962	-0.711981	0.120109	5.80734	6.3472e-09	2.29707e-08	485	421	419	396	368	397	464	541	1636	1091	1104	993	239	290	223	332	257	226	310	332	282	286	196	172	9.43853	8.99608	8.78867	8.74104	9.00715	8.6209	8.96753	9.13019	10.0096	9.65894	9.78289	9.48279	8.5512	9.01088	8.28284	8.72977	8.55543	8.3638
ENSG00000135624	CCT7	3431.08	-0.387934	0.0734049	5.19385	2.05984e-07	6.42693e-07	2366	2937	4170	3715	3192	4485	4073	5362	9726	9871	7997	8353	2285	1868	2410	2786	2382	2448	2671	3124	3516	2994	2923	3176	11.5713	11.5707	11.8243	11.684	11.8894	11.7986	11.8599	12.2206	12.4732	12.688	12.5081	12.3888	11.4786	11.4763	11.3095	11.5143	11.4405	11.417
ENSG00000116127	ALMS1	933.521	-2.09909	0.121451	17.0671	2.60672e-65	9.5535e-64	1662	901	1616	1589	1001	1613	1185	1493	3109	1599	2537	2004	397	230	363	379	313	303	272	338	101	86	188	218	11.0798	9.95833	10.5121	10.5105	10.2891	10.3865	10.1608	10.4448	10.8758	10.16	10.8991	10.404	9.14987	8.73617	8.83206	8.88527	8.78212	8.69305
ENSG00000144034	TPRKB	427.292	0.279168	0.107792	-2.59973	0.00932964	0.015963	448	327	554	425	334	390	384	517	264	257	288	362	316	257	462	402	234	458	350	296	304	318	271	588	9.33872	8.69775	9.12327	8.82376	8.89107	8.60062	8.74378	9.07482	7.87447	7.98229	8.18504	8.29236	8.87448	8.86642	9.1218	8.95556	8.45055	9.18666
ENSG00000124356	STAMBP	445.995	0.373362	0.101998	-3.55544	0.000377353	0.000806639	342	416	401	536	364	676	469	348	513	462	513	676	380	264	497	812	606	434	255	705	447	536	433	554	9.00674	8.9817	8.73743	9.10204	8.99398	9.25626	8.98041	8.60811	8.57498	8.61088	8.8296	9.00643	9.09633	8.89832	9.21157	9.83838	9.59424	9.12059
ENSG00000114956	DGUOK	822.115	0.28141	0.0876128	-3.23393	0.00122099	0.00241825	381	555	960	943	754	1067	881	1150	985	1666	984	1361	655	571	921	757	890	885	849	1234	713	569	888	1216	9.13805	9.33561	9.81909	9.8162	9.91318	9.83806	9.77082	10.0952	9.35572	10.2147	9.63415	9.88942	9.78347	9.8651	10.0012	9.74715	10.0957	10.0298
ENSG00000187605	TET3	135.659	0.676542	0.204422	-2.89916	0.00374166	0.00683895	92	97	99	137	144	235	134	83	94	31	18	64	94	109	153	167	106	128	95	182	192	291	79	142	7.61332	7.4705	7.3467	7.63796	7.96809	8.05382	7.64789	7.23099	7.01794	6.46583	6.27647	6.82827	7.6044	7.93126	7.8966	7.98496	7.65051	7.78425
ENSG00000163170	BOLA3	167.513	0.485522	0.177418	-2.58069	0.0098602	0.0167856	44	231	169	349	121	386	109	106	128	36	83	86	121	82	230	267	149	163	88	239	140	157	96	278	7.02841	8.30931	7.81842	8.59574	7.79879	8.58891	7.4668	7.427	7.24326	6.53644	7.08511	7.02049	7.83837	7.66141	8.31609	8.48176	7.97477	8.02058
ENSG00000065911	MTHFD2	595.567	2.39389	0.141443	-16.7008	1.29305e-62	4.38158e-61	73	248	224	309	156	409	275	208	218	256	227	333	668	471	1456	1620	680	1117	764	1279	944	1102	1029	1418	7.41371	8.38646	8.09801	8.45899	8.04863	8.65498	8.36717	8.05227	7.69353	7.97839	7.94235	8.2035	9.80904	9.61566	10.6155	10.7636	9.74271	10.3402
ENSG00000159239	C2orf81	628.862	-3.45634	0.162157	20.6269	1.57524e-94	1.40509e-92	1290	574	1398	1118	971	887	940	1808	2688	2856	2411	1884	137	69	54	48	112	93	96	112	22	78	64	99	10.7314	9.37782	10.3166	10.0397	10.2483	9.59908	9.85526	10.7048	10.6766	10.9465	10.8291	10.3209	7.95973	7.50852	7.02755	6.94911	7.70082	7.49615
ENSG00000005448	WDR54	3648.75	-3.60954	0.136916	25.9211	3.85285e-148	1.16847e-145	7320	4491	8217	7069	5382	7619	6714	9757	15965	14900	13095	11038	861	436	395	627	741	534	691	820	164	179	249	267	13.1713	12.1684	12.785	12.5931	12.629	12.5479	12.567	13.0718	13.1792	13.2753	13.2107	12.7849	10.1432	9.51698	8.93234	9.5052	9.8545	9.37772
ENSG00000114993	RTKN	207.113	-0.448707	0.168321	2.73861	0.00616993	0.0108964	312	352	242	234	121	267	247	302	661	1133	512	447	200	126	159	132	159	155	143	290	224	292	164	147	8.89676	8.78344	8.17827	8.15949	7.79879	8.18581	8.25142	8.44882	8.86883	9.70767	8.8273	8.52414	8.35378	8.0769	7.93436	7.75702	8.04011	7.97011
ENSG00000115274	INO80B	242.938	-0.735567	0.19736	3.42648	0.000611463	0.00126679	510	145	234	115	120	176	259	334	962	614	405	415	193	105	85	129	93	89	136	60	204	174	108	99	9.50223	7.83431	8.14318	7.48422	7.79092	7.77048	8.30222	8.56152	9.32614	8.94332	8.55675	8.44135	8.31517	7.89457	7.36938	7.73553	7.53429	7.4587
ENSG00000115282	TTC31	213.725	-0.363804	0.142128	2.51763	0.0118147	0.0198482	203	324	159	253	170	123	163	245	795	759	568	539	220	166	131	138	117	189	189	101	173	118	187	255	8.40448	8.68711	7.76065	8.24172	8.13693	7.45068	7.8305	8.22221	9.09071	9.20106	8.9506	8.73807	8.4585	8.36852	7.74818	7.79897	7.74132	8.17276
ENSG00000115289	PCGF1	82.1577	0.57174	0.21801	-2.65589	0.00790996	0.0137197	46	114	73	55	70	49	82	35	90	102	102	138	68	116	75	61	76	60	44	56	153	93	105	149	7.05945	7.61131	7.11329	6.9291	7.32009	6.79018	7.23657	6.66692	6.98827	7.17435	7.23803	7.37674	7.33005	7.99314	7.26943	7.11521	7.36429	7.14677
ENSG00000144045	DQX1	105.321	-0.858985	0.203571	4.28692	1.81164e-05	4.5929e-05	183	124	140	70	72	135	117	96	340	563	213	208	51	113	49	32	52	67	52	27	81	71	77	173	8.2918	7.68747	7.64339	7.09433	7.34271	7.53036	7.52759	7.34559	8.12842	8.84027	7.87992	7.73581	7.11062	7.96696	6.96158	6.70185	7.07518	7.22974
ENSG00000115307	AUP1	2077.37	0.506333	0.0692515	-7.27226	3.53513e-13	1.77871e-12	1998	1869	1813	1699	988	1321	1511	2293	5571	4501	4290	4048	2689	1900	2172	2165	2211	2287	2760	2449	2035	2492	2296	2323	11.3353	10.9428	10.6685	10.6013	10.2716	10.1193	10.4872	11.0312	11.6864	11.5785	11.6289	11.3694	11.7066	11.5	11.1651	11.1631	11.3366	11.3222
ENSG00000159399	HK2	70.1983	2.05824	0.266946	-7.25807	3.92649e-13	1.97154e-12	3	106	25	68	15	181	50	36	13	6	18	79	68	59	181	239	132	146	172	147	119	339	151	121	5.93073	7.54698	6.48259	7.07365	6.39496	7.79697	6.88897	6.68237	6.09859	5.94214	6.27647	6.96293	7.33005	7.37697	8.06444	8.3597	7.85585	7.91098
ENSG00000115364	MRPL19	240.038	1.02835	0.150283	-6.6058	3.95369e-11	1.7032e-10	92	212	191	254	211	343	167	257	135	56	81	104	185	214	252	333	238	265	380	310	319	233	302	471	7.61332	8.21767	7.9373	8.24591	8.36697	8.45633	7.85382	8.2731	7.28475	6.77422	7.06778	7.15631	8.26969	8.6529	8.41568	8.73326	8.46937	8.54022
ENSG00000163541	SUCLG1	1952.83	0.483929	0.0810982	-5.92124	3.1953e-09	1.18975e-08	1818	1943	1881	2146	1307	2171	1829	2093	2549	2280	1896	1646	2055	1796	2029	2159	1605	1826	2118	1858	2194	2026	1786	2663	11.2041	10.9963	10.7187	10.9209	10.6497	10.7902	10.7471	10.9054	10.6043	10.638	10.5016	10.1404	11.3306	11.4214	11.0708	11.1593	10.8933	11.0102
ENSG00000115423	DNAH6	991.922	-3.38786	0.167183	19.7093	1.79368e-86	1.22933e-84	981	1123	2057	2191	1417	1897	1765	2015	2365	2327	2383	2143	88	98	94	153	136	152	177	169	44	48	114	99	10.3599	10.2506	10.8412	10.9495	10.7601	10.606	10.6984	10.8532	10.5026	10.6658	10.8131	10.4946	7.54615	7.82785	7.45289	7.89839	7.88479	7.95069
ENSG00000176407	KCMF1	911.355	0.562262	0.0851866	-6.49695	8.19663e-11	3.44537e-10	575	649	828	849	597	1128	915	876	1480	1442	1220	1168	1006	541	990	933	726	996	831	912	1446	1678	1607	1899	9.6557	9.53324	9.62768	9.68007	9.61023	9.91079	9.82009	9.7383	9.87788	10.0229	9.91335	9.69056	10.3514	9.79472	10.0968	10.0208	9.8278	10.1867
ENSG00000152291	TGOLN2	4117.37	-0.172082	0.0687467	2.473	0.0133983	0.0222711	4630	3673	5323	4454	3612	5218	4610	5164	11422	6850	8269	6581	4240	2794	4218	3609	3323	4071	3913	3519	3297	3063	2622	3294	12.5187	11.8847	12.1687	11.9391	12.0637	12.0118	12.0344	12.1674	12.7017	12.1697	12.5556	12.0513	12.3492	12.0419	12.0948	11.8775	11.9074	12.1316
ENSG00000042445	RETSAT	819.508	0.402281	0.0981005	-4.15058	3.3163e-05	8.14209e-05	331	600	768	778	567	744	763	1258	1870	2499	1915	1946	674	659	805	887	782	851	1069	1058	736	758	1094	978	8.96739	9.43363	9.53144	9.56792	9.54428	9.37596	9.58539	10.2147	10.1869	10.7632	10.5151	10.3644	9.82069	10.0537	9.82469	9.95412	9.92502	9.97816
ENSG00000115459	ELMOD3	229.977	0.520738	0.180533	-2.89192	0.00382898	0.00698381	114	268	218	176	46	112	220	214	442	455	513	426	201	161	182	214	202	194	336	301	106	165	205	322	7.81148	8.47206	8.07017	7.87256	7.00881	7.37291	8.12977	8.0813	8.40869	8.59351	8.8296	8.47036	8.3592	8.33526	8.07007	8.24082	8.2901	8.20017
ENSG00000042493	CAPG	3071.81	-0.535607	0.124366	4.26812	1.97127e-05	4.97369e-05	5944	2439	3150	1744	2187	4161	3711	2413	13228	16610	7032	10455	3298	1800	1721	1748	1732	2143	2345	1630	3623	3152	3630	4106	12.8742	11.3113	11.4312	10.6369	11.3596	11.6933	11.729	11.1017	12.9108	13.4307	12.3256	12.7076	11.9938	11.4245	10.844	10.8679	10.9982	11.2318
ENSG00000115486	GGCX	333.672	0.296379	0.108305	-2.62575	0.00864576	0.0148874	156	382	346	427	238	464	378	323	556	540	371	633	201	241	386	427	294	293	311	595	479	352	394	630	8.12343	8.87984	8.56819	8.82929	8.49996	8.80144	8.72548	8.5238	8.66685	8.79121	8.45858	8.92755	8.3592	8.79069	8.90484	9.0282	8.70923	8.65441
ENSG00000118640	VAMP8	4778.57	-0.415118	0.0873574	4.66367	3.10625e-06	8.58944e-06	5060	5246	5678	5564	3507	5572	5293	8904	18093	6133	11336	10352	4373	2999	3529	4070	3393	3653	4011	4064	2749	3215	3179	3404	12.6449	12.3885	12.2601	12.2535	12.0221	12.1045	12.2297	12.9413	13.358	12.0135	13.0048	12.6936	12.393	12.1419	11.8433	12.0469	11.9368	11.9786
ENSG00000168894	RNF181	3050.09	0.312502	0.0666427	-4.69074	2.72213e-06	7.58783e-06	3919	2419	3541	2409	2340	3484	3028	3447	7117	8032	4966	6209	4592	3478	3198	3231	3503	3485	4874	3540	2256	2886	2958	4197	12.2822	11.2999	11.5948	11.0804	11.4539	11.4447	11.4442	11.5983	12.0311	12.3951	11.8344	11.9692	12.4623	12.3517	11.7049	11.7219	11.9818	11.9123
ENSG00000168890	TMEM150A	91.3911	0.803077	0.198143	-3.92014	8.84988e-05	0.000206259	2	197	67	109	91	248	75	12	18	26	16	110	13	54	81	124	114	83	91	155	196	174	167	196	5.85575	8.14074	7.05215	7.43885	7.53925	8.10899	7.16899	6.20303	6.19909	6.38862	6.2341	7.19827	6.35279	7.30558	7.33037	7.69892	7.71717	7.40035
ENSG00000168883	USP39	462.099	0.489603	0.0978158	-4.98991	6.0407e-07	1.7996e-06	324	368	654	459	480	645	458	467	585	779	438	763	373	492	495	520	489	454	694	648	669	647	772	636	8.94178	8.83567	9.32857	8.91494	9.3338	9.19817	8.95192	8.95202	8.72559	9.23321	8.64587	9.15378	9.07369	9.67176	9.20659	9.26991	9.32272	9.17586
ENSG00000168874	ATOH8	121.704	-4.12084	0.368253	10.8043	3.28605e-27	3.34421e-26	237	344	227	167	64	390	305	275	1129	1251	753	700	22	11	2	7	21	8	0	19	19	0	27	0	8.57731	8.75658	8.11172	7.822	7.2496	8.60062	8.48133	8.34608	9.52819	9.83634	9.29534	9.04863	6.59351	6.36618	5.82302	6.08477	6.53576	6.14122
ENSG00000132300	PTCD3	1289.16	0.23662	0.0796619	-3.01118	0.00260237	0.00488312	1302	1247	1187	1195	795	1511	1453	1456	2613	1787	1741	1529	1212	1269	1420	1367	1133	1292	1293	1217	792	861	824	1024	10.744	10.3912	10.0983	10.128	9.98278	10.2987	10.4343	10.4109	10.638	10.3085	10.3864	10.0426	10.6034	10.9398	10.5814	10.5323	10.4188	10.5367
ENSG00000132305	IMMT	1059.07	0.40293	0.0751349	-5.33067	9.78536e-08	3.15876e-07	990	1051	1323	1072	720	1209	913	1197	1644	1342	1124	1183	1181	990	1211	1289	1092	1059	1233	1247	1023	848	784	1126	10.3722	10.1622	10.2428	9.98422	9.85278	10.002	9.81724	10.1485	10.016	9.92825	9.80624	9.70704	10.5682	10.6	10.3661	10.4528	10.3691	10.2687
ENSG00000068615	REEP1	238.858	-0.764998	0.216409	3.30515	0.000949262	0.00191383	69	96	207	193	145	103	100	180	164	159	136	178	43	18	44	39	87	30	137	82	70	103	32	23	7.36733	7.46171	8.0176	7.96314	7.97499	7.30544	7.39472	7.90787	7.44307	7.53317	7.47101	7.59403	6.99109	6.5931	6.89138	6.81735	7.47688	6.69914
ENSG00000115548	KDM3A	360.73	0.638927	0.140345	-4.39896	1.08769e-05	2.82605e-05	385	390	397	392	300	374	327	328	258	43	135	126	341	218	332	225	303	192	399	462	538	450	417	262	9.15085	8.90447	8.72579	8.72924	8.7646	8.55316	8.55949	8.54107	7.85222	6.62666	7.46475	7.30344	8.96531	8.67418	8.72763	8.29439	8.74422	8.18927
ENSG00000239305	RNF103	617.586	0.870997	0.120441	-7.23571	4.63084e-13	2.3141e-12	162	390	516	557	413	636	521	351	228	310	353	790	365	409	705	875	567	577	779	820	555	604	563	431	8.16267	8.90447	9.03679	9.14907	9.14752	9.18085	9.10783	8.6179	7.73503	8.17419	8.40367	9.19657	9.04736	9.43592	9.65285	9.93622	9.50934	9.47548
ENSG00000153561	RMND5A	374.893	0.307152	0.119774	-2.4202	0.0155121	0.0254638	110	274	288	439	358	662	343	243	153	154	203	415	139	151	340	389	290	288	177	366	576	282	349	416	7.7776	8.49674	8.36435	8.86202	8.97399	9.23031	8.6137	8.21355	7.38538	7.50552	7.83348	8.44135	7.97416	8.26626	8.75533	8.91626	8.69339	8.63469
ENSG00000222041	LINC00152	489.808	0.721237	0.117831	-6.11249	9.80909e-10	3.81514e-09	123	278	326	294	288	411	275	517	1054	1145	699	585	483	376	492	575	569	667	660	489	237	344	361	310	7.88469	8.51296	8.50121	8.40404	8.71712	8.66058	8.36717	9.07482	9.44096	9.7213	9.20304	8.83397	9.3936	9.33016	9.19908	9.39568	9.51381	9.66073
ENSG00000144115	THNSL2	268.009	-2.24587	0.214893	10.4789	1.07979e-25	1.04374e-24	206	98	482	447	303	102	114	514	1479	2097	1250	964	59	0	85	95	25	161	6	25	54	85	76	131	8.42062	7.47923	8.95467	8.88342	8.77623	7.29771	7.50513	9.06774	9.87699	10.5243	9.94525	9.44524	7.21892	5.52008	7.36938	7.4634	6.62417	8.00814
ENSG00000172071	EIF2AK3	138.841	1.13724	0.202671	-5.20725	1.91665e-07	6.00177e-07	2	143	139	136	105	392	107	152	50	24	36	83	112	63	165	186	170	116	143	248	215	407	384	264	5.85575	7.82101	7.63691	7.63136	7.66682	8.60645	7.45114	7.74602	6.63434	6.35549	6.5782	6.99619	7.76491	7.43125	7.9711	8.09423	8.10854	7.69249
ENSG00000234028	AC062029.1	38.795	-1.01523	0.316315	3.31606	0.00091297	0.00184464	50	75	49	34	40	21	75	52	152	172	120	102	39	57	10	16	28	26	51	28	7	16	0	18	7.1191	7.26115	6.84561	6.64385	6.91569	6.36648	7.16899	6.90166	7.38	7.60238	7.36683	7.14198	6.92616	7.34891	6.1926	6.36706	6.68533	6.62158
ENSG00000153574	RPIA	411.761	0.357272	0.137905	-2.49168	0.0127142	0.0212125	289	330	248	353	317	374	490	370	1108	1337	767	627	307	350	335	378	470	478	743	439	520	408	571	738	8.80625	8.70832	8.20402	8.60871	8.82925	8.55316	9.03325	8.67834	9.5043	9.92335	9.31832	8.91618	8.8403	9.24095	8.73808	8.88213	9.27332	9.23947
ENSG00000163060	TEKT4	357.943	-4.20939	0.207601	19.5989	1.58107e-85	1.05966e-83	1067	676	662	543	476	949	792	531	1419	1670	1323	1047	38	35	22	22	54	38	80	119	2	0	8	26	10.4733	9.5853	9.34378	9.11789	9.32333	9.68596	9.63323	9.10738	9.8229	10.2179	10.02	9.55017	6.90931	6.98704	6.50728	6.50815	7.10217	6.838
ENSG00000172005	MAL	633.544	1.32575	0.385148	-3.5656	0.000363018	0.000778189	70	165	25	24	61	209	143	74	1238	1719	736	891	290	357	338	261	428	312	468	500	926	1065	886	1574	7.37909	7.96053	6.48259	6.47098	7.21275	7.93625	7.70732	7.1447	9.64618	10.2566	9.26692	9.34613	8.7734	9.26552	8.74846	8.45649	9.15763	8.72694
ENSG00000155066	PROM2	702.813	1.0383	0.104327	-9.88245	4.9604e-23	4.28595e-22	749	758	636	401	477	972	799	456	1483	1570	896	1210	1351	1003	1328	1510	1148	1328	1220	1255	1098	1437	1022	1299	10.0003	9.73272	9.29373	8.75565	9.32596	9.7169	9.64455	8.92352	9.88053	10.1356	9.51434	9.73624	10.7515	10.6178	10.4906	10.6676	10.4365	10.574
ENSG00000232931	LINC00342	180.746	-1.59799	0.257049	5.76102	8.36064e-09	2.99359e-08	118	153	84	65	23	168	184	64	318	186	252	340	23	17	36	49	28	59	53	19	22	0	17	13	7.84451	7.88624	7.21766	7.04191	6.59506	7.72697	7.94862	7.04068	8.05967	7.67298	8.0471	8.22548	6.61655	6.56413	6.76838	6.9628	6.68533	7.13442
ENSG00000174501	ANKRD36C	2072.52	-1.21818	0.186463	6.26373	3.75867e-10	1.50632e-09	1306	2060	1097	1003	435	2113	1470	1239	6911	4643	5891	4866	480	810	714	780	643	566	633	706	207	281	244	400	10.7482	11.0771	9.99397	9.8968	9.21141	10.7531	10.45	10.1944	11.9896	11.622	12.0751	11.6266	9.38576	10.3288	9.66919	9.78601	9.6704	9.4511
ENSG00000084090	STARD7	2374.82	0.603056	0.0685579	-8.77808	1.66288e-18	1.14551e-17	1024	1859	2432	2697	1848	3048	2035	2878	2629	3576	2282	2919	2311	1841	3217	3801	2538	3079	2886	3058	1682	1714	2039	2327	10.4177	10.9354	11.0719	11.2369	11.1257	11.2585	10.8934	11.3463	10.6463	11.2576	10.7538	10.9165	11.4944	11.456	11.7132	11.9505	11.5291	11.7381
ENSG00000144021	CIAO1	756.587	-0.263005	0.0912269	2.85514	0.00430176	0.00778294	1008	936	826	675	582	1123	898	939	1964	1203	1222	967	589	637	638	726	749	550	804	560	396	479	460	608	10.3965	10.0085	9.62457	9.38783	9.57764	9.90496	9.79567	9.82858	10.2524	9.78539	9.9155	9.44917	9.64612	10.0088	9.52499	9.69306	9.86853	9.41488
ENSG00000144028	SNRNP200	1498.48	-0.456594	0.0897557	4.98383	6.23393e-07	1.85372e-06	1028	1889	1798	1802	1651	2559	1771	1929	2749	4264	2776	4251	1189	1068	1237	1412	1462	1348	1509	1534	703	664	854	750	10.423	10.9575	10.6571	10.6815	10.97	11.0163	10.703	10.7934	10.7072	11.5029	11.0231	11.4376	10.5773	10.7034	10.3947	10.5762	10.7653	10.5943
ENSG00000121152	NCAPH	205.312	-0.882862	0.189287	4.71231	2.44923e-06	6.86973e-06	197	171	219	159	117	293	232	261	555	237	349	236	123	103	70	102	31	147	22	68	84	61	158	141	8.37163	7.99619	8.07485	7.77538	7.76702	8.28443	8.18517	8.28965	8.66478	7.90217	8.39116	7.85561	7.85415	7.87585	7.21619	7.52433	6.74284	7.91768
ENSG00000135976	ANKRD36	367.391	-1.06759	0.181483	5.61613	1.95286e-08	6.78217e-08	300	355	267	249	122	224	394	218	711	114	640	283	63	36	109	60	93	62	221	75	111	81	82	91	8.85026	8.79338	8.2825	8.22481	7.80662	8.00532	8.77376	8.10032	8.95573	7.25913	9.09485	8.03532	7.26958	7.00619	7.58086	7.10326	7.53429	7.17107
ENSG00000196912	ANKRD36B	215.41	-0.92818	0.242698	3.75327	0.00017454	0.000390655	147	193	143	115	86	207	160	124	293	94	236	161	19	110	50	52	46	45	27	126	52	7	51	44	8.06238	8.11948	7.66262	7.48422	7.49043	7.92677	7.81274	7.56141	7.97707	7.11424	7.981	7.50619	6.52064	7.94027	6.97509	7.00288	6.99013	6.94591
ENSG00000115073	ACTR1B	919.115	-0.528162	0.0858012	6.06177	1.34633e-09	5.17172e-09	451	1064	1063	1336	1091	1257	1140	1322	1730	3478	1671	2623	458	370	758	783	726	690	860	1002	766	767	672	658	9.34708	10.1785	9.95251	10.2768	10.4048	10.0534	10.1094	10.2811	10.0835	11.219	10.3312	10.7697	9.32693	9.31007	9.74648	9.791	9.8278	9.70447
ENSG00000075568	TMEM131	753.485	-0.308741	0.0963094	3.12284	0.00179115	0.0034594	674	745	1138	1342	774	1505	1126	1152	664	297	484	735	601	442	607	579	544	486	534	600	413	522	450	382	9.8618	9.71034	10.0424	10.2828	9.94755	10.2933	10.093	10.0976	8.8742	8.12956	8.76136	9.108	9.67209	9.53439	9.46173	9.40441	9.45679	9.26006
ENSG00000168658	VWA3B	931.35	-3.99335	0.156338	24.8499	2.59295e-136	6.29103e-134	1047	1567	2380	2157	1668	2652	2364	1672	1099	1483	1403	1505	51	50	49	129	108	87	94	129	50	87	76	85	10.4477	10.7011	11.042	10.9279	10.9841	11.0656	11.1001	10.5982	9.49393	10.06	10.0977	10.0217	7.11062	7.2453	6.96158	7.73553	7.66749	7.43955
ENSG00000115446	UNC50	82.4929	0.776318	0.213201	-3.16521	0.00154971	0.0030234	7	88	48	116	42	129	146	69	37	61	56	124	21	13	146	150	88	106	79	122	231	212	238	149	6.14459	7.38909	6.83288	7.49162	6.94762	7.49115	7.72655	7.09387	6.48454	6.82562	6.82466	7.29078	6.56987	6.43759	7.85114	7.87909	7.48663	7.61077
ENSG00000196872	KIAA1211L	1339.69	-1.34274	0.106058	12.5651	3.28577e-36	4.81978e-35	1257	1494	2532	2470	1810	1942	2289	2072	1548	1451	1781	1996	492	320	527	445	590	493	477	624	751	662	849	882	10.696	10.6361	11.1276	11.115	11.0969	10.6379	11.0555	10.8915	9.93677	10.0311	10.417	10.3986	9.41686	9.13056	9.28425	9.0783	9.56002	9.27783
ENSG00000135951	TSGA10	739.227	-2.251	0.122529	18.1623	1.02587e-73	4.76813e-72	1019	875	1238	1153	946	1130	967	1290	1824	1328	1812	1310	282	115	148	219	225	272	61	156	141	121	185	236	10.4111	9.91986	10.1542	10.0805	10.2135	9.91311	9.89231	10.2483	10.1537	9.91449	10.4403	9.83949	8.74078	7.98447	7.86429	8.26543	8.40727	8.56965
ENSG00000273045	C2orf15	140.526	-0.879574	0.156588	5.39036	7.03156e-08	2.31228e-07	219	122	181	189	103	250	157	172	359	123	219	179	93	58	68	73	60	104	22	147	58	110	68	44	8.48848	7.67259	7.88457	7.94237	7.64935	8.11728	7.79474	7.8636	8.18513	7.31901	7.90703	7.59901	7.59487	7.36302	7.19421	7.24984	7.17956	7.59379
ENSG00000158417	EIF5B	5904.01	0.255983	0.081739	-3.1354	0.00171619	0.0033268	4451	6444	6040	6327	4188	6290	6404	6632	12282	9782	10094	9519	7832	5202	7826	8224	6314	6788	7204	7307	3420	3464	4227	3905	12.4627	12.6807	12.3476	12.4357	12.273	12.276	12.4998	12.522	12.805	12.6751	12.8393	12.5743	13.2229	12.9241	12.9726	13.046	12.8172	12.8575
ENSG00000135945	REV1	901.247	0.310244	0.108405	-2.71969	0.00653432	0.0114964	611	765	1005	785	724	832	985	746	1518	354	988	460	771	758	727	485	654	599	614	619	1112	1086	1059	817	9.73411	9.74463	9.87891	9.57938	9.86002	9.51732	9.91648	9.53186	9.91109	8.31533	9.63936	8.55642	9.99698	10.2399	9.69246	9.18368	9.69228	9.52302
ENSG00000115539	PDCL3	192.571	0.977591	0.180246	-5.28961	1.22579e-07	3.91216e-07	257	165	284	277	148	71	146	225	87	14	36	54	234	203	286	175	347	190	249	193	148	145	77	184	8.66982	7.96053	8.34913	8.33903	7.99547	7.02906	7.72655	8.13298	6.96548	6.16178	6.5782	6.72775	8.52739	8.59264	8.55683	8.03205	8.90385	8.17828
ENSG00000170485	NPAS2	138.498	1.21766	0.23173	-5.06013	4.18978e-07	1.27034e-06	3	126	105	126	76	232	91	92	89	95	80	82	72	122	242	191	93	78	133	216	264	306	225	288	5.93073	7.70219	7.39473	7.56339	7.38673	8.04076	7.3182	7.31147	6.98072	7.12193	7.05901	6.98797	7.37637	8.04401	8.3713	8.12159	7.53429	7.34954
ENSG00000204634	TBC1D8	615.101	-1.33842	0.128078	10.3109	6.29193e-25	5.88039e-24	1346	866	789	956	823	802	915	1010	1063	221	839	359	298	148	285	235	269	249	284	135	275	160	175	144	10.7895	9.9063	9.56586	9.83405	10.0285	9.47068	9.82009	9.92394	9.45171	7.83444	9.43102	8.28343	8.80528	8.24487	8.55287	8.34135	8.60718	8.47052
ENSG00000158435	CNOT11	3608.98	0.21248	0.0856616	-2.48292	0.0130309	0.0217051	5589	2498	4228	2940	3102	3141	3641	4911	9858	6725	6101	5973	5632	3014	3125	3076	3009	3359	4169	3042	3685	3267	3979	5355	12.7864	11.3446	11.8438	11.3569	11.8492	11.3003	11.7023	12.0964	12.4924	12.1436	12.1246	11.9146	12.7525	12.1489	11.6725	11.6529	11.7678	11.8604
ENSG00000163162	RNF149	687.93	1.07225	0.107447	-9.80522	1.06916e-22	9.12094e-22	386	509	541	347	400	526	598	456	691	668	561	927	581	608	1091	804	604	845	792	802	1193	1412	1391	1826	9.15404	9.22793	9.09427	8.58921	9.10837	8.95016	9.27775	8.92352	8.92161	9.04484	8.93576	9.39587	9.62854	9.94741	10.2262	9.82547	9.59001	9.96884
ENSG00000212283	SNORD89	413.633	1.82298	0.240331	-6.85591	7.08617e-12	3.2341e-11	374	227	590	122	276	230	573	226	119	2	45	9	340	293	385	142	506	392	409	404	1629	1357	1799	1959	9.11535	8.29052	9.20063	7.53517	8.66798	8.03199	9.22477	8.13758	7.18771	5.76433	6.69689	6.02505	8.96179	9.02331	8.90176	7.82622	9.36552	8.99702
ENSG00000071054	MAP4K4	1337.57	0.328746	0.0982138	-3.24311	0.00118232	0.00234434	1147	1288	1160	972	917	1466	1308	927	1821	1019	1418	1134	1213	847	1187	1145	966	1054	1055	1047	1342	1531	1395	1160	10.5713	10.4349	10.0678	9.85572	10.172	10.2582	10.2928	9.81182	10.1516	9.57133	10.1119	9.65248	10.6045	10.3889	10.3392	10.2933	10.2048	10.2623
ENSG00000115594	IL1R1	150.123	-1.44039	0.196171	7.60446	2.86106e-14	1.54119e-13	130	221	176	281	221	587	329	190	420	414	271	511	81	59	138	74	75	127	120	69	67	44	99	217	7.93898	8.26184	7.8574	8.3546	8.41772	9.08268	8.56638	7.96123	8.35286	8.48718	8.12163	8.67634	7.47467	7.37697	7.79723	7.2604	7.35353	7.77685
ENSG00000135953	MFSD9	138.545	1.13438	0.156364	-7.24785	4.23451e-13	2.1183e-12	27	89	108	107	126	141	106	98	157	121	111	153	173	174	189	234	221	197	103	216	186	193	167	54	6.7212	7.3984	7.41807	7.42336	7.83747	7.56841	7.44323	7.36231	7.40667	7.30596	7.30413	7.46266	8.19853	8.42012	8.10882	8.33673	8.38759	8.21637
ENSG00000135966	TGFBRAP1	206.343	0.503967	0.143911	-3.54988	0.00038541	0.000822556	142	289	205	181	117	291	304	163	199	203	165	280	137	182	200	186	267	139	258	262	200	332	298	193	8.02724	8.55662	8.00782	7.89984	7.76702	8.27709	8.47767	7.81197	7.61086	7.75387	7.64043	8.02454	7.95973	8.46988	8.16757	8.09423	8.59868	7.86312
ENSG00000272994	RP11-332H14.2	90.5738	-0.732725	0.256668	2.90594	0.00366152	0.00669853	169	190	94	75	56	19	96	92	252	52	210	94	34	17	30	42	34	55	182	68	71	0	44	0	8.20708	8.10331	7.30519	7.14446	7.14867	6.32623	7.3613	7.31147	7.8296	6.73114	7.86616	7.08285	6.8391	6.56413	6.6652	6.86311	6.7972	7.08368
ENSG00000115641	FHL2	226.124	-1.36138	0.165463	8.15773	3.41391e-16	2.07071e-15	413	258	250	258	165	393	250	278	574	726	378	423	118	37	85	109	73	107	140	112	161	57	108	116	9.23742	8.42991	8.21249	8.26256	8.10605	8.60935	8.2643	8.35788	8.7036	9.14637	8.47936	8.46251	7.81433	7.02502	7.36938	7.58249	7.33173	7.61918
ENSG00000115652	UXS1	1263.27	1.32697	0.0907331	-14.5172	9.42636e-48	1.99218e-46	493	849	822	893	637	1186	864	1436	1582	720	1314	1210	1882	1046	1921	1554	1409	1566	1747	1761	1868	2414	2145	2004	9.45923	9.88033	9.61834	9.7454	9.6937	9.97668	9.74554	10.3923	9.96534	9.1362	10.011	9.73624	11.2084	10.675	10.9953	10.7068	10.7148	10.7989
ENSG00000135968	GCC2	2284.23	-0.884808	0.0942505	9.32707	1.08836e-20	8.43094e-20	2500	2298	3653	3692	2557	2823	2491	2920	4839	1523	3796	2198	1245	1022	1360	1237	1098	1242	1352	1273	995	1144	1222	917	11.6485	11.2286	11.6385	11.6753	11.5779	11.1521	11.1726	11.3665	11.4891	10.0952	11.4577	10.5289	10.6399	10.6433	10.5228	10.3972	10.3765	10.4832
ENSG00000169756	LIMS1	2324.16	-1.1386	0.111318	10.165	2.84037e-24	2.59071e-23	3890	2662	3076	2997	2322	4113	2999	4146	4883	1333	3611	1773	1571	697	1247	1252	1093	1314	1329	1197	572	436	712	889	12.2717	11.4333	11.3981	11.3836	11.4432	11.677	11.4308	11.8576	11.5018	9.91942	11.388	10.2395	10.9586	10.128	10.4056	10.4134	10.3704	10.5596
ENSG00000153201	RANBP2	764.092	0.391622	0.0868285	-4.44467	8.8027e-06	2.30987e-05	523	531	948	1024	553	973	788	847	750	618	590	716	845	684	944	1058	719	707	862	710	421	675	574	799	9.53427	9.28045	9.8027	9.92397	9.51243	9.71823	9.62673	9.69476	9.02	8.9511	8.99625	9.07608	10.1183	10.103	10.0338	10.1876	9.81517	9.73596
ENSG00000163006	CCDC138	169.189	-1.92727	0.204984	9.42854	4.15845e-21	3.28854e-20	151	295	272	345	273	415	333	304	209	151	154	252	37	82	55	47	75	43	96	61	21	42	22	50	8.08985	8.57987	8.30243	8.58265	8.65542	8.67172	8.58006	8.45614	7.65502	7.48863	7.57877	7.91952	6.89219	7.66141	7.04029	6.93524	7.35353	6.91617
ENSG00000186522	2010-09-01	303.128	0.8619	0.123083	-6.7469	1.51039e-11	6.71403e-11	131	219	320	341	297	320	322	357	233	102	158	189	347	193	344	383	409	285	267	424	479	412	441	417	7.94656	8.25214	8.48048	8.56943	8.75288	8.37989	8.5421	8.63727	7.7553	7.17435	7.60154	7.64782	8.98627	8.53553	8.76898	8.89775	9.10204	8.62272
ENSG00000198142	SOWAHC	1136.73	1.15398	0.108938	-10.3973	2.55038e-25	2.42466e-24	703	755	757	590	461	1302	865	754	1552	1884	1224	1092	1188	1100	1390	1484	1589	1474	1733	1728	1559	1916	2090	1849	9.91697	9.72759	9.51307	9.21996	9.2834	10.1	9.74704	9.54546	9.94016	10.3796	9.91765	9.604	10.5762	10.7437	10.5524	10.6439	10.8795	10.7161
ENSG00000144061	NPHP1	1307.49	-2.60091	0.156953	16.34	5.12631e-60	1.60277e-58	2282	2382	1723	1842	1195	2314	2401	1880	3426	2651	2819	1788	270	326	189	284	392	193	393	520	146	197	103	311	11.5208	11.2785	10.5991	10.7115	10.528	10.8777	11.1216	10.7582	11.0095	10.8441	11.0444	10.2508	8.69039	9.15333	8.10882	8.55098	9.05039	8.19473
ENSG00000175701	LINC00116	150.528	0.806695	0.243468	-2.94145	0.00326681	0.006031	1	311	73	314	143	438	193	50	1	5	6	142	3	41	351	362	124	118	129	580	204	140	196	178	5.7577	8.64005	7.11329	8.47683	7.96116	8.7341	7.99623	6.87666	5.68152	5.90559	5.96009	7.40023	5.92435	7.09736	8.79255	8.83098	7.796	7.70823
ENSG00000169679	BUB1	93.0178	-0.720093	0.251281	2.92605	0.00343301	0.00630807	148	138	111	123	92	104	116	91	129	24	74	42	58	23	43	27	46	78	9	16	67	81	37	113	8.0693	7.78716	7.44098	7.54228	7.5488	7.31312	7.52015	7.30278	7.24928	6.35549	7.00494	6.59171	7.20591	6.72576	6.87677	6.6101	6.99013	7.34954
ENSG00000172965	MIR4435-2HG	3015.18	1.0773	0.113019	-9.45741	3.15661e-21	2.50608e-20	1691	1143	1976	2146	1384	1240	1377	3014	9202	9899	6590	5780	4386	2739	3740	4370	3148	4146	3355	3194	2882	2958	4923	5216	11.1037	10.2743	10.7861	10.9209	10.7278	10.0354	10.3619	11.4107	12.3946	12.692	12.2337	11.8684	12.3972	12.0138	11.9251	12.1474	11.8313	12.1574
ENSG00000153214	TMEM87B	656.817	0.576033	0.0887868	-6.36208	1.99034e-10	8.13503e-10	295	574	703	688	450	682	842	554	530	573	489	781	465	511	799	704	788	855	1033	734	614	711	790	867	8.83043	9.37782	9.41931	9.41185	9.25338	9.26723	9.71215	9.15931	8.61202	8.86107	8.77336	9.18245	9.34592	9.7207	9.81494	9.65339	9.93506	9.98433
ENSG00000188177	ZC3H6	733.612	-1.00347	0.12009	8.17895	2.8633e-16	1.74196e-15	810	986	1130	1363	893	811	1046	1418	2229	1391	1580	1448	557	352	499	589	426	347	328	607	325	278	392	339	10.1039	10.0774	10.0331	10.3036	10.1367	9.48484	9.99551	10.3753	10.4225	9.97541	10.2561	9.97078	9.57447	9.24802	9.21653	9.426	9.15188	8.85148
ENSG00000114999	TTL	448.275	-0.422519	0.118611	3.4617	0.000536769	0.00112346	380	612	591	567	296	463	542	799	847	1319	930	910	366	188	358	402	263	393	411	406	198	344	274	411	9.13483	9.45867	9.20272	9.17093	8.74895	8.79891	9.15622	9.61965	9.16827	9.90557	9.56183	9.3726	9.05068	8.50607	8.81573	8.95556	8.58154	9.00009
ENSG00000125611	CHCHD5	288.272	-0.452936	0.118227	3.64559	0.000266776	0.000581747	207	345	275	265	197	504	478	235	497	474	489	822	133	151	155	176	305	158	388	404	163	177	169	177	8.42596	8.75997	8.31425	8.29123	8.29265	8.89916	9.00329	8.17832	8.53919	8.64018	8.77336	9.24567	7.9304	8.26626	7.9093	8.03782	8.75189	7.98926
ENSG00000144136	SLC20A1	753.09	0.209163	0.0897351	-2.29227	0.0218901	0.0348216	320	587	567	608	419	562	567	657	1039	1322	969	1021	419	497	571	506	517	490	595	796	600	474	728	705	8.92693	9.406	9.15169	9.2572	9.16523	9.02985	9.21176	9.37114	9.42286	9.90855	9.61442	9.51812	9.21629	9.6848	9.38458	9.23604	9.39255	9.27024
ENSG00000169607	CKAP2L	191.862	-1.17114	0.210497	5.69703	1.21912e-08	4.31296e-08	278	288	185	140	101	302	224	171	620	375	537	478	93	38	129	100	73	103	28	17	102	90	162	150	8.76083	8.5527	7.90591	7.65757	7.63164	8.31699	8.14849	7.85796	8.79336	8.37792	8.88367	8.59993	7.59487	7.04354	7.73382	7.50722	7.33173	7.58521
ENSG00000136689	IL1RN	2700.29	0.827743	0.221397	-3.43273	0.000597547	0.00123975	2644	2396	580	461	363	2892	2904	792	4813	5895	2816	3403	2956	2377	2878	2134	3008	2957	3656	2472	2968	4014	4337	3929	11.7271	11.2866	9.17956	8.92013	8.99067	11.1856	11.3859	9.60836	11.4816	11.9576	11.0429	11.1282	11.8396	11.8141	11.5571	11.1432	11.7673	11.6813
ENSG00000125637	PSD4	490.34	0.344958	0.100376	-3.50214	0.000461533	0.000973884	377	353	409	408	211	728	444	549	1111	1165	849	1065	532	345	507	566	534	450	636	672	440	415	467	496	9.12512	8.78676	8.76044	8.77586	8.36697	9.34868	8.91482	9.14818	9.50773	9.74372	9.446	9.57195	9.51588	9.22314	9.23621	9.37584	9.43333	9.16497
ENSG00000189223	PAX8-AS1	125.974	-1.06616	0.255463	4.63049	3.64794e-06	1.00059e-05	61	267	163	108	85	180	254	151	409	287	298	315	32	41	39	35	2	27	19	56	136	147	125	215	7.26898	8.4679	7.78406	7.43113	7.48044	7.79171	8.28128	7.73986	8.32408	8.09421	8.22101	8.14531	6.80215	7.09736	6.81623	6.75299	5.83939	6.64157
ENSG00000125618	PAX8	48.1107	-1.37889	0.327988	3.97247	7.113e-05	0.000167875	54	95	131	29	58	39	52	81	71	66	79	120	20	11	8	11	0	27	13	27	32	7	21	50	7.17582	7.45286	7.58392	6.5616	7.17472	6.66023	6.91416	7.21235	6.83512	6.87458	7.05018	7.26507	6.5456	6.36618	6.12268	6.22544	5.52008	6.64157
ENSG00000136682	CBWD2	85.9559	0.877177	0.235448	-3.38252	0.000718245	0.00147279	49	109	74	155	54	41	32	65	58	11	22	28	82	76	79	107	142	81	128	115	17	21	57	178	7.10447	7.57148	7.12318	7.75144	7.12203	6.68764	6.62922	7.05152	6.71571	6.08988	6.35424	6.40154	7.48513	7.59309	7.31039	7.56614	7.92707	7.38028
ENSG00000144134	RABL2A	1169.57	-2.18747	0.153575	13.8417	1.42702e-43	2.61499e-42	757	1215	2251	2268	1546	1459	1789	2801	1654	2785	2078	1666	235	199	220	314	471	205	369	582	156	130	292	233	10.0144	10.3563	10.9651	10.9971	10.8795	10.2518	10.7168	11.3086	10.024	10.9119	10.626	10.1565	8.53219	8.57007	8.26834	8.66536	9.27596	8.25863
ENSG00000115084	SLC35F5	178.285	0.630757	0.156354	-3.69631	0.000218757	0.000483025	74	240	182	209	104	206	171	104	127	98	122	167	121	166	269	237	181	193	189	253	237	292	133	217	7.42504	8.35069	7.88994	8.04317	7.65812	7.92201	7.87674	7.41114	7.23722	7.14468	7.38034	7.53788	7.83837	8.36852	8.48804	8.35056	8.17369	8.19473
ENSG00000115091	ACTR3	1473.28	0.98596	0.0656797	-14.8725	4.96959e-50	1.13533e-48	816	995	1281	1255	975	1450	1428	1008	1218	936	782	989	1296	1311	2021	1950	1828	1581	1746	2362	1947	1949	1606	2290	10.1137	10.0894	10.1997	10.1932	10.2538	10.2435	10.4109	9.92134	9.62524	9.46321	9.34255	9.47767	10.6947	10.9847	11.0653	11.0185	11.0727	10.812
ENSG00000088205	DDX18	1684.66	-0.21355	0.0717589	2.94858	0.00319241	0.00590802	1294	1986	1558	1910	1061	2171	1616	2353	5018	4903	4008	3272	1541	1133	1646	1582	1491	1365	1559	1620	804	973	1292	1420	10.7356	11.0265	10.4626	10.761	10.3673	10.7902	10.5783	11.0669	11.5399	11.6984	11.5337	11.0739	10.9321	10.7842	10.7829	10.7312	10.7922	10.6114
ENSG00000125633	CCDC93	375.781	0.301206	0.12633	-2.38504	0.0170774	0.0278373	139	421	303	341	322	317	398	374	796	501	522	517	391	436	427	389	327	287	206	392	303	322	210	370	8.00571	8.99608	8.41999	8.56943	8.84771	8.3696	8.78558	8.69074	9.09224	8.70393	8.85012	8.6898	9.1312	9.51698	9.02598	8.91626	8.83352	8.63071
ENSG00000115107	STEAP3	99.3666	-0.565655	0.240764	2.42364	0.0153658	0.0252611	53	99	172	176	197	165	73	80	74	99	59	106	89	24	75	109	29	104	79	94	63	24	43	0	7.1619	7.4879	7.83526	7.87256	8.29265	7.71028	7.14895	7.20292	6.86081	7.15217	6.8569	7.17046	7.55605	6.75024	7.26943	7.58249	6.70487	7.59379
ENSG00000155368	DBI	7243.07	1.13437	0.0752209	-14.9904	8.48716e-51	1.99145e-49	4202	4993	7351	7813	4900	6335	5556	7682	5798	6209	5649	7184	8000	5913	9957	10328	8827	9066	9362	12318	11156	12826	11594	15437	12.3811	12.3184	12.6265	12.7355	12.4956	12.2861	12.2984	12.731	11.7425	12.0308	12.0159	12.1752	13.2532	13.1069	13.3165	13.3715	13.2954	13.2705
ENSG00000163075	CFAP221	1055.35	-2.87471	0.195625	13.8975	6.55486e-44	1.22334e-42	1026	960	1758	1903	1336	1218	1009	1847	2603	1213	2162	1675	111	113	93	166	119	101	117	121	154	169	199	135	10.4204	10.042	10.6265	10.756	10.6796	10.0118	9.9481	10.734	10.6328	9.79615	10.68	10.1636	7.75649	7.96696	7.44389	7.97896	7.75717	7.56789
ENSG00000144120	TMEM177	209.912	-0.822012	0.165935	4.84905	1.24052e-06	3.58303e-06	342	294	362	250	148	310	264	399	597	652	515	429	139	180	198	140	125	137	248	205	79	160	127	2	9.00674	8.57602	8.61956	8.22905	7.99547	8.3453	8.32284	8.76586	8.74919	9.01551	8.83418	8.47817	7.97416	8.45761	8.15707	7.81266	7.80363	7.84912
ENSG00000115109	EPB41L5	159.932	0.876691	0.150046	-5.61434	1.97316e-08	6.84681e-08	157	153	152	89	102	119	140	92	93	125	94	113	95	185	185	179	184	173	279	186	171	276	106	274	8.13005	7.88624	7.71866	7.27444	7.64053	7.42296	7.68781	7.31147	7.0106	7.33193	7.17605	7.2187	7.61385	8.48809	8.08681	8.05499	8.19094	8.08114
ENSG00000144118	RALB	824.36	0.241856	0.0936528	-2.51175	0.0120133	0.0201624	581	952	1047	1417	738	998	858	970	861	377	627	816	719	348	827	814	754	833	592	919	866	963	986	834	9.66907	10.0309	9.93258	10.3558	9.88507	9.75109	9.73651	9.871	9.18845	8.38374	9.06987	9.23659	9.90517	9.23385	9.85989	9.84159	9.87723	9.95002
ENSG00000115112	TFCP2L1	706.166	-1.50933	0.157983	9.24627	2.32458e-20	1.77021e-19	901	1072	1052	1158	615	1524	1227	1478	1589	1301	1017	1096	350	285	335	318	339	362	443	415	100	134	117	214	10.2458	10.1885	9.93884	10.0862	9.64839	10.3102	10.2073	10.4311	9.97115	9.88757	9.67661	9.60869	8.99664	8.98992	8.73808	8.67993	8.87614	8.90168
ENSG00000264229	RNU4ATAC	4868.45	1.68311	0.285544	-6.90007	5.19787e-12	2.40945e-11	3535	3118	5250	2725	4638	2156	3794	3282	183	4	118	9	5432	2124	4292	1550	3095	3222	4128	2057	9302	12630	13381	7434	12.1363	11.6545	12.1492	11.2512	12.4176	10.7807	11.7601	11.5297	7.53688	5.86509	7.35317	6.02505	12.701	11.6561	12.1194	10.7032	11.8074	11.8019
ENSG00000236859	NIFK-AS1	88.0416	-1.0751	0.225111	4.6441	3.41556e-06	9.38912e-06	85	119	199	137	129	37	46	143	256	198	145	162	69	55	42	38	27	34	75	94	58	13	53	0	7.54337	7.64995	7.97805	7.63796	7.86014	6.63201	6.83671	7.68948	7.84472	7.7306	7.52603	7.51153	7.34179	7.32019	6.86196	6.80164	6.66538	6.77096
ENSG00000155438	NIFK	686.568	0.412732	0.115123	-3.46124	0.000537699	0.00112521	431	648	695	775	544	644	702	711	889	281	543	388	633	287	871	867	461	518	656	553	543	752	698	988	9.29041	9.53127	9.40488	9.56299	9.49158	9.19625	9.47921	9.47079	9.22797	8.07255	8.89688	8.36745	9.73913	8.99834	9.92779	9.92416	9.2493	9.33956
ENSG00000163161	ERCC3	436.472	-0.316971	0.109327	2.87496	0.00404083	0.00734592	156	523	572	747	439	639	503	583	506	346	448	696	356	181	309	307	373	335	344	342	215	253	301	232	8.12343	9.26157	9.16248	9.51607	9.22272	9.18664	9.065	9.2222	8.55943	8.29072	8.67179	9.04168	9.01714	8.46376	8.64482	8.63949	8.99035	8.81001
ENSG00000115718	PROC	92.7186	-3.07701	0.263616	11.4723	1.81732e-30	2.10966e-29	114	97	168	169	54	206	134	247	571	535	432	421	33	0	9	49	0	28	20	20	1	10	9	15	7.81148	7.4705	7.81275	7.8334	7.12203	7.92201	7.64789	8.23083	8.69754	8.78032	8.63008	8.45725	6.82079	5.52008	6.15866	6.9628	5.52008	6.66115
ENSG00000136731	UGGT1	837.883	-0.267002	0.104746	2.5782	0.00993174	0.0168979	782	603	1017	901	786	1192	917	953	1904	1922	1180	1257	1034	614	918	870	842	880	690	887	280	421	372	380	10.0573	9.43993	9.89445	9.75697	9.96779	9.98333	9.82293	9.84789	10.211	10.4065	9.86969	9.7857	10.3884	9.96033	9.99694	9.92869	10.0224	10.0224
ENSG00000136720	HS6ST1	92.0406	0.619	0.1947	-2.89421	0.00380118	0.00693938	3	95	74	157	74	95	103	85	118	140	109	139	32	38	156	226	100	66	70	108	242	235	164	189	5.93073	7.45286	7.12318	7.76347	7.36491	7.24216	7.41921	7.24934	7.18138	7.42472	7.28975	7.38265	6.80215	7.04354	7.91561	8.29916	7.59817	7.21824
ENSG00000152082	MZT2B	2660.93	0.541538	0.0884797	-6.06905	1.28673e-09	4.95061e-09	2085	1674	2384	1987	1775	2841	2602	3121	7619	9012	5273	6014	3143	3052	2578	2504	3121	2898	4382	3143	3627	4182	4299	5767	11.3947	10.7915	11.0443	10.8152	11.0699	11.1609	11.2331	11.4594	12.1274	12.5585	11.9188	11.9243	11.926	12.1666	11.4034	11.3653	11.8191	11.653
ENSG00000226915	AC068137.13	1837.57	0.313249	0.107734	-2.91022	0.00361174	0.00661644	556	1982	2637	2514	1798	2428	2201	2138	1593	1943	1745	2407	1339	801	2333	2609	1466	1781	1418	1985	2499	2527	2611	3151	9.61251	11.0237	11.1839	11.1394	11.0877	10.9439	11.0014	10.9347	9.97446	10.4212	10.3895	10.6524	10.7393	10.3138	11.2643	11.4226	10.769	10.9758
ENSG00000136710	CCDC115	272.945	0.627473	0.172807	-3.59026	0.000330343	0.000712171	30	352	383	463	326	543	317	308	168	154	141	245	170	212	345	275	313	349	399	641	235	239	340	505	6.7824	8.78344	8.68425	8.92529	8.86231	8.98835	8.5245	8.47065	7.46341	7.50552	7.50187	7.89194	8.18015	8.64213	8.77237	8.51476	8.78212	8.85828
ENSG00000136718	IMP4	658.285	0.359668	0.0998199	-3.70482	0.00021154	0.000467942	630	508	684	610	361	678	679	812	1566	1401	984	1062	819	656	614	816	723	607	881	687	407	704	455	588	9.77383	9.2255	9.38481	9.26128	8.98402	9.25992	9.43704	9.64038	9.95197	9.98484	9.63415	9.56834	10.0768	10.0476	9.47626	9.8448	9.8224	9.53993
ENSG00000072135	PTPN18	711.263	-0.882279	0.113315	7.72196	1.14553e-14	6.30509e-14	847	753	1137	918	827	951	877	950	2061	2301	1307	1347	525	273	433	429	403	524	306	518	475	555	448	435	10.1633	9.72415	10.0413	9.78124	10.0349	9.68868	9.76492	9.84377	10.3171	10.6505	10.004	9.87589	9.49904	8.9383	9.04287	9.03386	9.08402	9.35399
ENSG00000136002	ARHGEF4	337.601	0.788506	0.147417	-5.20777	1.91123e-07	5.98944e-07	99	256	318	296	230	245	349	310	367	433	416	400	250	308	283	348	291	293	306	381	705	518	552	683	7.67969	8.42133	8.47349	8.41149	8.46186	8.09645	8.63351	8.47786	8.20833	8.53746	8.58709	8.40078	8.60218	9.08389	8.54493	8.78465	8.69736	8.65441
ENSG00000115762	PLEKHB2	2905.99	0.417329	0.0960872	-4.27993	1.86949e-05	4.73263e-05	2970	2510	3418	2414	1884	3762	3157	3016	6172	3064	3832	3082	3564	2456	3496	3507	3140	3762	4112	3308	2428	2159	2700	3476	11.8906	11.3513	11.5453	11.0832	11.1524	11.552	11.5025	11.4116	11.8303	11.0435	11.4709	10.9913	12.1034	11.8601	11.8301	11.8371	11.8277	12.0201
ENSG00000163040	CCDC74A	258.666	-2.78924	0.232207	11.2968	1.36014e-29	1.51932e-28	28	507	336	811	580	838	431	377	116	432	265	876	11	27	54	52	68	36	48	139	22	18	41	21	6.74202	9.22306	8.5351	9.62114	9.57323	9.52647	8.87948	8.69997	7.1686	8.53486	8.09853	9.32489	6.28765	6.8203	7.02755	7.00288	7.27545	6.80503
ENSG00000150551	LYPD1	98.3274	2.34987	0.303067	-7.81308	5.58067e-15	3.1447e-14	0	35	48	15	4	61	49	24	21	18	38	9	109	84	125	127	164	112	104	207	72	60	74	130	5.52008	6.74576	6.83288	6.27681	5.97691	6.92698	6.87614	6.4773	6.2524	6.24603	6.60591	6.02505	7.73948	7.68341	7.70463	7.72101	8.07164	7.66041
ENSG00000176771	NCKAP5	85.2601	1.1773	0.249112	-4.51417	6.35644e-06	1.69472e-05	40	80	62	33	11	119	130	57	107	68	77	85	62	86	75	73	113	79	134	130	184	151	165	133	6.96364	7.31195	6.99856	6.62797	6.27227	7.42296	7.62057	6.96173	7.10933	6.89355	7.0323	7.01245	7.25711	7.70504	7.26943	7.24984	7.70902	7.35987
ENSG00000152127	MGAT5	1161.73	0.526084	0.101573	-5.18142	2.20199e-07	6.85987e-07	502	696	1056	1066	667	993	919	914	935	1288	931	1423	1016	896	1276	1192	928	1056	1167	1159	739	803	844	723	9.48216	9.62268	9.94383	9.97682	9.75325	9.74458	9.82577	9.79343	9.29062	9.87443	9.5632	9.94787	10.3647	10.4648	10.4366	10.3473	10.1513	10.2649
ENSG00000082258	CCNT2	324.242	0.526066	0.115421	-4.4589	8.23804e-06	2.16969e-05	129	356	384	399	282	462	413	313	190	156	167	220	319	227	472	446	318	406	361	392	208	199	232	345	7.93135	8.79668	8.68726	8.74983	8.69277	8.79637	8.82903	8.48859	7.56977	7.51665	7.65133	7.78849	8.88569	8.72093	9.14803	9.08103	8.80069	9.03942
ENSG00000176601	MAP3K19	2598.56	-2.58915	0.179766	14.034	9.65148e-45	1.8555e-43	4359	2482	4991	4688	3466	3708	3988	4420	5878	1982	4356	2524	628	341	316	421	547	405	630	526	356	313	444	578	12.4331	11.3357	12.0777	12.0114	12.0055	11.5318	11.8302	11.9477	11.7617	10.448	11.6503	10.7171	9.72886	9.20872	8.67055	9.0111	9.46376	9.03643
ENSG00000115839	RAB3GAP1	1205.22	0.57592	0.0782304	-7.28727	3.16291e-13	1.59739e-12	720	879	1188	1312	962	1577	1255	1102	2098	1893	1625	1828	1120	964	1491	1513	1381	1876	1606	1484	1547	1623	1541	2173	9.94835	9.92585	10.0994	10.2525	10.2359	10.3561	10.2374	10.0388	10.341	10.386	10.2937	10.2804	10.4963	10.5639	10.6478	10.6703	10.6874	11.0475
ENSG00000121988	ZRANB3	96.0692	-1.30882	0.207966	6.30365	2.90715e-10	1.17399e-09	134	110	149	175	57	84	139	146	158	95	120	97	84	7	58	36	22	50	39	57	19	0	24	48	7.96904	7.57955	7.70025	7.86703	7.16177	7.14929	7.68124	7.7086	7.41193	7.12193	7.36683	7.10538	7.5058	6.19849	7.07768	6.76946	6.55869	7.01691
ENSG00000048991	R3HDM1	243.305	0.4524	0.129959	-3.37719	0.000732304	0.00149985	70	263	148	259	177	274	229	260	309	200	271	340	194	153	298	364	270	234	201	240	151	162	246	212	7.37909	8.45114	7.69405	8.26669	8.17903	8.21307	8.17153	8.28553	8.03051	7.73996	8.12163	8.22548	8.32075	8.28034	8.60343	8.83747	8.6114	8.40186
ENSG00000115919	KYNU	559.83	1.8658	0.132095	-13.8743	9.07247e-44	1.67772e-42	48	331	187	297	196	377	187	197	383	188	192	295	369	312	654	807	756	612	682	957	621	891	896	807	7.08966	8.71182	7.91646	8.4152	8.28719	8.56218	7.96468	7.99737	8.25358	7.68276	7.78044	8.07761	9.06058	9.09962	9.55658	9.83032	9.8807	9.55039
ENSG00000121989	ACVR2A	212.393	0.997387	0.128967	-7.59641	3.04467e-14	1.63501e-13	136	113	138	175	171	164	121	197	289	231	279	246	257	234	252	274	194	292	210	232	356	378	382	338	7.98383	7.60344	7.63041	7.86703	8.14302	7.70467	7.55692	7.99737	7.96338	7.87717	8.15183	7.89591	8.63369	8.75624	8.41568	8.51068	8.24691	8.65049
ENSG00000115947	ORC4	388.288	-0.508844	0.111733	4.46147	8.13993e-06	2.14571e-05	208	350	559	506	378	394	491	458	718	969	756	759	237	231	276	202	306	281	235	348	253	211	174	279	8.43128	8.77677	9.13427	9.03205	9.03956	8.61224	9.03572	8.92874	8.96748	9.50718	9.30029	9.14733	8.54172	8.74121	8.51677	8.17991	8.7557	8.6066
ENSG00000204406	MBD5	390.438	-0.510467	0.14213	3.72607	0.000194485	0.000432661	283	502	366	296	215	393	425	487	796	383	634	507	132	154	238	275	187	123	107	176	290	210	268	447	8.78166	9.21081	8.63212	8.41149	8.38749	8.60935	8.86286	9.00242	9.09224	8.40104	9.08338	8.6673	7.92297	8.28733	8.35314	8.51476	8.20797	7.74679
ENSG00000150556	LYPD6B	130.248	-1.24306	0.250548	4.77945	1.75777e-06	4.98911e-06	18	166	204	294	217	263	171	173	140	190	149	152	32	37	94	113	65	55	27	107	15	44	8	40	6.50983	7.96654	8.00291	8.40404	8.39764	8.16999	7.87674	7.86922	7.31354	7.69247	7.54974	7.45711	6.80215	7.02502	7.45289	7.61458	7.24039	7.08368
ENSG00000168288	MMADHC	1212.9	0.346226	0.0851685	-4.04916	5.14015e-05	0.000123329	524	1074	1284	1368	1085	1598	1351	1014	1030	1137	1088	1802	757	715	1141	1197	1181	977	851	1375	2046	1856	1547	2118	9.5367	10.191	10.2028	10.3085	10.3974	10.3739	10.3362	9.92913	9.41189	9.71223	9.76393	10.2612	9.97284	10.1619	10.2861	10.3529	10.4748	10.161
ENSG00000115963	RND3	1292.24	0.545125	0.101458	-5.2214	1.7758e-07	5.58668e-07	1008	1400	1187	1072	677	1373	1600	1073	1505	460	829	671	1113	1016	1503	990	819	1295	1130	1122	1248	1968	1270	1376	10.3965	10.5477	10.0983	9.98422	9.77257	10.1706	10.5648	10.0036	9.89981	8.60594	9.41589	8.99748	10.4878	10.6353	10.6587	10.0993	9.98582	10.5399
ENSG00000184898	RBM43	381.292	-1.40976	0.162547	8.3832	5.15093e-17	3.287e-16	291	321	764	818	519	465	580	591	645	159	524	318	122	99	103	110	126	166	109	194	127	116	155	181	8.81436	8.67639	9.52478	9.63218	9.432	8.80397	9.23981	9.23907	8.83986	7.53317	8.85464	8.15518	7.84628	7.83759	7.53121	7.59059	7.81121	8.03904
ENSG00000123609	NMI	474.443	-0.724579	0.16465	4.20348	2.62843e-05	6.53525e-05	294	622	631	839	438	510	514	977	881	179	674	396	464	126	322	309	233	261	236	199	137	172	200	201	8.82643	9.47921	9.2839	9.66479	9.2199	8.91325	9.09133	9.88041	9.21679	7.63816	9.1582	8.38976	9.34322	8.0769	8.69223	8.64693	8.44581	8.52311
ENSG00000162980	ARL5A	287.47	0.404628	0.140786	-2.69788	0.00697824	0.0122225	205	191	351	202	190	199	237	129	607	339	358	398	237	149	178	223	195	209	156	176	690	953	353	317	8.41527	8.10872	8.58445	8.00874	8.25394	7.88816	8.20761	7.59636	8.76857	8.26882	8.41914	8.39528	8.54172	8.25204	8.04742	8.28481	8.25238	8.27929
ENSG00000115145	STAM2	445.497	-0.324338	0.0884603	3.67211	0.000240556	0.0005277	396	443	510	639	384	666	493	482	686	380	520	501	272	199	392	339	326	282	348	325	349	315	382	342	9.18549	9.05768	9.02264	9.31913	9.05866	9.23777	9.04064	8.98999	8.91295	8.39242	8.84558	8.65362	8.69892	8.57007	8.92323	8.75404	8.82991	8.61065
ENSG00000226338	AC079150.2	168.2	0.760918	0.165701	-4.38755	1.14635e-05	2.97144e-05	178	133	126	107	71	62	133	78	506	619	352	367	132	139	149	91	224	147	331	284	417	464	385	295	8.26214	7.75242	7.54966	7.42336	7.33145	6.93763	7.64111	7.18383	8.55943	8.95303	8.40055	8.30712	7.92297	8.17862	7.87081	7.42721	8.40237	7.91768
ENSG00000153234	NR4A2	334.768	0.753294	0.135095	-5.41496	6.13017e-08	2.02851e-07	100	279	363	362	298	389	384	286	211	171	316	296	344	204	586	653	286	649	319	445	251	237	413	193	7.6889	8.51699	8.62271	8.63745	8.7568	8.5977	8.74378	8.38886	7.66368	7.59718	8.28348	8.08108	8.97583	8.59823	9.41724	9.55697	8.67737	9.62555
ENSG00000115159	GPD2	508.112	0.815647	0.0952682	-8.47761	2.2987e-17	1.4928e-16	200	368	390	447	246	835	427	560	482	532	388	589	353	429	686	701	730	513	773	898	414	624	571	699	8.38815	8.83567	8.70517	8.88342	8.53704	9.52191	8.86842	9.17255	8.50479	8.77375	8.50852	8.84201	9.00693	9.4964	9.61773	9.64789	9.83497	9.32743
ENSG00000136542	GALNT5	347.752	-0.57199	0.166609	3.25947	0.0011162	0.00222197	394	477	192	249	237	570	560	245	1040	887	557	828	266	248	282	270	195	289	232	204	177	218	202	181	9.17926	9.14792	7.94247	8.22481	8.49525	9.04697	9.19642	8.22221	9.42407	9.39532	8.92721	9.25469	8.67319	8.82432	8.54094	8.49423	8.25238	8.63866
ENSG00000153237	CCDC148	249.076	-3.2152	0.195021	16.3474	4.5412e-60	1.42719e-58	334	351	579	525	428	494	344	629	599	378	605	429	45	11	50	52	59	34	57	36	10	8	11	80	8.97823	8.78011	9.17743	9.07678	9.19139	8.87536	8.61702	9.3166	8.75309	8.38664	9.02656	8.47817	7.02218	6.36618	6.97509	7.00288	7.16701	6.77096
ENSG00000144283	PKP4	1696.3	0.174856	0.0699217	-2.46853	0.0135671	0.022527	1653	1749	2119	1817	1327	1829	1953	2163	2270	1722	1716	1996	1920	1236	1913	1744	1613	1730	1473	1636	950	1299	1347	1538	11.0723	10.8516	10.882	10.6928	10.6704	10.5564	10.8369	10.9507	10.4471	10.2589	10.3669	10.3986	11.2361	10.9036	10.9895	10.8647	10.9001	10.9357
ENSG00000163331	DAPL1	637.943	1.90134	0.266598	-6.92956	4.22158e-12	1.97121e-11	425	697	420	398	289	692	386	456	436	808	304	501	1231	928	1286	1488	1251	1439	1245	1257	1575	1486	1351	2160	9.27297	9.62452	8.79147	8.74691	8.72114	9.28534	8.74983	8.92352	8.39368	9.27858	8.24215	8.65362	10.6246	10.5123	10.4471	10.6476	10.5529	10.6833
ENSG00000115183	TANC1	771.103	1.19965	0.138875	-8.29289	1.10526e-16	6.88995e-16	462	445	529	511	418	822	583	415	577	523	431	437	665	1002	922	877	919	866	1175	1400	940	1001	905	1204	9.37731	9.06315	9.06697	9.04396	9.16229	9.50195	9.2462	8.81192	8.70963	8.75383	8.62743	8.49879	9.80318	10.6164	10.0027	9.93922	10.1383	10.0012
ENSG00000196151	WDSUB1	46.8653	0.860937	0.229777	-3.34226	0.000830996	0.00168971	9	46	64	26	29	73	41	26	35	36	34	40	19	19	55	57	60	75	35	81	109	164	52	97	6.22666	6.91312	7.02031	6.50838	6.72036	7.0484	6.76747	6.51494	6.45902	6.53644	6.5496	6.56697	6.52064	6.62117	7.04029	7.06665	7.17956	7.31802
ENSG00000123636	BAZ2B	2865.47	-0.640521	0.103318	6.10746	1.01231e-09	3.93224e-09	3082	3519	2697	3340	2067	3517	3059	3977	8292	3016	6213	4310	2309	1384	2613	2209	1591	2005	1807	1502	937	1134	1066	876	11.9427	11.8244	11.2151	11.5349	11.2811	11.4579	11.4584	11.799	12.2471	11.0217	12.1504	11.4568	11.4932	11.0595	11.4222	11.191	10.8813	11.1395
ENSG00000224152	AC009506.1	31.0589	-0.931517	0.323318	2.82891	0.00467068	0.00840653	0	99	23	65	27	66	46	52	17	26	29	57	0	3	25	9	11	45	8	62	18	12	23	0	5.52008	7.4879	6.44461	7.04191	6.6804	6.9792	6.83671	6.90166	6.18029	6.38862	6.47374	6.75897	5.52008	5.96652	6.56978	6.15924	6.26224	6.94591
ENSG00000136536	2007-03-01	874.139	0.523146	0.0859772	-6.00315	1.93527e-09	7.34568e-09	502	692	1095	960	749	771	717	709	826	861	669	809	558	749	928	698	922	807	1034	813	1148	975	1103	1497	9.48216	9.61528	9.99156	9.8395	9.90445	9.42084	9.50606	9.46722	9.13746	9.35794	9.14906	9.22593	9.57676	10.2239	10.0112	9.64237	10.1427	9.90839
ENSG00000241399	CD302	50.0535	-1.13851	0.265009	4.31396	1.60353e-05	4.09265e-05	41	36	99	115	109	98	90	71	30	30	35	62	8	34	18	27	11	32	33	100	0	6	2	49	6.98019	6.76215	7.3467	7.48422	7.70108	7.26628	7.3094	7.11447	6.39149	6.45096	6.56401	6.80895	6.17673	6.96755	6.41609	6.6101	6.26224	6.7357
ENSG00000054219	LY75	187.812	-1.82458	0.187896	9.5415	1.40782e-21	1.14466e-20	258	238	428	380	308	467	318	291	513	532	412	474	106	50	113	117	101	88	171	130	21	52	27	24	8.67429	8.3416	8.81361	8.69324	8.79539	8.80901	8.52804	8.40787	8.57498	8.77375	8.57613	8.59037	7.71356	7.2453	7.61293	7.64588	7.60704	7.44916
ENSG00000153246	PLA2R1	612.337	1.38863	0.144974	-9.44738	3.47409e-21	2.75633e-20	364	316	364	336	188	537	475	330	587	400	447	299	565	766	711	558	665	667	804	853	746	826	446	739	9.08229	8.65834	8.62585	8.55274	8.24268	8.97499	8.99571	8.54792	8.72955	8.44894	8.66922	8.09143	9.59272	10.2539	9.66376	9.35797	9.71383	9.66073
ENSG00000136560	TANK	134.195	0.37982	0.148472	-2.34424	0.0190657	0.030748	31	106	133	191	77	122	96	100	148	113	113	109	97	46	135	135	90	118	112	109	142	79	155	174	6.802	7.54698	7.59738	7.9528	7.3975	7.44381	7.3613	7.3788	7.35824	7.25229	7.31834	7.19138	7.63256	7.18183	7.77643	7.77816	7.50591	7.70823
ENSG00000115233	PSMD14	1701.85	1.10155	0.115291	-9.44588	3.52422e-21	2.79245e-20	1690	885	1813	1258	1316	1590	1924	1622	1167	337	872	632	2211	1813	2058	1558	2470	1994	2586	1895	1583	2016	1481	2212	11.1029	9.93478	10.6685	10.1964	10.6591	10.3671	10.8164	10.557	9.57044	8.2625	9.47985	8.92566	11.4326	11.4346	11.0904	10.7103	11.4911	11.1319
ENSG00000082438	COBLL1	742.71	1.68886	0.0947255	-17.621	1.69927e-69	6.94069e-68	458	585	449	446	296	929	571	480	846	487	587	667	1213	933	1596	1322	1299	1388	1336	1388	1799	1649	1385	1507	9.36639	9.4017	8.87015	8.88077	8.74895	9.65851	9.22045	8.98498	9.16682	8.67124	8.99011	8.99028	10.6045	10.5195	10.7407	10.4869	10.604	10.6341
ENSG00000123607	TTC21B	138.121	-1.49688	0.195398	7.66784	1.74911e-14	9.54068e-14	97	153	148	223	76	276	108	158	298	193	226	252	26	1	47	59	50	33	56	55	39	115	43	58	7.66107	7.88624	7.69405	8.10953	7.38673	8.22075	7.459	7.7824	7.994	7.7069	7.93798	7.91952	6.68243	5.77852	6.93404	7.09119	7.04753	6.75348
ENSG00000169432	SCN9A	110.133	3.12226	0.263266	-11.3177	1.07272e-29	1.2094e-28	20	46	33	13	7	22	36	42	97	43	54	38	227	136	286	252	226	255	123	322	167	304	176	233	6.56121	6.91312	6.61973	6.22561	6.12255	6.38582	6.6931	6.77024	7.03969	6.62666	6.80259	6.54153	8.49337	8.15581	8.55683	8.41771	8.41214	8.49706
ENSG00000073737	DHRS9	2919.22	-0.258708	0.0964789	2.637	0.00836423	0.0144432	1560	3157	4071	5020	3622	5078	3682	4804	4253	6640	4748	6503	2266	2714	3389	3482	3388	3758	3683	4646	1628	1454	1523	1617	10.9923	11.6719	11.7906	12.108	12.0676	11.9735	11.718	12.0653	11.3091	12.1256	11.7712	12.0345	11.4669	12.0009	11.7864	11.827	11.9347	12.0186
ENSG00000163093	BBS5	142.987	-1.56112	0.213031	7.05249	1.75748e-12	8.41688e-12	91	109	201	214	126	184	173	181	265	270	222	341	23	55	39	45	51	32	24	76	19	42	69	67	7.60356	7.57148	7.98805	8.06724	7.83747	7.81261	7.88805	7.9133	7.87814	8.03192	7.92038	8.22859	6.61655	7.32019	6.81623	6.90697	7.06144	6.7357
ENSG00000154479	CCDC173	1304.67	-3.73313	0.169751	21.4649	3.31666e-102	3.59236e-100	2222	2544	2110	2161	1466	2341	2318	2478	4071	2905	3781	2712	150	79	169	156	229	128	146	248	111	64	147	19	11.4835	11.37	10.8761	10.9305	10.8066	10.8937	11.0729	11.1385	11.2483	10.97	11.4522	10.8154	8.05087	7.6277	7.99505	7.91742	8.42667	7.78425
ENSG00000144362	PHOSPHO2	130.281	-1.21453	0.207193	5.99547	2.02898e-09	7.67972e-09	200	103	141	219	145	161	162	152	432	421	319	368	47	33	76	88	87	87	74	169	54	42	78	95	8.38815	7.52199	7.64983	8.09089	7.97499	7.68768	7.82461	7.74602	8.38359	8.50592	8.29363	8.31006	7.05243	6.9477	7.2798	7.39936	7.47688	7.43955
ENSG00000138385	SSB	3222.68	-0.424875	0.0988698	4.22241	2.41705e-05	6.02946e-05	2124	2852	3990	4381	3165	3207	3361	4043	5065	1994	4601	3661	1870	1567	2280	2286	1966	2026	2035	2493	1371	1386	1633	2467	11.4205	11.5296	11.7623	11.9159	11.8775	11.3292	11.5901	11.8222	11.553	10.4562	11.7271	11.2296	11.1995	11.2316	11.2324	11.2386	11.1734	11.1539
ENSG00000138382	METTL5	442.959	0.556825	0.0985536	-5.62314	1.87519e-08	6.52738e-08	84	395	329	597	370	585	462	375	280	304	339	530	225	173	537	590	358	445	220	505	844	782	661	664	7.53306	8.91965	8.51147	9.23456	9.0137	9.07852	8.96235	8.69382	7.93204	8.15377	8.35941	8.71852	8.4835	8.41378	9.30768	9.42814	8.94109	9.15125
ENSG00000144357	UBR3	218.483	0.718363	0.156687	-4.5261	6.00813e-06	1.60468e-05	109	66	222	280	209	145	93	276	211	192	160	172	263	156	293	261	211	270	226	258	55	233	138	231	7.769	7.1639	8.08879	8.35072	8.35659	7.59316	7.33562	8.35002	7.66368	7.70211	7.61277	7.56371	8.66014	8.30119	8.5842	8.45649	8.33714	8.5613
ENSG00000115806	GORASP2	743.279	0.683194	0.0829251	-8.23169	1.84588e-16	1.13437e-15	319	668	854	834	690	985	751	803	963	1084	694	994	921	616	960	1209	960	990	1250	1007	811	822	698	767	8.92319	9.57007	9.66745	9.65709	9.79729	9.7341	9.56512	9.62606	9.32744	9.65065	9.19418	9.48406	10.233	9.96461	10.056	10.3664	10.1965	10.1786
ENSG00000198586	TLK1	1680.71	1.20985	0.0879099	-13.6546	1.89549e-42	3.36665e-41	875	1345	1400	1345	744	811	1225	1310	2922	1285	2094	1445	2533	1445	2515	2149	1600	2154	1779	1589	2809	3058	2899	2388	10.2067	10.4934	10.3186	10.2858	9.89567	9.48484	10.2051	10.2689	10.7907	9.87138	10.6365	9.96805	11.6227	11.1192	11.3689	11.1529	10.889	11.2389
ENSG00000123600	METTL8	380.908	0.840595	0.113751	-7.30722	2.72733e-13	1.38374e-12	315	299	377	289	211	290	274	348	609	293	462	335	517	370	440	607	392	392	386	478	401	380	493	355	8.90815	8.59516	8.66607	8.38523	8.36697	8.2734	8.3632	8.60811	8.77241	8.11553	8.70731	8.20982	9.47955	9.31007	9.06233	9.46406	9.05039	8.99702
ENSG00000071967	CYBRD1	57.3708	1.21506	0.337418	-3.87357	0.000107254	0.000247076	0	36	94	127	60	52	45	65	82	79	40	84	35	100	133	103	33	85	91	65	187	154	131	236	5.52008	6.76215	7.30519	7.57035	7.20021	6.82609	6.82323	7.05152	6.92641	6.9923	6.63281	7.00435	6.85709	7.84726	7.76238	7.53281	6.7794	7.4201
ENSG00000077380	DYNC1I2	2578.28	-0.277887	0.114438	2.29605	0.0216728	0.0345302	2222	2966	2568	2931	1809	2551	2688	5702	6970	3219	5344	4343	2833	1411	2536	2496	2072	2068	2785	2122	909	683	1149	886	11.4835	11.5844	11.1472	11.3526	11.0962	11.012	11.2783	12.3077	12.0016	11.1117	11.9377	11.4675	11.7798	11.0862	11.3804	11.3609	11.2463	11.1824
ENSG00000091409	ITGA6	516.99	0.455309	0.140374	-3.12193	0.00179667	0.00346951	623	587	421	411	283	855	638	299	382	195	259	307	431	214	460	519	619	437	500	477	597	802	484	417	9.75933	9.406	8.79425	8.78443	8.69686	9.55208	9.35863	8.43777	8.25079	7.71643	8.07503	8.11863	9.25126	8.6529	9.11649	9.26751	9.62146	9.12902
ENSG00000152256	PDK1	55.0688	1.55728	0.254489	-6.09593	1.08803e-09	4.21285e-09	0	44	49	45	43	49	20	32	29	19	17	31	36	16	76	82	42	45	42	85	19	183	179	133	5.52008	6.88461	6.84561	6.80314	6.96324	6.79018	6.40476	6.61901	6.37726	6.2655	6.25562	6.44608	6.87479	6.5342	7.2798	7.34172	6.92959	6.94591
ENSG00000091436	AC013461.1	748.474	-0.614048	0.103524	5.89306	3.79115e-09	1.40087e-08	879	711	921	709	531	710	687	821	1623	1130	1375	1026	540	226	395	554	347	570	357	405	320	533	382	336	10.2128	9.65009	9.76514	9.44982	9.46091	9.31736	9.45185	9.65456	9.99905	9.70425	10.071	9.52434	9.53489	8.71581	8.93234	9.34895	8.90385	9.46001
ENSG00000138430	OLA1	665.326	0.294344	0.0993159	-2.91513	0.00355541	0.00651816	505	592	840	764	693	726	672	843	820	822	690	714	710	594	765	756	757	820	984	1129	373	423	392	568	9.48972	9.41669	9.64617	9.54474	9.80294	9.34523	9.42395	9.68865	9.12853	9.29997	9.18706	9.07268	9.88867	9.91682	9.7584	9.74544	9.88243	9.92936
ENSG00000138433	CIR1	2266.27	-0.546915	0.0674215	8.08677	6.1269e-16	3.65415e-15	1671	2428	2842	3420	2066	3093	2553	3067	4066	3272	3992	3801	1278	940	1792	1815	1527	1470	1783	1760	1463	1247	1529	1636	11.0873	11.3051	11.2879	11.5681	11.2804	11.2789	11.2067	11.435	11.2466	11.1344	11.5281	11.2817	10.6756	10.5297	10.8995	10.9196	10.8249	10.7124
ENSG00000144306	SCRN3	158.57	0.598641	0.151637	-3.85864	0.000114022	0.000261573	94	109	124	231	148	140	178	142	113	121	66	144	109	121	140	201	152	179	173	165	230	110	155	208	7.63263	7.57148	7.5357	8.14604	7.99547	7.56215	7.91592	7.68305	7.14918	7.30596	6.92851	7.41182	7.73948	8.03567	7.81091	8.17471	7.9947	8.11622
ENSG00000163328	GPR155	275.907	0.772683	0.195588	-3.73764	0.000185753	0.000413917	341	100	308	365	218	184	200	335	214	133	191	112	335	44	309	388	207	248	154	169	409	482	404	422	9.0032	7.49651	8.43806	8.64691	8.40269	7.81261	8.03213	8.5649	7.67656	7.38228	7.77551	7.21193	8.94404	7.14877	8.64482	8.91319	8.31643	8.46604
ENSG00000115966	ATF2	258.395	-0.282448	0.118401	2.33735	0.019421	0.0312793	428	254	361	375	296	291	310	336	227	184	202	186	245	193	232	199	150	191	197	159	123	159	142	211	9.28172	8.41269	8.61641	8.67797	8.74895	8.27709	8.49948	8.56827	7.73094	7.66313	7.82874	7.63337	8.57924	8.53553	8.32544	8.16425	7.98145	8.18379
ENSG00000154518	ATP5G3	3746.23	0.760767	0.0910419	-8.31145	9.45431e-17	5.93328e-16	1153	2875	3111	4165	2699	4122	3134	3805	3216	4997	2899	4813	2384	2255	4137	4999	3846	4103	4006	5375	4513	5742	4239	5536	10.5784	11.5408	11.4139	11.8447	11.6537	11.6801	11.4923	11.7369	10.9223	11.7251	11.083	11.6112	11.5379	11.74	12.0674	12.3378	12.1136	12.1427
ENSG00000144320	KIAA1715	503.916	1.05708	0.103485	-10.1342	3.89366e-24	3.53548e-23	351	273	525	407	323	269	470	544	1078	923	700	468	780	478	955	747	580	666	579	561	765	935	931	652	9.03813	8.49266	9.05775	8.77299	8.85138	8.19365	8.98297	9.13697	9.46946	9.44551	9.2048	8.57592	10.0123	9.63461	10.0491	9.72992	9.5382	9.6588
ENSG00000170144	HNRNPA3	891.226	0.221402	0.0935774	-2.16926	0.0300633	0.0466843	366	1089	976	1335	706	1481	1085	572	525	432	516	771	440	301	1100	1181	717	828	735	1317	812	672	846	1035	9.08897	10.2095	9.84064	10.2758	9.82715	10.2718	10.0439	9.19867	8.60123	8.53486	8.83647	9.16659	9.27693	9.05594	10.2371	10.3348	9.81155	9.94211
ENSG00000116044	NFE2L2	4356.21	-0.722332	0.0879707	8.17913	2.8591e-16	1.74028e-15	5401	6281	6793	7677	4864	5879	5582	7479	6330	1571	4315	3181	2462	1831	2793	2751	2340	2218	2278	2576	2590	2505	2523	3348	12.7377	12.6442	12.5143	12.7105	12.4852	12.1803	12.305	12.6929	11.8659	10.1364	11.637	11.0349	11.5829	11.4484	11.5152	11.4966	11.4156	11.2796
ENSG00000018510	AGPS	311.607	-0.499006	0.123245	4.02596	5.67424e-05	0.000135394	334	282	379	407	305	560	307	534	492	350	483	570	183	140	303	258	260	235	209	222	178	150	122	330	8.97823	8.52899	8.67216	8.77299	8.78393	9.02554	8.48862	9.11426	8.52782	8.30308	8.75895	8.80341	8.25809	8.18614	8.62239	8.44368	8.56855	8.40654
ENSG00000196659	TTC30B	424.421	-2.05357	0.127752	15.9215	4.49363e-57	1.26478e-55	495	568	835	836	449	677	726	507	725	717	760	753	102	105	107	142	209	82	108	123	100	91	226	158	9.46435	9.36462	9.6385	9.66018	9.25062	9.25809	9.52193	9.05109	8.97914	9.13108	9.30688	9.1376	7.67818	7.89457	7.56452	7.82622	8.32682	7.39035
ENSG00000197557	TTC30A	487.946	-2.24766	0.152437	14.3641	8.68701e-47	1.79527e-45	782	595	743	841	529	781	829	748	1174	1253	1015	1018	100	169	102	80	166	117	173	150	139	84	167	161	10.0573	9.42307	9.48934	9.66786	9.45613	9.43711	9.69205	9.53527	9.57808	9.83843	9.67408	9.51438	7.66012	8.3881	7.52274	7.32189	8.08405	7.70038
ENSG00000155636	RBM45	132.167	-0.626473	0.196873	3.20266	0.00136164	0.00267607	121	157	99	133	105	130	146	122	296	262	211	273	10	88	44	62	79	54	65	186	108	78	56	121	7.86876	7.91146	7.3467	7.61134	7.66682	7.49777	7.72655	7.54716	7.98726	8.00159	7.87076	7.99904	6.2527	7.72632	6.89138	7.12704	7.39602	7.07063
ENSG00000079156	OSBPL6	338.776	-2.18489	0.185181	11.6605	2.02955e-31	2.47691e-30	427	542	776	697	507	616	902	775	1004	1248	952	855	44	161	79	94	140	89	154	198	156	148	127	156	9.27881	9.30599	9.54465	9.42825	9.4025	9.14159	9.80145	9.58056	9.37971	9.83321	9.59173	9.2946	7.00674	8.33526	7.31039	7.45445	7.91312	7.4587
ENSG00000237298	TTN-AS1	86.6538	-1.17017	0.282572	4.54164	5.58178e-06	1.4974e-05	157	120	57	35	12	113	89	77	239	191	219	182	35	5	48	64	10	41	18	21	45	3	30	65	8.13005	7.65754	6.94226	6.65945	6.30493	7.38019	7.30053	7.17417	7.77921	7.6973	7.90703	7.61385	6.85709	6.09492	6.94789	7.15034	6.2284	6.88559
ENSG00000170035	UBE2E3	623.454	-0.584747	0.112022	5.11649	3.11272e-07	9.54991e-07	404	532	969	901	701	967	688	1045	1009	1346	1031	1255	423	279	442	607	397	505	482	679	137	393	230	375	9.21016	9.28279	9.83125	9.75697	9.81789	9.71023	9.45369	9.96872	9.38595	9.93216	9.69426	9.78363	9.22804	8.96434	9.06784	9.46406	9.06578	9.3078
ENSG00000138434	SSFA2	250.424	1.35073	0.143475	-9.11318	8.00036e-20	5.92505e-19	98	126	245	230	161	140	131	219	171	109	125	152	321	267	422	289	257	354	341	251	331	402	405	519	7.67041	7.70219	8.19121	8.14153	8.08083	7.56215	7.62746	8.10503	7.47845	7.22453	7.40033	7.45711	8.89312	8.91177	9.01175	8.5707	8.55543	8.87513
ENSG00000077232	DNAJC10	2024.09	-0.598219	0.0854837	6.96977	3.17454e-12	1.49846e-11	1891	1666	2701	2569	2002	1946	2143	2594	3779	2637	2997	2911	1216	1210	1272	1211	1259	1316	1612	1525	711	859	984	1425	11.2587	10.7849	11.2172	11.1694	11.2367	10.6407	10.9646	11.2019	11.1451	10.8369	11.129	10.9127	10.6079	10.8744	10.4323	10.3686	10.5615	10.5617
ENSG00000061676	NCKAP1	788.8	0.83576	0.0910845	-9.05741	1.3358e-19	9.77361e-19	303	752	760	958	582	1217	657	439	658	590	478	873	546	549	1081	1492	766	988	942	1364	1003	1251	1007	1107	8.86203	9.72243	9.5181	9.83678	9.57764	10.0107	9.3955	8.8783	8.86344	8.89576	8.74682	9.3206	9.54898	9.81383	10.2139	10.6512	9.89791	10.1759
ENSG00000162999	DUSP19	363.846	-2.8342	0.194767	14.2154	7.34874e-46	1.48332e-44	371	480	520	536	395	351	513	661	2281	503	1644	1006	54	58	65	29	68	50	86	184	59	33	57	53	9.10552	9.15562	9.04614	9.10204	9.09302	8.48197	9.08895	9.37877	10.4537	8.70854	10.3093	9.4993	7.15241	7.36302	7.16045	6.64787	7.27545	7.01691
ENSG00000065548	ZC3H15	5980.07	0.43016	0.0700013	-6.06181	1.34595e-09	5.17172e-09	6230	4228	5566	4112	3916	5533	5143	5139	16180	8643	9339	8285	8651	5271	6594	5482	6746	6618	8096	7651	4344	4108	5429	5818	12.9412	12.0831	12.2318	11.8267	12.1779	12.0946	12.189	12.1605	13.1983	12.4992	12.7286	12.3772	13.3651	12.9429	12.7285	12.4686	12.9115	12.8213
ENSG00000138448	ITGAV	622.609	0.758851	0.1371	-5.3658	8.05914e-08	2.62952e-07	508	603	386	473	294	766	619	457	1079	1563	716	809	874	639	862	890	884	670	773	909	1182	1171	782	1159	9.49724	9.43993	8.69326	8.95085	8.74106	9.41263	9.32078	8.92613	9.47063	10.1297	9.23274	9.22593	10.1632	10.0129	9.91416	9.95856	10.0868	9.66651
ENSG00000144369	FAM171B	64.9441	2.06632	0.288348	-6.67622	2.45181e-11	1.07298e-10	49	11	124	70	39	19	52	59	45	5	12	21	74	112	177	214	137	174	169	134	96	154	131	127	7.10447	6.22115	7.5357	7.09433	6.89937	6.32623	6.91416	6.98487	6.57965	5.90559	6.13999	6.28634	7.39889	7.95813	8.0417	8.24082	7.89193	8.08705
ENSG00000144366	GULP1	2133.8	3.27124	0.140993	-22.8174	3.08388e-115	4.79622e-113	58	313	254	341	157	482	448	307	468	324	414	489	1821	1983	2601	2834	2635	2707	2670	3226	2469	2264	2342	2995	7.22994	8.64739	8.22929	8.56943	8.05513	8.84625	8.92552	8.46704	8.4719	8.22069	8.58162	8.62586	11.1627	11.5598	11.4157	11.5382	11.5816	11.5575
ENSG00000115368	WDR75	247.02	0.758413	0.17686	-3.72409	0.000196018	0.000435832	61	222	201	302	167	207	298	195	368	49	157	143	172	191	302	229	212	259	250	350	346	235	428	552	7.26898	8.26666	7.98805	8.43361	8.11848	7.92677	8.45552	7.98714	8.2112	6.69756	7.59588	7.40604	8.19243	8.52382	8.61862	8.31337	8.34226	8.51448
ENSG00000138449	SLC40A1	238.878	2.88058	0.188951	-14.6895	7.52163e-49	1.63229e-47	7	127	119	153	128	122	107	93	64	29	48	31	475	300	747	757	420	581	315	588	453	422	528	641	6.14459	7.70948	7.5001	7.73931	7.85263	7.44381	7.45114	7.32009	6.77258	6.43583	6.73338	6.44608	9.3726	9.0519	9.72755	9.74715	9.13449	9.48424
ENSG00000198130	HIBCH	338.851	-0.401874	0.148221	2.58545	0.00972527	0.0165629	252	314	410	529	432	488	287	364	290	431	307	435	189	194	338	526	204	304	252	337	103	75	133	67	8.64726	8.65105	8.76329	9.08602	9.20286	8.86088	8.41396	8.65953	7.96682	8.53225	8.2526	8.49367	8.29262	8.54134	8.74846	9.28418	8.30069	8.69685
ENSG00000151689	INPP1	504.428	-0.876622	0.0978045	8.93686	4.00377e-19	2.85536e-18	467	692	605	578	458	696	976	749	908	1007	805	778	317	224	346	298	248	332	378	286	275	275	237	284	9.39085	9.61528	9.23166	9.19459	9.27527	9.29252	9.90445	9.53698	9.25418	9.5562	9.37891	9.17771	8.87823	8.70552	8.77575	8.60552	8.51532	8.79944
ENSG00000138386	NAB1	1077.13	-0.452753	0.0872225	5.2234	1.75671e-07	5.52949e-07	1648	1194	1560	1005	1178	1375	1088	1150	2960	2360	1818	1801	920	582	893	745	879	924	969	1000	582	803	852	958	11.0681	10.3328	10.4644	9.89941	10.5085	10.1726	10.0475	10.0952	10.8084	10.685	10.4447	10.2605	10.2316	9.89007	9.96057	9.72645	10.0793	10.0869
ENSG00000115419	GLS	210.588	1.29446	0.169238	-7.2095	5.61575e-13	2.79658e-12	105	85	146	144	101	119	149	110	120	141	93	188	185	125	218	225	202	198	210	336	467	542	373	461	7.734	7.36073	7.68157	7.68327	7.63164	7.42296	7.7455	7.45813	7.19402	7.43067	7.16807	7.64302	8.26969	8.06875	8.25858	8.29439	8.2901	8.22172
ENSG00000115415	STAT1	1939.72	0.638008	0.173924	-3.49379	0.000476208	0.00100258	915	1485	1469	1297	989	2136	1553	1289	2473	1930	2299	2864	2079	875	3202	2690	1301	3064	1702	1567	1727	1091	1281	1967	10.2664	10.6279	10.3833	10.2372	10.2729	10.7679	10.5243	10.2473	10.5631	10.4121	10.764	10.8903	11.3468	10.4327	11.7067	11.4653	10.6061	11.7312
ENSG00000128641	MYO1B	995.147	-1.03825	0.0980883	10.5673	4.22316e-26	4.14156e-25	884	1190	1468	1534	929	2034	1583	1418	1791	788	1197	1039	454	358	550	520	585	566	376	508	500	650	521	392	10.2203	10.3283	10.3823	10.4628	10.1893	10.7011	10.5503	10.3753	10.1295	9.24744	9.88841	9.54039	9.31597	9.269	9.33758	9.26991	9.54915	9.4511
ENSG00000173559	NABP1	261.394	1.45834	0.16481	-8.56577	1.07355e-17	7.11653e-17	40	154	66	90	55	110	128	72	372	355	221	347	211	191	395	384	294	247	249	291	298	212	300	273	6.96364	7.89259	7.04164	7.28321	7.13543	7.35824	7.6067	7.12463	8.22263	8.31837	7.91595	8.24712	8.41235	8.52382	8.93234	8.90085	8.70923	8.46156
ENSG00000168497	SDPR	177.268	0.444032	0.176255	-2.38568	0.0170477	0.0277944	101	206	233	189	125	207	116	202	312	179	219	189	161	215	202	146	227	224	148	219	272	245	232	394	7.69804	8.18741	8.13873	7.94237	7.82982	7.92677	7.52015	8.0226	8.0403	7.63816	7.90703	7.64782	8.12349	8.65825	8.17798	7.85292	8.417	8.35412
ENSG00000196950	SLC39A10	257.314	0.328107	0.132161	-2.29354	0.0218168	0.0347287	122	207	251	276	201	255	242	278	417	177	347	203	256	244	245	187	320	167	241	280	255	282	253	262	7.87675	8.1925	8.21671	8.33511	8.31429	8.1378	8.22969	8.35788	8.34507	7.62804	8.38487	7.71322	8.62923	8.8052	8.38476	8.09975	8.80805	8.04513
ENSG00000118997	DNAH7	609.419	-2.87034	0.226049	12.1871	3.63967e-34	4.97777e-33	746	619	1349	1170	707	804	864	956	1104	520	1077	643	90	132	76	34	137	90	82	114	46	22	56	40	9.99505	9.47308	10.2688	10.0999	9.829	9.47384	9.74554	9.852	9.4997	8.74713	9.75074	8.94629	7.56586	8.12479	7.2798	6.73623	7.89193	7.46817
ENSG00000081320	STK17B	262.764	0.668958	0.138103	-4.5513	5.33146e-06	1.43565e-05	119	287	227	193	141	226	356	178	406	220	254	367	146	154	419	364	389	267	206	343	402	452	483	509	7.85264	8.54878	8.11172	7.96314	7.94719	8.01427	8.65626	7.89694	8.31613	7.83009	8.05514	8.30712	8.02348	8.28733	9.00314	8.83747	9.04108	8.54869
ENSG00000119041	GTF3C3	571.257	-0.479959	0.100862	4.76198	1.917e-06	5.42205e-06	556	666	681	535	442	793	831	601	1525	998	986	1028	396	315	456	398	449	470	571	614	305	467	462	153	9.61251	9.56624	9.37928	9.09976	9.23115	9.45639	9.69516	9.25989	9.91712	9.54474	9.63676	9.52682	9.14677	9.1113	9.10582	8.94358	9.21665	9.21858
ENSG00000197121	PGAP1	221.849	0.446081	0.175435	-2.49201	0.0127022	0.0211954	131	107	224	145	143	296	138	202	241	269	198	291	164	114	144	172	205	204	134	237	179	266	229	184	7.94656	7.5552	8.09801	7.68962	7.96116	8.29537	7.67464	8.0226	7.78709	8.02817	7.80963	8.06366	8.14264	7.97575	7.83787	8.01458	8.30596	8.25342
ENSG00000231621	AC013264.2	1252.69	-4.64271	0.196015	23.1585	1.19463e-118	2.01279e-116	1623	1229	2386	2066	1892	1941	1543	3101	4317	2960	3930	2915	69	66	31	61	89	29	69	168	18	91	54	0	11.047	10.3717	11.0455	10.8687	11.1583	10.6372	10.5156	11.4504	11.3299	10.9958	11.5062	10.9146	7.34179	7.47048	6.68318	7.11521	7.49631	6.68033
ENSG00000115520	COQ10B	309.327	0.60603	0.107906	-5.59518	2.20387e-08	7.61904e-08	165	265	366	412	208	389	411	310	265	285	241	356	251	232	316	367	413	275	275	298	554	448	453	474	8.18188	8.45955	8.63212	8.78728	8.35138	8.5977	8.82332	8.47786	7.87814	8.08703	8.002	8.27444	8.60673	8.74624	8.67055	8.84716	9.11392	8.58208
ENSG00000115540	MOB4	508.781	0.790738	0.108734	-7.17363	7.30334e-13	3.60003e-12	176	428	549	601	440	643	524	398	345	382	365	527	350	510	657	679	619	546	464	793	735	574	602	1041	8.25009	9.01597	9.11219	9.24283	9.22553	9.19433	9.11484	8.76293	8.14357	8.39817	8.44051	8.71195	8.99664	9.71816	9.56242	9.60693	9.62146	9.40568
ENSG00000178074	C2orf69	455.554	0.62427	0.0903304	-6.87157	6.35004e-12	2.91458e-11	343	264	425	408	274	498	408	400	872	905	623	752	504	511	535	489	468	504	482	520	738	691	607	613	9.01026	8.45535	8.80535	8.77586	8.65962	8.88492	8.8147	8.76878	9.20411	9.42063	9.06209	9.13597	9.44729	9.7207	9.30303	9.19381	9.26802	9.30532
ENSG00000196141	SPATS2L	3084.86	-0.880446	0.0916627	9.56414	1.1314e-21	9.24246e-21	2636	3230	3078	3431	2306	3598	3039	3681	9319	3166	6325	4768	1557	969	1944	1835	1245	1661	1363	1562	1327	1284	1492	1438	11.7228	11.704	11.399	11.5726	11.4335	11.4897	11.4493	11.6904	12.4126	11.0888	12.1756	11.5981	10.9463	10.5709	11.0117	10.9347	10.5463	10.8798
ENSG00000163535	SGO2	388.098	-1.27695	0.139665	9.13821	6.34961e-20	4.73139e-19	393	417	398	592	383	545	684	559	694	323	561	788	152	79	167	255	126	160	222	185	175	86	154	242	9.17613	8.98459	8.72871	9.22415	9.0555	8.99278	9.44631	9.17036	8.92678	8.21742	8.93576	9.19344	8.06437	7.6277	7.98313	8.43076	7.81121	8.00188
ENSG00000082153	BZW1	1882.72	0.474287	0.0965855	-4.84106	1.29149e-06	3.71523e-06	2042	1955	2331	1591	1503	2623	2420	1778	2185	580	1365	1102	1998	1960	1800	1602	1871	1896	2152	2035	2233	2355	1813	1868	11.3657	11.0048	11.0133	10.5122	10.8408	11.0504	11.1325	10.682	10.3956	8.87546	10.0613	9.61569	11.2915	11.5435	10.9057	10.7483	11.1048	11.0621
ENSG00000013441	CLK1	384.749	0.530004	0.134974	-3.8491	0.000118551	0.000271091	381	426	142	199	153	293	400	325	561	457	484	463	342	219	410	277	316	383	373	443	367	270	333	305	9.13805	9.01032	7.65624	7.99371	8.02894	8.28443	8.79145	8.53073	8.67715	8.5985	8.76136	8.56377	8.96883	8.67945	8.977	8.52289	8.79329	8.96909
ENSG00000119013	NDUFB3	139.82	0.876682	0.239052	-3.0171	0.00255205	0.00479841	22	127	53	271	69	183	80	68	41	35	47	214	19	15	282	418	53	41	35	332	493	442	427	363	6.60979	7.70948	6.89503	8.31533	7.30862	7.80741	7.21765	7.08343	6.53339	6.52278	6.72137	7.76241	6.52064	6.50321	8.54094	9.00248	7.08875	6.88559
ENSG00000003402	CFLAR	5261.29	-0.551221	0.0704956	7.78388	7.03335e-15	3.93731e-14	4549	4780	5766	6142	4296	7194	5612	6701	10270	5995	8331	7327	3374	1792	3584	3480	2689	3156	3180	3174	2317	2813	3205	3517	12.4936	12.2567	12.2818	12.3936	12.309	12.4664	12.3126	12.5367	12.5505	11.9814	12.5662	12.2031	12.026	11.4183	11.8651	11.8262	11.61	11.7728
[truncated: 6,642 more rows]
[truncated: 6 more columns]

## Sheet: DESeq2_TC+S_TC_pAdj05.txt
ENSEMBLID	SYMBOL	baseMean	log2FoldChange	lfcSE	stat	pvalue	padj	CLG03_05_35211_TC_Rep_1_S5	CLG03_16_35211_TC_Rep_3_S16	CLG03_53_29810_TC_Rep_2_S53	CLG03_55_29810_TC_Rep_1_S55	CLG03_57_29810_TC_Rep_3_S57	CLG03_58_35211_TC_Rep_4_S58	CLG03_60_35211_TC_Rep_2_S60	CLG03_71_29810_TC_Rep_4_S71	CLG04_02_36722_TC_rep_3_S2	CLG04_04_36722_TC_rep_1_S4	CLG04_05_36722_TC_rep_4_S5	CLG04_08_36722_TC_rep_2_S8	CLG03_08_35211_TSC_Rep_4_S8	CLG03_14_29810_TSC_Rep_1_S14	CLG03_27_35211_TSC_Rep_2_S27	CLG03_52_35211_TSC_Rep_1_S52	CLG03_61_29810_TSC_Rep_4_S61	CLG03_63_35211_TSC_Rep_3_S63	CLG03_66_29810_TSC_Rep_2_S66	CLG03_72_29810_TSC_Rep_3_S72	CLG2_06_repeat_lib_36722_TSC_Rep_3_S6	CLG2_14_repeat_lib_36722_TSC_Rep_2_S14	CLG2_18_repeat_lib_36722_TSC_Rep_4_S18	CLG2_29_repeat_lib_36722_TSC_Rep_1_S29	norm_CLG03_05_35211_TC_Rep_1_S5	norm_CLG03_16_35211_TC_Rep_3_S16	norm_CLG03_53_29810_TC_Rep_2_S53	norm_CLG03_55_29810_TC_Rep_1_S55	norm_CLG03_57_29810_TC_Rep_3_S57	norm_CLG03_58_35211_TC_Rep_4_S58	norm_CLG03_60_35211_TC_Rep_2_S60	norm_CLG03_71_29810_TC_Rep_4_S71	norm_CLG04_02_36722_TC_rep_3_S2	norm_CLG04_04_36722_TC_rep_1_S4	norm_CLG04_05_36722_TC_rep_4_S5	norm_CLG04_08_36722_TC_rep_2_S8	norm_CLG03_08_35211_TSC_Rep_4_S8	norm_CLG03_14_29810_TSC_Rep_1_S14	norm_CLG03_27_35211_TSC_Rep_2_S27	norm_CLG03_52_35211_TSC_Rep_1_S52	norm_CLG03_61_29810_TSC_Rep_4_S61	norm_CLG03_63_35211_TSC_Rep_3_S63
[truncated: 7,783 more rows]
[truncated: 6 more columns]

[truncated: 2 more sheets: DESeq2_TC+K_TC_pAdj05.txt, DESeq2_TC+P_TC_pAdj05.txt]
