# Supplementary material for: A human model to deconvolve genotype-phenotype causations in lung squamous cell carcinoma
Source: Nat Commun. 2025 Apr 4;16:3215. doi: 10.1038/s41467-025-58343-y (PMC11971459; doi:10.1038/s41467-025-58343-y)
Supplement: Supplementary file 10 — Supplementary Data 7 [file 41467_2025_58343_MOESM10_ESM.xlsx]

## Sheet: Comparison
TC+P versus TC

## Sheet: hallmark_gsea_table
pathway	pval	padj	log2err	ES	NES	size	leadingEdge
HALLMARK_KRAS_SIGNALING_DN	1.25144e-05	0.00053812	0.593325	-0.602446	-2.46489	22	TGM1/ATP6V1B1/KRT4/TENM2/SYNPO/KRT13/DLK2/PRODH/HSD11B2/PKP1/KRT15/LYPD3/BARD1/LFNG/SLC16A7
HALLMARK_MTORC1_SIGNALING	5.10999e-05	0.00109865	0.557332	0.408748	2.24377	59	IGFBP5/EGLN3/FADS2/SLC6A6/PDK1/P4HA1/GCLC/SLC7A5/ME1/MTHFD2/IDI1/INSIG1/TFRC/FADS1/PNP/PSPH/TM7SF2/SLC2A1/PLOD2/SQLE/NUPR1/CDKN1A/IFRD1/ADD3/ELOVL5/CYB5B/RDH11/ACTR2/XBP1/PSMD12/RPN1/TXNRD1/GPI/PGK1/RIT1/GMPS/PSMA3/HMGCS1/ATP6V1D/RAB1A/PIK3R3
HALLMARK_APICAL_JUNCTION	0.000354898	0.00381515	0.498493	-0.423787	-2.09232	41	BMP1/PTEN/CX3CL1/TSPAN4/SIRPA/IRS1/COL17A1/PCDH1/ZYX/CNN2/TGFBI/RRAS/ITGA3/VAV2/MYH9/SHC1/EPB41L2/JUP/AKT2/ITGB4/GRB7/LDLRAP1/MAPK13/CDH3
HALLMARK_E2F_TARGETS	0.000297682	0.00381515	0.498493	-0.474264	-2.25193	36	CDCA3/AURKB/TCF19/BIRC5/MKI67/SHMT1/HMGB2/MCM7/STMN1/TP53/MCM3/CCNB2/BARD1/LYAR/KIF22/RRM2/TOP2A/RPA2/ATAD2/TUBB/MCM5
HALLMARK_G2M_CHECKPOINT	0.00114372	0.009836	0.45506	-0.390615	-1.95648	44	TROAP/E2F2/AURKB/BIRC5/MKI67/CCNF/FOXN3/CCND1/STMN1/UCK2/MCM3/CCNB2/BARD1/INCENP/DTYMK/TPX2/KIF22/TOP2A/RPA2/MCM5/SMAD3/CHAF1A/TLE3/MT2A/CKS1B/CDK4
HALLMARK_GLYCOLYSIS	0.00279359	0.0200207	0.431708	0.372794	1.91144	47	TFF3/EGLN3/SOX9/CHST6/VCAN/P4HA1/RRAGD/GCLC/UGP2/VEGFA/ME1/FUT8/CITED2/TXN/CASP6/GNE/PLOD2/SLC25A13/SLC35A3
HALLMARK_MITOTIC_SPINDLE	0.00643931	0.0395558	0.407018	-0.406145	-1.82256	30	SYNPO/BIRC5/ARHGAP10/CCNB2/CNTROB/INCENP/SAC3D1/TPX2/KIF22/SUN2/MYH9/PCNT/TOP2A/EPB41L2
HALLMARK_EPITHELIAL_MESENCHYMAL_TRANSITION	0.0085135	0.0457601	0.38073	0.397272	1.82101	31	PTHLH/DPYSL3/VIM/SLC6A8/FERMT2/VCAN/VEGFA
HALLMARK_COAGULATION	0.0151408	0.0723393	0.38073	-0.476226	-1.79394	17	SERPING1/BMP1/C3/C1R/TIMP1/KLF7/MMP15/THBD
HALLMARK_INFLAMMATORY_RESPONSE	0.0206003	0.0885812	0.352488	-0.445304	-1.76991	20	ABCA1/PDPN/CX3CL1/IL1R1/TIMP1/PVR/NFKBIA/CD82/RHOG/SEMA4D
HALLMARK_CHOLESTEROL_HOMEOSTASIS	0.0248399	0.0971015	0.352488	0.477438	1.7475	15	FADS2/IDI1/ATF5/TM7SF2/MVD/ATF3/LGALS3/SQLE/CLU/ANXA5/ATXN2/HMGCS1/FDFT1
HALLMARK_IL6_JAK_STAT3_SIGNALING	0.0520833	0.186632	0.287857	-0.487729	-1.56425	11	IL1R1/STAT2/IL17RA/TNFRSF21/LTBR/JUN/TYK2/HAX1/PTPN1/GRB2/STAM2
HALLMARK_BILE_ACID_METABOLISM	0.0656064	0.217006	0.248911	0.377805	1.48533	19	FADS2/ALDH1A1/IDI1/PHYH/FADS1/SLC27A2/ABCA5/PNPLA8/SCP2/EFHC1/ATXN1/CAT/ABCD3
HALLMARK_ESTROGEN_RESPONSE_LATE	0.0841683	0.226202	0.21925	-0.273284	-1.46022	55	KLK10/KRT13/HR/BATF/PTGES/KLK11/CLIC3/XRCC3/KCNK5/S100A9/CAV1/CCND1/SFN
HALLMARK_FATTY_ACID_METABOLISM	0.0770791	0.226202	0.231127	0.3151	1.42757	30	CEL/ME1/ALDH1A1/ADH7/IDI1/ECI2/TP53INP2/SUCLG2/BPHL/EPHX1/PTS/UGDH/ELOVL5/SMS/RDH11
HALLMARK_MYC_TARGETS_V1	0.0813953	0.226202	0.21925	-0.320042	-1.49513	34	MCM7/IMPDH2/PHB/RPS2/MCM5/EEF1B2/RPS5/FBL/RPLP0/CDK4/SNRPA/NPM1/RPL14/RAN/STARD7/SET/RPS6/POLD2/RPL18/MRPS18B/RPL22/PHB2/RPS3/SF3A1/HNRNPA1/CANX/SMARCC1
HALLMARK_APOPTOSIS	0.125249	0.283457	0.176694	-0.280514	-1.35599	38	IGFBP6/ANKH/IFITM3/BMF/HMGB2/TIMP1/CAV1/TIMP2/CCND1
HALLMARK_COMPLEMENT	0.116142	0.283457	0.183024	-0.295457	-1.38472	35	SERPING1/CPM/C3/C1R/RCE1/S100A9/TIMP1/TIMP2/MMP15
HALLMARK_XENOBIOTIC_METABOLISM	0.124272	0.283457	0.175204	-0.294252	-1.35931	33	ATOH8/ABCC3/PTGES/PDK4/NDRG2/IL1R1/FBLN1
HALLMARK_ESTROGEN_RESPONSE_EARLY	0.142857	0.290105	0.164406	-0.254737	-1.30166	47	KLK10/KRT13/HR/PTGES/ZNF185/DEPTOR/CLIC3/KCNK5/CCND1/KRT15/SFN/FHL2
HALLMARK_INTERFERON_GAMMA_RESPONSE	0.141199	0.290105	0.16318	-0.32257	-1.35373	24	SERPING1/IFITM3/IFITM2/C1R/NOD1/HLA-DMA/NFKBIA/SECTM1/STAT2/TNFAIP2/RBCK1
HALLMARK_REACTIVE_OXYGEN_SPECIES_PATHWAY	0.155172	0.290105	0.154191	0.416995	1.34489	11	GCLC/NQO1/TXN/MSRA/CAT/TXNRD1/LAMTOR5/PRDX2/SOD1/PRDX1
HALLMARK_SPERMATOGENESIS	0.148776	0.290105	0.156312	0.404322	1.34369	12	ALOX15/CLGN/LPIN1/IFT88/BRAF/PIAS2/IDE/HSPA4L/MTOR/STAM2/PRKAR2A
HALLMARK_PEROXISOME	0.186094	0.333419	0.144631	0.30804	1.28121	23	CEL/ALDH1A1/IDI1/FADS1/ECI2/SLC27A2/SLC25A4/SCP2/ELOVL5/RDH11/ATXN1/CAT/ABCD3
HALLMARK_HYPOXIA	0.194779	0.33502	0.1396	0.238045	1.22577	48	NDRG1/SLC6A6/PDK1/DTNA/P4HA1/RRAGD/UGP2/VEGFA/LXN/CITED2/TIPARP/CASP6/SLC2A1/KDM3A/ATF3/CDKN1A/MXI1/WSB1/BNIP3L/GCNT2/ZNF292/PGM2/IDS/GPI/PGK1/FAM162A
HALLMARK_UNFOLDED_PROTEIN_RESPONSE	0.259109	0.428527	0.119348	0.261794	1.20001	31	TUBB2A/VEGFA/SLC7A5/PDIA5/NFYA/MTHFD2/CHAC1
HALLMARK_ANDROGEN_RESPONSE	0.404427	0.621084	0.0911073	0.234012	1.05666	29	NDRG1/NKX3-1/IDI1/INSIG1/SAT1/FADS1/CDC14B/NGLY1/DBI/KRT8/INPP4B/ELOVL5/ABHD2/SMS/PGM3
HALLMARK_OXIDATIVE_PHOSPHORYLATION	0.39839	0.621084	0.0919686	0.234969	1.06098	29	ACAT1/PHYH/ACADSB/SLC25A4/NDUFC1/ATP6V1H/CASP7/TIMM17A/NDUFB5/CYCS/GPI/RHOT1/ATP6V1D/MGST3/OGDH/MDH1/NDUFA1/LDHB/SUCLG1/VDAC1/NDUFB2/COX4I1/GLUD1/PHB2
HALLMARK_ALLOGRAFT_REJECTION	0.440882	0.653721	0.0860347	-0.255203	-0.988975	19	ETS1/TIMP1/RPS9/HLA-DMA/GBP2/RPS19/RPS3A/CD74/NPM1/EIF3A/HLA-E/RPL9
HALLMARK_ADIPOGENESIS	0.489152	0.686736	0.0795565	-0.200582	-0.952413	36	C3/ABCA1/ANGPT1/SLC5A6/PHLDB1/PLIN2
HALLMARK_TNFA_SIGNALING_VIA_NFKB	0.495088	0.686736	0.0787114	-0.211229	-0.962524	32	EGR1/ABCA1/CCND1/ZC3H12A/RELB/RCAN1/GADD45B/NFKBIA/BIRC3
HALLMARK_UV_RESPONSE_DN	0.526316	0.707237	0.0770737	0.212387	0.947217	28	IGFBP5/MAP1B/ICA1/INSIG1/CITED2/PLCB4
HALLMARK_HEME_METABOLISM	0.606	0.747201	0.0692836	0.182334	0.90675	41	SLC6A8/GCLC/ALDH1L1/TFRC/AQP3/UCP2/LPIN2/NEK7/BMP2K/SLC2A1/SEC14L1/ARL2BP/MXI1/ADIPOR1/BNIP3L/SLC11A2/CAT/TNRC6B/ATG4A/GMPS/NFE2L1/SLC6A9/MGST3/GAPVD1
HALLMARK_IL2_STAT5_SIGNALING	0.585742	0.747201	0.0691198	-0.206201	-0.889228	26	HOPX/IFITM3/BATF/PLIN2/UCK2/GADD45B
HALLMARK_PROTEIN_SECRETION	0.608187	0.747201	0.0678338	-0.213846	-0.88349	23	ATP6V1B1/ABCA1
HALLMARK_TGF_BETA_SIGNALING	0.674897	0.806127	0.0653834	-0.2636	-0.817522	10	ID3/SMAD3/NCOR2/FURIN/CDKN1C
HALLMARK_INTERFERON_ALPHA_RESPONSE	0.711253	0.826591	0.0643583	-0.238186	-0.784303	12	IFITM3/IFITM2
HALLMARK_KRAS_SIGNALING_UP	0.744283	0.842215	0.0611693	0.185318	0.787631	25	PLAT/SOX9/HDAC9/SPRY2/RBM4/ST6GAL1/PRELID3B
HALLMARK_MYOGENESIS	0.813387	0.853065	0.0558265	0.1555	0.717995	32	SLC6A8/DTNA/DMD/LPIN1/NQO1/CNN3/IGFBP7/CDKN1A/IFRD1/MAPRE3/CLU/GABARAPL2/WWTR1/AGL/RIT1
HALLMARK_P53_PATHWAY	0.808383	0.853065	0.0553643	-0.15001	-0.751358	44	MAPKAPK3/CTSF/SFN/TP53/PTPN14/RPS12/CD82/CDKN2B/TM4SF1/STOM/DCXR/ITGB4/PRKAB1/PDGFA/PMM1/PHLDA3/RPL36/CTSD/TSC22D1/JUN/NOL8/SDC1/TAX1BP3/PLXNB2/SLC3A2/RPL18
HALLMARK_UV_RESPONSE_UP	0.788066	0.853065	0.0579755	0.162337	0.762682	34	SLC6A8/SULT1A1/TFRC/AQP3/RHOB/SLC25A4/EPCAM/EPHX1/IGFBP2
HALLMARK_DNA_REPAIR	0.852998	0.873308	0.0514265	-0.163561	-0.66313	21	BCAM/TP53/TAF1C/IMPDH2/SAC3D1/RPA2
HALLMARK_PI3K_AKT_MTOR_SIGNALING	0.983437	0.983437	0.048022	0.105298	0.454632	26	PDK1/PRKAA2/RAF1/SLC2A1/MAPK10/CDKN1A/ACTR2/MKNK2/PLA2G12A/RIT1/PIK3R3/DAPP1/DUSP3/RALB/GRB2/PRKAR2A/ACTR3

## Sheet: GO_BP_gsea_table
pathway	pval	padj	log2err	ES	NES	size	leadingEdge	GO_ID
GOBP_NUCLEOBASE_CONTAINING_SMALL_MOLECULE_METABOLIC_PROCESS	9.84339e-05	0.00782057	0.538434	0.353096	2.10614	84	PTHLH/DPYSL3/SLC5A8/ENPP4/GMPR/PDK1/SULT1A1/PAPSS2/MACROD2/UGP2/NT5C3A/PRKAA2/ME1/FHIT/NME5/UGGT2/ENTPD2/FUT8/ACAT1/PRPSAP1/RRM2B/TIGAR/PNP/ENTPD3/PARP9/PDE7A/SUCLG2/NADK/HSD17B12/GNE/MFN1/GDA/SLC25A13/SLC35A3/MVD	GO:0055086
GOBP_MICROTUBULE_BASED_MOVEMENT	0.000540061	0.0295916	0.477271	0.383656	2.05308	54	UCHL1/CABYR/DNHD1/MAP1B/NME5/SLC9B2/DAW1/DNAH12/DZIP1/CCDC39/DNAH3/CFAP69/SPAG16/TTC21B/TTLL3/BBS4/LCA5L/SPAG17/COPG1/AGTPBP1/DYNLT3/SPEF2/ARL3/DYNC2H1/IFT88/RFX3/KIFAP3/FBXW11/ACTR2/IFT74/IFT57/IQCG	GO:0007018
GOBP_PHOTORECEPTOR_CELL_DIFFERENTIATION	0.00138882	0.0459758	0.45506	0.664424	2.03014	10	SOX9/MFSD2A/VEGFA/RPGRIP1L/AHI1/BBS4/AGTPBP1/ARL3	GO:0046530
GOBP_AXONEME_ASSEMBLY	0.00112574	0.041984	0.45506	0.597539	2.02388	13	DAW1/CCDC39/CFAP69/SPAG16/TTLL3/SPAG17/SPEF2/DNAL1/IQCG/SPAG1/LRRC49/GAS8	GO:0035082
GOBP_MICROTUBULE_BUNDLE_FORMATION	0.00250617	0.0603379	0.431708	0.563734	1.99792	15	MAP1B/DAW1/CCDC39/CFAP69/SPAG16/TTLL3/SPAG17/SPEF2/DNAL1/IQCG/SPAG1/LRRC49/GAS8	GO:0001578
GOBP_DIGESTION	0.00305282	0.0655021	0.431708	0.609552	1.99066	12	TFF3/CEL/SOX9/CHRM3/SLC5A1/ADM2	GO:0007586
GOBP_CELLULAR_RESPONSE_TO_XENOBIOTIC_STIMULUS	0.00280872	0.0644343	0.431708	0.481468	1.97869	23	GSTA2/UCHL1/SULT1A1/FMO5/NKX3-1/CYP2C18/GSTA1/PRKAA2/TFRC/NQO1/BPHL/NCEH1/EPHX1	GO:0071466
GOBP_CILIUM_MOVEMENT	0.00394997	0.0742592	0.407018	0.500601	1.96133	20	CABYR/DNHD1/NME5/SLC9B2/DAW1/DZIP1/CCDC39/CFAP69/SPAG16/TTLL3/BBS4/SPAG17/SPEF2/RFX3	GO:0003341
GOBP_DIGESTIVE_SYSTEM_PROCESS	0.0018644	0.0519742	0.45506	0.617133	1.95918	11	TFF3/CEL/SOX9/CHRM3/SLC5A1	GO:0022600
GOBP_GLYCOSYL_COMPOUND_METABOLIC_PROCESS	0.0020816	0.0551633	0.431708	0.611285	1.94062	11	AKR1B10/ENPP4/MACROD2/NT5C3A/NME5/PNP	GO:1901657
GOBP_BONE_MINERALIZATION	0.00380502	0.0742592	0.431708	0.545839	1.9345	15	PTHLH/PHEX/SOX9/ALOX15/PTN/SMPD3	GO:0030282
GOBP_EXTRACELLULAR_TRANSPORT	0.00344814	0.0702448	0.431708	0.630121	1.92533	10	CABYR/NME5/DAW1/CCDC39/SPAG16/SPAG17/SPEF2/RFX3	GO:0006858
GOBP_PROTEIN_LOCALIZATION_TO_CILIUM	0.00280562	0.0644343	0.431708	0.563354	1.90809	13	DZIP1/CCDC39/TTC21B/BBS4/SPATA7/ARL3/DYNC2H1/ARL13B/RAB29/GAS8/ATP6V1D/TULP3	GO:0061512
GOBP_MICROTUBULE_BASED_TRANSPORT	0.00366007	0.0726981	0.431708	0.39105	1.88569	37	UCHL1/CABYR/MAP1B/NME5/DAW1/CCDC39/SPAG16/TTC21B/LCA5L/SPAG17/COPG1/AGTPBP1/SPEF2/ARL3/DYNC2H1/IFT88/RFX3/KIFAP3/FBXW11/IFT74/IFT57/GAS8/DYNC2LI1/RHOT1/RAB1A/IFT43/ARHGAP21/KIF5B/IFT20/SOD1	GO:0099111
GOBP_BIOMINERALIZATION	0.00416004	0.0751593	0.407018	0.498775	1.87613	18	PTHLH/PHEX/SOX9/ALOX15/PTN/SMPD3	GO:0110148
GOBP_XENOBIOTIC_METABOLIC_PROCESS	0.00389273	0.0742592	0.431708	0.552242	1.87045	13	GSTA2/SULT1A1/FMO5/CYP2C18/GSTA1/NQO1/BPHL/NCEH1/EPHX1/CYP2S1/CYB5B	GO:0006805
GOBP_CILIUM_ORGANIZATION	0.00084593	0.040097	0.477271	0.32871	1.86569	72	CDKL1/NME5/TMEM67/WDPCP/RPGRIP1L/CDC14B/DAW1/BBS5/RP2/AHI1/DZIP1/CCDC39/CEP19/CFAP69/SPAG16/TTC21B/TTLL3/BBS4/LCA5L/SPAG17/CEP83/SPEF2/ARL3/DYNC2H1/ARL13B/TMEM231/IFT88/C2CD3/TTBK2/IQUB/BBS7/RFX3/DNAL1/KIFAP3/ACTR2/IFT74/IFT57/TBC1D8/IQCG/POC1B/SPAG1/LRRC49/WWTR1/GAS8/MPHOSPH9/EVI5/DYNC2LI1/ATP6V1D/RAB1A/IFT43/ODF2L	GO:0044782
GOBP_SMALL_MOLECULE_METABOLIC_PROCESS	3.26171e-05	0.00480064	0.557332	0.248542	1.85	259	PTHLH/DPYSL3/TFF3/AKR1B10/SLC6A8/FADS2/SLC5A8/CEL/ENPP4/GMPR/SOX9/PDK1/ASRGL1/SULT1A1/MFSD2A/PAPSS2/FA2H/HGD/MACROD2/FMO5/ALOX15/GCLC/UGP2/CYP2C18/GSTA1/NT5C3A/PRKAA2/ADHFE1/ME1/ALDH1A1/MTHFD2/FHIT/NME5/ADH7/LPIN1/BCO2/IDI1/UGGT2/ALDH1L1/ENTPD2/INSIG1/FUT8/ACAT1/PHYH/GK/PRPSAP1/RRM2B/FADS1/TIGAR/ECI2/PNP/SLC27A2/ABCA5/LPIN2/AHCYL2/MSMO1/APPL2/TXN/ENTPD3/PSPH/OMA1/PARP9/PDE7A/SGPP2/SCPEP1/NAAA/SUC…	GO:0044281
GOBP_POSITIVE_REGULATION_OF_RESPONSE_TO_WOUNDING	0.00753143	0.101403	0.407018	0.569184	1.80696	11	ENPP4/F2R/FERMT2/PTN	GO:1903036
GOBP_ORGANIC_ACID_METABOLIC_PROCESS	0.00113613	0.041984	0.45506	0.271264	1.80047	136	SLC6A8/FADS2/CEL/SOX9/PDK1/ASRGL1/SULT1A1/MFSD2A/PAPSS2/FA2H/HGD/ALOX15/GCLC/CYP2C18/GSTA1/PRKAA2/ADHFE1/ME1/ALDH1A1/MTHFD2/ADH7/LPIN1/BCO2/ALDH1L1/INSIG1/ACAT1/PHYH/FADS1/TIGAR/ECI2/PNP/SLC27A2/LPIN2/MSMO1/APPL2/PSPH/SCPEP1/NAAA/SERINC5/ST6GAL1/BPHL/HSD17B12/ACADSB/SLC2A1/MSRA/IDNK/GNE/EPHX1/PLOD2/SLC25A13/DBI/NUPR1/CYP2S1/PNPLA8/SCP2/CMAS/PTS/GFPT1/UGDH/ELOVL5/ABHD2/ADIPOR1/SMS/PRKAA1	GO:0006082
GOBP_VASCULAR_PROCESS_IN_CIRCULATORY_SYSTEM	0.00998711	0.116688	0.38073	0.386377	1.80008	33	SLC6A6/F2R/FERMT2/MFSD2A/CHRM3/ADRB1/GCLC/VEGFA/SLC5A1/SLC7A5/SLC2A13/TFRC/TRPV4	GO:0003018
GOBP_RESPONSE_TO_NUTRIENT	0.015078	0.142613	0.38073	0.452852	1.77425	20	PHEX/GDAP1/CCL28/MAP1B/GCLC/TFRC/AQP3/NQO1	GO:0007584
GOBP_STEROL_BIOSYNTHETIC_PROCESS	0.0101701	0.117103	0.38073	0.502874	1.76796	14	PRKAA2/IDI1/INSIG1/MSMO1/TM7SF2/MVD/CYB5R2/SQLE/PRKAA1/HMGCS1/CYB5R1/FDFT1/SOD1/LBR	GO:0016126
GOBP_SMALL_MOLECULE_CATABOLIC_PROCESS	0.00558815	0.0857873	0.407018	0.321027	1.74976	60	AKR1B10/CEL/ENPP4/ASRGL1/SULT1A1/MFSD2A/HGD/ADHFE1/LPIN1/ALDH1L1/FUT8/ACAT1/PHYH/GK/TIGAR/ECI2/PNP/SLC27A2/LPIN2	GO:0044282
GOBP_AMINO_SUGAR_METABOLIC_PROCESS	0.012796	0.130339	0.38073	0.549216	1.74357	11	CHST6/ALDH1A1/ST6GAL1/CTBS/GNE/SLC35A3/CMAS/GFPT1/PGM3	GO:0006040
GOBP_CHONDROCYTE_DIFFERENTIATION	0.0155117	0.143618	0.38073	0.488447	1.71724	14	PTHLH/SOX9/RUNX3/SMPD3/SOX6	GO:0002062
GOBP_CELLULAR_MODIFIED_AMINO_ACID_METABOLIC_PROCESS	0.0245427	0.177265	0.352488	0.384012	1.68211	28	GSTA2/SLC6A8/MFSD2A/GDAP1/GCLC/GSTA1/MTHFD2/ALDH1L1/CHAC1	GO:0006575
GOBP_INTRACILIARY_TRANSPORT	0.0223671	0.16786	0.352488	0.545495	1.66676	10	TTC21B/LCA5L/ARL3/DYNC2H1/IFT88/IFT74/IFT57/DYNC2LI1/IFT43/IFT20	GO:0042073
GOBP_NON_MOTILE_CILIUM_ASSEMBLY	0.0280513	0.19209	0.352488	0.504333	1.64704	12	RPGRIP1L/BBS4/DYNC2H1/ARL13B/IFT88/C2CD3/BBS7/IFT74/IFT57	GO:1905515
GOBP_MONOCARBOXYLIC_ACID_METABOLIC_PROCESS	0.0127221	0.130339	0.38073	0.271627	1.63175	87	SLC6A8/FADS2/CEL/SOX9/PDK1/MFSD2A/FA2H/ALOX15/CYP2C18/GSTA1/PRKAA2/ME1/ALDH1A1/ADH7/LPIN1/BCO2/INSIG1/ACAT1/PHYH/FADS1/TIGAR/ECI2/SLC27A2/LPIN2/MSMO1/APPL2	GO:0032787
GOBP_NUCLEOSIDE_PHOSPHATE_CATABOLIC_PROCESS	0.0301292	0.197832	0.352488	0.498836	1.62908	12	FHIT/ENTPD2/ACAT1/PNP/ENTPD3/PDE7A/GDA	GO:1901292
GOBP_REGULATION_OF_COAGULATION	0.0396748	0.244354	0.321776	0.485036	1.58402	12	PLAT/ENPP4/TSPAN8/F2R	GO:0050818
GOBP_PURINE_CONTAINING_COMPOUND_METABOLIC_PROCESS	0.0208034	0.161252	0.352488	0.291424	1.58178	59	PTHLH/ENPP4/GMPR/PDK1/SULT1A1/PAPSS2/MACROD2/PRKAA2/FHIT/NME5/ACAT1/PRPSAP1/TIGAR/PNP/PDE7A/SUCLG2/HSD17B12/MFN1/GDA/SLC25A13/MVD/NUPR1/NME7/CASK/ELOVL5/PRKAA1/AK9/SLC35B3/TJP2/GPI/PGK1/GMPS/HMGCS1/PANK3/HSD17B4/BPNT1/ALDOA/ATP6V1A/DIP2A	GO:0072521
GOBP_OSSIFICATION	0.0170858	0.150142	0.352488	0.300587	1.57924	50	PTHLH/IGFBP5/PHEX/SOX9/FERMT2/RUNX3/VCAN/ALOX15/PTN/SMPD3/LIMD1	GO:0001503
GOBP_RESPONSE_TO_XENOBIOTIC_STIMULUS	0.0269235	0.188464	0.352488	0.303379	1.57698	49	GSTA2/UCHL1/SULT1A1/FMO5/NKX3-1/MAP1B/GCLC/CYP2C18/GSTA1/PRKAA2/TFRC/NQO1/TIGAR/PNP	GO:0009410
GOBP_RESPONSE_TO_EXTRACELLULAR_STIMULUS	0.0201273	0.158746	0.352488	0.27404	1.56598	77	PHEX/GDF15/MFSD2A/GDAP1/ADRB1/CCL28/MAP1B/CD68/RRAGD/GCLC/PRKAA2/TFRC/AQP3/NQO1/TRPV4/ACAT1/UCP2/FADS1/BNIP3/APPL2/NR4A2/PSPH/OMA1	GO:0009991
GOBP_NADP_METABOLIC_PROCESS	0.0514851	0.29199	0.282013	0.512243	1.56516	10	FMO5/ME1/ALDH1L1/NQO1/TIGAR/NADK	GO:0006739
GOBP_PROTEIN_N_LINKED_GLYCOSYLATION	0.0589391	0.305705	0.261664	0.461903	1.56448	13	UGGT2/FUT8/MGAT5/ST6GAL1/TMEM165/GFPT1/PGM3/RPN1/DAD1/TUSC3/UBE2J1	GO:0006487
GOBP_RESPONSE_TO_OXYGEN_LEVELS	0.0213518	0.163115	0.352488	0.295418	1.55593	51	EGLN3/ITPR1/PLAT/NDRG1/PDK1/NKX3-1/VEGFA/LIMD1/TFRC/AQP3/UCP2/CYB5R4/CITED2/TIGAR/BNIP3/STOX1/NR4A2	GO:0070482
GOBP_MULTI_MULTICELLULAR_ORGANISM_PROCESS	0.0261665	0.185241	0.352488	0.343493	1.55579	31	PTHLH/IGFBP5/PTN/VEGFA/C1QBP/UCP2/TEAD3/CITED2/PCSK5/SMURF2/SLC2A1/IGFBP2/IGFBP7	GO:0044706
GOBP_POST_EMBRYONIC_DEVELOPMENT	0.0496032	0.291577	0.287857	0.475513	1.55292	12	ITPR1/VEGFA/ATF5/TIPARP/NR4A2	GO:0009791
GOBP_REGULATION_OF_HEART_RATE	0.0554455	0.298654	0.271289	0.504749	1.54226	10	KCNE3/ADRB1/DMD/ADM2/CALM1	GO:0002027
GOBP_FATTY_ACID_METABOLIC_PROCESS	0.0186625	0.156077	0.352488	0.280696	1.53974	65	FADS2/CEL/SOX9/PDK1/MFSD2A/FA2H/ALOX15/CYP2C18/GSTA1/PRKAA2/ADH7/LPIN1/INSIG1/ACAT1/PHYH/FADS1/ECI2/SLC27A2/LPIN2/MSMO1/APPL2	GO:0006631
GOBP_RESPIRATORY_SYSTEM_DEVELOPMENT	0.0623357	0.313648	0.321776	0.350378	1.53478	28	IGFBP5/PHEX/SOX9/SMPD3/VEGFA/NKIRAS1/SPRY2/WDPCP/RPGRIP1L	GO:0060541
GOBP_CAMERA_TYPE_EYE_MORPHOGENESIS	0.0667976	0.322312	0.245042	0.451299	1.52856	13	SOX9/MFSD2A/VEGFA/RPGRIP1L/CITED2/AHI1/BBS4	GO:0048593
GOBP_MUSCLE_SYSTEM_PROCESS	0.05486	0.297207	0.321776	0.320288	1.51832	35	IGFBP5/SLC6A8/KCNE3/F2R/CHRM3/DTNA/DMD/TRPV4	GO:0003012
GOBP_REGULATION_OF_BLOOD_CIRCULATION	0.0683594	0.322564	0.24134	0.41845	1.51792	16	KCNE3/F2R/CHRM3/ADRB1/DMD/ADM2/CALM1/DOCK4	GO:1903522
GOBP_CELLULAR_RESPONSE_TO_OXYGEN_LEVELS	0.0493183	0.291326	0.321776	0.353134	1.51533	27	EGLN3/NDRG1/PDK1/NKX3-1/VEGFA/AQP3/CITED2/TIGAR/BNIP3/STOX1/HILPDA	GO:0071453
GOBP_CILIUM_OR_FLAGELLUM_DEPENDENT_CELL_MOTILITY	0.0665362	0.322312	0.245042	0.406259	1.50442	17	SLC9B2/DZIP1/CCDC39/DNAH3/CFAP69/SPAG16/TTLL3/BBS4/SPEF2/RFX3/EFHC1/IQCG/GAS8	GO:0001539
GOBP_ORGANOPHOSPHATE_METABOLIC_PROCESS	0.0200225	0.158746	0.352488	0.225042	1.50124	138	PTHLH/SLC5A8/GMPR/PHEX/PDK1/SULT1A1/MFSD2A/PAPSS2/ALOX15/GPAT3/SMPD3/UGP2/NT5C3A/PRKAA2/SERAC1/ME1/FHIT/NME5/LPIN1/IDI1/ENTPD2/ACAT1/GK/PRPSAP1/RRM2B/FADS1/TIGAR/PNP/PIP5K1A/ENTPD3/PARP9/PDE7A/NAAA/SUCLG2/SERINC5/NADK	GO:0019637
GOBP_ISOPRENOID_METABOLIC_PROCESS	0.0629921	0.314763	0.252961	0.389874	1.49793	19	AKR1B10/CYP2C18/ALDH1A1/ADH7/BCO2/IDI1/PHYH/SCPEP1/DHRS7/MVD/CYP2S1	GO:0006720
GOBP_CIRCULATORY_SYSTEM_PROCESS	0.0364747	0.231151	0.321776	0.275852	1.49726	59	KCNE3/SLC6A6/F2R/FERMT2/MFSD2A/CHRM3/ADRB1/GCLC/VEGFA/SLC5A1/SLC7A5/SLC2A13/DMD/ADM2/TFRC/TRPV4	GO:0003013
GOBP_REGULATION_OF_WOUND_HEALING	0.0610236	0.311178	0.257206	0.367589	1.4874	22	PLAT/ENPP4/TSPAN8/F2R/FERMT2	GO:0061041
GOBP_NEGATIVE_REGULATION_OF_NEURON_PROJECTION_DEVELOPMENT	0.0839844	0.352445	0.216543	0.409681	1.48611	16	DPYSL3/VIM/NR2F1/TRPV4/DENND5A	GO:0010977
GOBP_EYE_MORPHOGENESIS	0.0782779	0.345335	0.224966	0.419206	1.4857	15	SOX9/MFSD2A/VEGFA/RPGRIP1L/CITED2/AHI1/BBS4/AGTPBP1/BMP4/THRB/HIPK1	GO:0048592
GOBP_MOTILE_CILIUM_ASSEMBLY	0.0667976	0.322312	0.245042	0.467768	1.485	11	BBS5/DZIP1/CCDC39/CFAP69/SPAG16/SPEF2/IFT57/IQCG	GO:0044458
GOBP_LIPID_OXIDATION	0.0679612	0.322564	0.24134	0.36118	1.48434	23	SOX9/MFSD2A/ALOX15/ADH7/ACAT1/PHYH/ECI2/SLC27A2/APPL2	GO:0034440
GOBP_ADAPTIVE_THERMOGENESIS	0.0687623	0.323264	0.24134	0.36994	1.47756	21	ADRB1/VEGFA/ALDH1A1/LPIN1/TRPV4/UCP2/APPL2/OMA1/SLC25A4/KDM3A/ACOT13	GO:1990845
GOBP_ORGANIC_CYCLIC_COMPOUND_CATABOLIC_PROCESS	0.0557769	0.299005	0.271289	0.269589	1.46751	61	DPYSL3/VIM/CEL/ENPP4/HGD/FHIT/DCP1B/ALDH1L1/ENTPD2/ACAT1/PRR5L/PNP/ENTPD3/PDE7A	GO:1901361
GOBP_REGULATION_OF_CARTILAGE_DEVELOPMENT	0.0873016	0.358455	0.213928	0.449087	1.46662	12	PTHLH/SOX9/SMPD3/SOX6	GO:0061035
GOBP_CELLULAR_RESPONSE_TO_EXTERNAL_STIMULUS	0.0563107	0.299005	0.266351	0.278269	1.46561	51	PHEX/SOX9/MFSD2A/GDAP1/TMEM150C/CD68/RRAGD/GCLC/PRKAA2/AQP3/UCP2/FADS1/BNIP3/NR4A2	GO:0071496
GOBP_LONG_CHAIN_FATTY_ACID_METABOLIC_PROCESS	0.0815109	0.349332	0.222056	0.387234	1.45657	18	FADS2/ALOX15/CYP2C18/GSTA1/FADS1/SLC27A2/EPHX1/CYP2S1/PNPLA8/SCP2/ELOVL5	GO:0001676
GOBP_PROTEIN_KINASE_B_SIGNALING	0.0652174	0.320837	0.248911	0.320853	1.45325	31	IGFBP5/GDF15/SOX9/FERMT2/NKX3-1/SMPD3/SPRY2/C1QBP/STOX1/TXN/OTUD3	GO:0043491
GOBP_NEUROMUSCULAR_PROCESS	0.093254	0.367694	0.206588	0.44485	1.45278	12	ITPR1/UCHL1/TMEM150C/DMD/AGTPBP1/UBA5	GO:0050905
GOBP_REGULATION_OF_RESPONSE_TO_WOUNDING	0.0704225	0.327197	0.24134	0.343087	1.45175	26	PLAT/ENPP4/TSPAN8/F2R/FERMT2/PTN	GO:1903034
GOBP_OSTEOBLAST_DIFFERENTIATION	0.0694981	0.324242	0.237794	0.311168	1.44969	33	PTHLH/IGFBP5/SOX9/FERMT2/VCAN	GO:0001649
GOBP_SPECIFICATION_OF_SYMMETRY	0.0912621	0.363447	0.206588	0.352069	1.4469	23	RPGRIP1L/CITED2/DAW1/BBS5/AHI1/CCDC39/BBS4/DYNC2H1/ARL13B/C2CD3/BBS7/RFX3/IFT74/IFT57/BMP4/GAS8/DYNC2LI1/MIB1	GO:0009799
GOBP_CELLULAR_RESPONSE_TO_ACID_CHEMICAL	0.10495	0.389504	0.193813	0.470953	1.43899	10	RRAGD/GCLC/VEGFA/SESN3/XBP1/BAIAP2/LAMTOR5/MTOR/UBR2	GO:0071229
GOBP_MITOCHONDRIAL_MEMBRANE_ORGANIZATION	0.11002	0.395523	0.188204	0.424761	1.43867	13	MPV17L/GCLC/BNIP3/OMA1/SLC25A4/MFN1/APOO/BNIP3L	GO:0007006
GOBP_DICARBOXYLIC_ACID_METABOLIC_PROCESS	0.0998043	0.378494	0.197822	0.388436	1.43842	17	GCLC/ADHFE1/ME1/MTHFD2/ALDH1L1/PHYH	GO:0043648
GOBP_CARTILAGE_DEVELOPMENT	0.0885827	0.359214	0.2114	0.354589	1.4348	22	PTHLH/SOX9/RUNX3/SMPD3/SOX6/TRPV4	GO:0051216
GOBP_ADENYLATE_CYCLASE_MODULATING_G_PROTEIN_COUPLED_RECEPTOR_SIGNALING_PATHWAY	0.105469	0.389744	0.191892	0.395419	1.43437	16	PTHLH/CHRM3/ADRB1/LPAR3/ADM2	GO:0007188
GOBP_ORGANIC_ACID_CATABOLIC_PROCESS	0.0695825	0.324242	0.24134	0.293199	1.43379	40	CEL/ASRGL1/MFSD2A/HGD/ADHFE1/LPIN1/ALDH1L1/ACAT1/PHYH/ECI2/SLC27A2/LPIN2	GO:0016054
GOBP_ADENYLATE_CYCLASE_ACTIVATING_G_PROTEIN_COUPLED_RECEPTOR_SIGNALING_PATHWAY	0.111984	0.39709	0.186433	0.423201	1.43339	13	PTHLH/ADRB1/LPAR3/ADM2	GO:0007189
GOBP_RESPONSE_TO_ACID_CHEMICAL	0.111984	0.39709	0.186433	0.422262	1.43021	13	RRAGD/GCLC/VEGFA/NQO1/SESN3/XBP1/BAIAP2/LAMTOR5/MTOR/UBR2/LYN	GO:0001101
GOBP_CELLULAR_AMINO_ACID_METABOLIC_PROCESS	0.0770751	0.342101	0.227987	0.31071	1.42898	32	ASRGL1/HGD/GCLC/ADHFE1/ALDH1A1/ACAT1/PSPH/SERINC5/BPHL/ACADSB/MSRA/PLOD2/SLC25A13/PTS/GFPT1/SMS	GO:0006520
GOBP_ENDOPLASMIC_RETICULUM_TO_GOLGI_VESICLE_MEDIATED_TRANSPORT	0.0944882	0.369807	0.204295	0.370025	1.42167	19	INSIG1/COPG1/TRAPPC8/SCFD1/RAB29/ERGIC3/SEC23IP/ARCN1/RAB1A/ERGIC1/GOSR1/COPB2/SEC22C/USO1/COPB1/COPA/VAPA	GO:0006888
GOBP_TRANSPORT_ALONG_MICROTUBULE	0.086444	0.356778	0.213928	0.323602	1.41749	28	UCHL1/MAP1B/TTC21B/LCA5L/COPG1/AGTPBP1/ARL3/DYNC2H1/IFT88/KIFAP3/FBXW11/IFT74/IFT57/DYNC2LI1/RHOT1/RAB1A/IFT43/ARHGAP21/KIF5B/IFT20/SOD1	GO:0010970
GOBP_AEROBIC_RESPIRATION	0.0910891	0.363447	0.208955	0.341866	1.41645	24	TRPV4/SLC25A33/BNIP3/SUCLG2/DNAJC15/NUPR1/NDUFC1/C2orf69/NDUFB5/CYCS/CAT/COQ9/MRPS36/IDE/OGDH/MDH1/NDUFA1/SUCLG1/GHITM/NDUFB2/COX4I1	GO:0009060
GOBP_CELLULAR_LIPID_CATABOLIC_PROCESS	0.0854871	0.354671	0.216543	0.296679	1.41018	36	AKR1B10/CEL/MFSD2A/SMPD3/LPIN1/BCO2/ACAT1/PHYH/ECI2/SLC27A2/LPIN2	GO:0044242
GOBP_NEGATIVE_REGULATION_OF_MITOCHONDRION_ORGANIZATION	0.123772	0.413665	0.176694	0.415476	1.40722	13	MPV17L/GCLC/TFRC/TIGAR/BNIP3/OMA1	GO:0010823
GOBP_SKELETAL_SYSTEM_DEVELOPMENT	0.0889328	0.359214	0.2114	0.261116	1.40133	55	PTHLH/PHEX/SOX9/PAPSS2/RUNX3/VCAN/SMPD3/SLC9B2/SOX6/INSIG1/TRPV4/CITED2/TIPARP	GO:0001501
GOBP_REGULATION_OF_BODY_FLUID_LEVELS	0.0939335	0.36944	0.204295	0.259961	1.39114	54	CEL/PLAT/ENPP4/TSPAN8/F2R/PAPSS2/FA2H/CHRM3/VEGFA/ENTPD2/AQP3/TRPV4	GO:0050878
GOBP_APPENDAGE_MORPHOGENESIS	0.128906	0.417173	0.172324	0.383429	1.39088	16	FREM2/SOX9/WDPCP/RPGRIP1L/PCSK5/DYNC2H1/TMEM231/C2CD3/BMP4/FZD6	GO:0035107
GOBP_SMOOTHENED_SIGNALING_PATHWAY	0.110891	0.39709	0.188204	0.335682	1.39082	24	WDPCP/HHAT/RPGRIP1L/DZIP1/TTC21B/ARL3/DYNC2H1/ARL13B/TMEM231/C2CD3/TTBK2/IQUB/BBS7/IFT57/HIPK1/GAS8/TULP3	GO:0007224
GOBP_PYRIMIDINE_CONTAINING_COMPOUND_METABOLIC_PROCESS	0.113949	0.397854	0.184706	0.43806	1.39069	11	DPYSL3/NT5C3A/NME5	GO:0072527
GOBP_APPENDAGE_DEVELOPMENT	0.114173	0.397854	0.184706	0.342496	1.38587	22	FREM2/SOX9/FERMT2/WDPCP/RPGRIP1L/PCSK5/DYNC2H1/TMEM231/C2CD3/BBS7	GO:0048736
GOBP_POSITIVE_REGULATION_OF_LEUKOCYTE_CHEMOTAXIS	0.141473	0.432348	0.16318	0.391228	1.37544	14	PTN/VEGFA/AKIRIN1/C1QBP/TRPV4/MOSPD2	GO:0002690
GOBP_REGULATION_OF_SYSTEM_PROCESS	0.112205	0.39709	0.186433	0.275462	1.37463	42	IGFBP5/KCNE3/F2R/CHRM3/ADRB1/NKX3-1/DMD/ADM2/LPIN1/TRPV4	GO:0044057
GOBP_REGULATION_OF_OSTEOBLAST_DIFFERENTIATION	0.127202	0.416006	0.173748	0.370645	1.37254	17	IGFBP5/SOX9/FERMT2/LIMD1	GO:0045667
GOBP_PROTEIN_LOCALIZATION_TO_CYTOSKELETON	0.142574	0.432348	0.164406	0.448896	1.3716	10	PARD6A/BBS4/CEP83/C2CD3/TTBK2/MAPRE3/ABHD17B/MCPH1	GO:0044380
GOBP_NEGATIVE_REGULATION_OF_CELL_PROJECTION_ORGANIZATION	0.118447	0.406977	0.179782	0.333645	1.37118	23	DPYSL3/VIM/NR2F1/SPRY2/TRPV4/DENND5A	GO:0031345
GOBP_REGULATION_OF_MULTICELLULAR_ORGANISM_GROWTH	0.142574	0.432348	0.164406	0.448405	1.3701	10	GDF15/MFSD2A/ADRB1	GO:0040014
GOBP_RESPONSE_TO_MECHANICAL_STIMULUS	0.123552	0.413665	0.175204	0.291729	1.35913	33	SOX9/TMEM150C/MAP1B/PTN/GCLC/DMD/TRPV4/RAF1/CITED2/BNIP3/PSPH	GO:0009612
GOBP_SECONDARY_ALCOHOL_METABOLIC_PROCESS	0.12326	0.413665	0.17822	0.316621	1.35865	27	CEL/FMO5/PRKAA2/IDI1/INSIG1/ABCA5/MSMO1/TM7SF2/TTC39B/MVD/SQLE/PRKAA1/CAT/OSBPL1A/NPC2/NFE2L1/HMGCS1	GO:1902652
GOBP_PERIPHERAL_NERVOUS_SYSTEM_DEVELOPMENT	0.145383	0.435875	0.161979	0.400138	1.35527	13	NDRG1/RUNX3/FA2H/CITED2	GO:0007422
GOBP_SENSORY_ORGAN_MORPHOGENESIS	0.10664	0.390233	0.193813	0.319968	1.35393	26	SOX9/MFSD2A/VEGFA/SPRY2/WDPCP/INSIG1/RPGRIP1L/CITED2/STOX1/AHI1/BBS4/AGTPBP1	GO:0090596
GOBP_REGULATION_OF_MITOCHONDRIAL_MEMBRANE_POTENTIAL	0.152344	0.449223	0.157403	0.373181	1.3537	16	GCLC/BCO2/UCP2/SLC25A33/BNIP3/STOX1/MFN1	GO:0051881
GOBP_FATTY_ACID_CATABOLIC_PROCESS	0.128155	0.417173	0.172324	0.328915	1.35174	23	CEL/MFSD2A/LPIN1/ACAT1/PHYH/ECI2/SLC27A2/LPIN2	GO:0009062
GOBP_OLEFINIC_COMPOUND_METABOLIC_PROCESS	0.127237	0.416006	0.175204	0.314081	1.34775	27	AKR1B10/FADS2/ALOX15/CYP2C18/GSTA1/ALDH1A1/ADH7/BCO2/FADS1	GO:0120254
GOBP_ALPHA_AMINO_ACID_METABOLIC_PROCESS	0.10664	0.390233	0.193813	0.318327	1.34698	26	ASRGL1/HGD/GCLC/ADHFE1/ACAT1/PSPH/SERINC5/ACADSB/MSRA/PLOD2/SLC25A13	GO:1901605
GOBP_ION_TRANSMEMBRANE_TRANSPORT	0.0720339	0.329417	0.245042	0.218484	1.34522	99	SLC6A8/ITPR1/SLC5A8/CNIH3/ATP6V1C2/KCNE3/SLC6A6/F2R/CHRM3/TMEM150C/SLC5A1/SLC7A5/TCN1/DMD/ZDHHC17/TTYH3/SLC9B2/TRPV4/UCP2/ATP13A3	GO:0034220
GOBP_SULFUR_COMPOUND_METABOLIC_PROCESS	0.125253	0.413665	0.17822	0.261927	1.34273	47	GSTA2/PDK1/SULT1A1/CHST6/PAPSS2/GDAP1/GCLC/GSTA1/CHAC1/ACAT1/AHCYL2/ST3GAL6/SUCLG2/HSD17B12/MSRA	GO:0006790
GOBP_MUSCLE_CONTRACTION	0.133595	0.422899	0.169571	0.305849	1.33973	28	SLC6A8/KCNE3/F2R/CHRM3/DTNA/DMD/TRPV4	GO:0006936
GOBP_REGULATION_OF_TUBE_SIZE	0.150794	0.44871	0.159647	0.40965	1.33782	12	F2R/CHRM3/ADRB1/GCLC/SCPEP1/DOCK4	GO:0035150
GOBP_GLAND_MORPHOGENESIS	0.143701	0.434108	0.16318	0.348143	1.3376	19	IGFBP5/SOX9/NKX3-1/PTN	GO:0022612
GOBP_SODIUM_ION_TRANSPORT	0.134122	0.423698	0.169571	0.28191	1.33639	35	SLC6A8/SLC5A8/KCNE3/SLC6A6/MFSD4B/SLC5A1/DMD/SLC9B2	GO:0006814
GOBP_LIPID_MODIFICATION	0.124506	0.413665	0.176694	0.28981	1.33286	32	SOX9/MFSD2A/FA2H/ALOX15/ADH7/ACAT1/PHYH/ECI2/SLC27A2/APPL2/SGPP2	GO:0030258
GOBP_RESPONSE_TO_AXON_INJURY	0.169922	0.461548	0.148262	0.367345	1.33254	16	DPYSL3/MAP1B/PTN	GO:0048678
GOBP_REGULATION_OF_LEUKOCYTE_CHEMOTAXIS	0.174168	0.464832	0.146416	0.375776	1.33178	15	PTN/VEGFA/AKIRIN1/C1QBP/TRPV4/MOSPD2	GO:0002688
GOBP_RESPONSE_TO_PURINE_CONTAINING_COMPOUND	0.153242	0.449223	0.157403	0.391363	1.32556	13	IGFBP5/PLAT	GO:0014074
GOBP_ORGANELLE_TRANSPORT_ALONG_MICROTUBULE	0.155206	0.449223	0.156312	0.390821	1.32372	13	UCHL1/MAP1B/COPG1/AGTPBP1/KIFAP3/FBXW11/RHOT1/RAB1A/ARHGAP21/KIF5B	GO:0072384
GOBP_BODY_FLUID_SECRETION	0.172277	0.463981	0.148262	0.433125	1.32341	10	CEL/CHRM3/VEGFA	GO:0007589
GOBP_STRIATED_MUSCLE_CONTRACTION	0.155206	0.449223	0.156312	0.39071	1.32334	13	KCNE3/DTNA/DMD/TRPV4/CALM1	GO:0006941
GOBP_HEMOSTASIS	0.133466	0.422899	0.170932	0.295797	1.31808	30	PLAT/ENPP4/TSPAN8/F2R/PAPSS2	GO:0007599
GOBP_OXIDATIVE_PHOSPHORYLATION	0.159136	0.44994	0.154191	0.389068	1.31778	13	SLC25A33/DNAJC15/NUPR1/NDUFC1/C2orf69/NDUFB5/CYCS/COQ9/NDUFA1/GHITM/NDUFB2/COX4I1	GO:0006119
GOBP_MONOCARBOXYLIC_ACID_BIOSYNTHETIC_PROCESS	0.140845	0.432348	0.166934	0.310264	1.31287	26	FADS2/FA2H/ALOX15/PRKAA2/INSIG1/FADS1/SLC27A2/HSD17B12/PNPLA8/SCP2/ELOVL5/ABHD2/PRKAA1/XBP1/ABCD3/OSBPL1A	GO:0072330
GOBP_POSITIVE_REGULATION_OF_PROTEIN_KINASE_B_SIGNALING	0.161034	0.451958	0.154191	0.348592	1.31122	18	IGFBP5/GDF15/FERMT2/SPRY2/C1QBP/STOX1/TXN	GO:0051897
GOBP_RIBOSE_PHOSPHATE_METABOLIC_PROCESS	0.142012	0.432348	0.164406	0.244518	1.31027	56	PTHLH/PDK1/SULT1A1/PAPSS2/PRKAA2/NME5/ACAT1/PRPSAP1/TIGAR/PNP/PDE7A/SUCLG2/HSD17B12/MFN1/GDA/SLC25A13/MVD/NUPR1/NME7/CASK/ELOVL5/PRKAA1/AK9/SLC35B3/TJP2/GPI/PGK1/GMPS/HMGCS1/PANK3/HSD17B4/BPNT1/ALDOA/ATP6V1A/DIP2A	GO:0019693
GOBP_RESPONSE_TO_OXIDATIVE_STRESS	0.142012	0.432348	0.164406	0.244398	1.30963	56	PDK1/PXDN/SMPD3/GCLC/PRKAA2/NME5/NQO1/FUT8/PRR5L/UCP2/RRM2B/BNIP3/STOX1/RHOB/TXN/NR4A2	GO:0006979
GOBP_LIPID_CATABOLIC_PROCESS	0.156313	0.449223	0.157403	0.255413	1.30864	46	AKR1B10/CEL/MFSD2A/DDHD1/SMPD3/LPIN1/BCO2/ACAT1/PHYH/PLCB4/ECI2/SLC27A2/LPIN2	GO:0016042
GOBP_SYNAPTIC_SIGNALING	0.148728	0.443394	0.159647	0.241803	1.30655	58	CEL/PLAT/SLC6A6/F2R/CHRM3/RAB3B/DTNA/MAP1B/PTN	GO:0099536
GOBP_TERPENOID_METABOLIC_PROCESS	0.183953	0.481551	0.142057	0.367894	1.30385	15	AKR1B10/CYP2C18/ALDH1A1/ADH7/BCO2/SCPEP1/DHRS7/CYP2S1/RDH11	GO:0006721
GOBP_POSITIVE_REGULATION_OF_PHOSPHATIDYLINOSITOL_3_KINASE_SIGNALING	0.172619	0.464052	0.148262	0.399018	1.3031	12	SOX9/F2R/NKX3-1/PRR5L	GO:0014068
GOBP_BONE_DEVELOPMENT	0.157685	0.449223	0.156312	0.295704	1.30204	29	PHEX/SOX9/PAPSS2/SMPD3/SLC9B2/INSIG1/TRPV4/CITED2	GO:0060348
GOBP_POSITIVE_REGULATION_OF_REPRODUCTIVE_PROCESS	0.183953	0.481551	0.142057	0.367228	1.30149	15	PLAT/SOX9/VEGFA/C1QBP/CITED2/CFAP69/SMURF2	GO:2000243
GOBP_VASCULAR_TRANSPORT	0.183953	0.481551	0.142057	0.366987	1.30063	15	SLC6A6/MFSD2A/SLC5A1/SLC7A5/SLC2A13/TFRC	GO:0010232
GOBP_ORGANIC_ACID_BIOSYNTHETIC_PROCESS	0.171598	0.463949	0.148262	0.266291	1.29829	39	FADS2/FA2H/ALOX15/PRKAA2/ALDH1A1/INSIG1/FADS1/SLC27A2/PSPH/SERINC5/HSD17B12/PLOD2/PNPLA8/SCP2/UGDH/ELOVL5/ABHD2/PRKAA1/XBP1/ABCD3/OSBPL1A	GO:0016053
GOBP_SECOND_MESSENGER_MEDIATED_SIGNALING	0.156126	0.449223	0.156312	0.286483	1.29757	31	ITPR1/SOX9/CHRM3/VEGFA/DMD/NFAT5/PDE7A/CALM1/RAPGEF2	GO:0019932
GOBP_DETOXIFICATION	0.168959	0.459718	0.149208	0.324825	1.29737	21	AKR1B10/PXDN/GSTA1/MT1X/ALDH1A1/NQO1/TXN	GO:0098754
GOBP_MONOCARBOXYLIC_ACID_CATABOLIC_PROCESS	0.162376	0.451958	0.153159	0.312303	1.29396	24	CEL/MFSD2A/LPIN1/ACAT1/PHYH/ECI2/SLC27A2/LPIN2	GO:0072329
GOBP_FATTY_ACID_BIOSYNTHETIC_PROCESS	0.172888	0.464052	0.147331	0.323598	1.29247	21	FADS2/FA2H/ALOX15/PRKAA2/INSIG1/FADS1/HSD17B12/PNPLA8/ELOVL5/ABHD2/PRKAA1/XBP1/ABCD3/CBR4	GO:0006633
GOBP_POSITIVE_REGULATION_OF_PROTEIN_POLYMERIZATION	0.167323	0.458407	0.15017	0.335017	1.28717	19	HCK/ALOX15/MAP1B	GO:0032273
GOBP_CATION_TRANSMEMBRANE_TRANSPORT	0.113978	0.397854	0.193813	0.223203	1.28418	79	SLC6A8/ITPR1/CNIH3/ATP6V1C2/KCNE3/SLC6A6/F2R/SLC5A1/SLC7A5/TCN1/DMD/ZDHHC17/SLC9B2/TRPV4/UCP2/ATP13A3	GO:0098655
GOBP_REGULATION_OF_HORMONE_LEVELS	0.14257	0.432348	0.165657	0.233635	1.28286	64	AKR1B10/SULT1A1/PAPSS2/NKX3-1/SMPD3/CYP2C18/SLC7A5/ALDH1A1/ICA1/SLC9B2/ADH7/BCO2/TRPV4/UCP2/RAF1/CYB5R4/TIPARP	GO:0010817
GOBP_INOSITOL_LIPID_MEDIATED_SIGNALING	0.162978	0.451958	0.154191	0.303167	1.28283	26	SOX9/F2R/FBXL2/NKX3-1/ADAP2/C1QBP/PRR5L/PLCB4/PIP5K1A	GO:0048017
GOBP_PHOSPHATIDYLINOSITOL_3_KINASE_SIGNALING	0.188605	0.483469	0.140406	0.321041	1.28225	21	SOX9/F2R/FBXL2/NKX3-1/C1QBP/PRR5L/PIP5K1A	GO:0014065
GOBP_RETINOL_METABOLIC_PROCESS	0.19802	0.49945	0.137251	0.419635	1.2822	10	AKR1B10/CYP2C18/ALDH1A1/ADH7	GO:0042572
GOBP_REGULATION_OF_PHOSPHATIDYLINOSITOL_3_KINASE_SIGNALING	0.199609	0.501864	0.135741	0.34547	1.27931	17	SOX9/F2R/FBXL2/NKX3-1/PRR5L/PIP5K1A	GO:0014066
GOBP_REGULATION_OF_CELL_SHAPE	0.166337	0.456492	0.151149	0.308234	1.2771	24	HCK/FERMT2/FAM171A1/VEGFA/LIMD1/WDPCP/RHOB/ARHGAP18	GO:0008360
GOBP_MUSCLE_CELL_DIFFERENTIATION	0.187008	0.481909	0.141225	0.255678	1.2759	42	IGFBP5/GDF15/SOX9/UCHL1/VEGFA/HDAC9/GLMN/DMD/SOX6/DNER/ASF1A/RBM4	GO:0042692
GOBP_CELLULAR_RESPONSE_TO_EXTRACELLULAR_STIMULUS	0.187008	0.481909	0.141225	0.255636	1.27569	42	PHEX/MFSD2A/GDAP1/CD68/RRAGD/PRKAA2/AQP3/UCP2/FADS1/NR4A2/SLC2A1/DNAJC15/ATF3/CDKN1A/PRKAA1/GABARAPL2/SESN3/XPR1/MAP1LC3A/XBP1	GO:0031668
GOBP_REGULATION_OF_MUSCLE_SYSTEM_PROCESS	0.196464	0.497103	0.137251	0.318596	1.27249	21	IGFBP5/F2R/CHRM3/DMD/TRPV4/CALM1/DOCK4	GO:0090257
GOBP_NUCLEAR_TRANSCRIBED_MRNA_CATABOLIC_PROCESS_DEADENYLATION_DEPENDENT_DECAY	0.200397	0.50305	0.13649	0.388393	1.2684	12	DCP1B/TOB1/PAIP1/TNRC6B/RC3H1/RC3H2/CNOT2/ZFP36L1/SAMD4B/CSDE1/POLR2G/ZFP36L2	GO:0000288
GOBP_POSITIVE_REGULATION_OF_ACTIN_FILAMENT_POLYMERIZATION	0.204365	0.506609	0.135002	0.386185	1.26119	12	HCK/ALOX15	GO:0030838
GOBP_REGULATION_OF_LEUKOCYTE_MIGRATION	0.186408	0.481909	0.140406	0.305774	1.25664	23	CCL28/PTN/SMPD3/VEGFA/AKIRIN1/C1QBP/TRPV4/MOSPD2	GO:0002685
GOBP_REGULATION_OF_CYTOSOLIC_CALCIUM_ION_CONCENTRATION	0.190945	0.487017	0.1396	0.310433	1.25613	22	ITPR1/F2R/CCL28/DMD/LPAR3/TRPV4	GO:0051480
GOBP_EMBRYONIC_APPENDAGE_MORPHOGENESIS	0.194499	0.494281	0.138022	0.370438	1.25468	13	FREM2/WDPCP/RPGRIP1L/DYNC2H1/TMEM231/C2CD3/BMP4/FZD6	GO:0035113
GOBP_MICROTUBULE_BASED_PROCESS	0.12848	0.417173	0.181383	0.188061	1.25454	138	UCHL1/CABYR/DNHD1/MAP1B/TUBB2A/MEMO1/PARD6A/PRKAA2/NME5/SLC9B2/TMEM67/SPRY2/TRPV4/ATF5/CEP44/CDC14B/DAW1/DNAH12/DZIP1/TTLL7/NEK7/CCDC39/CEP19/DNAH3/CFAP69/SPAG16/TTC21B/TTLL3/BBS4/LCA5L/SPAG17/COPG1/MPDZ/AGTPBP1/DYNLT3/SPEF2/SPATA7/ARL3/DYNC2H1/IFT88/C2CD3/SENP6/TTBK2/RFX3/DIXDC1/ULK4/DNAL1/KIFAP3/MAPRE3/EFHC1/CLIP4/FBXW11/PRKAA1/ACTR2/IFT74/IFT57	GO:0007017
GOBP_REGULATION_OF_CELL_DIVISION	0.219178	0.528327	0.128789	0.338446	1.2533	17	NKX3-1/PTN/VEGFA/DCDC1/CDC14B/CALM1/BBS4	GO:0051302
GOBP_TRIGLYCERIDE_METABOLIC_PROCESS	0.207364	0.512445	0.132147	0.356401	1.253	14	MFSD2A/GPAT3/LPIN1/INSIG1/GK/LPIN2	GO:0006641
GOBP_BONE_MORPHOGENESIS	0.196464	0.497103	0.137251	0.368094	1.24674	13	SOX9/SMPD3/INSIG1/TRPV4/CITED2	GO:0060349
GOBP_CELLULAR_RESPONSE_TO_OXYGEN_CONTAINING_COMPOUND	0.136752	0.427106	0.175204	0.182264	1.2424	154	IGFBP5/HCK/AKR1B10/VIM/PLAT/PHEX/GDF15/SOX9/CHRM3/GDAP1/MAP1B/CD68/RRAGD/SMPD3/GCLC/HDAC9/PRKAA2/ALDH1A1/SLC9B2/LPIN1/INSIG1/NQO1/UCP2/RAF1/SLC25A33/BNIP3/LPIN2/RHOB/APPL2/TXN/NR4A2	GO:1901701
GOBP_NEGATIVE_REGULATION_OF_SMALL_MOLECULE_METABOLIC_PROCESS	0.235644	0.539017	0.124434	0.405234	1.23819	10	SOX9/MFSD2A/INSIG1/TIGAR/APPL2	GO:0062014
GOBP_RESPONSE_TO_WOUNDING	0.174098	0.464832	0.153159	0.205866	1.23671	87	DPYSL3/PLAT/ENPP4/TSPAN8/F2R/FERMT2/PAPSS2/ALOX15/MAP1B/PTN/VEGFA	GO:0009611
GOBP_RESPONSE_TO_METAL_ION	0.23327	0.537196	0.122679	0.231114	1.23312	53	NDRG1/ALOX15/SMPD3/GCLC/PRKAA2/MT1X/TFRC/AQP3/NQO1/TIGAR/BNIP3/SLC40A1/NEK7/CALM1/SYT17/MNAT1/IGFBP2/ANK3/SLC25A13/ARL13B/BRAF	GO:0010038
GOBP_GLUTAMINE_FAMILY_AMINO_ACID_METABOLIC_PROCESS	0.243564	0.545446	0.122108	0.403462	1.23278	10	ASRGL1/GCLC/ADHFE1	GO:0009064
GOBP_STEROL_METABOLIC_PROCESS	0.227545	0.530584	0.127505	0.279258	1.22962	29	CEL/FMO5/PRKAA2/IDI1/INSIG1/ABCA5/MSMO1/TM7SF2/TTC39B/MVD/CYB5R2/SQLE/PRKAA1/CAT/OSBPL1A/NPC2/NFE2L1/HMGCS1/CYB5R1/FDFT1	GO:0016125
GOBP_RESPONSE_TO_CARBOHYDRATE	0.211155	0.514848	0.132846	0.275774	1.22886	30	MAP1B/GCLC/PRKAA2/ME1/SLC9B2/NQO1/UCP2/RAF1	GO:0009743
GOBP_ALPHA_AMINO_ACID_CATABOLIC_PROCESS	0.237721	0.539627	0.123257	0.386061	1.22561	11	ASRGL1/HGD/ADHFE1/ACAT1/ACADSB	GO:1901606
GOBP_CARBOHYDRATE_DERIVATIVE_METABOLIC_PROCESS	0.15368	0.449223	0.165657	0.180871	1.22491	150	PTHLH/AKR1B10/ENPP4/PDK1/SULT1A1/CHST6/PAPSS2/FA2H/MACROD2/GPAT3/SMPD3/UGP2/HS3ST6/NT5C3A/PRKAA2/ALDH1A1/GALNT6/NME5/UGGT2/FUT8/ACAT1/GK/PRPSAP1/RRM2B/TIGAR/PNP/GXYLT2/PDE7A/MGAT5/ST3GAL6/SUCLG2/ST6GAL1/HSD17B12/CTBS/GNE/NGLY1/PLOD2/TMTC3/MFN1/GDA/SLC25A13/SLC35A3/MVD/NUPR1/NME7/CASK/CMAS/TMEM165/GFPT1/UGDH/ELOVL5/PIGH/PRKAA1/EDEM3/B3GNT5/PGM3/GCNT2/FUCA2/GALNT7/RPE/B3GNT2/AK9/GK5/PGM2/RPN1/DAD1/…	GO:1901135
GOBP_CARBOHYDRATE_HOMEOSTASIS	0.211462	0.514848	0.132147	0.270195	1.2238	31	IGFBP5/GCLC/PRKAA2/SLC9B2/TRPV4/UCP2/RAF1/CYB5R4/APPL2	GO:0033500
GOBP_CELLULAR_RESPIRATION	0.223108	0.529241	0.128789	0.273765	1.2199	30	TRPV4/SLC25A33/BNIP3/SUCLG2/SLC25A13/DNAJC15/NUPR1/NDUFC1/C2orf69/NDUFB5/CYCS/CAT/COQ9/MRPS36/IDE/SLC25A25/OGDH/MDH1/NDUFA1/CISD1/SUCLG1/GHITM/NDUFB2/COX4I1	GO:0045333
GOBP_ANATOMICAL_STRUCTURE_HOMEOSTASIS	0.222222	0.529241	0.128789	0.235327	1.21864	48	TFF3/SOX9/F2R/MFSD2A/VEGFA/DMD/ALDH1A1/NKIRAS1/TFRC	GO:0060249
GOBP_CERAMIDE_METABOLIC_PROCESS	0.242063	0.545446	0.122679	0.372632	1.21693	12	CEL/FA2H/SMPD3	GO:0006672
GOBP_REGULATION_OF_SYSTEMIC_ARTERIAL_BLOOD_PRESSURE	0.249509	0.548367	0.119888	0.382937	1.21569	11	F2R/ADRB1/ADM2/PCSK5/BBS4	GO:0003073
GOBP_REGULATION_OF_BLOOD_PRESSURE	0.232877	0.53707	0.124434	0.342421	1.21357	15	F2R/ADRB1/ADM2/PCSK5/SCPEP1/BBS4	GO:0008217
GOBP_SENSORY_SYSTEM_DEVELOPMENT	0.230616	0.532983	0.126254	0.248022	1.21287	40	FREM2/VIM/SOX9/MFSD2A/VEGFA/SPRY2/WDPCP/RPGRIP1L/CITED2/AHI1	GO:0048880
GOBP_REGULATION_OF_RESPONSE_TO_OXIDATIVE_STRESS	0.265347	0.565195	0.116234	0.395606	1.20877	10	NME5/FUT8/STOX1/TXN/PNPLA8/SESN3	GO:1902882
GOBP_SODIUM_ION_TRANSMEMBRANE_TRANSPORT	0.242661	0.545446	0.121543	0.308488	1.20864	20	SLC6A8/SLC6A6/SLC5A1/DMD/SLC9B2	GO:0035725
GOBP_NEUTRAL_LIPID_BIOSYNTHETIC_PROCESS	0.265347	0.565195	0.116234	0.39473	1.2061	10	MFSD2A/GPAT3/LPIN1/GK/LPIN2	GO:0046460
GOBP_EAR_DEVELOPMENT	0.226908	0.530584	0.128143	0.287503	1.20577	25	FREM2/SOX9/SPRY2/WDPCP/INSIG1/RPGRIP1L/STOX1/AHI1	GO:0043583
GOBP_SPERM_MOTILITY	0.235756	0.539017	0.123842	0.35565	1.20459	13	SLC9B2/DZIP1/CCDC39/CFAP69/SPAG16/TTLL3/SPEF2	GO:0097722
GOBP_REGULATION_OF_PHOSPHOPROTEIN_PHOSPHATASE_ACTIVITY	0.261905	0.561628	0.11725	0.368166	1.20235	12	MASTL/PPP6R1/MGAT5/CALM1/LGALS3/CALM2/GNAI2/PPP1R15B/STYXL1/MTOR	GO:0043666
GOBP_CARBOHYDRATE_TRANSPORT	0.246063	0.546185	0.120985	0.296998	1.20176	22	MFSD2A/SLC2A12/MFSD4B/SMPD3/SLC5A1/AQP3/APPL2/SLC2A1/SLC35A3/BRAF	GO:0008643
GOBP_CELLULAR_AMINO_ACID_CATABOLIC_PROCESS	0.261905	0.561628	0.11725	0.36787	1.20138	12	ASRGL1/HGD/ADHFE1/ACAT1/ACADSB	GO:0009063
GOBP_REGULATION_OF_CARBOHYDRATE_METABOLIC_PROCESS	0.249509	0.548367	0.119888	0.300784	1.20135	21	TFF3/PDK1/SMPD3/PRKAA2/TIGAR	GO:0006109
GOBP_CELLULAR_NITROGEN_COMPOUND_CATABOLIC_PROCESS	0.230769	0.532983	0.12564	0.221316	1.20125	59	DPYSL3/VIM/ENPP4/FHIT/DCP1B/ALDH1L1/ENTPD2/ACAT1/PRR5L/PNP/ENTPD3/PDE7A	GO:0044270
GOBP_MULTICELLULAR_ORGANISMAL_HOMEOSTASIS	0.222462	0.529241	0.135002	0.205663	1.18945	80	TFF3/SOX9/F2R/MFSD2A/FA2H/ADRB1/VEGFA/PRKAA2/DMD/ALDH1A1/NKIRAS1/LPIN1/TFRC/AQP3/TRPV4/UCP2/SLC40A1/TP53INP2/APPL2/OMA1	GO:0048871
GOBP_MUSCLE_TISSUE_DEVELOPMENT	0.244533	0.545734	0.122108	0.245897	1.18781	38	IGFBP5/SOX9/VEGFA/HDAC9/DMD/AKIRIN1/SOX6/CITED2/TIPARP/DNER/TENM4	GO:0060537
GOBP_REGULATION_OF_ANATOMICAL_STRUCTURE_SIZE	0.247012	0.546185	0.121543	0.217779	1.18548	61	HCK/F2R/CHRM3/ADRB1/RAB3B/ALOX15/MAP1B/GCLC/VEGFA	GO:0090066
GOBP_HEPATICOBILIARY_SYSTEM_DEVELOPMENT	0.26839	0.565808	0.115734	0.315151	1.18543	18	SOX9/PTN/ACAT1/UCP2/RPGRIP1L/CITED2/CCDC39	GO:0061008
GOBP_CELLULAR_RESPONSE_TO_CARBOHYDRATE_STIMULUS	0.26839	0.565808	0.115734	0.314871	1.18438	18	GCLC/PRKAA2/SLC9B2/UCP2/RAF1	GO:0071322
GOBP_NEURON_MIGRATION	0.265226	0.565195	0.115734	0.29613	1.18276	21	MAP1B/TUBB2A/VEGFA/CEP85L/DNER/NR4A2/RAPGEF2/BBS4/SHTN1/ULK4	GO:0001764
GOBP_CONNECTIVE_TISSUE_DEVELOPMENT	0.258893	0.559703	0.117766	0.252072	1.17921	34	PTHLH/SOX9/RUNX3/SMPD3/SOX6/TRPV4/ACAT1	GO:0061448
GOBP_MEMBRANE_DOCKING	0.288802	0.581081	0.110122	0.371134	1.17822	11	RAB3B/CALM1/PDZD8/CEP83/USO1/RALB/STX12/ATP2A2/RAB10/RAB3D	GO:0022406
GOBP_CELLULAR_RESPONSE_TO_TOXIC_SUBSTANCE	0.267717	0.565808	0.11524	0.306458	1.17744	19	AKR1B10/PXDN/GSTA1/ALDH1A1/NQO1/TXN	GO:0097237
GOBP_RENAL_TUBULE_DEVELOPMENT	0.290766	0.581081	0.109684	0.370438	1.17601	11	SOX9/VEGFA/ACAT1/KLHL3/AHI1	GO:0061326
GOBP_MUSCLE_CELL_MIGRATION	0.290766	0.581081	0.109684	0.369569	1.17325	11	IGFBP5/PLAT/AKIRIN1	GO:0014812
GOBP_NUCLEOSIDE_PHOSPHATE_BIOSYNTHETIC_PROCESS	0.266145	0.565265	0.11524	0.242606	1.16988	37	SLC5A8/PDK1/PAPSS2/ME1/NME5/ACAT1/PRPSAP1/RRM2B/PNP/PARP9/NADK/HSD17B12	GO:1901293
GOBP_FEMALE_GAMETE_GENERATION	0.277559	0.576459	0.112843	0.304342	1.16931	19	PLAT/TDRD1/MASTL/PTN/TOB2/MCM9	GO:0007292
GOBP_RESPONSE_TO_COLD	0.291089	0.581081	0.110122	0.382318	1.16817	10	GMPR/ADRB1/UCP2/APPL2/TMEM135/PRKAA1	GO:0009409
GOBP_POSITIVE_REGULATION_OF_COLD_INDUCED_THERMOGENESIS	0.28125	0.579906	0.111463	0.321888	1.16764	16	ADRB1/VEGFA/LPIN1/UCP2/APPL2/OMA1/KDM3A/ADIPOR1/GNAS/CPT2/PLAC8	GO:0120162
GOBP_LEUKOCYTE_MIGRATION	0.268775	0.565808	0.11524	0.24945	1.16694	34	HCK/CCL28/PTN/SMPD3/VEGFA/AKIRIN1/C1QBP/TRPV4/LYST/MOSPD2	GO:0050900
GOBP_CHEMICAL_HOMEOSTASIS	0.225108	0.529241	0.134273	0.17856	1.16615	129	IGFBP5/ITPR1/KCNE3/F2R/FA2H/CCL28/GCLC/VEGFA/HDAC9/PRKAA2/DMD/MT1X/LPAR3/NKIRAS1/SLC9B2/INSIG1/TFRC/AQP3/TRPV4/UCP2/ATP13A3/RAF1/CYB5R4/KLHL3/ABCA5/BNIP3/SLC40A1	GO:0048878
GOBP_RESPONSE_TO_ABIOTIC_STIMULUS	0.199575	0.501864	0.142057	0.169137	1.16313	160	EGLN3/ITPR1/PLAT/GMPR/NDRG1/SOX9/PDK1/ADRB1/NKX3-1/TMEM150C/MAP1B/PTN/GCLC/VEGFA/LIMD1/DMD/NFAT5/TFRC/LXN/AQP3/NQO1/TRPV4/UCP2/RAF1/CYB5R4/CITED2/TIGAR/BNIP3/STOX1/RHOB/APPL2/TXN/NR4A2/PSPH/RBM4/USP2	GO:0009628
GOBP_POST_GOLGI_VESICLE_MEDIATED_TRANSPORT	0.282908	0.580359	0.111463	0.290821	1.16155	21	RP2/EXOC2/EXOC6/RAB26/ANK3/ARL3/SCFD1/LYPLA1/ANKFY1/RABIF/WIPI1/AP4M1/CSK/PREPL/EXOC5	GO:0006892
GOBP_SULFUR_COMPOUND_BIOSYNTHETIC_PROCESS	0.298625	0.585528	0.107972	0.264267	1.15758	28	PDK1/CHST6/PAPSS2/GCLC/GSTA1/CHAC1/ACAT1	GO:0044272
GOBP_CELLULAR_RESPONSE_TO_CHEMICAL_STRESS	0.284848	0.580359	0.112843	0.225474	1.15586	47	PDK1/SMPD3/PRKAA2/NME5/NQO1/TRPV4/FUT8/PRR5L/BNIP3/STOX1/RHOB/TXN/NR4A2	GO:0062197
GOBP_INTRACELLULAR_RECEPTOR_SIGNALING_PATHWAY	0.286282	0.581081	0.111463	0.243152	1.15575	36	NR2F1/ALOX15/NKX3-1/SCGB2A1/C1QBP/CITED2/NR4A2/TRERF1/UBA5/SEC14L1/KDM3A	GO:0030522
GOBP_SKELETAL_SYSTEM_MORPHOGENESIS	0.293542	0.584074	0.10882	0.293951	1.15169	20	SOX9/SMPD3/SOX6/INSIG1/TRPV4/CITED2/TIPARP	GO:0048705
GOBP_REGULATION_OF_GLUCOSE_METABOLIC_PROCESS	0.284872	0.580359	0.111011	0.339661	1.15044	13	TFF3/PDK1/TIGAR	GO:0010906
GOBP_OLIGODENDROCYTE_DIFFERENTIATION	0.284884	0.580359	0.110122	0.326998	1.14963	14	SOX9/FA2H/PTN/SOX6/BNIP3/TENM4	GO:0048709
GOBP_MRNA_TRANSPORT	0.290766	0.581081	0.109684	0.339129	1.14864	13	PEG10/IGF2BP3/THOC1/ALKBH5/SMG7/CETN2/AHCTF1/ZFP36L1/ZC3H11A	GO:0051028
GOBP_CATION_TRANSPORT	0.24406	0.545446	0.128143	0.1809	1.14771	115	SLC6A8/ITPR1/SLC5A8/CNIH3/ATP6V1C2/KCNE3/SLC6A6/F2R/RAB3B/MFSD4B/SLC5A1/SLC7A5/TCN1/DMD/ZDHHC17/SLC9B2/TFRC/TRPV4/UCP2/ATP13A3	GO:0006812
GOBP_GLIAL_CELL_DIFFERENTIATION	0.303089	0.587917	0.10592	0.245987	1.14602	33	VIM/NDRG1/SOX9/FA2H/PTN/SOX6/DNER/BNIP3/TENM4	GO:0010001
GOBP_MULTI_ORGANISM_REPRODUCTIVE_PROCESS	0.26226	0.561633	0.122108	0.176691	1.14443	120	PTHLH/IGFBP5/PLAT/SOX9/TSPAN8/CABYR/TDRD1/MASTL/PTN/ADAM28/VEGFA/CLGN/SPATA6L/NME5/C1QBP/UCP2/TEAD3/CITED2/TOB2/MORN2/DZIP1/PCSK5/MCM9	GO:0044703
GOBP_REGULATION_OF_SMALL_MOLECULE_METABOLIC_PROCESS	0.289628	0.581081	0.109684	0.237135	1.14349	37	TFF3/SOX9/PDK1/MFSD2A/FMO5/PRKAA2/INSIG1/TIGAR/APPL2	GO:0062012
GOBP_NEUROTRANSMITTER_TRANSPORT	0.299213	0.585528	0.107972	0.297037	1.14125	19	SLC6A8/SLC6A6/RAB3B/ICA1	GO:0006836
GOBP_HORMONE_METABOLIC_PROCESS	0.303393	0.587917	0.107972	0.258146	1.13666	29	AKR1B10/SULT1A1/PAPSS2/CYP2C18/ALDH1A1/ADH7/BCO2/TIPARP/PCSK5/SCPEP1/HSD17B12	GO:0042445
GOBP_REGULATION_OF_MITOCHONDRION_ORGANIZATION	0.307847	0.592214	0.107554	0.268141	1.13462	26	DDHD1/MPV17L/GCLC/TFRC/TIGAR/BNIP3/STOX1/OMA1/SLC25A4/TMEM135	GO:0010821
GOBP_RESPONSE_TO_INORGANIC_SUBSTANCE	0.295896	0.584074	0.114751	0.19613	1.13432	80	PHEX/NDRG1/ALOX15/MAP1B/SMPD3/GCLC/SLC5A1/PRKAA2/MT1X/TFRC/AQP3/NQO1/UCP2/TIGAR/BNIP3/SLC40A1/RHOB/TXN/NEK7/CALM1/SYT17/MNAT1/IGFBP2/ANK3/SLC25A13	GO:0010035
GOBP_REGULATION_OF_ORGANELLE_ASSEMBLY	0.314115	0.599195	0.105521	0.238108	1.13178	36	HCK/CDKL1/PRKAA2/DZIP1/BBS4/IFT88/SENP6/STAM/NUPR1/PRKAA1/PIP4K2A/SCFD1/TBC1D8/CHMP2B/MPHOSPH9/EVI5/DYNC2LI1/WIPI1/ODF2L/CNOT2/STYXL1/IFT20/TRIM37	GO:1902115
GOBP_COLLAGEN_METABOLIC_PROCESS	0.318812	0.60094	0.104344	0.370336	1.13156	10	VIM/F2R/SMPD3	GO:0032963
GOBP_ORGANOPHOSPHATE_BIOSYNTHETIC_PROCESS	0.295597	0.584074	0.112843	0.193159	1.13054	82	SLC5A8/PDK1/MFSD2A/PAPSS2/ALOX15/GPAT3/SERAC1/ME1/NME5/LPIN1/IDI1/ACAT1/GK/PRPSAP1/RRM2B/FADS1/PNP/PIP5K1A	GO:0090407
GOBP_RESPONSE_TO_TOXIC_SUBSTANCE	0.3083	0.592369	0.106323	0.245708	1.13003	32	AKR1B10/PXDN/MAP1B/GSTA1/MT1X/ALDH1A1/NQO1/TXN/BPHL/EPHX1/GPX2/NUPR1	GO:0009636
GOBP_RESPONSE_TO_PEPTIDE	0.298969	0.585528	0.111011	0.189923	1.12773	83	IGFBP5/VIM/PLAT/PHEX/GDF15/MAP1B/SMPD3/GCLC/HDAC9/LPIN1/INSIG1/TRPV4/UCP2/SLC25A33/LPIN2/APPL2/NR4A2	GO:1901652
GOBP_NUCLEOSIDE_DIPHOSPHATE_METABOLIC_PROCESS	0.29703	0.584475	0.10882	0.271542	1.12508	24	PRKAA2/NME5/ENTPD2/RRM2B/TIGAR/ENTPD3/NUPR1/NME7/CASK/PRKAA1/AK9/TJP2/GPI/PGK1	GO:0009132
GOBP_RESPONSE_TO_PEPTIDE_HORMONE	0.31405	0.599195	0.107972	0.198079	1.12355	73	IGFBP5/PLAT/PHEX/GDF15/MAP1B/GCLC/HDAC9/LPIN1/INSIG1/TRPV4/UCP2/SLC25A33/LPIN2/APPL2/NR4A2	GO:0043434
GOBP_SEQUESTERING_OF_CALCIUM_ION	0.32613	0.608239	0.102449	0.33152	1.12286	13	ITPR1/F2R/DMD	GO:0051208
GOBP_REGULATION_OF_NEURON_PROJECTION_DEVELOPMENT	0.325444	0.608239	0.102822	0.209518	1.12272	56	DPYSL3/VIM/NR2F1/MFSD2A/MAP1B/PTN/VEGFA	GO:0010975
GOBP_POSITIVE_REGULATION_OF_SMOOTH_MUSCLE_CELL_PROLIFERATION	0.318271	0.60094	0.103958	0.352698	1.1197	11	IGFBP5/SMPD3	GO:0048661
GOBP_CELLULAR_RESPONSE_TO_MECHANICAL_STIMULUS	0.339286	0.621878	0.100633	0.342725	1.11926	12	SOX9/TMEM150C/GCLC/BNIP3/SLC2A1	GO:0071260
GOBP_REGULATION_OF_FATTY_ACID_METABOLIC_PROCESS	0.303327	0.587917	0.10673	0.314866	1.11591	15	SOX9/PDK1/MFSD2A/INSIG1/APPL2	GO:0019217
GOBP_REGULATION_OF_MEMBRANE_PERMEABILITY	0.322772	0.60505	0.103576	0.364985	1.11521	10	MPV17L/GCLC/BNIP3/SLC25A4/BNIP3L/TJP2/RHOT1	GO:0090559
GOBP_NEUTRAL_LIPID_METABOLIC_PROCESS	0.322896	0.60505	0.102822	0.300633	1.11328	17	MFSD2A/GPAT3/LPIN1/INSIG1/GK/LPIN2	GO:0006638
GOBP_CELLULAR_LIPID_METABOLIC_PROCESS	0.274841	0.57388	0.118288	0.164596	1.11252	147	AKR1B10/FADS2/CEL/SOX9/PDK1/MFSD2A/FA2H/ALOX15/GPAT3/SMPD3/CYP2C18/GSTA1/PRKAA2/SERAC1/ALDH1A1/ADH7/LPIN1/BCO2/IDI1/INSIG1/ACAT1/PHYH/GK/FADS1/ECI2/SLC27A2/PIP5K1A/LPIN2/MSMO1/APPL2/SGPP2/ST3GAL6/SCPEP1/NAAA/SERINC5	GO:0044255
GOBP_REGULATION_OF_REPRODUCTIVE_PROCESS	0.335922	0.619954	0.0999277	0.270671	1.11238	23	PLAT/SOX9/NKX3-1/VEGFA/C1QBP/CITED2/CFAP69/SMURF2	GO:2000241
GOBP_CAMERA_TYPE_EYE_DEVELOPMENT	0.328032	0.61107	0.102822	0.233959	1.11206	36	VIM/SOX9/MFSD2A/VEGFA/SPRY2/WDPCP/RPGRIP1L/CITED2/AHI1	GO:0043010
GOBP_REGULATION_OF_HEART_CONTRACTION	0.339882	0.621878	0.0999277	0.32809	1.11125	13	KCNE3/ADRB1/DMD/ADM2	GO:0008016
GOBP_MULTICELLULAR_ORGANISM_GROWTH	0.335922	0.619954	0.0999277	0.269776	1.1087	23	GDF15/MFSD2A/ADRB1/SMPD3/ATF5	GO:0035264
GOBP_REACTIVE_OXYGEN_SPECIES_METABOLIC_PROCESS	0.345924	0.624904	0.0995791	0.257461	1.10479	27	PXDN/MPV17L/BCO2/NQO1/SLC25A33/CYB5R4/TIGAR/BNIP3	GO:0072593
GOBP_CYTOSKELETON_DEPENDENT_INTRACELLULAR_TRANSPORT	0.34585	0.624904	0.0992333	0.235966	1.10386	34	UCHL1/MAP1B/TTC21B/LCA5L/COPG1/AGTPBP1/ARL3/DYNC2H1/IFT88/KIFAP3/FBXW11/IFT74/IFT57/DYNC2LI1/RHOT1/HOOK1/RAB1A/TUBA1A/IFT43/ARHGAP21/KIF5B/IFT20/SOD1	GO:0030705
GOBP_HORMONE_TRANSPORT	0.33925	0.621878	0.100279	0.232724	1.10322	35	NKX3-1/SMPD3/SLC7A5/ICA1/SLC9B2/TRPV4/UCP2/RAF1/CYB5R4	GO:0009914
GOBP_SMAD_PROTEIN_SIGNAL_TRANSDUCTION	0.341847	0.621878	0.0995791	0.347362	1.10276	11	VIM/GDF15/TOB1/NCEH1	GO:0060395
GOBP_SCHWANN_CELL_DIFFERENTIATION	0.341847	0.621878	0.0995791	0.347111	1.10196	11	NDRG1/FA2H	GO:0014037
GOBP_CALCIUM_ION_TRANSPORT_INTO_CYTOSOL	0.317025	0.60094	0.103958	0.310553	1.10063	15	ITPR1/F2R/DMD/TRPV4/CALM1	GO:0060402
GOBP_GENERATION_OF_PRECURSOR_METABOLITES_AND_ENERGY	0.335378	0.619954	0.103197	0.195648	1.09885	70	UGP2/PDIA5/PRKAA2/ME1/ADH7/ALDH1L1/TRPV4/ACAT1/SLC25A33/CYB5R4/TIGAR/BNIP3/SUCLG2/SLC25A4/STK40/SLC25A13/GPX2/DNAJC15/MRAP2/NUPR1/NDUFC1/C2orf69/GFPT1/PRKAA1/RPE/AK9/NDUFB5/CYCS/CAT/COQ9/MRPS36/GPI/PGK1/AGL	GO:0006091
GOBP_ACTIVATION_OF_CYSTEINE_TYPE_ENDOPEPTIDASE_ACTIVITY_INVOLVED_IN_APOPTOTIC_PROCESS	0.317025	0.60094	0.103958	0.309808	1.09799	15	EGLN3/F2R/NKX3-1	GO:0006919
GOBP_NEGATIVE_REGULATION_OF_CELLULAR_COMPONENT_ORGANIZATION	0.340336	0.621878	0.103958	0.181133	1.09592	89	DPYSL3/VIM/NR2F1/SOX9/MPV17L/MAP1B/GCLC/VEGFA/TMEM67/SPRY2/TFRC/TRPV4/RAF1/DENND5A/TIGAR/BNIP3	GO:0051129
GOBP_NEGATIVE_REGULATION_OF_IMMUNE_SYSTEM_PROCESS	0.348697	0.626415	0.0995791	0.213884	1.09586	46	HCK/SOX9/RUNX3/ALOX15/CCL28/CD68/GLMN	GO:0002683
GOBP_CELLULAR_HORMONE_METABOLIC_PROCESS	0.363107	0.645388	0.095288	0.266305	1.09444	23	AKR1B10/SULT1A1/CYP2C18/ALDH1A1/ADH7/BCO2/TIPARP/SCPEP1/HSD17B12	GO:0034754
GOBP_POSITIVE_REGULATION_OF_PROTEASOMAL_UBIQUITIN_DEPENDENT_PROTEIN_CATABOLIC_PROCESS	0.334653	0.619816	0.101351	0.357965	1.09376	10	BAG2/GCLC/BBS7/HSPBP1/CLU/RNF14	GO:0032436
GOBP_PROTEASOME_MEDIATED_UBIQUITIN_DEPENDENT_PROTEIN_CATABOLIC_PROCESS	0.360947	0.643179	0.096563	0.199922	1.08513	59	UCHL1/FBXL2/BAG2/TRIM2/GCLC/CLGN/UBE3D/GLMN/FHIT/TMEM67	GO:0043161
GOBP_TISSUE_REMODELING	0.348337	0.626415	0.0982123	0.292975	1.08492	17	IGFBP5/F2R/PTN/TFRC	GO:0048771
GOBP_NEUTRAL_AMINO_ACID_TRANSPORT	0.364356	0.646192	0.0962406	0.351819	1.07498	10	SLC6A6/SLC7A5/SERINC5/SFXN1/SLC38A6/LLGL2/SLC6A9	GO:0015804
GOBP_POSITIVE_REGULATION_OF_HEMOPOIESIS	0.373281	0.656859	0.0943564	0.316659	1.07253	13	RUNX3/SLC9B2/PNP/LGALS3/XBP1/CD46/PPP2R3C/ZFP36L1/ACIN1/HAX1/HMGB1/ZMIZ1/CD74	GO:1903708
GOBP_STEROID_METABOLIC_PROCESS	0.376754	0.661124	0.0949752	0.20914	1.07156	46	CEL/SULT1A1/FMO5/PRKAA2/IDI1/INSIG1/ACAT1/TIPARP/SLC27A2/ABCA5/MSMO1/HSD17B12/TM7SF2/TTC39B/IGFBP7/MVD/CYB5R2/SQLE	GO:0008202
GOBP_EMBRYONIC_HEART_TUBE_DEVELOPMENT	0.379845	0.661813	0.0925529	0.304596	1.07087	14	CITED2/BBS5/AHI1/CCDC39/BBS4/ARL13B/C2CD3/BBS7/IFT57	GO:0035050
GOBP_EMBRYONIC_HEART_TUBE_MORPHOGENESIS	0.379845	0.661813	0.0925529	0.304596	1.07087	14	CITED2/BBS5/AHI1/CCDC39/BBS4/ARL13B/C2CD3/BBS7/IFT57	GO:0003143
GOBP_RNA_LOCALIZATION	0.360396	0.643179	0.0968878	0.258079	1.06929	24	PEG10/IGF2BP3/THOC1/ATR/ALKBH5/SSB/ATXN2/SMG7/CETN2/AHCTF1/ZFP36L1/ZC3H11A/CCT2/CKAP5/HNRNPA1/PRPF6/DKC1/RAN/NUP188/POLDIP3/NPM1/FBL/MYO1C/TST	GO:0006403
GOBP_UNSATURATED_FATTY_ACID_METABOLIC_PROCESS	0.373047	0.656859	0.0940503	0.29294	1.06263	16	FADS2/ALOX15/CYP2C18/GSTA1/FADS1/EPHX1/CYP2S1/PNPLA8/SCP2/ELOVL5	GO:0033559
GOBP_REGULATION_OF_NEURON_DIFFERENTIATION	0.412698	0.693945	0.0891647	0.324188	1.05872	12	SOX9/MAP1B/TCF4/ZFHX2/DIXDC1/BMP4/MIB1/CASZ1	GO:0045664
GOBP_CELL_PROJECTION_ASSEMBLY	0.400862	0.682593	0.0956031	0.170686	1.05674	103	DPYSL3/CDKL1/AKIRIN1/LPAR3/NME5/TMEM67/WDPCP/RPGRIP1L/CDC14B/DAW1/PIP5K1A/BBS5/RP2/AHI1/DZIP1/CCDC39/CEP19/RAPGEF2/CFAP69/SPAG16/TTLL3/BBS4/SPAG17/CEP83/SPEF2/ARL3/DYNC2H1/ARL13B/TMEM231/IFT88/C2CD3/TTBK2/IQUB/BBS7/RFX3/SHTN1/DNAL1/NCK2/TWF1/SCIN/ACTR2/IFT74/IFT57/TBC1D8/IQCG/POC1B/SPAG1/LRRC49/WWTR1/GAS8/MPHOSPH9/EVI5/DYNC2LI1/ATP6V1D/SH3YL1/RAB1A	GO:0030031
GOBP_CELLULAR_RESPONSE_TO_NITROGEN_COMPOUND	0.396186	0.682028	0.095288	0.171616	1.05666	99	IGFBP5/VIM/PLAT/GDF15/SOX9/CHRM3/MAP1B/RRAGD/SMPD3/GCLC/HDAC9	GO:1901699
GOBP_REGULATION_OF_CELLULAR_CARBOHYDRATE_METABOLIC_PROCESS	0.376953	0.661124	0.0934449	0.290719	1.05458	16	TFF3/PDK1	GO:0010675
GOBP_EPITHELIAL_TUBE_MORPHOGENESIS	0.38755	0.672504	0.0934449	0.210924	1.0507	43	SOX9/NKX3-1/VEGFA/GLMN/SPRY2/CITED2/KLHL3/BBS5/STOX1/RHOB/AHI1/CCDC39/BBS4	GO:0060562
GOBP_PATTERN_SPECIFICATION_PROCESS	0.389558	0.674301	0.0931455	0.210657	1.04937	43	TDRD1/NKX3-1/RPGRIP1L/CITED2/DAW1/BBS5/AHI1/PCSK5/CCDC39/TTC21B/BBS4/DYNC2H1/ARL13B/C2CD3/BBS7/RFX3/PBX3/BASP1/IFT74/IFT57/BMP4/RNF111/HIPK1/GAS8/DYNC2LI1/TULP3/MIB1	GO:0007389
GOBP_NUCLEOSIDE_BISPHOSPHATE_METABOLIC_PROCESS	0.416503	0.695298	0.0880945	0.262011	1.04649	21	PDK1/SULT1A1/PAPSS2/ACAT1/SUCLG2/HSD17B12/MVD/ELOVL5/SLC35B3/HMGCS1/PANK3/HSD17B4/BPNT1/DIP2A/OGDH	GO:0033865
GOBP_RESPONSE_TO_KETONE	0.39759	0.682028	0.0919686	0.24952	1.04647	25	PLAT/NKX3-1/PRKAA2/NQO1/PSPH/TRERF1/SMYD3/IGFBP7/SERPINF1/ABHD2/PRKAA1/XRN1/GLB1/GPI/CFLAR	GO:1901654
GOBP_RESPONSE_TO_TEMPERATURE_STIMULUS	0.399598	0.682028	0.0916795	0.249239	1.0453	25	GMPR/ADRB1/GCLC/LXN/TRPV4/UCP2/APPL2	GO:0009266
GOBP_SENSORY_ORGAN_DEVELOPMENT	0.426877	0.697746	0.0870516	0.194731	1.04506	55	FREM2/VIM/SOX9/MFSD2A/VEGFA/SPRY2/WDPCP/INSIG1/RPGRIP1L/CITED2/STOX1/AHI1	GO:0007423
GOBP_CYTOSOLIC_CALCIUM_ION_TRANSPORT	0.383698	0.667063	0.0934449	0.277135	1.04244	18	ITPR1/F2R/DMD/TRPV4/CALM1	GO:0060401
GOBP_REGULATION_OF_TOR_SIGNALING	0.408644	0.691519	0.0891647	0.307243	1.04064	13	GPAT3/RRAGD/PRKAA2	GO:0032006
GOBP_REGULATION_OF_PROTEASOMAL_UBIQUITIN_DEPENDENT_PROTEIN_CATABOLIC_PROCESS	0.387674	0.672504	0.0928481	0.275538	1.03643	18	BAG2/GCLC/GLMN/FHIT/BBS7/HSPBP1/CLU/RNF14	GO:0032434
GOBP_SENSORY_PERCEPTION_OF_PAIN	0.411881	0.693304	0.0891647	0.338593	1.03457	10	UCHL1/F2R/LXN	GO:0019233
GOBP_RESPONSE_TO_AMINO_ACID_STARVATION	0.413861	0.695165	0.0888945	0.338495	1.03427	10	RRAGD/UCP2/ATF3/CDKN1A/SESN3/MAP1LC3A	GO:1990928
GOBP_POSITIVE_REGULATION_OF_CYSTEINE_TYPE_ENDOPEPTIDASE_ACTIVITY	0.405512	0.687385	0.0897105	0.26915	1.0341	19	EGLN3/F2R/NKX3-1	GO:2001056
GOBP_ORGANIC_HYDROXY_COMPOUND_METABOLIC_PROCESS	0.434409	0.698979	0.0908241	0.179615	1.0334	79	AKR1B10/CEL/SULT1A1/FMO5/ALOX15/CYP2C18/PRKAA2/ALDH1A1/ADH7/IDI1/INSIG1/GK/TIGAR/SLC27A2/ABCA5/MSMO1/NR4A2/SGPP2/RAPGEF2/NAAA	GO:1901615
GOBP_ALCOHOL_METABOLIC_PROCESS	0.434263	0.698979	0.08654	0.189686	1.03256	61	AKR1B10/CEL/SULT1A1/FMO5/CYP2C18/PRKAA2/ALDH1A1/ADH7/IDI1/INSIG1/GK/ABCA5/MSMO1/SGPP2/NAAA/TM7SF2/TTC39B	GO:0006066
GOBP_ACTIN_FILAMENT_POLYMERIZATION	0.421687	0.697063	0.0886261	0.246091	1.03209	25	HCK/ALOX15/ARHGAP18/BBS4/NCK2/TWF1/ADD3/SCIN/DBN1/BAIAP2/ARPC1B/PFN2/TMOD3/MTOR/BAIAP2L1/GRB2/ARPC2/ARPC5L/CAPZA1/FLII	GO:0030041
GOBP_REGULATION_OF_ALPHA_BETA_T_CELL_ACTIVATION	0.415842	0.695298	0.0886261	0.336472	1.02809	10	RUNX3/MAPK8IP1/PNP	GO:0046634
GOBP_VASCULOGENESIS	0.426326	0.697746	0.086795	0.303415	1.02767	13	VEGFA/GLMN/CITED2/TIPARP/RAPGEF2	GO:0001570
GOBP_POSITIVE_REGULATION_OF_PEPTIDYL_SERINE_PHOSPHORYLATION	0.410156	0.692602	0.0886261	0.283241	1.02745	16	VEGFA/SPRY2/TFRC/RAF1/STOX1/TXN/SMYD3/BRAF	GO:0033138
GOBP_NEPHRON_EPITHELIUM_DEVELOPMENT	0.428291	0.697746	0.08654	0.303	1.02627	13	SOX9/VEGFA/ACAT1/KLHL3/AHI1	GO:0072009
GOBP_REGULATION_OF_T_CELL_PROLIFERATION	0.399602	0.682028	0.0911073	0.272532	1.02512	18	GLMN/MAPK8IP1/TFRC/PNP/IGFBP2/LGALS3/NCK2/BMP4/CD46/RC3H1	GO:0042129
GOBP_REGULATION_OF_CATION_CHANNEL_ACTIVITY	0.410959	0.69322	0.0886261	0.289034	1.02436	15	CNIH3/KCNE3/DMD	GO:2001257
GOBP_MAMMARY_GLAND_DEVELOPMENT	0.454012	0.716538	0.0831291	0.261428	1.02426	20	IGFBP5/SOX9/VEGFA	GO:0030879
GOBP_ATP_SYNTHESIS_COUPLED_ELECTRON_TRANSPORT	0.423762	0.697746	0.0875697	0.334722	1.02274	10	DNAJC15/NDUFC1/NDUFB5/CYCS/COQ9/NDUFA1/GHITM/NDUFB2/COX4I1	GO:0042773
GOBP_NEGATIVE_REGULATION_OF_MAP_KINASE_ACTIVITY	0.438492	0.702607	0.0857844	0.312727	1.0213	12	UCHL1/SPRY2/MAPK8IP1	GO:0043407
GOBP_RETINA_DEVELOPMENT_IN_CAMERA_TYPE_EYE	0.418787	0.696703	0.0875697	0.287951	1.02052	15	SOX9/MFSD2A/RPGRIP1L/AHI1/BBS4/AGTPBP1/SERPINF1/THRB/HIPK1	GO:0060041
GOBP_DIVALENT_INORGANIC_CATION_HOMEOSTASIS	0.42998	0.697959	0.08654	0.208737	1.01768	39	ITPR1/F2R/CCL28/DMD/MT1X/LPAR3/TRPV4/ATP13A3/BNIP3/CALM1/PDZD8/ANK3/ATP2C2	GO:0072507
GOBP_PROTEIN_PROCESSING	0.44511	0.709408	0.0852885	0.231008	1.01716	29	PLAT/PHEX/BAG2/CHAC1/PCSK5/OMA1/MIPEP/CASP6/SEC11C/DYNC2H1/C2CD3	GO:0016485
GOBP_HEART_PROCESS	0.423459	0.697746	0.0878313	0.269006	1.01186	18	KCNE3/ADRB1/DMD/ADM2	GO:0003015
GOBP_REGULATION_OF_PROTEIN_DEPHOSPHORYLATION	0.428571	0.697746	0.0862866	0.285443	1.01163	15	MASTL/PPP6R1/MGAT5/CALM1/LGALS3/CALM2/GNAI2/PPP1R15B/STYXL1/CAMTA1/MTOR	GO:0035304
GOBP_CARBOHYDRATE_CATABOLIC_PROCESS	0.448692	0.711549	0.0852885	0.238755	1.01028	26	PRKAA2/FUT8/GK/TIGAR/CTBS/IDNK/NUPR1/PRKAA1/GALE/RPE/GK5/GLB1/GPI/PGK1/AGL	GO:0016052
GOBP_BRANCHING_MORPHOGENESIS_OF_AN_EPITHELIAL_TUBE	0.432485	0.698979	0.0857844	0.284885	1.00966	15	SOX9/NKX3-1/VEGFA/SPRY2	GO:0048754
GOBP_ESTABLISHMENT_OF_RNA_LOCALIZATION	0.475538	0.730077	0.0806388	0.257616	1.00933	20	PEG10/IGF2BP3/THOC1/ATR/ALKBH5/SSB/ATXN2/SMG7/CETN2/AHCTF1/ZFP36L1/ZC3H11A/CKAP5/HNRNPA1/RAN/NUP188/POLDIP3/NPM1/MYO1C/TST	GO:0051236
GOBP_CELLULAR_RESPONSE_TO_PEPTIDE	0.457732	0.718185	0.0855357	0.183618	1.00723	65	VIM/PLAT/GDF15/MAP1B/SMPD3/GCLC/HDAC9/LPIN1/INSIG1/UCP2/SLC25A33/LPIN2/APPL2/NR4A2	GO:1901653
GOBP_REGULATION_OF_MUSCLE_CONTRACTION	0.424658	0.697746	0.086795	0.271214	1.00433	17	F2R/CHRM3/DMD/TRPV4/CALM1/DOCK4	GO:0006937
GOBP_CARDIOCYTE_DIFFERENTIATION	0.451866	0.715155	0.0835991	0.314722	0.999134	11	VEGFA/SOX6/CITED2/TENM4	GO:0035051
GOBP_REGULATION_OF_TRANSPORTER_ACTIVITY	0.465863	0.725031	0.0831291	0.237798	0.997315	25	CNIH3/KCNE3/CHRM3/DMD	GO:0032409
GOBP_RESPONSE_TO_STARVATION	0.468379	0.727666	0.0819779	0.213133	0.997047	34	MFSD2A/RRAGD/PRKAA2/ACAT1/UCP2/FADS1/SLC2A1/DNAJC15/ATF3/CDKN1A/PRKAA1/GABARAPL2/SESN3/XPR1/MAP1LC3A/XBP1	GO:0042594
GOBP_AXIS_SPECIFICATION	0.455446	0.716538	0.0835991	0.325658	0.995047	10	TDRD1/CITED2/AHI1/ARL13B/C2CD3/BASP1/BMP4	GO:0009798
GOBP_CELLULAR_RESPONSE_TO_INORGANIC_SUBSTANCE	0.472332	0.728675	0.0815265	0.216148	0.994081	32	ALOX15/SMPD3/PRKAA2/MT1X/NQO1/TIGAR/BNIP3/SLC40A1/NEK7/SYT17	GO:0071241
GOBP_ANION_TRANSMEMBRANE_TRANSPORT	0.481188	0.733789	0.0806388	0.239805	0.993581	24	SLC6A8/SLC5A8/SLC5A1/SLC7A5	GO:0098656
GOBP_MUSCLE_CELL_DEVELOPMENT	0.491159	0.743996	0.0791317	0.248491	0.992488	21	UCHL1/VEGFA/HDAC9/DMD/DNER	GO:0055001
GOBP_POSITIVE_REGULATION_OF_PROTEIN_CONTAINING_COMPLEX_ASSEMBLY	0.477137	0.730415	0.0813027	0.204943	0.989978	38	HCK/FERMT2/ALOX15/MAP1B/VEGFA	GO:0031334
GOBP_SMALL_MOLECULE_BIOSYNTHETIC_PROCESS	0.490872	0.743996	0.0808589	0.177736	0.98995	67	FADS2/FA2H/ALOX15/PRKAA2/ALDH1A1/IDI1/INSIG1/FADS1/PNP/SLC27A2/MSMO1/PSPH/SERINC5/HSD17B12/TM7SF2/PLOD2/SLC25A13/MVD/KDM3A/ATF3/PNPLA8/SCP2/PTS/UGDH/ELOVL5/ABHD2/PRKAA1/XBP1/COQ9/ABCD3/OSBPL1A/GPI/PGK1/CBR4/ACER3	GO:0044283
GOBP_RESPONSE_TO_FATTY_ACID	0.461386	0.721125	0.0828962	0.323916	0.989723	10	PLAT/SOX9/UCP2	GO:0070542
GOBP_MAINTENANCE_OF_CELL_NUMBER	0.471513	0.728675	0.0813027	0.292149	0.989514	13	SOX9/PTN/RAF1/KDM3A/METTL14	GO:0098727
GOBP_ORGAN_GROWTH	0.455078	0.716538	0.0828962	0.272754	0.98941	16	SOX9/SMPD3/SPRY2/CITED2/TENM4	GO:0035265
GOBP_REGULATION_OF_CATION_TRANSMEMBRANE_TRANSPORT	0.483301	0.735598	0.0799859	0.22549	0.987727	28	CNIH3/KCNE3/F2R/DMD	GO:1904062
GOBP_PHOSPHATIDYLINOSITOL_PHOSPHATE_BIOSYNTHETIC_PROCESS	0.475442	0.730077	0.0808589	0.310684	0.986316	11	PIP5K1A/FAM126B/INPP4B/PIP4K2A/FAM126A/PIK3R3/BPNT1/PIK3R1/EFR3A	GO:0046854
GOBP_POSITIVE_REGULATION_OF_RESPONSE_TO_DNA_DAMAGE_STIMULUS	0.465209	0.724937	0.0826646	0.261975	0.985412	18	NKX3-1/TIGAR/PARP9/HDAC10/NACC2/SLF1/ACTR2/ATR	GO:2001022
GOBP_REGULATION_OF_MONONUCLEAR_CELL_MIGRATION	0.472222	0.728675	0.0817516	0.299903	0.979416	12	AKIRIN1/C1QBP/TRPV4/MOSPD2/LGALS3	GO:0071675
GOBP_METAL_ION_TRANSPORT	0.518987	0.764018	0.0799859	0.159987	0.9791	94	SLC6A8/ITPR1/SLC5A8/KCNE3/SLC6A6/F2R/MFSD4B/SLC5A1/TCN1/DMD/ZDHHC17/SLC9B2/TFRC/TRPV4	GO:0030001
GOBP_CELLULAR_RESPONSE_TO_PEPTIDE_HORMONE_STIMULUS	0.506903	0.75435	0.0776799	0.181433	0.975081	57	PLAT/GDF15/MAP1B/GCLC/HDAC9/LPIN1/INSIG1/UCP2/SLC25A33/LPIN2/APPL2/NR4A2	GO:0071375
GOBP_INTEGRIN_MEDIATED_SIGNALING_PATHWAY	0.480315	0.733789	0.08042	0.253733	0.974866	19	HCK/FERMT2/PTN/FUT8	GO:0007229
GOBP_ACTIN_FILAMENT_ORGANIZATION	0.506024	0.75435	0.0787114	0.177369	0.973912	64	DPYSL3/HCK/FERMT2/FAM171A1/ALOX15	GO:0007015
GOBP_TOR_SIGNALING	0.481113	0.733789	0.0808589	0.258917	0.97391	18	GPAT3/RRAGD/PRKAA2/PRR5L	GO:0031929
GOBP_RNA_EXPORT_FROM_NUCLEUS	0.465347	0.724937	0.0824344	0.31802	0.971708	10	THOC1/ALKBH5/SSB/SMG7/ZC3H11A/HNRNPA1/RAN/NUP188/POLDIP3/NPM1	GO:0006405
GOBP_LEUKOCYTE_CHEMOTAXIS	0.506796	0.75435	0.0768737	0.236047	0.970084	23	PTN/VEGFA/AKIRIN1/C1QBP/TRPV4/LYST/MOSPD2	GO:0030595
GOBP_NEGATIVE_REGULATION_OF_PROTEIN_SERINE_THREONINE_KINASE_ACTIVITY	0.518664	0.764018	0.0762797	0.241746	0.965548	21	PKIB/UCHL1/SPRY2/MAPK8IP1	GO:0071901
GOBP_CELLULAR_GLUCOSE_HOMEOSTASIS	0.498031	0.749405	0.0785029	0.250737	0.963357	19	GCLC/PRKAA2/SLC9B2/UCP2/RAF1	GO:0001678
GOBP_REGULATION_OF_MICROTUBULE_BASED_PROCESS	0.519763	0.764018	0.0764767	0.195846	0.962864	41	MAP1B/MEMO1/PRKAA2/TMEM67/TRPV4/ATF5/CCDC39/CFAP69/TTC21B/BBS4/MPDZ/ARL3/SENP6/TTBK2/DIXDC1/MAPRE3	GO:0032886
GOBP_HEART_DEVELOPMENT	0.525458	0.76772	0.0774768	0.17221	0.96284	68	FREM2/SOX9/NKX3-1/ADAP2/VEGFA/HDAC9/SOX6/RPGRIP1L/CITED2/DAW1/BBS5/AHI1/TENM4/DZIP1/PCSK5/CCDC39/BBS4/MNAT1/DYNC2H1/ARL13B/C2CD3/BBS7/CDKN1A/BASP1/CASP7/SMYD2/IFT74/IFT57/BMP4	GO:0007507
GOBP_ORGANIC_ANION_TRANSPORT	0.514911	0.76094	0.0772747	0.199289	0.962667	38	SLC6A8/SLC5A8/SLC6A6/MFSD2A/SLC7A5/CYB5R4/SERINC5/SLC25A4/SLC2A1/SLC25A13/SLC35A3/SLC51A/CYB5R2/PNPLA8/PRKAA1/ABCD3/PLA2G12A/SLC35B3/SFXN1/SLC38A6/SLC6A9/CYB5R1/SLC25A25	GO:0015711
GOBP_NUCLEAR_TRANSCRIBED_MRNA_CATABOLIC_PROCESS	0.501969	0.75117	0.0780892	0.249689	0.959327	19	DCP1B/TOB1/PAIP1/XRN1/TTC37/TNRC6B/RC3H1/SSB/SMG7/RC3H2/CNOT2/ZFP36L1/SAMD4B/CSDE1/RBM8A/POLR2G	GO:0000956
GOBP_CELLULAR_HOMEOSTASIS	0.548523	0.77809	0.0770737	0.15657	0.959216	95	ITPR1/KCNE3/F2R/CCL28/GCLC/PRKAA2/DMD/MT1X/LPAR3/SLC9B2/TFRC/NQO1/TRPV4/UCP2/ATP13A3/RAF1	GO:0019725
GOBP_RESPONSE_TO_NITROGEN_COMPOUND	0.560086	0.782741	0.0768737	0.140528	0.957981	157	IGFBP5/VIM/PLAT/PHEX/GDF15/SOX9/CHRM3/MAP1B/CD68/RRAGD/SMPD3/GCLC/HDAC9/CLGN/TMEM67/LPIN1/UGGT2/INSIG1/NQO1/TRPV4/UCP2/RRM2B/SLC25A33/LPIN2/APPL2/TXN/NR4A2/JKAMP	GO:1901698
GOBP_ORGANONITROGEN_COMPOUND_CATABOLIC_PROCESS	0.568539	0.787628	0.0785029	0.135428	0.957557	187	DPYSL3/CEL/ENPP4/SOX9/UCHL1/ASRGL1/HGD/FBXL2/BAG2/TRIM2/SMPD3/GCLC/CLGN/UBE3D/GLMN/ADHFE1/USP49/FHIT/TMEM67/UGGT2/ALDH1L1/CHAC1/ACAT1/SAT1/TIPARP/PNP/KLHL3/BNIP3/TP53INP2/JKAMP/OMA1/USP2/PDE7A/RAB26	GO:1901565
GOBP_NUCLEOBASE_CONTAINING_COMPOUND_TRANSPORT	0.528942	0.769679	0.0760837	0.217183	0.956294	29	PEG10/IGF2BP3/SLC25A33/SLC25A4/SLC35A3/THOC1/SLC25A36/ALKBH5/SLC35B3/SSB/ATXN2/SMG7/CETN2/SLC25A25/AHCTF1/ZFP36L1/ZC3H11A	GO:0015931
GOBP_POSITIVE_REGULATION_OF_LEUKOCYTE_MIGRATION	0.497018	0.748589	0.0791317	0.253744	0.954454	18	PTN/VEGFA/AKIRIN1/C1QBP/TRPV4/MOSPD2	GO:0002687
GOBP_REGULATION_OF_CIRCADIAN_RHYTHM	0.503906	0.753252	0.0774768	0.261689	0.94927	16	ADRB1/PRKAA2/RBM4/USP2/MAPK10/FBXW11/PRKAA1/CIPC	GO:0042752
GOBP_AMINOGLYCAN_BIOSYNTHETIC_PROCESS	0.51938	0.764018	0.0755015	0.269663	0.948056	14	CHST6/SMPD3/HS3ST6/ST3GAL6/UGDH/GCNT2/B3GNT2	GO:0006023
GOBP_REGULATION_OF_ATP_METABOLIC_PROCESS	0.510806	0.757476	0.0770737	0.298325	0.947078	11	PRKAA2/SLC25A33/TIGAR/DNAJC15/NUPR1/PRKAA1	GO:1903578
GOBP_GENE_SILENCING_BY_RNA	0.549902	0.77809	0.0730744	0.241414	0.945848	20	NEAT1/TDRD1/LIMD1/MIR22HG	GO:0031047
GOBP_RESPONSE_TO_HEAT	0.510806	0.757476	0.0770737	0.297338	0.943947	11	GCLC/TRPV4/IGFBP7/ATR/SOD1/MTOR/LYN/ATXN3/EIF2B5/CREBBP	GO:0009408
GOBP_RIBONUCLEOSIDE_DIPHOSPHATE_METABOLIC_PROCESS	0.555773	0.780144	0.0725352	0.24039	0.941835	20	PRKAA2/ENTPD2/RRM2B/TIGAR/NUPR1/CASK/PRKAA1/AK9/TJP2/GPI/PGK1	GO:0009185
GOBP_LENS_DEVELOPMENT_IN_CAMERA_TYPE_EYE	0.52381	0.76772	0.0762797	0.2877	0.939562	12	VIM/SPRY2/CITED2	GO:0002088
GOBP_ENERGY_DERIVATION_BY_OXIDATION_OF_ORGANIC_COMPOUNDS	0.550696	0.778519	0.0738053	0.186046	0.938623	44	UGP2/TRPV4/SLC25A33/TIGAR/BNIP3/SUCLG2/STK40/SLC25A13/DNAJC15/MRAP2/NUPR1/NDUFC1/C2orf69/GFPT1/NDUFB5/CYCS/CAT/COQ9/MRPS36/AGL/IDE/SLC25A25/OGDH/MDH1/MTOR/NDUFA1/CISD1/RB1CC1/SUCLG1/PPP1CB/GHITM/NDUFB2/COX4I1	GO:0015980
GOBP_MITOCHONDRION_ORGANIZATION	0.564155	0.785118	0.0738053	0.167548	0.936774	68	GDAP1/DDHD1/MPV17L/GCLC/TFRC/TMEM70/SLC25A33/TIGAR/BNIP3/STOX1/OMA1/MIPEP/COX16/SLC25A4/AGTPBP1/MFN1/TMEM135/DNAJC15/LRBA/NDUFC1/APOO/BNIP3L/PRKAA1/TIMM17A/CLU/SLC25A36/GABARAPL2/MAP1LC3A/RAB29/NDUFB5	GO:0007005
GOBP_MALE_GAMETE_GENERATION	0.563953	0.785118	0.0713053	0.177153	0.93607	52	SOX9/TSPAN8/CABYR/TDRD1/ADAM28/SPATA6L/NME5/MORN2/DZIP1/CFAP69/SPAG16/BBS4	GO:0048232
GOBP_PROTEIN_MATURATION	0.54672	0.77809	0.0741759	0.196483	0.933928	36	PLAT/PHEX/BAG2/CHAC1/PCSK5/OMA1/MIPEP/CASP6/SEC11C/DYNC2H1/C2CD3/TASP1	GO:0051604
GOBP_GOLGI_VESICLE_TRANSPORT	0.575342	0.790898	0.0707899	0.174333	0.932915	54	INSIG1/RP2/EXOC2/EXOC6/RAB26/CEP19/COPG1/ANK3/ARL3/TRAPPC8/GABARAPL2/SCFD1/LYPLA1/RAB29/ERGIC3/ARFGAP3/SEC23IP/ANKFY1/RABIF/ARCN1/RAB1A/WIPI1/ERGIC1/AP4M1/GOSR1/COPB2/COG7/CSK/SEC22C/PREPL/COG5/EXOC5/USO1/SNX2/COPB1/RAB10/COPA/VAPA/LAMP1	GO:0048193
GOBP_CALCIUM_MEDIATED_SIGNALING	0.545631	0.77809	0.0730744	0.226976	0.932804	23	ITPR1/CHRM3/DMD/NFAT5	GO:0019722
GOBP_ORGANIC_HYDROXY_COMPOUND_BIOSYNTHETIC_PROCESS	0.545455	0.77809	0.0739901	0.19933	0.932477	34	ALOX15/PRKAA2/IDI1/INSIG1/SLC27A2/MSMO1/NR4A2/RAPGEF2/TM7SF2/MVD/CYB5R2/SQLE/SCP2/PTS/PRKAA1/ABCD3/OSBPL1A/ACER3/HMGCS1/CYB5R1/FDFT1	GO:1901617
GOBP_AUTOPHAGOSOME_ORGANIZATION	0.547573	0.77809	0.0728939	0.226726	0.931777	23	TP53INP2/IFT88/NUPR1/LRBA/TRAPPC8/GABARAPL2/PIP4K2A/SCFD1/MAP1LC3A/RAB1A/WIPI1/AP4M1/WDR45B/IFT20/RB1CC1/RALB/STX12/ATP2A2	GO:1905037
GOBP_CELLULAR_RESPONSE_TO_STARVATION	0.543478	0.77809	0.0741759	0.202511	0.931361	32	MFSD2A/RRAGD/PRKAA2/UCP2/FADS1/SLC2A1/DNAJC15/ATF3/CDKN1A/PRKAA1/GABARAPL2/SESN3/XPR1/MAP1LC3A/XBP1	GO:0009267
GOBP_GAMETE_GENERATION	0.579957	0.793757	0.0747385	0.161591	0.928516	78	PLAT/SOX9/TSPAN8/CABYR/TDRD1/MASTL/PTN/ADAM28/SPATA6L/NME5/TOB2/MORN2/DZIP1/MCM9/CFAP69/SPAG16/BBS4	GO:0007276
GOBP_ACTIN_CYTOSKELETON_REORGANIZATION	0.53816	0.77809	0.0741759	0.250725	0.928462	17	HCK/TRPV4/PIP5K1A/NEDD9	GO:0031532
GOBP_CALCIUM_ION_TRANSMEMBRANE_TRANSPORT	0.595573	0.808169	0.0704501	0.21886	0.926096	26	ITPR1/F2R/DMD/TRPV4/CALM1/ATP2C2/TMEM165/TSPAN13/CUL5/MCUR1/CAMK2D/STIM2/C4orf3/CALM2/SLC25A25/SESTD1	GO:0070588
GOBP_REGULATION_OF_CILIUM_ASSEMBLY	0.544031	0.77809	0.0736213	0.261025	0.925097	15	CDKL1/DZIP1/BBS4/IFT88/TBC1D8/MPHOSPH9/EVI5/DYNC2LI1/ODF2L/IFT20	GO:1902017
GOBP_REGULATION_OF_PROTEIN_POLYMERIZATION	0.557312	0.780925	0.0728939	0.197693	0.924817	34	HCK/ALOX15/MAP1B/ARHGAP18/BBS4/ARL3/NCK2/MAPRE3/TWF1/ADD3/SCIN/DBN1	GO:0032271
GOBP_RESPONSE_TO_HORMONE	0.612554	0.816892	0.0727141	0.141606	0.924809	129	IGFBP5/PLAT/PHEX/GDF15/NKX3-1/MAP1B/GCLC/HDAC9/PRKAA2/ME1/SCGB2A1/LPIN1/INSIG1/NQO1/TRPV4/ACAT1/UCP2/SLC25A33/CITED2/LPIN2/APPL2/NR4A2	GO:0009725
GOBP_NEURAL_PRECURSOR_CELL_PROLIFERATION	0.575639	0.790898	0.0709609	0.231359	0.924059	21	PTN/VEGFA/TEAD3/ATF5/AKNA/APPL2	GO:0061351
GOBP_PYRUVATE_METABOLIC_PROCESS	0.542074	0.77809	0.0738053	0.249109	0.922475	17	PDK1/PRKAA2/ME1/TIGAR	GO:0006090
GOBP_ORGANOPHOSPHATE_CATABOLIC_PROCESS	0.588119	0.802853	0.0702813	0.222449	0.921669	24	SMPD3/FHIT/ENTPD2/ACAT1/PNP/ENTPD3/PDE7A/GDA/INPP4B/PNPLA8	GO:0046434
GOBP_REGULATION_OF_CALCIUM_ION_TRANSMEMBRANE_TRANSPORT	0.544204	0.77809	0.0738053	0.272081	0.921543	13	F2R/DMD/CALM1/TSPAN13/CAMK2D/STIM2/C4orf3/CALM2/SESTD1/VDAC1/LYN	GO:1903169
GOBP_NEGATIVE_REGULATION_OF_INTRINSIC_APOPTOTIC_SIGNALING_PATHWAY	0.543651	0.77809	0.0743625	0.281434	0.9191	12	NME5/MAPK8IP1/RRM2B	GO:2001243
GOBP_FATTY_ACID_BETA_OXIDATION	0.542636	0.77809	0.0732559	0.261359	0.918862	14	MFSD2A/ACAT1/ECI2/SLC27A2	GO:0006635
GOBP_RNA_SPLICING_VIA_TRANSESTERIFICATION_REACTIONS	0.565217	0.785766	0.0721798	0.199643	0.91817	32	USP49/C1QBP/RBM4/METTL14/RNPC3/CRNKL1/CDK13/FAM172A/CDC5L/SETX/STRAP/SRSF4/ZBTB7A/CELF1/HNRNPA1/PTBP1/PRPF6/SF3A1/RBM8A/RSRC1/SNU13/SNRNP200/DHX38/SYF2/SNRPB/TFIP11/SRSF6/RBM39/SNRPA/DAZAP1	GO:0000375
GOBP_DNA_TEMPLATED_TRANSCRIPTION_ELONGATION	0.544204	0.77809	0.0738053	0.289157	0.917973	11	EAF1/THOC1/CDK13/HEXIM1/CCNT1/GTF2H5/SUPT16H/RNF168/SUPT5H/SUPT4H1/NELFA	GO:0006354
GOBP_RESPIRATORY_ELECTRON_TRANSPORT_CHAIN	0.547619	0.77809	0.0739901	0.280259	0.915263	12	SLC25A13/DNAJC15/NDUFC1/NDUFB5/CYCS/COQ9/NDUFA1/GHITM/NDUFB2/COX4I1	GO:0022904
GOBP_CELLULAR_RESPONSE_TO_ORGANIC_CYCLIC_COMPOUND	0.607516	0.815866	0.0713053	0.160854	0.912843	74	IGFBP5/PLAT/PHEX/CHRM3/GDAP1/NKX3-1/GCLC	GO:0071407
GOBP_NEGATIVE_REGULATION_OF_PROTEIN_CONTAINING_COMPLEX_ASSEMBLY	0.594912	0.808137	0.0691198	0.232712	0.911755	20	SOX9/RAF1/BBS4/DNAJC15/TWF1/ADD3/SCIN/CLU	GO:0031333
GOBP_NEUROBLAST_PROLIFERATION	0.555556	0.780144	0.0732559	0.27887	0.910727	12	PTN/VEGFA/TEAD3/AKNA	GO:0007405
GOBP_PROTEASOMAL_PROTEIN_CATABOLIC_PROCESS	0.589069	0.80346	0.0713053	0.160688	0.909286	71	UCHL1/FBXL2/BAG2/TRIM2/GCLC/CLGN/UBE3D/GLMN/FHIT/TMEM67/UGGT2	GO:0010498
GOBP_CELLULAR_RESPONSE_TO_HORMONE_STIMULUS	0.615711	0.816892	0.0714786	0.14847	0.908845	96	PLAT/PHEX/GDF15/NKX3-1/MAP1B/GCLC/HDAC9/PRKAA2/SCGB2A1/LPIN1/INSIG1/UCP2/SLC25A33/LPIN2/APPL2/NR4A2/BBS4/TRERF1/SMYD3/IGFBP2/TBC1D4/UBA5/IGFBP7/KDM3A/SERPINF1/ABHD2/ADIPOR1/PRKAA1/RNF14/PIP4K2A/SYAP1/SESN3/BMP4	GO:0032870
GOBP_CELLULAR_ION_HOMEOSTASIS	0.603586	0.812843	0.0692836	0.166575	0.906748	61	ITPR1/KCNE3/F2R/CCL28/DMD/MT1X/LPAR3/TFRC/TRPV4/ATP13A3/BNIP3/SLC40A1	GO:0006873
GOBP_CARDIAC_MUSCLE_CONTRACTION	0.576238	0.790898	0.0713053	0.295449	0.902744	10	KCNE3/DMD/CALM1	GO:0060048
GOBP_NEGATIVE_REGULATION_OF_PROTEIN_MODIFICATION_BY_SMALL_PROTEIN_CONJUGATION_OR_REMOVAL	0.575342	0.790898	0.0707899	0.243667	0.902323	17	BAG2/GCLC/GLMN/SPRY2	GO:1903321
GOBP_EPITHELIAL_CELL_DEVELOPMENT	0.60241	0.812843	0.0697793	0.214603	0.900036	25	VIM/SOX9/VEGFA/TIGAR/PALLD/RAPGEF2	GO:0002064
GOBP_POSITIVE_REGULATION_OF_CHEMOTAXIS	0.604697	0.813601	0.0683111	0.229208	0.898025	20	PTN/VEGFA/AKIRIN1/C1QBP/TRPV4/MOSPD2	GO:0050921
GOBP_GLUCOSE_METABOLIC_PROCESS	0.608434	0.815866	0.0692836	0.213148	0.893933	25	TFF3/PDK1/TIGAR/OMA1/SLC25A13/ATF3/ADIPOR1/PRKAA1/PGM2/GPI/PGK1/PGM2L1	GO:0006006
GOBP_PROTON_TRANSMEMBRANE_TRANSPORT	0.565815	0.78591	0.0718276	0.281502	0.893671	11	ATP6V1C2/SLC9B2/UCP2/SLC25A4/ATP6V1H	GO:1902600
GOBP_CARBOHYDRATE_METABOLIC_PROCESS	0.650104	0.834422	0.0675189	0.14957	0.893623	85	TFF3/PDK1/CHST6/SMPD3/GCLC/UGP2/PRKAA2/ME1/FUT8/GK/TIGAR/OMA1/ST3GAL6/CTBS/SLC2A1/IDNK/GNE/STK40/SLC25A13/ATF3/BRAF/NUPR1/INPP4B/UGDH/ADIPOR1/PRKAA1/EDEM3/PGM3/FUCA2/GALE/GALNT7/RPE/B3GNT2/GK5/PGM2/GLB1/GPI/PGK1/PGM2L1/AGL	GO:0005975
GOBP_STEROID_HORMONE_MEDIATED_SIGNALING_PATHWAY	0.619417	0.81836	0.0667426	0.21628	0.888846	23	NKX3-1/SCGB2A1/TRERF1/UBA5/KDM3A/ABHD2/RNF14/BMP4/PIAS2/CNOT2/TMF1/RNF6/UBE3A/FOXP1/ZBTB7A/RXRA/PHB2/RXRB/ZMIZ1/DDX54/PGRMC2	GO:0043401
GOBP_ORGANIC_HYDROXY_COMPOUND_TRANSPORT	0.620079	0.81836	0.0673624	0.177993	0.888229	42	SLC5A8/CEL/RAB3B/SLC5A1/SLC2A13/SERAC1/AQP3/ABCA5/ABCA13/SYT17/TTC39B	GO:0015850
GOBP_ORGANIC_ACID_TRANSMEMBRANE_TRANSPORT	0.616896	0.816892	0.0675189	0.222364	0.888133	21	SLC5A8/SLC6A6/SLC7A5	GO:1903825
GOBP_PEPTIDE_TRANSPORT	0.622754	0.820528	0.0678338	0.200914	0.884656	29	SMPD3/ICA1/SLC9B2/TRPV4/UCP2/RAF1/CYB5R4	GO:0015833
GOBP_HORMONE_MEDIATED_SIGNALING_PATHWAY	0.628231	0.822289	0.0672065	0.20614	0.884569	27	NKX3-1/SCGB2A1/APPL2/TRERF1/UBA5/KDM3A/ABHD2/ADIPOR1/RNF14/BMP4/THRB/PIAS2/CNOT2/TMF1/RNF6/UBE3A/FOXP1/ZBTB7A/RXRA/PHB2/RXRB	GO:0009755
GOBP_REGULATION_OF_DNA_TEMPLATED_TRANSCRIPTION_ELONGATION	0.607921	0.815866	0.0686326	0.289028	0.883123	10	EAF1/THOC1/CDK13/HEXIM1/CCNT1/SUPT16H/RNF168/SUPT5H/SUPT4H1/NELFA	GO:0032784
GOBP_MITOCHONDRIAL_TRANSPORT	0.631791	0.823686	0.0675189	0.208677	0.883007	26	GDAP1/MPV17L/GCLC/BNIP3/MIPEP/SLC25A4/SLC25A13/DNAJC15/BNIP3L/PRKAA1/TIMM17A	GO:0006839
GOBP_PROTEIN_MODIFICATION_BY_SMALL_PROTEIN_REMOVAL	0.63189	0.823686	0.0664364	0.218127	0.882621	22	UCHL1/USP49/USP2/OTUD3/SUPT20H/TANK/SENP6	GO:0070646
GOBP_MITOCHONDRIAL_TRANSMEMBRANE_TRANSPORT	0.60274	0.812843	0.0684715	0.238248	0.882258	17	UCP2/SLC25A33/SLC25A4/SLC25A13/DNAJC15/TIMM17A/SLC25A36/MCUR1/SFXN1/CPT2	GO:1990542
GOBP_TEMPERATURE_HOMEOSTASIS	0.63189	0.823686	0.0664364	0.217972	0.881994	22	ADRB1/VEGFA/ALDH1A1/LPIN1/UCP2/APPL2/OMA1/KDM3A/ACOT13/FTO/ADIPOR1	GO:0001659
GOBP_CELLULAR_AMINO_ACID_BIOSYNTHETIC_PROCESS	0.609901	0.816455	0.0684715	0.288501	0.881514	10	ALDH1A1/PSPH/SERINC5/PLOD2	GO:0008652
GOBP_RESPONSE_TO_RETINOIC_ACID	0.616438	0.816892	0.0673624	0.224773	0.880649	20	SOX9/GDAP1/TFRC/AQP3	GO:0032526
GOBP_SPERMATID_DIFFERENTIATION	0.633858	0.824898	0.0662842	0.217174	0.878766	22	CABYR/NME5/DZIP1/CFAP69/SPAG16/BBS4/SPEF2/KDM3A/ABHD2/IQCG/YTHDC2	GO:0048515
GOBP_NEGATIVE_REGULATION_OF_LEUKOCYTE_CELL_CELL_ADHESION	0.606362	0.815151	0.0689567	0.233187	0.877126	18	RUNX3/CCL28/GLMN	GO:1903038
GOBP_MICROTUBULE_CYTOSKELETON_ORGANIZATION	0.675906	0.851452	0.0670513	0.142587	0.872369	97	MAP1B/TUBB2A/PARD6A/PRKAA2/TMEM67/SPRY2/TRPV4/ATF5/CEP44/CDC14B/DAW1/DZIP1/TTLL7/NEK7/CCDC39/CEP19/CFAP69/SPAG16/TTLL3/BBS4/SPAG17/MPDZ/SPEF2/SPATA7/ARL3/C2CD3/SENP6/TTBK2/DIXDC1/ULK4/DNAL1/MAPRE3/EFHC1/CLIP4/FBXW11/PRKAA1	GO:0000226
GOBP_GOLGI_TO_PLASMA_MEMBRANE_TRANSPORT	0.59332	0.807871	0.0694481	0.257175	0.871056	13	EXOC2/EXOC6/RAB26/ANK3/ARL3/LYPLA1/CSK/PREPL/EXOC5	GO:0006893
GOBP_AMINO_ACID_TRANSMEMBRANE_TRANSPORT	0.616896	0.816892	0.0675189	0.273863	0.869419	11	SLC6A6/SLC7A5/SLC25A13/SFXN1/SLC38A6/SLC6A9	GO:0003333
GOBP_CARBOHYDRATE_DERIVATIVE_BIOSYNTHETIC_PROCESS	0.690083	0.860032	0.0645031	0.141815	0.86815	92	PDK1/CHST6/PAPSS2/FA2H/SMPD3/HS3ST6/GALNT6/NME5/UGGT2/FUT8/ACAT1/GK/PRPSAP1/RRM2B/PNP/GXYLT2/MGAT5/ST3GAL6/ST6GAL1/HSD17B12/GNE/PLOD2/TMTC3/SLC25A13/NME7/TMEM165/GFPT1/UGDH/ELOVL5/PIGH/PRKAA1/EDEM3/B3GNT5/PGM3/GCNT2/GALNT7/B3GNT2/AK9/GK5/RPN1/DAD1/SLC35B3	GO:1901137
GOBP_MYOBLAST_DIFFERENTIATION	0.627723	0.822289	0.0670513	0.28397	0.867671	10	SOX9/AKIRIN1	GO:0045445
GOBP_FATTY_ACID_TRANSPORT	0.62818	0.822289	0.0664364	0.244572	0.866785	15	SLC5A8/MFSD2A/SLC27A2	GO:0015908
GOBP_NEGATIVE_REGULATION_OF_CELL_CELL_ADHESION	0.660643	0.838467	0.0652353	0.206196	0.864775	25	RUNX3/CCL28/VEGFA/GLMN/TRPV4/AKNA	GO:0022408
GOBP_NEGATIVE_REGULATION_OF_PROTEIN_CONTAINING_COMPLEX_DISASSEMBLY	0.632613	0.823952	0.0662842	0.271855	0.863047	11	MAP1B/TTBK2/TWF1/ADD3/SCIN	GO:0043242
GOBP_IMMUNE_RESPONSE_REGULATING_CELL_SURFACE_RECEPTOR_SIGNALING_PATHWAY	0.652427	0.836622	0.0642141	0.209753	0.862024	23	HCK/KLHL6/BTN2A1/APPL2/MAPK10/LGALS3/DENND1B/RAB29/RC3H1/RC3H2/PAWR/CSK/DUSP3	GO:0002768
GOBP_CARBOHYDRATE_TRANSMEMBRANE_TRANSPORT	0.616279	0.816892	0.0668966	0.24484	0.860787	14	SLC2A12/MFSD4B/SLC5A1/APPL2/SLC2A1/BRAF	GO:0034219
GOBP_NEGATIVE_REGULATION_OF_ION_TRANSMEMBRANE_TRANSPORT	0.634578	0.825159	0.0661326	0.270735	0.85949	11	KCNE3/CALM1/ANK3/CAMK2D/C4orf3/SLC6A9/CALM2/SESTD1	GO:0034766
GOBP_REGULATION_OF_CELL_SUBSTRATE_JUNCTION_ORGANIZATION	0.630952	0.823686	0.0668966	0.263128	0.859316	12	FERMT2/VEGFA/WDPCP	GO:0150116
GOBP_NEGATIVE_REGULATION_OF_DNA_METABOLIC_PROCESS	0.625969	0.822289	0.0661326	0.24304	0.854459	14	POLQ/MSH3/CDKN1A/THOC1/XRN1/ERCC4/TP53BP1/TRIP12/HNRNPA1/RPS3/OTUB1/MEN1/TFIP11	GO:0051053
GOBP_RETINA_HOMEOSTASIS	0.653465	0.836622	0.0650878	0.279215	0.853141	10	BBS4/SLC2A1/SPATA7/POC1B/SOD1/PRDX1/ACTG1/ACTB/CDH3/HSPB1	GO:0001895
GOBP_NEGATIVE_REGULATION_OF_TRANSPORTER_ACTIVITY	0.653465	0.836622	0.0650878	0.279087	0.852749	10	KCNE3/CALM1/ANK3/CAMK2D/C4orf3/SLC6A9/CALM2	GO:0032410
GOBP_ADP_METABOLIC_PROCESS	0.626719	0.822289	0.0667426	0.251564	0.852053	13	PRKAA2/TIGAR/NUPR1/PRKAA1/AK9/GPI/PGK1/ALDOA/OGDH	GO:0046031
GOBP_REGULATION_OF_PROTEIN_CONTAINING_COMPLEX_ASSEMBLY	0.688391	0.859272	0.0639272	0.15166	0.847945	68	HCK/SOX9/FERMT2/ALOX15/MAP1B/VEGFA/TFRC/RAF1/ARHGAP18/NEK7/BBS4/ARL3/DNAJC15/LGALS3/SENP6/SLF1/NCK2/MAPRE3/TWF1/ADD3/SCIN/CLU/ATR/DBN1	GO:0043254
GOBP_NUCLEOTIDE_PHOSPHORYLATION	0.645793	0.830902	0.0650878	0.227781	0.843498	17	PRKAA2/NME5/TIGAR/NUPR1/NME7/PRKAA1/AK9/GPI/PGK1/ALDOA/OGDH	GO:0046939
GOBP_SECRETION	0.739696	0.890437	0.0635008	0.136672	0.843275	102	HCK/CEL/F2R/CHRM3/RAB3B/NKX3-1/SMPD3/VEGFA/PARD6A/ICA1/SLC9B2/TRPV4/UCP2/RAF1/CYB5R4	GO:0046903
GOBP_PEPTIDYL_THREONINE_MODIFICATION	0.64833	0.833492	0.0650878	0.248521	0.841747	13	SPRY2/STOX1/CALM1/VRK1/HIPK1/CAMK2D/CALM2/MTOR/HIPK3/GALNT1/CDC42BPB	GO:0018210
GOBP_MAINTENANCE_OF_PROTEIN_LOCATION	0.645793	0.830902	0.0650878	0.227217	0.841407	17	INSIG1/TXN/DZIP1/BBS4/ANK3/ARL2BP/TWF1/SCIN/DBN1	GO:0045185
GOBP_MONOSACCHARIDE_METABOLIC_PROCESS	0.677932	0.851569	0.0635008	0.173698	0.839051	38	TFF3/PDK1/GCLC/FUT8/TIGAR/OMA1/SLC2A1/SLC25A13/ATF3/ADIPOR1/PRKAA1/FUCA2/GALE/RPE/PGM2/GLB1/GPI/PGK1/PGM2L1	GO:0005996
GOBP_GERM_CELL_DEVELOPMENT	0.675889	0.851452	0.0633597	0.179194	0.838278	34	CABYR/TDRD1/PTN/NME5/DZIP1/CFAP69/SPAG16/BBS4/SPEF2/KDM3A/FBXW11/ABHD2/BMP4/IQCG/YTHDC2	GO:0007281
GOBP_EMBRYO_IMPLANTATION	0.656746	0.837967	0.0649408	0.256643	0.838138	12	VEGFA/C1QBP/PCSK5/SMURF2/IGFBP7	GO:0007566
GOBP_CELLULAR_RESPONSE_TO_STEROID_HORMONE_STIMULUS	0.677606	0.851569	0.0621124	0.17968	0.837105	33	PLAT/NKX3-1/SCGB2A1/TRERF1/SMYD3/UBA5/KDM3A/SERPINF1/ABHD2/RNF14/BMP4/PIAS2/CFLAR/CNOT2/ZFP36L1/TMF1/RNF6/UBE3A/FOXP1/ZBTB7A/RXRA/PHB2/SGK1/RXRB/FBXO32/ZFP36L2/RAN/ZMIZ1/DDX54/PGRMC2	GO:0071383
GOBP_RESPONSE_TO_MONOSACCHARIDE	0.685437	0.856604	0.0618406	0.203611	0.836781	23	GCLC/PRKAA2/SLC9B2/UCP2/RAF1	GO:0034284
GOBP_REGULATION_OF_PHOSPHATASE_ACTIVITY	0.649706	0.834422	0.0647943	0.225702	0.835796	17	MASTL/LPIN1/PPP6R1/MGAT5/CALM1	GO:0010921
GOBP_KIDNEY_EPITHELIUM_DEVELOPMENT	0.675944	0.851452	0.0636424	0.22094	0.83106	18	SOX9/VEGFA/ACAT1/KLHL3/AHI1/EPCAM/BASP1/BMP4/CAT/WWTR1	GO:0072073
GOBP_MACROMOLECULE_DEACYLATION	0.688976	0.859328	0.062249	0.204839	0.828856	22	FRY/VEGFA/HDAC9/PRKAA2	GO:0098732
GOBP_NUCLEOSIDE_BISPHOSPHATE_BIOSYNTHETIC_PROCESS	0.664729	0.84298	0.0632191	0.234736	0.825265	14	PDK1/PAPSS2/ACAT1/HSD17B12	GO:0033866
GOBP_MRNA_PROCESSING	0.715415	0.877971	0.0606404	0.153707	0.824896	55	USP49/C1QBP/RBM4/RPRD1B/LGALS3/METTL14/THOC1/RNPC3/ALKBH5/CRNKL1/RBM27/CDK13/FAM172A/CDC5L/CCNT1/SETX/ZFP36L1/STRAP/PPP4R2/CIR1/GRSF1/SRSF4/PTBP3/PAPOLA/ZBTB7A/CELF1/HNRNPA1/PTBP1/PRPF6/SF3A1/RBM8A/RSRC1/SNU13/SRRT/RNF20/ACIN1/SNRNP200/DHX38/SYF2/SNRPB/RPUSD3/PDCD11/TFIP11/SRSF6/SUPT5H/SUPT4H1/RBM39/SNRPA/DAZAP1	GO:0006397
GOBP_MYELOID_LEUKOCYTE_DIFFERENTIATION	0.708911	0.875659	0.0611693	0.19887	0.823974	24	VEGFA/SLC9B2/TFRC/CITED2/TOB2	GO:0002573
GOBP_MAINTENANCE_OF_PROTEIN_LOCATION_IN_CELL	0.679061	0.852312	0.0626618	0.232039	0.822366	15	INSIG1/TXN/BBS4/ANK3/ARL2BP/TWF1/SCIN/DBN1	GO:0032507
GOBP_CELLULAR_RESPONSE_TO_STRESS	0.857482	0.947782	0.0607719	0.11001	0.822257	269	EGLN3/ITPR1/NDRG1/PDK1/MFSD2A/MACROD2/ALOX15/MASTL/NKX3-1/MAP1B/PTN/RRAGD/SMPD3/VEGFA/CLGN/PRKAA2/POLQ/NME5/TMEM67/CHD1L/MAPK8IP1/UGGT2/CHAC1/INSIG1/AQP3/NQO1/TRPV4/FUT8/PRR5L/UCP2/RRM2B/FADS1/CITED2/TIGAR/CDC14B/BNIP3/FICD/MSH3/STOX1/RHOB/TXN/NR4A2/JKAMP/ASF1A/MCM9/OMA1/PARP9/RBM4	GO:0033554
GOBP_REGULATION_OF_MYELOID_LEUKOCYTE_DIFFERENTIATION	0.680556	0.853514	0.0632191	0.250893	0.81936	12	SLC9B2/TOB2/MITF/ZFP36L1/MTOR/PIK3R1/LYN/FOXP1/ACIN1/HAX1	GO:0002761
GOBP_NEGATIVE_REGULATION_OF_APOPTOTIC_SIGNALING_PATHWAY	0.703557	0.87068	0.0614364	0.180807	0.818936	31	MPV17L/GCLC/NME5/MAPK8IP1/RAF1/RRM2B/NR4A2	GO:2001234
GOBP_PHOSPHOLIPID_BIOSYNTHETIC_PROCESS	0.715706	0.877971	0.0609039	0.167203	0.81765	40	MFSD2A/ALOX15/GPAT3/SERAC1/LPIN1/IDI1/FADS1/PIP5K1A	GO:0008654
GOBP_CELLULAR_RESPONSE_TO_KETONE	0.676357	0.851452	0.0623861	0.231001	0.812131	14	PLAT/PRKAA2/TRERF1/SMYD3/SERPINF1/PRKAA1/XRN1	GO:1901655
GOBP_REGULATION_OF_DNA_REPAIR	0.709234	0.875659	0.0607719	0.201703	0.805614	21	POLQ/TIGAR/PARP9/HDAC10/SLF1/ACTR2/PPP4R2/TP53BP1/TRIP12/MEAF6/RPS3/RBBP8/OTUB1/RNF168/HMGB1/TFIP11/ACTB/BABAM1/FUS/DMAP1/RPA2	GO:0006282
GOBP_MACROAUTOPHAGY	0.745418	0.890915	0.0601186	0.148189	0.804908	62	ATP6V1C2/UCHL1/PRKAA2/TIGAR/KLHL3/BNIP3/TP53INP2/CALM1/HDAC10/SLC25A4/UBA5/IFT88/STAM/NUPR1/LRBA/ATP6V1H/SNX14/TRAPPC8/BNIP3L/GABARAPL2/PIP4K2A/SESN3/SCFD1/MAP1LC3A/CHMP2B	GO:0016236
GOBP_RESPONSE_TO_ENDOPLASMIC_RETICULUM_STRESS	0.725681	0.881732	0.0592219	0.154632	0.803785	49	ITPR1/ALOX15/CLGN/TMEM67/UGGT2/CHAC1/FICD/JKAMP/NGLY1/TMTC3/UBA5/AGR2/ATF3/NUPR1/FAM8A1/NCK2	GO:0034976
GOBP_SINGLE_FERTILIZATION	0.69186	0.860898	0.0613026	0.227711	0.800565	14	PLAT/CLGN	GO:0007338
GOBP_NECROTIC_CELL_DEATH	0.712329	0.876755	0.0603786	0.224191	0.794553	15	SLC6A6/BNIP3/CASP6/SLC25A4/TMEM123/NUPR1	GO:0070265
GOBP_REGULATION_OF_UBIQUITIN_DEPENDENT_PROTEIN_CATABOLIC_PROCESS	0.722441	0.880886	0.0599892	0.196107	0.793521	22	BAG2/GCLC/GLMN/FHIT/AGTPBP1/BBS7/HSPBP1/CLU/RNF14	GO:2000058
GOBP_CELL_CELL_JUNCTION_ORGANIZATION	0.748503	0.890915	0.0589694	0.180132	0.793152	29	F2R/FERMT2/VEGFA/PARD6A/TRPV4	GO:0045216
GOBP_ATP_METABOLIC_PROCESS	0.741107	0.890915	0.0589694	0.172393	0.792847	32	PRKAA2/SLC25A33/TIGAR/NADK/SLC25A13/DNAJC15/NUPR1/NDUFC1/C2orf69/PRKAA1/AK9/NDUFB5/CYCS/COQ9/GPI/PGK1/SLC25A25/ALDOA/ATP6V1A/OGDH	GO:0046034
GOBP_ORGANELLE_FUSION	0.716243	0.877971	0.0601186	0.213849	0.791904	17	GDAP1/TFRC/BNIP3/OMA1/TBC1D4/MFN1	GO:0048284
GOBP_PROTEIN_POLYUBIQUITINATION	0.747104	0.890915	0.0574877	0.169357	0.789012	33	TRIM2/UBE3D/DAW1/KLHL3/SMURF2/WSB1/FBXW11/DZIP3/RNF14/RNF111/RC3H1/RC3H2/UBE2J1/FBXO22/NPEPPS/RNF6/XIAP/UBE3A/UBE2B/TRIP12/TTC3/WWP2/TRIM56/RNF20/OTUB1/RNF114/RNF168	GO:0000209
GOBP_MYELOID_CELL_DEVELOPMENT	0.730693	0.884855	0.0597318	0.256064	0.782403	10	SLC9B2/CITED2/PIP4K2A/SLC11A2/TMOD3/PTBP3/FOXP1/ZBTB7A	GO:0061515
GOBP_ANDROGEN_RECEPTOR_SIGNALING_PATHWAY	0.726916	0.881732	0.0596037	0.230322	0.780105	13	NKX3-1/SCGB2A1/KDM3A/RNF14/PIAS2/TMF1/RNF6/UBE3A/FOXP1/ZBTB7A	GO:0030521
GOBP_CELLULAR_RESPONSE_TO_HYDROGEN_PEROXIDE	0.733598	0.886455	0.0597318	0.207282	0.779687	18	SMPD3/NQO1/BNIP3/RHOB/TXN	GO:0070301
GOBP_CELLULAR_OXIDANT_DETOXIFICATION	0.74364	0.890915	0.0583453	0.219911	0.779382	15	PXDN/GSTA1/NQO1/TXN	GO:0098869
GOBP_NEGATIVE_REGULATION_OF_RESPONSE_TO_DNA_DAMAGE_STIMULUS	0.726916	0.881732	0.0596037	0.230013	0.77906	13	POLQ/THOC1/CLU/ERCC4/TP53BP1/TRIP12/RPS3/OTUB1/PTTG1IP/TPT1/TFIP11/CD74	GO:2001021
GOBP_DNA_GEOMETRIC_CHANGE	0.726916	0.881732	0.0596037	0.229941	0.778816	13	POLQ/MTERF1/CHD1L/MCM9/MNAT1	GO:0032392
GOBP_PROTEIN_MONOUBIQUITINATION	0.736111	0.888815	0.059476	0.237738	0.7764	12	FBXL2/UBE3D	GO:0006513
GOBP_NEURON_PROJECTION_REGENERATION	0.750495	0.89195	0.0584693	0.253392	0.774238	10	MAP1B/PTN	GO:0031102
GOBP_POSITIVE_REGULATION_OF_UBIQUITIN_DEPENDENT_PROTEIN_CATABOLIC_PROCESS	0.736739	0.888897	0.0589694	0.228031	0.772345	13	BAG2/GCLC/AGTPBP1/BBS7/HSPBP1/CLU/RNF14	GO:2000060
GOBP_REGULATION_OF_ACTIN_FILAMENT_LENGTH	0.779324	0.911456	0.0568864	0.179367	0.76968	27	HCK/ALOX15/ARHGAP18/BBS4/NCK2/TWF1/ADD3/SCIN/DBN1/BAIAP2/ARPC1B/PFN2/TMOD3/MTOR/BAIAP2L1/GRB2/ARPC2/ARPC5L/CAPZA1/FLII	GO:0030832
GOBP_REGULATION_OF_CHEMOTAXIS	0.774648	0.91044	0.0577309	0.181823	0.769372	26	PTN/VEGFA/AKIRIN1/C1QBP/TRPV4/MOSPD2/ST6GAL1	GO:0050920
GOBP_MESODERM_DEVELOPMENT	0.74364	0.890915	0.0583453	0.207683	0.769072	17	HCK/VEGFA/CITED2	GO:0007498
GOBP_DEPHOSPHORYLATION	0.806517	0.918913	0.0564118	0.136697	0.764285	68	MASTL/NT5C3A/LPIN1/DUSP4/NT5DC3/PPM1H/TIGAR/PPP6R1/CDC14B/LPIN2/PSPH/DUSP14/MGAT5/CALM1/SGPP2	GO:0016311
GOBP_REGULATION_OF_LEUKOCYTE_PROLIFERATION	0.779116	0.911456	0.0573667	0.18181	0.762503	25	GLMN/MAPK8IP1/TFRC/PNP/ST6GAL1/IGFBP2/LGALS3/CDKN1A/NCK2/BMP4/CD46/RC3H1	GO:0070663
GOBP_METAL_ION_HOMEOSTASIS	0.794821	0.91719	0.0560596	0.139751	0.760736	61	ITPR1/F2R/CCL28/DMD/MT1X/LPAR3/TFRC/TRPV4/ATP13A3/BNIP3/SLC40A1	GO:0055065
GOBP_RIBONUCLEOSIDE_TRIPHOSPHATE_METABOLIC_PROCESS	0.770297	0.90725	0.0572461	0.24878	0.760147	10	NME5/MFN1/SLC25A13/NME7/AK9/ALDOA/ATP6V1A	GO:0009199
GOBP_POSITIVE_REGULATION_OF_DNA_REPAIR	0.748062	0.890915	0.0576091	0.215837	0.758819	14	TIGAR/PARP9/HDAC10/SLF1/ACTR2/MEAF6/RPS3/RBBP8/RNF168/HMGB1/ACTB/BABAM1/FUS	GO:0045739
GOBP_SPHINGOLIPID_METABOLIC_PROCESS	0.790744	0.915144	0.0567672	0.178212	0.754095	26	CEL/FA2H/SMPD3/SGPP2/NAAA/SERINC5	GO:0006665
GOBP_PROTEIN_POLYMERIZATION	0.793241	0.916698	0.0560596	0.154204	0.754079	40	HCK/ALOX15/MAP1B/TRPV4/ARHGAP18/BBS4/ARL3/NCK2/MAPRE3/TWF1/ADD3/SCIN/DBN1	GO:0051258
GOBP_NATURAL_KILLER_CELL_MEDIATED_IMMUNITY	0.776031	0.910719	0.05653	0.237451	0.753826	11	RAET1E/LYST/SERPINB4	GO:0002228
GOBP_REGULATION_OF_PROTEIN_DEPOLYMERIZATION	0.774067	0.910431	0.0566484	0.221017	0.748589	13	MAP1B/TRPV4/TTBK2/TWF1/ADD3/SCIN	GO:1901879
GOBP_REGULATION_OF_GENERATION_OF_PRECURSOR_METABOLITES_AND_ENERGY	0.779528	0.911456	0.0564118	0.184743	0.747538	22	PRKAA2/TRPV4/SLC25A33/TIGAR/BNIP3	GO:0043467
GOBP_CELLULAR_CARBOHYDRATE_METABOLIC_PROCESS	0.809145	0.919694	0.0551352	0.157132	0.74688	36	TFF3/PDK1/UGP2/GK/TIGAR/IDNK/GNE/STK40/BRAF/NUPR1/INPP4B/ADIPOR1/RPE/B3GNT2/GK5/GLB1/AGL	GO:0044262
GOBP_NEGATIVE_REGULATION_OF_TRANSMEMBRANE_TRANSPORT	0.75969	0.899514	0.0568864	0.212422	0.746815	14	KCNE3/APPL2/CALM1/ANK3/CAMK2D/C4orf3/SLC6A9/CALM2/SESTD1	GO:0034763
GOBP_REGULATION_OF_REACTIVE_OXYGEN_SPECIES_METABOLIC_PROCESS	0.776031	0.910719	0.05653	0.186399	0.744488	21	MPV17L/BCO2/SLC25A33/TIGAR/BNIP3	GO:2000377
GOBP_PROTEIN_FOLDING	0.806773	0.918913	0.0553643	0.166868	0.743565	30	BAG2/CLGN/PDIA5/ERO1B/RP2/NGLY1/HSPBP1/CLU/HSP90AA2P/DNAJC10/PPID/DNAJC1/CCT2/HSPA4L/PDIA3/HSPH1/TBCA/VAPA/CANX/HSPA5/NUDCD3/BAG1/CD74/GRN/NFYC/HSPB1/UNC45A/DNAJB1	GO:0006457
GOBP_CELLULAR_RESPONSE_TO_CORTICOSTEROID_STIMULUS	0.784158	0.914851	0.0564118	0.242195	0.740026	10	PLAT/SMYD3/SERPINF1/CFLAR/ZFP36L1/SGK1/FBXO32/ZFP36L2/RAN	GO:0071384
GOBP_TELOMERE_MAINTENANCE_VIA_TELOMERE_LENGTHENING	0.790099	0.915064	0.0560596	0.240802	0.735769	10	PKIB/NEK7/ATR/XRN1	GO:0010833
GOBP_REGULATION_OF_NECROTIC_CELL_DEATH	0.789784	0.915064	0.0557104	0.217075	0.735238	13	SLC6A6/BNIP3/CASP6/SLC25A4/NUPR1	GO:0010939
GOBP_NUCLEOSIDE_TRIPHOSPHATE_METABOLIC_PROCESS	0.798434	0.918301	0.0550211	0.207432	0.735157	15	NME5/RRM2B/ENTPD3/MFN1/SLC25A13/NME7	GO:0009141
GOBP_CELLULAR_PIGMENTATION	0.781746	0.913378	0.0566484	0.224554	0.733341	12	BBS5/LYST/BBS4/BBS7/RAB29/RAB1A/RAB11A/SHROOM3/CD63	GO:0033059
GOBP_ENDOPLASMIC_RETICULUM_ORGANIZATION	0.790099	0.915064	0.0560596	0.239964	0.73321	10	TMEM170A/SHTN1/RAB10/VAPA/EMC10/LMAN2/BAG6/REEP4/MMGT1/REEP6	GO:0007029
GOBP_REGULATION_OF_DNA_RECOMBINATION	0.787109	0.915064	0.0555947	0.201252	0.730038	16	POLQ/TFRC/MSH3/THOC1/ACTR2/KPNA1/PPP4R2/UBE2B/TP53BP1/MEAF6/STAT6/RBBP8	GO:0000018
GOBP_PROTEIN_ACYLATION	0.824324	0.93284	0.052913	0.156697	0.730028	33	NFYA/PRKAA2/ZDHHC17/HHAT/RPS6KA5/NUPR1/GTF2B/PRKAA1/NAA35/DIP2A/NAA40/OGDH/ZDHHC4/MEAF6/PHF20/GLUL/KAT6A/ATXN7L3/TRIM16/CREBBP/PBXIP1/SET/HCFC1/ACTB/BAG6/BRD7/NFYC/ZDHHC7/HDAC5/NMT2/BLOC1S1/DMAP1	GO:0043543
GOBP_REGULATION_OF_RESPONSE_TO_DNA_DAMAGE_STIMULUS	0.826087	0.93284	0.0538979	0.156046	0.72999	34	NKX3-1/POLQ/TIGAR/PARP9/HDAC10/NACC2/SLF1/THOC1/CLU/ACTR2/ATR/SMYD2/ERCC4/PPP4R2/TP53BP1/TRIP12/MEAF6/RPS3/RBBP8/OTUB1/PTTG1IP/TPT1/RNF168/RPL26/HMGB1/TFIP11/ACTB/BABAM1/CD74/FUS	GO:2001020
GOBP_AXONAL_TRANSPORT	0.794059	0.916977	0.0558265	0.238432	0.728528	10	UCHL1/AGTPBP1/FBXW11/KIF5B/SOD1/KIF1C/RAB27B/DCTN1/HSPB1/BLOC1S1	GO:0098930
GOBP_ACTIN_POLYMERIZATION_OR_DEPOLYMERIZATION	0.828343	0.93284	0.0542316	0.164972	0.7264	29	HCK/ALOX15/ARHGAP18/BBS4/NCK2/TWF1/ADD3/SCIN/DBN1/ENAH/BAIAP2/ARPC1B/PFN2/TMOD3/MTOR/BAIAP2L1/GRB2/ARPC2/ARPC5L	GO:0008154
GOBP_ANTIGEN_RECEPTOR_MEDIATED_SIGNALING_PATHWAY	0.798434	0.918301	0.0550211	0.195892	0.725407	17	KLHL6/BTN2A1/LGALS3/DENND1B/RAB29/RC3H1/RC3H2/PAWR/CSK/DUSP3/LYN/FOXP1/RPS3/EIF2B5	GO:0050851
GOBP_ORGANELLE_ASSEMBLY	0.936441	0.98413	0.0513223	0.10612	0.725385	158	HCK/CDKL1/PRKAA2/LIMD1/NME5/TMEM67/WDPCP/C1QBP/RPGRIP1L/CEP44/CDC14B/DAW1/BBS5/RP2/AHI1/TP53INP2/DZIP1/NGRN/NEK7/CCDC39/CEP19/CFAP69/SPAG16/TTLL3/BBS4/SPAG17/CEP83/SPEF2/ARL3/DYNC2H1/ARL13B/TMEM231/IFT88/C2CD3/SQLE/SENP6/TTBK2/STAM/NUPR1/IQUB/LRBA/BBS7/RFX3/DNAL1/TRAPPC8/MAPRE3/PRKAA1/ACTR2/GABARAPL2/PIP4K2A/IFT74/IFT57/SCFD1/TBC1D8/MAP1LC3A/IQCG/CHMP2B/POC1B/SMIM22/SPAG1/RPF2/LRRC49/WWTR1/RC3H1/…	GO:0070925
GOBP_REGULATION_OF_TRANSLATIONAL_INITIATION	0.805169	0.918913	0.0553643	0.192537	0.724224	18	RBM4/NCK2/PAIP1/PPP1R15B/BZW2/UHMK1/MTOR/IMPACT/EIF4G3/CSDE1/YTHDF1/POLR2G/EIF4EBP2/YTHDF3/EIF2B5	GO:0006446
GOBP_SYNAPTIC_VESICLE_RECYCLING	0.817289	0.9263	0.0541201	0.226393	0.71872	11	CEL/ABCA13	GO:0036465
GOBP_POSITIVE_REGULATION_OF_MITOTIC_CELL_CYCLE	0.806641	0.918913	0.0544556	0.197965	0.718113	16	NKX3-1/RRM2B/STOX1/USP2/DYNLT3	GO:0045931
GOBP_HINDBRAIN_DEVELOPMENT	0.78865	0.915064	0.0555947	0.182065	0.713323	20	ATF5/RPGRIP1L/AHI1/TTC21B/AGTPBP1/ARL13B/TTBK2/DIXDC1	GO:0030902
GOBP_MUCOPOLYSACCHARIDE_METABOLIC_PROCESS	0.805556	0.918913	0.0552496	0.21834	0.71305	12	CHST6/SMPD3/ST3GAL6/UGDH/B3GNT2/GLB1	GO:1903510
GOBP_REGULATION_OF_DOUBLE_STRAND_BREAK_REPAIR	0.827789	0.93284	0.0533478	0.201162	0.712937	15	POLQ/PARP9/SLF1/ACTR2/PPP4R2/TP53BP1/TRIP12/MEAF6/RBBP8/OTUB1/TFIP11/ACTB/FUS/DMAP1/RPA2	GO:2000779
GOBP_STEROL_HOMEOSTASIS	0.807921	0.918959	0.0550211	0.232548	0.71055	10	HDAC9/INSIG1/ABCA5/TTC39B	GO:0055092
GOBP_RIBOSE_PHOSPHATE_BIOSYNTHETIC_PROCESS	0.842942	0.941276	0.0532386	0.164415	0.705519	27	PDK1/PAPSS2/NME5/ACAT1/PRPSAP1/HSD17B12/SLC25A13/NME7/ELOVL5/AK9/SLC35B3/GMPS/PANK3/ALDOA/ATP6V1A/DIP2A	GO:0046390
GOBP_CELLULAR_RESPONSE_TO_GLUCOSE_STARVATION	0.813861	0.923733	0.0546808	0.230377	0.703916	10	PRKAA2/SLC2A1/PRKAA1/SESN3/XBP1	GO:0042149
GOBP_MESONEPHROS_DEVELOPMENT	0.836935	0.93735	0.0530213	0.206708	0.700123	13	SOX9/VEGFA/EPCAM/BASP1/BMP4/CAT	GO:0001823
GOBP_MODIFICATION_DEPENDENT_MACROMOLECULE_CATABOLIC_PROCESS	0.916844	0.977106	0.0525899	0.114067	0.697883	97	UCHL1/FBXL2/BAG2/TRIM2/GCLC/CLGN/UBE3D/GLMN/USP49/FHIT/TMEM67	GO:0043632
GOBP_NEGATIVE_REGULATION_OF_CELLULAR_AMIDE_METABOLIC_PROCESS	0.857708	0.947782	0.052163	0.148944	0.69677	34	IGFBP5/IGF2BP3/DCP1B/RBM4/TOB1/METTL14/FTO/PRKAA1/CLU/PAIP1/XRN1/TNRC6B/RC3H1	GO:0034249
GOBP_FERTILIZATION	0.835616	0.937046	0.052913	0.188094	0.69653	17	PLAT/CLGN	GO:0009566
GOBP_INOSITOL_PHOSPHATE_MEDIATED_SIGNALING	0.825581	0.93284	0.0530213	0.197368	0.693889	14	ITPR1/NFAT5	GO:0048016
GOBP_CARBOHYDRATE_DERIVATIVE_TRANSPORT	0.827519	0.93284	0.052913	0.196901	0.692245	14	MFSD2A/SLC5A1/SLC25A4/SLC35A3/SLC37A3/SLC35B3/NPC2/SLC25A25	GO:1901264
GOBP_REGULATION_OF_CALCIUM_ION_TRANSPORT	0.847525	0.943463	0.052805	0.166956	0.691744	24	F2R/DMD/CALM1/ATP2C2/LGALS3/EFHB/CASK/TSPAN13/CAMK2D/STIM2/C4orf3/SARAF/CALM2/GNAI2/SESTD1	GO:0051924
GOBP_REGULATION_OF_B_CELL_ACTIVATION	0.841797	0.940658	0.0524828	0.19002	0.689292	16	TFRC/CDKN1A/THOC1/XBP1/RC3H1/PPP2R3C/PAWR/ZFP36L1/TP53BP1/LYN/STAT6/ZFP36L2/IRS2/TNFRSF21/CD74	GO:0050864
GOBP_ENDOPLASMIC_RETICULUM_UNFOLDED_PROTEIN_RESPONSE	0.860511	0.948104	0.0517405	0.202005	0.684194	13	FICD/AGR2/ATF3/NCK2/XBP1/PPP1R15B/ERLEC1/SERP1/PIK3R1/PTPN1/HSPA5	GO:0030968
GOBP_PHOSPHOLIPID_METABOLIC_PROCESS	0.869822	0.95021	0.0514265	0.127295	0.684126	57	MFSD2A/ALOX15/GPAT3/SMPD3/SERAC1/LPIN1/IDI1/FADS1/PIP5K1A/NAAA/SERINC5/FAM126B/DBI/MVD/MTMR12/INPP4B/PNPLA8/CEPT1/PIGH/PIP4K2A/FAM126A	GO:0006644
GOBP_NEGATIVE_REGULATION_OF_SUPRAMOLECULAR_FIBER_ORGANIZATION	0.853229	0.946774	0.0519512	0.184185	0.682054	17	MAP1B/BBS4/TTBK2/TWF1/ADD3/SCIN/CLU	GO:1902904
GOBP_PROTEIN_O_LINKED_GLYCOSYLATION	0.863014	0.948104	0.0514265	0.183068	0.677918	17	GALNT6/GXYLT2/ST6GAL1/PLOD2/TMTC3/B3GNT5/PGM3/GALNT7/B3GNT2	GO:0006493
GOBP_PURINE_NUCLEOSIDE_MONOPHOSPHATE_METABOLIC_PROCESS	0.833663	0.936186	0.0535669	0.221235	0.675983	10	PNP/GDA/CASK/AK9/TJP2/GMPS	GO:0009126
GOBP_ALCOHOL_BIOSYNTHETIC_PROCESS	0.874016	0.951892	0.0511148	0.174831	0.671715	19	PRKAA2/IDI1/INSIG1/MSMO1/TM7SF2/MVD/PTS/PRKAA1/ACER3/HMGCS1/FDFT1/SOD1/PCBD1/LBR	GO:0046165
GOBP_AXO_DENDRITIC_TRANSPORT	0.866405	0.948152	0.0514265	0.211359	0.670993	11	UCHL1/AGTPBP1/FBXW11/KIF5B/SOD1/KIF1C/RAB27B/DCTN1/HSPB1/BLOC1S1/KLC3	GO:0008088
GOBP_AMINO_ACID_TRANSPORT	0.852713	0.946774	0.0515309	0.190352	0.669223	14	SLC6A6/SLC7A5/SERINC5/SLC25A13/SFXN1/SLC38A6/LLGL2/SLC6A9	GO:0006865
GOBP_RESPONSE_TO_TOPOLOGICALLY_INCORRECT_PROTEIN	0.866405	0.948152	0.0514265	0.152666	0.66873	28	UGGT2/CHAC1/FICD/JKAMP/NGLY1/AGR2/ATF3/NCK2/CLU/EDEM3/XBP1	GO:0035966
GOBP_MRNA_METABOLIC_PROCESS	0.921941	0.979254	0.0518458	0.109068	0.668201	95	VIM/USP49/DCP1B/C1QBP/PRR5L/RBM4/TOB1/RPRD1B/TAF13/LGALS3/METTL14/FTO/THOC1/PAIP1/XRN1/RNPC3/ALKBH5/TTC37/THRB/CRNKL1/TNRC6B/RBM27/CDK13/FAM172A/RC3H1/SSB/SMG7/CDC5L/RC3H2/CCNT1/SETX/CNOT2/LARP4B/ZFP36L1/STRAP/SAMD4B/PPP4R2/CIR1/GRSF1/SRSF4/PTBP3/HIPK3/PAPOLA/YBX3/CSDE1/ZBTB7A/CELF1/HNRNPA1/PTBP1/PRPF6/SF3A1/RXRA/RBM8A/RSRC1/SNU13/SRRT/YTHDF1/RNF20/POLR2G/ACIN1/YTHDF3/SND1/SNRNP200/DHX38/ZFP36L2/…	GO:0016071
GOBP_CALCIUM_ION_TRANSPORT	0.888668	0.961262	0.0508054	0.138026	0.666736	38	ITPR1/F2R/DMD/TRPV4/CALM1/ATP2C2/LGALS3/EFHB/CASK/TMEM165/TSPAN13/CUL5/MCUR1/CAMK2D/STIM2/C4orf3/SARAF/CALM2/SLC25A25/GNAI2/SESTD1	GO:0006816
GOBP_REGULATION_OF_CELLULAR_AMIDE_METABOLIC_PROCESS	0.920086	0.978593	0.0530213	0.114448	0.661908	80	IGFBP5/VIM/PDK1/IGF2BP3	GO:0034248
GOBP_NEGATIVE_REGULATION_OF_ORGANELLE_ORGANIZATION	0.887189	0.960707	0.049094	0.124028	0.661757	53	MPV17L/MAP1B/GCLC/TMEM67/TFRC/TIGAR/BNIP3/OMA1/BBS4/MNAT1/TBC1D4/TTBK2/NUPR1/TWF1/ADD3/SCIN/CLU/BMP4/XRN1/SCFD1	GO:0010639
GOBP_REGULATION_OF_MICROTUBULE_CYTOSKELETON_ORGANIZATION	0.889558	0.961372	0.0512184	0.157134	0.659014	25	MAP1B/PRKAA2/TRPV4/MPDZ/ARL3/SENP6/TTBK2/DIXDC1/MAPRE3/PRKAA1/CHMP2B	GO:0070507
GOBP_REGULATION_OF_DEPHOSPHORYLATION	0.870079	0.95021	0.0513223	0.16241	0.65717	22	MASTL/LPIN1/PPP6R1/MGAT5/CALM1/LGALS3/SMG7/PPP2R3C/CALM2/GNAI2/PPP1R15B/STYXL1/CAMTA1	GO:0035303
GOBP_PROTEIN_DNA_COMPLEX_ASSEMBLY	0.868885	0.95021	0.0511148	0.167236	0.655222	20	SOX9/ASF1A/TCF4/SMYD3/TAF13/SENP6/GTF2B	GO:0065004
GOBP_LIPID_HOMEOSTASIS	0.886497	0.960707	0.0501934	0.176574	0.653872	17	HDAC9/PRKAA2/INSIG1/ABCA5/TTC39B/PNPLA8/PRKAA1/XBP1	GO:0055088
GOBP_EXOCYTOSIS	0.902584	0.97037	0.0500923	0.133576	0.653207	40	HCK/RAB3B/SMPD3/EXOC2/EXOC6/RAB26/SYT17	GO:0006887
GOBP_T_CELL_RECEPTOR_SIGNALING_PATHWAY	0.875969	0.952714	0.0502948	0.185397	0.651802	14	BTN2A1/LGALS3/DENND1B/RAB29/RC3H1/RC3H2/PAWR/CSK/DUSP3	GO:0050852
GOBP_REGULATED_EXOCYTOSIS	0.885437	0.960382	0.0498907	0.1581	0.649744	23	HCK/RAB26/SYT17/FBXL20/CASK/SCIN	GO:0045055
GOBP_POSITIVE_REGULATION_OF_LEUKOCYTE_PROLIFERATION	0.878906	0.955254	0.0504983	0.179	0.649318	16	TFRC/PNP/ST6GAL1/IGFBP2/CDKN1A/NCK2	GO:0070665
GOBP_REGULATION_OF_DNA_TEMPLATED_TRANSCRIPTION_IN_RESPONSE_TO_STRESS	0.882122	0.95794	0.0506004	0.20418	0.648203	11	VEGFA/CITED2/STOX1/ATF3/NCK2	GO:0043620
GOBP_LIPOSACCHARIDE_METABOLIC_PROCESS	0.882583	0.95794	0.0503964	0.182834	0.64798	15	FA2H/ST3GAL6/PIGH/PRKAA1/B3GNT5/GLB1/ITGB8/CPTP/PIGQ/HEXA/FUT2/A4GALT/SMPD1/PGAP3/GPAA1	GO:1903509
GOBP_POLYSACCHARIDE_METABOLIC_PROCESS	0.899804	0.968035	0.0496901	0.191066	0.647144	13	SMPD3/UGP2	GO:0005976
GOBP_DNA_DAMAGE_RESPONSE_SIGNAL_TRANSDUCTION_BY_P53_CLASS_MEDIATOR	0.861386	0.948104	0.052057	0.210812	0.644134	10	NDRG1/CDKN1A/ATR/SMYD2	GO:0030330
GOBP_POSITIVE_REGULATION_OF_DNA_RECOMBINATION	0.861386	0.948104	0.052057	0.21008	0.6419	10	TFRC/ACTR2/UBE2B/TP53BP1/MEAF6/STAT6/RBBP8/ACTB/FUS/DMAP1	GO:0045911
GOBP_CELLULAR_PROCESS_INVOLVED_IN_REPRODUCTION_IN_MULTICELLULAR_ORGANISM	0.919291	0.978593	0.048799	0.128332	0.64041	42	CABYR/TDRD1/MASTL/PTN/NME5/DZIP1/CFAP69/SPAG16/BBS4/SPEF2/KDM3A/FBXW11/ABHD2/BMP4/IQCG/YTHDC2	GO:0022412
GOBP_REGULATION_OF_MICROTUBULE_POLYMERIZATION_OR_DEPOLYMERIZATION	0.911591	0.974777	0.049094	0.187626	0.635493	13	MAP1B/TRPV4/ARL3/TTBK2/MAPRE3	GO:0031110
GOBP_NUCLEOSOME_ASSEMBLY	0.88998	0.961372	0.0501934	0.199509	0.633374	11	SOX9/ASF1A/SMYD3	GO:0006334
GOBP_CELLULAR_RESPONSE_TO_REACTIVE_OXYGEN_SPECIES	0.897087	0.965767	0.0492918	0.152951	0.628583	23	SMPD3/NQO1/BNIP3/RHOB/TXN	GO:0034614
GOBP_ORGANELLE_DISASSEMBLY	0.905622	0.97232	0.0503964	0.149117	0.625387	25	TIGAR/BNIP3/SLC25A4/UBA5/LRBA/BNIP3L/GABARAPL2/VRK1/GFM2/MAP1LC3A/WIPI1/WDR45B/KIF5B/RB1CC1/VDAC1/PHB2/HAX1/OPTN/TOMM7/TSPO/USP36/TSC2	GO:1903008
GOBP_RESPONSE_TO_REACTIVE_OXYGEN_SPECIES	0.912351	0.974933	0.0496901	0.140222	0.624832	30	SMPD3/NQO1/UCP2/BNIP3/RHOB/TXN	GO:0000302
GOBP_RESPONSE_TO_ALKALOID	0.908915	0.972569	0.0486034	0.1764	0.62017	14	NQO1/CASP6/CASP7/PRKAA1/MAP1LC3A/PPP2R2A/GPI	GO:0043279
GOBP_LEUKOCYTE_MEDIATED_CYTOTOXICITY	0.914729	0.976161	0.0483118	0.174836	0.614673	14	RAET1E/LYST/SERPINB4	GO:0001909
GOBP_PROTEIN_HOMOOLIGOMERIZATION	0.928429	0.982672	0.048799	0.163258	0.614092	18	PEG10/POLQ/TMEM70/APPL2/ACOT13/NACC2	GO:0051260
GOBP_GLYCOSYLATION	0.934783	0.983037	0.048215	0.124745	0.613298	41	GALNT6/UGGT2/FUT8/GXYLT2/MGAT5/ST3GAL6/ST6GAL1/PLOD2/TMTC3/TMEM165/GFPT1/EDEM3/B3GNT5/PGM3/GCNT2/GALNT7/B3GNT2/RPN1/DAD1	GO:0070085
GOBP_REGULATION_OF_DOUBLE_STRAND_BREAK_REPAIR_VIA_HOMOLOGOUS_RECOMBINATION	0.893069	0.963399	0.0503964	0.200714	0.61328	10	POLQ/ACTR2/PPP4R2/TP53BP1/MEAF6/RBBP8/ACTB/FUS/DMAP1/RPA2	GO:0010569
GOBP_RNA_DESTABILIZATION	0.931102	0.982672	0.048215	0.158498	0.608965	19	DCP1B/TOB1/METTL14/FTO/PAIP1/TNRC6B/RC3H1/RC3H2/CNOT2/ZFP36L1/SAMD4B/CSDE1/CELF1/YTHDF1/POLR2G/YTHDF3/ZFP36L2	GO:0050779
GOBP_REGULATION_OF_MRNA_SPLICING_VIA_SPLICEOSOME	0.939096	0.984959	0.0477342	0.1786	0.604921	13	C1QBP/RBM4/FAM172A/SRSF4/ZBTB7A/CELF1/HNRNPA1/PTBP1/RBM8A/SRSF6/RBM39/DAZAP1	GO:0048024
GOBP_ELECTRON_TRANSPORT_CHAIN	0.921415	0.979254	0.0486034	0.150842	0.60247	21	PDIA5/ME1/SLC25A13/GPX2/DNAJC15/NDUFC1/NDUFB5/CYCS/COQ9	GO:0022900
GOBP_REGULATION_OF_AUTOPHAGY_OF_MITOCHONDRION	0.908911	0.972569	0.0495902	0.19541	0.597074	10	TIGAR/BNIP3/SLC25A4/BNIP3L	GO:1903146
GOBP_RESPONSE_TO_HYDROGEN_PEROXIDE	0.934653	0.983037	0.0483118	0.144088	0.596999	24	SMPD3/NQO1/BNIP3/RHOB/TXN	GO:0042542
GOBP_REGULATION_OF_MACROAUTOPHAGY	0.928854	0.982672	0.048506	0.129189	0.594151	32	ATP6V1C2/UCHL1/PRKAA2/TIGAR/BNIP3/SLC25A4/NUPR1/ATP6V1H/BNIP3L/PIP4K2A/SESN3/SCFD1	GO:0016241
GOBP_NEGATIVE_REGULATION_OF_CELLULAR_MACROMOLECULE_BIOSYNTHETIC_PROCESS	0.94831	0.987461	0.04783	0.121482	0.594067	40	IGFBP5/IGF2BP3/DCP1B/RBM4/TOB1/DBI/METTL14/CDKN1A/FTO/ATR/PAIP1/XRN1	GO:2000113
GOBP_REGULATION_OF_CELLULAR_MACROMOLECULE_BIOSYNTHETIC_PROCESS	0.974843	0.998456	0.0489954	0.0959659	0.59217	100	IGFBP5/VIM/PKIB	GO:2000112
GOBP_PROTEIN_ACETYLATION	0.925553	0.981779	0.0494905	0.139872	0.591863	26	NFYA/PRKAA2/RPS6KA5/NUPR1/GTF2B/PRKAA1/NAA35/DIP2A/NAA40/MEAF6/PHF20/KAT6A/ATXN7L3/TRIM16/CREBBP/PBXIP1/SET/HCFC1/ACTB/BAG6/BRD7/NFYC/HDAC5/BLOC1S1/DMAP1	GO:0006473
GOBP_PIGMENTATION	0.939335	0.984959	0.0475434	0.166702	0.590807	15	BBS5/LYST/BBS4/BBS7/RAB29/ARCN1/MITF/RAB1A	GO:0043473
GOBP_CELLULAR_RESPONSE_TO_INSULIN_STIMULUS	0.962227	0.992843	0.0471642	0.116832	0.589432	44	GCLC/HDAC9/LPIN1/INSIG1/UCP2/SLC25A33/LPIN2/APPL2	GO:0032869
GOBP_MICROTUBULE_POLYMERIZATION_OR_DEPOLYMERIZATION	0.939922	0.984959	0.04707	0.165308	0.581176	14	MAP1B/TRPV4/ARL3/TTBK2/MAPRE3	GO:0031109
GOBP_VESICLE_LOCALIZATION	0.951807	0.989329	0.0481184	0.135839	0.5697	25	SMPD3/BBS5/CEP19/BBS4/STAM/BBS7/STARD3NL/KIFAP3/FBXW11	GO:0051648
GOBP_NEGATIVE_REGULATION_OF_LYMPHOCYTE_DIFFERENTIATION	0.932673	0.982672	0.0484088	0.186223	0.569003	10	RUNX3/BMP4/ZC3H8/RC3H1/RC3H2/PRDX2	GO:0045620
GOBP_NEGATIVE_REGULATION_OF_T_CELL_DIFFERENTIATION	0.932673	0.982672	0.0484088	0.186223	0.569003	10	RUNX3/BMP4/ZC3H8/RC3H1/RC3H2/PRDX2	GO:0045581
GOBP_POSTTRANSCRIPTIONAL_REGULATION_OF_GENE_EXPRESSION	0.978678	0.998456	0.0495902	0.0938789	0.566791	90	IGFBP5/VIM/NEAT1/IGF2BP3/LIMD1/MIR22HG/DCP1B/C1QBP	GO:0010608
GOBP_PROTEIN_DEPHOSPHORYLATION	0.982107	0.998456	0.0462303	0.111976	0.56493	44	MASTL/DUSP4/PPM1H/PPP6R1/CDC14B/DUSP14/MGAT5/CALM1/RPRD1B/NCEH1/LGALS3/FBXW11/PPP2R2A/CALM2/GNAI2/PPP1R15B/STYXL1/DAPP1/CAMTA1/DUSP3/PPA2/PTP4A1/UBLCP1/PTPRF/MTOR/PPP4R2	GO:0006470
GOBP_RESPONSE_TO_ANTIBIOTIC	0.944444	0.986668	0.0479259	0.172899	0.56465	12	CYB5R4/ACTR2/ZC3H8/KDM5B/SOD1/HSPA5/RSRC1/CPT1A/VKORC1/CDKN1B/EHMT2	GO:0046677
GOBP_EPITHELIAL_TUBE_FORMATION	0.972441	0.997552	0.0462303	0.141051	0.541931	19	SOX9/GLMN/CITED2/BBS4	GO:0072175
GOBP_CELLULAR_RESPONSE_TO_UNFOLDED_PROTEIN	0.97093	0.997158	0.0455878	0.153909	0.541099	14	FICD/AGR2/ATF3/NCK2/XBP1/PPP1R15B/ERLEC1/SERP1/PIK3R1/PTPN1/HSPA5	GO:0034620
GOBP_GLYCOPROTEIN_BIOSYNTHETIC_PROCESS	0.984221	0.998456	0.0457704	0.105797	0.537862	45	GALNT6/UGGT2/FUT8/GXYLT2/MGAT5/ST3GAL6/ST6GAL1/PLOD2/TMTC3/TMEM165/GFPT1/UGDH/EDEM3/B3GNT5/PGM3/GCNT2/GALNT7/B3GNT2/RPN1/DAD1	GO:0009101
GOBP_LONG_CHAIN_FATTY_ACID_TRANSPORT	0.964637	0.994039	0.0465084	0.157656	0.533985	13	MFSD2A/SLC27A2/SLC2A1/PNPLA8/ABCD3/PLA2G12A/CPT2	GO:0015909
GOBP_MORPHOGENESIS_OF_EMBRYONIC_EPITHELIUM	0.968689	0.996276	0.0461379	0.134213	0.525842	20	SOX9/GLMN/CITED2/BBS4	GO:0016331
GOBP_MICROTUBULE_ORGANIZING_CENTER_ORGANIZATION	0.954092	0.989329	0.0477342	0.119185	0.52479	29	PARD6A/TMEM67/ATF5/CEP44/DZIP1/BBS4/MPDZ/C2CD3/FBXW11/CHMP2B/POC1B	GO:0031023
GOBP_NEGATIVE_REGULATION_OF_LYMPHOCYTE_ACTIVATION	0.978346	0.998456	0.0459538	0.135548	0.52079	19	RUNX3/GLMN/LGALS3/THOC1/BMP4/ZC3H8/RC3H1/RC3H2/PAWR/DUSP3/PRDX2	GO:0051250
GOBP_NEGATIVE_REGULATION_OF_CYTOSKELETON_ORGANIZATION	0.97053	0.997158	0.0462303	0.130149	0.519822	21	MAP1B/TMEM67/BBS4/TTBK2/TWF1/ADD3/SCIN	GO:0051494
GOBP_POSITIVE_REGULATION_OF_TRANSLATION	0.974308	0.998456	0.0463228	0.112854	0.519025	32	VIM/C1QBP/NGRN/TOB1/METTL14/NCK2/PAIP1/LARP4/LARP4B/UHMK1/MTOR/METTL5/SERP1/IMPACT/YBX3/CSDE1/YTHDF1/POLR2G/PLXNB2/YTHDF3/EIF2B5/RPL26/POLDIP3/RPUSD3/EIF2S3/NPM1/EIF6/RPS4X/EEF2	GO:0045727
GOBP_RNA_CATABOLIC_PROCESS	0.980315	0.998456	0.045862	0.103935	0.518661	42	VIM/DCP1B/PRR5L/TOB1/METTL14/SLFN13/FTO/PAIP1/XRN1/ALKBH5/TTC37/TNRC6B/RC3H1/SSB/SMG7/RC3H2/CNOT2/LARP4B/ZFP36L1/SAMD4B/GRSF1/YBX3/CSDE1/CELF1/RBM8A/YTHDF1/POLR2G/YTHDF3/SND1/ZFP36L2/TAF15/DKC1/PKP3/EXOSC4/NPM1/RNH1/FUS	GO:0006401
GOBP_ORGANELLE_LOCALIZATION	0.98583	0.998456	0.046882	0.090519	0.512219	71	UCHL1/RAB3B/MAP1B/SMPD3/SPRY2/CLMN/BBS5/CALM1/CEP19/BBS4/PDZD8/CEP83/COPG1/AGTPBP1/MFN1/STAM/BBS7/STARD3NL	GO:0051640
GOBP_CELLULAR_PROTEIN_CATABOLIC_PROCESS	0.995745	0.999907	0.0487011	0.0774553	0.500722	121	UCHL1/FBXL2/BAG2/TRIM2/GCLC/CLGN/UBE3D/GLMN/USP49/FHIT/TMEM67/UGGT2/KLHL3/BNIP3/TP53INP2/JKAMP/OMA1/USP2/SMURF2/AGTPBP1/NGLY1/TMTC3/FBXL20/STAM/NUPR1/BBS7/FAM8A1/HSPBP1/FBXW11/BNIP3L/CLU/GABARAPL2/RNF14/EDEM3/XBP1/CHMP2B/RNF111/CUL5/WWTR1/RYBP/RC3H1/DCAF12/YME1L1/SEC61B/PSMA3/IDE/UBR4/RC3H2/UBE2J1/FBXO22/MIB1	GO:0044257
GOBP_REGULATION_OF_LEUKOCYTE_DIFFERENTIATION	0.982213	0.998456	0.0459538	0.10758	0.494767	32	RUNX3/SLC9B2/TOB2/PNP/LGALS3/BMP4/XBP1/ZC3H8/CD46/RC3H1/PPP2R3C/RC3H2/MITF/ZFP36L1/PRDX2/SOD1/MTOR/PIK3R1/LYN/FOXP1/ACIN1/HAX1/PRELID1/ZFP36L2/HMGB1/ZMIZ1	GO:1902105
GOBP_MICROTUBULE_POLYMERIZATION	0.982318	0.998456	0.045679	0.14442	0.489152	13	MAP1B/TRPV4/ARL3/MAPRE3	GO:0046785
GOBP_POSITIVE_REGULATION_OF_CELLULAR_AMIDE_METABOLIC_PROCESS	0.99211	0.998456	0.0454059	0.101573	0.481505	35	VIM/SLC2A13/C1QBP/NGRN/TOB1/METTL14/NCK2/CLU/PAIP1/LARP4/LARP4B/UHMK1/MTOR/METTL5/SERP1/IMPACT/YBX3/CSDE1/YTHDF1/POLR2G/PLXNB2/EFNA1/YTHDF3/EIF2B5/RPL26/POLDIP3/RPUSD3/EIF2S3/NPM1/EIF6/RPS4X/EEF2	GO:0034250
GOBP_NEGATIVE_REGULATION_OF_HEMOPOIESIS	0.99031	0.998456	0.0446854	0.134629	0.473316	14	RUNX3/TOB2/BMP4/ZC3H8/RC3H1/RC3H2/PRDX2/PIK3R1/LYN	GO:1903707
GOBP_REGULATION_OF_DNA_METABOLIC_PROCESS	0.998081	1	0.043888	0.0891363	0.468308	50	PKIB/POLQ/TFRC/TIGAR/MSH3/STOX1/PARP9/NEK7/HDAC10/SLF1/CDKN1A/THOC1/ACTR2/ATR/KPNA1/XRN1	GO:0051052
GOBP_REGULATION_OF_MRNA_METABOLIC_PROCESS	0.992063	0.998456	0.045679	0.0903719	0.467991	48	VIM/DCP1B/C1QBP/PRR5L/RBM4/TOB1/METTL14/FTO/PAIP1/ALKBH5/TNRC6B/FAM172A/RC3H1/RC3H2/CCNT1/CNOT2/LARP4B/ZFP36L1/SAMD4B/SRSF4/PAPOLA/YBX3/CSDE1/ZBTB7A/CELF1/HNRNPA1/PTBP1/RBM8A/YTHDF1/RNF20/POLR2G/YTHDF3/ZFP36L2/TAF15/SRSF6/SUPT5H/PKP3/NPM1/RBM39/SNRPA/DAZAP1/FUS	GO:1903311
GOBP_T_CELL_PROLIFERATION	0.988119	0.998456	0.0457704	0.112759	0.467191	24	GLMN/MAPK8IP1/TFRC/PNP/IGFBP2/LGALS3/NCK2/BMP4/CD46/RC3H1	GO:0042098
GOBP_NEURAL_TUBE_FORMATION	0.992172	0.998456	0.0450443	0.123081	0.455783	17	GLMN/CITED2/BBS4/IFT57/BMP4/FZD6/TULP3/MIB1/SHROOM3/PLXNB2/BRD2/TSC2/DVL2/SCRIB/DEAF1/RGMA	GO:0001841
GOBP_MRNA_CATABOLIC_PROCESS	0.996055	0.999907	0.0452247	0.0914048	0.445638	39	VIM/DCP1B/PRR5L/TOB1/METTL14/FTO/PAIP1/XRN1/ALKBH5/TTC37/TNRC6B/RC3H1/SSB/SMG7/RC3H2/CNOT2/LARP4B/ZFP36L1/SAMD4B/YBX3/CSDE1/CELF1/RBM8A/YTHDF1/POLR2G/YTHDF3/SND1/ZFP36L2/TAF15/PKP3/EXOSC4/NPM1/RNH1/FUS	GO:0006402
GOBP_ESTABLISHMENT_OF_ORGANELLE_LOCALIZATION	0.990138	0.998456	0.0454968	0.0822978	0.441001	56	UCHL1/MAP1B/SMPD3/SPRY2/CLMN/BBS5/CEP19/BBS4/CEP83/COPG1/AGTPBP1/STAM/BBS7/STARD3NL/KIFAP3/FBXW11/ACTR2	GO:0051656
GOBP_REGULATION_OF_EXOCYTOSIS	0.993964	0.999626	0.0462303	0.103577	0.438279	26	RAB3B/SMPD3/RAB26/SYT17/FBXL20/STAM/CASK	GO:0017157
GOBP_CENTRIOLE_ASSEMBLY	0.992079	0.998456	0.0455878	0.1405	0.429296	10	CEP44/C2CD3/POC1B/CETN2/TRIM37/CENPJ/NPM1/CEP152/CCDC61/CNTROB	GO:0098534
GOBP_CELL_DIVISION	1	1	0.0439759	-0.0700659	-0.413982	86	CDCA3/AURKB/CCNF/CCND1/STMN1/SFN/CCNB2/CNTROB/CDT1/CHMP4A/INCENP/SAC3D1/TPX2/MYH9/TOP2A/EPB41L2/TUBB/PDGFA/AATF/TUBA1B/EML3/DCTN1/ZNF830/KLHDC8B/CKS1B/CDK4/CDK2AP2	GO:0051301
GOBP_RIBONUCLEOSIDE_MONOPHOSPHATE_METABOLIC_PROCESS	1	1	0.045862	-0.130804	-0.43063	12	UCK2/IMPDH2/AMPD2/NT5C/NT5C2/CMPK1/GMPS/TJP2/AK9/CASK/GDA/PNP	GO:0009161
GOBP_PROTEIN_CATABOLIC_PROCESS	1	1	0.0425878	-0.067446	-0.450917	144	NCCRP1/PTEN/RHBDF1/OSBPL7/ARRB2/WNT5A/TIMP1/CAV1/RPS27A/CCNF/RNF185/CTSF/TIMP2/DAB2IP/SPSB3/FBXO17/GPC1/CHMP4A/BARD1/PHB/N4BP1/PTK2B	GO:0030163
GOBP_VIRAL_GENE_EXPRESSION	0.991903	0.998456	0.0466015	-0.118607	-0.457522	19	IFITM3	GO:0019080
GOBP_REGULATION_OF_IMMUNOGLOBULIN_PRODUCTION	0.991952	0.998456	0.0463228	-0.150437	-0.463905	10	EPHB2/PHB	GO:0002637
GOBP_DNA_REPAIR	0.996132	0.999907	0.0443293	-0.0827618	-0.467355	65	CLSPN/FANCG/XRCC3/HMGB2/EXO5/MCM7/TP53/MCM3/KIF22/RPA2/DMAP1/MCM5/CHAF1A/FANCD2/FUS/NPM1/BABAM1/TAOK3/ACTB/TNKS1BP1/TFIP11/MEN1/HMGB1/RNF168/SMC1A/POLD2/SUPT16H/OTUB1/ATXN3/RBBP8/RPS3/SSRP1/ZBTB7A/MEAF6/TRIP12/TP53BP1/UBE2B/PPP4R2/TDG/POLK/ERCC4/GTF2H5/SETX/CETN2/CDC5L/SPRTN/REV1/RNF111/ATR/ACTR2/FTO/TDP2/SLF1/SMC6/MNAT1/HDAC10/PARP9/MCM9/ASF1A/MSH3/CDC14B/TIGAR/RRM2B/CHD1L/POLQ	GO:0006281
GOBP_POSITIVE_REGULATION_OF_MACROAUTOPHAGY	0.98167	0.998456	0.0473534	-0.13335	-0.475322	15	NOD1/ADRB2	GO:0016239
GOBP_POLYOL_METABOLIC_PROCESS	0.985714	0.998456	0.0472587	-0.132608	-0.482484	16	PTEN	GO:0019751
GOBP_MACROMOLECULE_CATABOLIC_PROCESS	1	1	0.0404935	-0.0697016	-0.489151	192	NCCRP1/PGLYRP4/PLEKHN1/PTEN/RHBDF1/OSBPL7/ARRB2/WNT5A/IKBKE/TIMP1/PKP1/CAV1/RPS27A/CCNF/RNF185/CTSF/TIMP2/DAB2IP	GO:0009057
GOBP_METENCEPHALON_DEVELOPMENT	0.983539	0.998456	0.0477342	-0.146682	-0.501787	14	SMO/TP53/B4GALT2/SCRIB	GO:0022037
GOBP_REGULATION_OF_MICROTUBULE_POLYMERIZATION	0.983903	0.998456	0.0466948	-0.163422	-0.503945	10	STMN1/CAMSAP2/DCTN1/MET/CDKN1B	GO:0031113
GOBP_LIPOPROTEIN_METABOLIC_PROCESS	0.985743	0.998456	0.0471642	-0.128876	-0.507286	20	ABCA1/GPAA1/PGAP3/NMT2/PPT1/ZDHHC7/PIGQ/CTSD	GO:0042157
GOBP_AUTOPHAGY_OF_MITOCHONDRION	0.977688	0.998456	0.0473534	-0.127745	-0.513436	21	TP53/ATG2A/ATG9A/TSC2/USP36/TSPO/TOMM7/OPTN/HAX1/PHB2/VDAC1/RB1CC1/WDR45B/WIPI1/MAP1LC3A/GABARAPL2/BNIP3L/LRBA/SLC25A4/BNIP3/TIGAR	GO:0000422
GOBP_REGULATION_OF_MRNA_CATABOLIC_PROCESS	0.967742	0.995947	0.0475434	-0.113556	-0.518166	31	PLEKHN1/IKBKE/PKP1/ZC3H12A	GO:0061013
GOBP_AUTOPHAGOSOME_MATURATION	0.975855	0.998456	0.04707	-0.168599	-0.519912	10	ADRB2/CHMP4A/RUBCN/TECPR1/CHMP3/ATP2A2/CHMP2B/MAP1LC3A/SNX14/CALM1	GO:0097352
GOBP_PROTEIN_CONTAINING_COMPLEX_DISASSEMBLY	0.981964	0.998456	0.0466015	-0.110354	-0.524936	36	SEMA5A/ADRB2/INSR/STMN1/CHMP4A/TPX2/CAMSAP2/SH3BP1	GO:0032984
GOBP_PROTEIN_LOCALIZATION_TO_MITOCHONDRION	0.957143	0.989329	0.0486034	-0.14669	-0.533722	16	ABLIM3/MICALL2/BID/SAE1/USP36/TSPO/TOMM7	GO:0070585
GOBP_PROTEIN_TARGETING_TO_MITOCHONDRION	0.957143	0.989329	0.0486034	-0.14669	-0.533722	16	ABLIM3/MICALL2/BID/SAE1/USP36/TSPO/TOMM7	GO:0006626
GOBP_NEURAL_NUCLEUS_DEVELOPMENT	0.955375	0.989329	0.0484088	-0.168675	-0.536316	11	NDRG2/SCRIB/ACTB/GLUD1/HSPA5/DYNLL1/CKB/CALM2/NFIB/BASP1/CALM1	GO:0048857
GOBP_POSITIVE_REGULATION_OF_MRNA_METABOLIC_PROCESS	0.953441	0.989329	0.0484088	-0.130907	-0.538852	22	PLEKHN1/ZC3H12A/RBMX	GO:1903313
GOBP_REGULATION_OF_CELLULAR_RESPONSE_TO_INSULIN_STIMULUS	0.953347	0.989329	0.048506	-0.169931	-0.540312	11	IRS1/GRB7/MYO1C/TSC2/PTPN1/USO1/GNAI2/PIP4K2A/PRKAA1/ADIPOR1	GO:1900076
GOBP_NUCLEAR_ENVELOPE_ORGANIZATION	0.960905	0.992124	0.048799	-0.159378	-0.545219	14	CHMP4A/BANF1/SUN2/DCTN1/CTDNEP1/REEP4/TMEM43/UBE2I/CHMP3	GO:0006998
GOBP_ENERGY_RESERVE_METABOLIC_PROCESS	0.951807	0.989329	0.0481184	-0.167623	-0.551846	12	IRS1/INSR	GO:0006112
GOBP_RESPONSE_TO_ETHANOL	0.947262	0.987016	0.048799	-0.164367	-0.553189	13	HPGD/CCND1/PTK2B/DMAP1	GO:0045471
GOBP_INTRACELLULAR_TRANSPORT	0.99823	1	0.0401661	-0.0785765	-0.561117	217	NGFR/ABLIM3/EHD2/ABCA1/ANGPT1/SYT7/TINAGL1/RAB7B/SMO/RPS15/NTN1/ADRB2/NSG1/TPCN2/SFN/ZC3H12A/TP53/CHP2/NAGPA/PTPN14/ARHGAP1/CHMP4A/NFKBIA/BARD1/HOMER3/KLC3/SUN2/MICALL2/PCNT/FERMT1/DUSP16/WDR91/DMAP1/MICALL1/RANGAP1/JUP/RAB13/BLOC1S1/AKT2/STOM/TUBB/BID/SMAD3/SCRIB/REEP6/BET1L/LDLRAP1/MYO1C/ANP32B/ZDHHC7/UBXN6/TUBA1B/ARFRP1/HSPB1/DCTN1/USE1/EIF6/TBC1D14/TSC2/SAE1/GRN/USP36/CD74/TSPO/NPM1/GRIPAP1/N…	GO:0046907
GOBP_REGULATION_OF_CHROMOSOME_ORGANIZATION	0.943888	0.986668	0.0484088	-0.1465	-0.561297	18	AURKB/XRCC3	GO:0033044
GOBP_REGULATION_OF_T_CELL_DIFFERENTIATION	0.943888	0.986668	0.0484088	-0.146575	-0.561584	18	SPINK5/ZC3H12A/NRARP	GO:0045580
GOBP_ESTABLISHMENT_OF_PROTEIN_LOCALIZATION_TO_PLASMA_MEMBRANE	0.945233	0.986843	0.0488971	-0.167485	-0.563684	13	NSG1/SCRIB/ARFRP1/GRIPAP1/OPTN/GORASP2/RAB10/RAB11A/PREPL/CSK/LYPLA1/ANK3/RAB26	GO:0061951
GOBP_LIPOPROTEIN_BIOSYNTHETIC_PROCESS	0.947047	0.987016	0.0489954	-0.158666	-0.565557	15	ABCA1/GPAA1/PGAP3/NMT2/ZDHHC7	GO:0042158
GOBP_REGULATION_OF_LYMPHOCYTE_DIFFERENTIATION	0.943205	0.986668	0.0489954	-0.141366	-0.568178	21	SPINK5/ZC3H12A/NRARP/FANCD2/CD74/ZMIZ1/HMGB1/ZFP36L2/PRELID1/SOD1/PRDX2/ZFP36L1/RC3H2/PPP2R3C/RC3H1/CD46/ZC3H8/XBP1/BMP4	GO:0045619
GOBP_ERYTHROCYTE_HOMEOSTASIS	0.955734	0.989329	0.048022	-0.134888	-0.569571	24	ETS1/HMGB2/P4HTM/LYAR/RPS14/SCNN1B/RPS19	GO:0034101
GOBP_IRON_ION_HOMEOSTASIS	0.940329	0.984959	0.0497903	-0.167326	-0.57241	14	STEAP4	GO:0055072
GOBP_TRANSITION_METAL_ION_TRANSPORT	0.930754	0.982672	0.0497903	-0.153013	-0.572873	17	STEAP4/MELTF/ARHGAP1/SLC48A1/MMGT1/SLC39A13/PGRMC2/SLC25A28	GO:0000041
GOBP_CELLULAR_RESPONSE_TO_TOPOLOGICALLY_INCORRECT_PROTEIN	0.933198	0.982672	0.049391	-0.148561	-0.57307	19	RNF185/CCND1/DAB2IP	GO:0035967
GOBP_LEUKOCYTE_PROLIFERATION	0.957576	0.989329	0.0481184	-0.122505	-0.575118	35	WNT4/CX3CL1/EPHB2/IL20RB/TP53	GO:0070661
GOBP_PROTEIN_DNA_COMPLEX_SUBUNIT_ORGANIZATION	0.953722	0.989329	0.0481184	-0.1364	-0.575953	24	HMGB2/TP53/TAF1C/CDT1/DMAP1/CHAF1A/ANP32B/NPM1/HMGB1/SET/GRWD1/BRD2/KAT6A/SUPT16H	GO:0071824
GOBP_DEOXYRIBOSE_PHOSPHATE_METABOLIC_PROCESS	0.931034	0.982672	0.0495902	-0.185844	-0.590909	11	SHMT1/DTYMK/RRM2/NUDT16	GO:0019692
GOBP_BIOLOGICAL_PROCESS_INVOLVED_IN_INTERACTION_WITH_SYMBIONT	0.931034	0.982672	0.0495902	-0.186697	-0.59362	11	ZC3H12A/PHB/STOM/SCNN1B	GO:0051702
GOBP_PROTEIN_LOCALIZATION_TO_ORGANELLE	0.977528	0.998456	0.0437126	-0.0917384	-0.599037	124	NGFR/CARD10/ABLIM3/ANGPT1/AURKB/OBSCN/SMO/ZC3H12A/TP53/CHP2/NAGPA/GBP2/CDT1/CHMP4A/NFKBIA/BARD1/SUN2/GPAA1/MICALL2/RPA2/FERMT1/DMAP1/MICALL1/TPP1/RANGAP1/JUP/BID/SMAD3/SCRIB	GO:0033365
GOBP_POSITIVE_REGULATION_OF_DNA_METABOLIC_PROCESS	0.94012	0.984959	0.0484088	-0.1333	-0.599895	29	CYP1B1/AURKB/ARRB2	GO:0051054
GOBP_RNA_SPLICING	0.946746	0.987016	0.0475434	-0.117003	-0.602822	47	SF3A2/RBMX/SLC38A2/RPS13/SUGP1/ZNF830/FUS/DAZAP1/SNRPA/RBM39/SRSF6/TFIP11/SNRPB/SYF2/TAF15/DHX38/SNRNP200/ACIN1/SNU13/RSRC1/RBM8A/SF3A1/PRPF6/PTBP1/HNRNPA1/CELF1/ZBTB7A/PTBP3/SRSF4/PIK3R1/GRSF1/CIR1/PPP4R2	GO:0008380
GOBP_POSITIVE_REGULATION_OF_CELL_CYCLE_PHASE_TRANSITION	0.932099	0.982672	0.0501934	-0.1779	-0.608584	14	CCND1/CDT1/RRM2/CDK4/NPM1/MEPCE/CENPJ/PHB2/TFDP1/TMOD3/RAB11A	GO:1901989
GOBP_NOTCH_SIGNALING_PATHWAY	0.916836	0.977106	0.0502948	-0.15205	-0.611122	21	DLK2/NRARP/NFKBIA/MAML3/LFNG/DTX4	GO:0007219
GOBP_INTRINSIC_APOPTOTIC_SIGNALING_PATHWAY_BY_P53_CLASS_MEDIATOR	0.90835	0.972569	0.0509083	-0.172369	-0.614402	15	E2F2	GO:0072332
GOBP_POSITIVE_REGULATION_OF_CELL_MORPHOGENESIS_INVOLVED_IN_DIFFERENTIATION	0.895582	0.965455	0.0509083	-0.187248	-0.616457	12	BHLHB9/EPHB2	GO:0010770
GOBP_TRANSITION_METAL_ION_HOMEOSTASIS	0.91446	0.976161	0.0506004	-0.156798	-0.617194	20	STEAP4/S100A9/MELTF	GO:0055076
GOBP_PROCESS_UTILIZING_AUTOPHAGIC_MECHANISM	0.971429	0.997158	0.0447749	-0.100473	-0.618385	100	ATP6V1B1/PLEKHF1/BMF/NOD1/S100A9/OSBPL7/KAT8/ADRB2/RNF185/DAPK2/TPCN2/ZC3H12A/TP53	GO:0061919
GOBP_REGULATION_OF_ORGANELLE_ORGANIZATION	0.986817	0.998456	0.0435378	-0.091904	-0.620908	160	SYNPO/SEMA5A/WNT4/CX3CL1/AURKB/XRCC3/BMF/EPHA1/S100A9/MKI67/ARRB2/WNT5A/PHLDB1/C15orf62/ADRB2/CCNF/ARHGEF10L/INSR/STMN1/TP53	GO:0033043
GOBP_PEPTIDYL_TYROSINE_DEPHOSPHORYLATION	0.891566	0.962431	0.0511148	-0.188613	-0.620948	12	PTEN/PTPN14/DUSP16	GO:0035335
GOBP_NUCLEAR_MEMBRANE_ORGANIZATION	0.88755	0.960707	0.0513223	-0.188986	-0.622179	12	CHMP4A/BANF1/DCTN1/CTDNEP1/REEP4/TMEM43/UBE2I/CHMP3	GO:0071763
GOBP_NEGATIVE_REGULATION_OF_CELLULAR_PROTEIN_CATABOLIC_PROCESS	0.908722	0.972569	0.0507028	-0.196333	-0.62426	11	DAB2IP/N4BP1/FURIN/UBXN1	GO:1903363
GOBP_REGULATION_OF_CENTROSOME_CYCLE	0.875502	0.952714	0.0519512	-0.191685	-0.631064	12	XRCC3/CCNF	GO:0046605
GOBP_ALPHA_BETA_T_CELL_ACTIVATION	0.873469	0.951892	0.052805	-0.173467	-0.631147	16	BATF/ZC3H12A/RELB	GO:0046631
GOBP_CYTOKINESIS	0.90873	0.972569	0.0496901	-0.147687	-0.637806	25	AURKB/STMN1/CNTROB/CHMP4A/INCENP/MYH9	GO:0000910
GOBP_DNA_METABOLIC_PROCESS	0.963947	0.993972	0.0449543	-0.103253	-0.637886	101	CYP1B1/BATF/CLSPN/AURKB/FANCG/XRCC3/ARRB2/HMGB2/EXO5/MCM7/TP53/MCM3/CDT1/PHB/BANF1/PTK2B/KIF22/TOP1MT/TOP2A/RPA2/DMAP1	GO:0006259
GOBP_NITROGEN_COMPOUND_TRANSPORT	0.986278	0.998456	0.0392759	-0.0868277	-0.644014	262	RHCG/NGFR/HCAR2/ABLIM3/ABCA1/PDPN/ANGPT1/FRMD4A/SYT7/ABCG2/RAB7B/IRS1/IL1RN/SMO/RHBDF1/ARRDC2/SLC5A6/ARRB2/SYT5/CAV1/NSG1/KLF7/LIN7B/SFN/ZC3H12A/TP53/CHP2/SLC44A2/NAGPA/PTPN14/SLC38A2/ARHGAP1/HIP1/CHMP4A/NFKBIA/BARD1/HOMER3/SLC38A10/PFKL/MICALL2/MYH9/PCNT/FERMT1/DUSP16/LRRC8A/DMAP1/MICALL1/RANGAP1/JUP/RAB13/AKT2/STOM/BID/SMAD3/SLC48A1/SCRIB/VSNL1/PPM1F	GO:0071705
GOBP_MAINTENANCE_OF_PROTEIN_LOCALIZATION_IN_ORGANELLE	0.873239	0.951892	0.052163	-0.210099	-0.647886	10	BARD1/SUN2/GPAA1/RANGAP1	GO:0072595
GOBP_DNA_MODIFICATION	0.873239	0.951892	0.052163	-0.210127	-0.64797	10	CYP1B1	GO:0006304
GOBP_POSITIVE_REGULATION_OF_TRANSMEMBRANE_RECEPTOR_PROTEIN_SERINE_THREONINE_KINASE_SIGNALING_PATHWAY	0.865462	0.948152	0.0524828	-0.196958	-0.648424	12	C20orf27/NPNT/CDKN2B/FERMT1/CDKN1C/NEO1/MEN1/CREBBP	GO:0090100
GOBP_ERAD_PATHWAY	0.896825	0.965767	0.0502948	-0.150246	-0.648857	25	NCCRP1/CAV1/RNF185	GO:0036503
GOBP_CENTROSOME_DUPLICATION	0.857715	0.947782	0.052805	-0.170466	-0.653122	18	XRCC3/CCNF/CNTROB/SAC3D1	GO:0051298
GOBP_PROTEIN_MODIFICATION_BY_SMALL_PROTEIN_CONJUGATION_OR_REMOVAL	0.957249	0.989329	0.0443293	-0.0999536	-0.657447	128	NCCRP1/EGR1/PTEN/CDCA3/ANGPT1/FANCG/RPS15/ARRB2/CAV1/RPS27A/CCNF/RNF185/RNF220/ZC3H12A/SPSB3/FBXO17/BARD1/BIRC3/RPS2/N4BP1/RPS20/RNF152	GO:0070647
GOBP_CELLULAR_RESPONSE_TO_DNA_DAMAGE_STIMULUS	0.967742	0.995947	0.0447749	-0.103985	-0.657706	112	BATF/CLSPN/FOXO4/FANCG/XRCC3/HMGB2/IKBKE/WDR4/FOXN3/EXO5/CCND1/MCM7/SFN/ZC3H12A/TP53	GO:0006974
GOBP_REGULATION_OF_RESPONSE_TO_ENDOPLASMIC_RETICULUM_STRESS	0.843687	0.941446	0.0535669	-0.172544	-0.661083	18	CAV1/RNF185/DAB2IP	GO:1905897
GOBP_CHROMATIN_ORGANIZATION	0.927875	0.982672	0.0479259	-0.115851	-0.661631	70	MKI67/KAT8/HMGB2/TP53/KMT2B/BANF1/CBX6/NPM3/DMAP1/ATAD2/ZNF335/CHAF1A/HDAC7/HDAC5/ANP32B/BRD3/CHD3/CDKN1C/PCGF3/EHMT2/NPM1/SUPT4H1/BABAM1/BAG6/ACTB/MEN1/BAZ1B/HCFC1/SET/SETD1A/GRWD1/BRD2/RNF168/ATXN7L3/KAT6A/SUPT16H/MTA2/RNF20/SMARCA2/UBN1/SSRP1/SMARCC1/ZBTB7A/HMGN3/PHF20/MEAF6/MBD2	GO:0006325
GOBP_RESPONSE_TO_STEROID_HORMONE	0.905051	0.97232	0.0507028	-0.130564	-0.663427	45	CYP1B1/IL1RN/HMGB2/HSD11B2/CAV1/CCND1	GO:0048545
GOBP_DNA_DEPENDENT_DNA_REPLICATION	0.84787	0.943463	0.0538979	-0.198742	-0.66888	13	MCM7/MCM3/CDT1/MCM5/WIZ/ZNF830	GO:0006261
GOBP_TELOMERE_MAINTENANCE	0.855967	0.947782	0.0541201	-0.19571	-0.669509	14	AURKB/XRCC3	GO:0000723
GOBP_TELOMERE_ORGANIZATION	0.855967	0.947782	0.0541201	-0.19571	-0.669509	14	AURKB/XRCC3	GO:0032200
GOBP_NEGATIVE_REGULATION_OF_CELL_ACTIVATION	0.863179	0.948104	0.0526973	-0.158749	-0.670326	24	CX3CL1/IL20RB/ZC3H12A/NRARP/THBD	GO:0050866
GOBP_NUCLEOSIDE_TRIPHOSPHATE_BIOSYNTHETIC_PROCESS	0.841046	0.940586	0.0538979	-0.219381	-0.676508	10	UCK2/IMPDH2/DTYMK	GO:0009142
GOBP_NEURAL_TUBE_DEVELOPMENT	0.863179	0.948104	0.0526973	-0.160714	-0.678622	24	SMO/WNT5A/RNF220/RGMA/DEAF1/ITPK1/SCRIB/DVL2	GO:0021915
GOBP_REGULATION_OF_HISTONE_MODIFICATION	0.863179	0.948104	0.0526973	-0.161294	-0.681072	24	KAT8/TP53/ZNF335/HDAC5/MLLT6/NELFA/C6orf89/NFYC/EHMT2/BRD7/HCFC1/SET/OTUB1/RNF20/PHF20/TRIP12/UBE2B/PPP4R2/SETD7	GO:0031056
GOBP_REGULATION_OF_REGULATED_SECRETORY_PATHWAY	0.841141	0.940586	0.0544556	-0.191302	-0.681889	15	SYT7/SYT5	GO:1903305
GOBP_VESICLE_MEDIATED_TRANSPORT_TO_THE_PLASMA_MEMBRANE	0.864919	0.948152	0.0526973	-0.150383	-0.686208	31	EHD2/NSG1/ARHGAP1/MICALL2/OSBPL5/MICALL1/RAB13/SCRIB/ARFRP1/GRIPAP1/VPS51/OPTN/PTPN23/SNX12/RAB10/VPS53/CMTM6/EXOC5/RAB11A/PREPL/VPS29/CSK/LYPLA1/DENND1B/ARL3/ANKRD50/ANK3/ACAP2/RAB26/EXOC6/EXOC2	GO:0098876
GOBP_CELLULAR_IRON_ION_HOMEOSTASIS	0.833671	0.936186	0.0546808	-0.215868	-0.686372	11	STEAP4	GO:0006879
GOBP_NUCLEOSOME_ORGANIZATION	0.837067	0.93735	0.0546808	-0.19317	-0.688545	15	HMGB2/DMAP1/CHAF1A/ANP32B/NPM1/SET/GRWD1/BRD2/KAT6A/SUPT16H/SSRP1/SMARCC1	GO:0034728
GOBP_CELLULAR_TRANSITION_METAL_ION_HOMEOSTASIS	0.802041	0.918913	0.0567672	-0.189433	-0.68924	16	STEAP4/S100A9	GO:0046916
GOBP_REGULATION_OF_RNA_SPLICING	0.849899	0.944398	0.0537873	-0.171643	-0.68987	21	RBMX/SLC38A2/RPS13/FUS/DAZAP1/RBM39/SRSF6/RBM8A/PTBP1/HNRNPA1/CELF1/ZBTB7A/PTBP3/SRSF4/PIK3R1/GRSF1	GO:0043484
GOBP_CELL_AGING	0.8	0.918301	0.0568864	-0.190215	-0.692082	16	PTEN/TP53/YPEL3/CDKN2B	GO:0007569
GOBP_SELECTIVE_AUTOPHAGY	0.8	0.918301	0.0568864	-0.190466	-0.692998	16	NOD1/ADRB2/TP53/ATG2A	GO:0061912
GOBP_ALTERNATIVE_MRNA_SPLICING_VIA_SPLICEOSOME	0.803213	0.918913	0.0559429	-0.210892	-0.694296	12	RBMX/SRSF6/RSRC1/RBM8A/PTBP1/HNRNPA1/CELF1/ZBTB7A/STRAP/FAM172A/CDK13	GO:0000380
GOBP_CHROMOSOME_ORGANIZATION	0.922787	0.979498	0.0466015	-0.107918	-0.694365	117	AURKB/XRCC3/MKI67/KAT8/HMGB2/MCM7/TP53/MCM3/CDT1/CHMP4A/KMT2B/BANF1/KIF22/TOP1MT/CBX6/NPM3/TOP2A/NCAPH2/RPA2/DMAP1/ATAD2/MCM5/ZNF335/CHAF1A/HDAC7/HDAC5/ANP32B/EML3/ZNF830/BRD3/CHD3/FANCD2/CDKN1C/PCGF3/EHMT2/NPM1/SUPT4H1/BABAM1/BAG6/ACTB/TNKS1BP1/TFIP11/MEN1/BAZ1B/HMGB1/RAN/DKC1/HCFC1/SET/SETD1A/GRWD1/BRD2/RNF168/ATXN7L3/KAT6A/ACIN1/SMC1A/LCMT1/SUPT16H/BOD1/MTA2/RNF20/PHB2/SMARCA2/CHMP3	GO:0051276
GOBP_REGULATION_OF_INTRACELLULAR_STEROID_HORMONE_RECEPTOR_SIGNALING_PATHWAY	0.826962	0.93284	0.0546808	-0.225245	-0.694591	10	PHB/NCOR2/PHB2/ZBTB7A/FOXP1/RNF6/CNOT2/PIAS2/RNF14/UBA5	GO:0033143
GOBP_REGULATION_OF_PEPTIDE_TRANSPORT	0.845842	0.942526	0.0540088	-0.172971	-0.695206	21	SYT7/IRS1/KLF7/PFKL/LRRC8A/VSNL1	GO:0090087
GOBP_PROTEIN_CONTAINING_COMPLEX_LOCALIZATION	0.866	0.948152	0.0522693	-0.153015	-0.695711	30	BIRC5/RPS15/NSG1/HIP1/SCRIB/TNFAIP2/EIF6/NPM1/GRIPAP1/NOP9/RAN/RALB/IFT20/SYNJ2BP/KIF5B/RAB11A/NUMB/IFT43/DYNC2LI1/IFT57/IFT74/DBN1/ATR/NACC2/IFT88/DYNC2H1/ARL3/LCA5L/TTC21B/DZIP1	GO:0031503
GOBP_REGULATION_OF_PROTEASOMAL_PROTEIN_CATABOLIC_PROCESS	0.844311	0.941481	0.0533478	-0.156011	-0.702106	29	RHBDF1/OSBPL7/CAV1/RNF185/DAB2IP	GO:0061136
GOBP_ACTIN_MEDIATED_CELL_CONTRACTION	0.816901	0.9263	0.0552496	-0.22899	-0.706138	10	PDPN/CAV1	GO:0070252
GOBP_MITOTIC_CYTOKINESIS	0.799189	0.918301	0.0566484	-0.211553	-0.711995	13	STMN1/CNTROB/CHMP4A/INCENP	GO:0000281
GOBP_POSITIVE_REGULATION_OF_MITOTIC_CELL_CYCLE_PHASE_TRANSITION	0.787149	0.915064	0.0568864	-0.216982	-0.714344	12	CCND1/CDT1/RRM2/CDK4/MEPCE/CENPJ/PHB2/TFDP1/TMOD3/RAB11A	GO:1901992
GOBP_ORGANOPHOSPHATE_ESTER_TRANSPORT	0.830986	0.934492	0.0544556	-0.169246	-0.714647	24	PITPNM2/ABCA1	GO:0015748
GOBP_POSITIVE_REGULATION_OF_PROTEIN_BINDING	0.805274	0.918913	0.0562941	-0.226476	-0.7201	11	WNT5A/CAV1/LFNG	GO:0032092
GOBP_NEGATIVE_REGULATION_OF_EXTRINSIC_APOPTOTIC_SIGNALING_PATHWAY	0.796781	0.918301	0.0564118	-0.235765	-0.727031	10	CX3CL1/HMGB2	GO:2001237
GOBP_MEMBRANE_LIPID_METABOLIC_PROCESS	0.802419	0.918913	0.0561767	-0.156056	-0.729663	34	CERS3/CYP1B1/SPNS2/PEMT/GPAA1/PLA2G15/PGAP3/SMPD1/PPM1L/A4GALT/PPT1/FUT2	GO:0006643
GOBP_MORPHOGENESIS_OF_A_POLARIZED_EPITHELIUM	0.767821	0.906149	0.0587186	-0.205106	-0.731093	15	WNT5A/ARHGEF19/SH3BP1/SCRIB/DVL2/ZDHHC7	GO:0001738
GOBP_REGULATION_OF_MRNA_PROCESSING	0.800407	0.918301	0.0567672	-0.185755	-0.731173	20	RBMX/BARD1/DAZAP1/SNRPA/RBM39/SUPT5H/SRSF6/RNF20/RBM8A/PTBP1/HNRNPA1/CELF1/ZBTB7A/PAPOLA/SRSF4/ZFP36L1/CCNT1/FAM172A	GO:0050684
GOBP_POSITIVE_REGULATION_OF_LEUKOCYTE_CELL_CELL_ADHESION	0.807302	0.918913	0.0561767	-0.182771	-0.734597	21	ETS1/SIRPA/CAV1/HLA-DMA	GO:1903039
GOBP_RESPONSE_TO_INSULIN	0.830645	0.934492	0.0545681	-0.137122	-0.737323	55	EGR1/PDK4/FOXO4/IRS1/LPIN3/HSD11B2/INSR	GO:0032868
GOBP_DNA_RECOMBINATION	0.82438	0.93284	0.0560596	-0.160146	-0.737586	33	BATF/XRCC3/HMGB2/MCM7/MCM3/TOP2A/RPA2/DMAP1/MCM5	GO:0006310
GOBP_PROTEIN_LOCALIZATION_TO_CELL_JUNCTION	0.761224	0.90066	0.0592219	-0.202842	-0.738027	16	WNT5A/NSG1/SCRIB/ZDHHC7/HSPB1/GRIPAP1/ACTB/RAB27B/VCL/ACTG1/KIF5B/RAB11A/BAIAP2/TJP2/ABHD17B	GO:1902414
GOBP_SOMATIC_DIVERSIFICATION_OF_IMMUNE_RECEPTORS	0.793103	0.916698	0.057006	-0.233151	-0.741326	11	BATF/HMGB2	GO:0002200
GOBP_POSITIVE_REGULATION_OF_HISTONE_MODIFICATION	0.77666	0.910784	0.0576091	-0.240485	-0.741585	10	KAT8/TP53/NELFA/C6orf89/BRD7/HCFC1/RNF20/PHF20	GO:0031058
GOBP_RESPONSE_TO_GAMMA_RADIATION	0.759036	0.89941	0.0585938	-0.225376	-0.74198	12	EGR1/TP53	GO:0010332
GOBP_PIGMENT_METABOLIC_PROCESS	0.789047	0.915064	0.0572461	-0.23368	-0.743007	11	SHMT1/WNT5A/CDH3/OPN3/TSPO	GO:0042440
GOBP_REGULATION_OF_PROTEIN_CONTAINING_COMPLEX_DISASSEMBLY	0.769231	0.906756	0.0583453	-0.192645	-0.743122	19	SEMA5A/ADRB2/INSR/TPX2/CAMSAP2/SH3BP1	GO:0043244
GOBP_REGULATION_OF_PROTEIN_STABILITY	0.811623	0.921851	0.0553643	-0.154289	-0.743862	38	PTEN/SMO/TP53/HIP1/PHB/TMEM25/CRTAP/SMAD3/WIZ/GRN/USP36/TOMM7/BAG6/BAG1/HCFC1/CREBBP/CTSA/EFNA1/PHB2/LAMP1/UBE2B/PIK3R1/STX12/CMTM6/PARVA/CCT2/COG7/PFN2/USP9X	GO:0031647
GOBP_REGULATION_OF_INSULIN_SECRETION	0.784114	0.914851	0.0577309	-0.189795	-0.747077	20	SYT7/IRS1/KLF7/PFKL/LRRC8A/VSNL1	GO:0050796
GOBP_PROTEIN_DEPOLYMERIZATION	0.739308	0.890437	0.0605093	-0.210265	-0.74948	15	SEMA5A/STMN1/TPX2/CAMSAP2/SH3BP1	GO:0051261
GOBP_MULTICELLULAR_ORGANISMAL_SIGNALING	0.74498	0.890915	0.059476	-0.228639	-0.752724	12	CNTNAP2/CAV1	GO:0035637
GOBP_REGULATION_OF_CELLULAR_RESPONSE_TO_STRESS	0.863378	0.948104	0.0499914	-0.122267	-0.755351	101	IGFBP6/PTEN/RELL2/SIRPA/NOD1/WNT5A/AJUBA/CAV1/RNF185/DAB2IP/ZC3H12A/TP53/YPEL3/SLC38A2/GADD45B	GO:0080135
GOBP_PEPTIDYL_LYSINE_ACETYLATION	0.752515	0.893682	0.0590955	-0.179539	-0.758113	24	KAT8/DMAP1/BLOC1S1/HDAC5/NFYC/BRD7/BAG6/ACTB/HCFC1/SET/PBXIP1/CREBBP/TRIM16/ATXN7L3/KAT6A	GO:0018394
GOBP_POLYSACCHARIDE_BIOSYNTHETIC_PROCESS	0.770791	0.90725	0.0583453	-0.239134	-0.760349	11	IRS1/INSR/NDST1/AKT2/B3GNT3/IRS2	GO:0000271
GOBP_ACTIVATION_OF_IMMUNE_RESPONSE	0.768145	0.906149	0.0582216	-0.163158	-0.76287	34	SERPING1/C3/C1R	GO:0002253
GOBP_REGULATION_OF_CALCIUM_MEDIATED_SIGNALING	0.731161	0.884855	0.0610364	-0.214123	-0.763234	15	CHP2/FHL2/RCAN1/HOMER3/PTK2B	GO:0050848
GOBP_INSULIN_SECRETION	0.746479	0.890915	0.059476	-0.18087	-0.763731	24	SYT7/IRS1/IL1RN/KLF7	GO:0030073
GOBP_CELLULAR_COMPONENT_DISASSEMBLY	0.824903	0.93284	0.0532386	-0.133383	-0.764043	72	C3/PDPN/SEMA5A/CX3CL1/ADRB2/INSR/MMP15/STMN1/TP53/MELTF/CHMP4A/TPX2/ATG2A	GO:0022411
GOBP_POSITIVE_REGULATION_OF_PROTEIN_CATABOLIC_PROCESS	0.766129	0.905115	0.0583453	-0.163435	-0.764168	34	PTEN/OSBPL7/WNT5A/CAV1/RNF185/DAB2IP	GO:0045732
GOBP_ORGANONITROGEN_COMPOUND_BIOSYNTHETIC_PROCESS	0.919932	0.978593	0.0421619	-0.102306	-0.76459	274	GCNT3/CERS3/PLEKHN1/CYP1B1/ABCA1/ANGPT1/ADCY3/PDK4/RPL10/SPNS2/RPS15/ACSL5/PPT2/SHMT1/FUT1/RPS28/RPL18A/EEF1D/RPS27A/RPS9/ZC3H12A/SLC44A2/RPS18/NAGPA/PEMT/UCK2/NDST1/CHST15/RPS13/RPS12/RPL10A/IMPDH2/RPL3/EEFSEC/DTYMK/RPS2/RPS15A/POMGNT1/RPL13A/RPL22L1/PTK2B/RPS20/RPS29/RPLP2/GPAA1/UNK/ILVBL/PGAP3/RPL37/RPS27/B4GALT2/LARGE2/RPS14/SMPD1/RPS21/PPM1L/RPSA/AMPD2/AKT2/RPL12/ALG3/EEF1B2/A4GALT/RPL29/RPS…	GO:1901566
GOBP_REGULATION_OF_LYMPHOCYTE_ACTIVATION	0.805328	0.918913	0.0567672	-0.147219	-0.766717	49	SPINK5/SIRPA/EPHB2/CAV1/IL20RB/ZC3H12A/NRARP/HLA-DMA	GO:0051249
GOBP_HOMOTYPIC_CELL_CELL_ADHESION	0.720081	0.880161	0.0615707	-0.227818	-0.766736	13	PDPN/MYH9/JUP/HSPB1/ACTB/VCL/TLN1/ACTG1	GO:0034109
GOBP_MULTICELLULAR_ORGANISM_REPRODUCTION	0.834615	0.936585	0.052163	-0.126813	-0.769082	93	EGR1/PTEN/CYP1B1/WNT4/FANCG/SIX5/ARRB2/HMGB2/SPIN4/HPGD/SLCO4C1/CCNB2/BIRC3/GJB3/KLC3/PTK2B/ITGA3/OVOL1/CRTAP/TOP2A/NCAPH2/LRRC8A/PATZ1/SPATA20/DEAF1	GO:0032504
GOBP_REGULATION_OF_CELLULAR_PROTEIN_CATABOLIC_PROCESS	0.788187	0.915064	0.0574877	-0.162038	-0.769793	37	PTEN/RHBDF1/OSBPL7/CAV1/RNF185/DAB2IP	GO:1903362
GOBP_ENDOSOME_ORGANIZATION	0.738431	0.890263	0.0599892	-0.249777	-0.77024	10	PLEKHF1/CHMP4A/RNF26/TMEM127/CHMP3/STAM2/RAB11A/HOOK1/CHMP2B/STAM	GO:0007032
GOBP_REGULATION_OF_METAL_ION_TRANSPORT	0.788187	0.915064	0.0574877	-0.162238	-0.770742	37	CX3CL1/FXYD5/ARRB2/WNK2/ADRB2/CAV1	GO:0010959
GOBP_DNA_BIOSYNTHETIC_PROCESS	0.750495	0.89195	0.0584693	-0.176665	-0.773069	26	CYP1B1/AURKB/ARRB2/TP53/PHB/PTK2B	GO:0071897
GOBP_REGULATION_OF_SMOOTHENED_SIGNALING_PATHWAY	0.74645	0.890915	0.0598603	-0.243136	-0.773073	11	SMO/MEGF8/NDST1	GO:0008589
GOBP_METHYLATION	0.777555	0.911162	0.0573667	-0.158882	-0.775063	40	KAT8/WDR4/PEMT/COMTD1/KMT2B/WDR6/DMAP1/CXXC1/ZNF335/FBL/MLLT6/NELFA/NFYC/EHMT2/MEPCE/TRMT112/MEN1/SNRPB/HCFC1/SETD1A/CREBBP/LCMT1/MTA2/RNF20/WDR82	GO:0032259
GOBP_REGULATION_OF_CYTOSKELETON_ORGANIZATION	0.798883	0.918301	0.0526973	-0.131637	-0.776746	79	SYNPO/SEMA5A/WNT4/CX3CL1/EPHA1/S100A9/PHLDB1/C15orf62/CCNF/ARHGEF10L/STMN1/CHMP4A/TPX2/PTK2B/ARHGEF19/RHOG/CAMSAP2/SH3BP1/RASSF7/SMAD3/PPM1F/TACSTD2/PDGFA	GO:0051493
GOBP_HEMATOPOIETIC_PROGENITOR_CELL_DIFFERENTIATION	0.7249	0.881732	0.0607719	-0.237045	-0.780395	12	BATF/TP53/TOP2A/DPF2/EEF2	GO:0002244
GOBP_DNA_CONFORMATION_CHANGE	0.747495	0.890915	0.0592219	-0.164451	-0.782267	36	HMGB2/MCM7/TP53/MCM3/BANF1/TOP1MT/TOP2A/NCAPH2/MCM5/CHAF1A/HDAC5/ANP32B/CHD3/CDKN1C/NPM1/BAZ1B/HMGB1/SET/GRWD1/BRD2/KAT6A/ACIN1	GO:0071103
GOBP_RUFFLE_ORGANIZATION	0.71831	0.878672	0.0613026	-0.253877	-0.782883	10	EPS8L1/CAV1/RHOG/TACSTD2	GO:0031529
GOBP_REGULATION_OF_VACUOLE_ORGANIZATION	0.722892	0.880886	0.0609039	-0.237946	-0.783364	12	CHMP4A/ATG2A/TBC1D14/GRN/EHMT2/RALB/IFT20/WIPI1/SCFD1/PIP4K2A/NUPR1/IFT88	GO:0044088
GOBP_NEGATIVE_REGULATION_OF_MRNA_CATABOLIC_PROCESS	0.71831	0.878672	0.0613026	-0.254094	-0.783551	10	IKBKE/PKP1	GO:1902373
GOBP_B_CELL_DIFFERENTIATION	0.722892	0.880886	0.0609039	-0.238282	-0.78447	12	TP53/PTK2B/LFNG/LRRC8A/HDAC5	GO:0030183
GOBP_CHROMATIN_REMODELING	0.764113	0.903404	0.0584693	-0.171939	-0.784568	31	HMGB2/NPM3/DMAP1/CHAF1A/HDAC5/ANP32B/BRD3/CHD3/NPM1/ACTB/BAZ1B/HCFC1/SET/GRWD1/BRD2/KAT6A/SUPT16H/MTA2/SMARCA2/SSRP1/SMARCC1/ZBTB7A/MBD2/PBRM1/KDM5B	GO:0006338
GOBP_B_CELL_ACTIVATION	0.744422	0.890915	0.0599892	-0.177091	-0.785698	28	BATF/EPHB2/TP53/PHB/PTK2B/LFNG/LRRC8A/HDAC5/CD74/TNFRSF21/IRS2	GO:0042113
GOBP_MIDBRAIN_DEVELOPMENT	0.709877	0.875772	0.0629395	-0.229995	-0.786796	14	NDRG2/WNT5A/NDST1	GO:0030901
GOBP_NEGATIVE_REGULATION_OF_RNA_CATABOLIC_PROCESS	0.724138	0.881728	0.0613026	-0.248399	-0.789807	11	IKBKE/PKP1/FUS/PKP3/DKC1/TAF15	GO:1902369
GOBP_MAINTENANCE_OF_LOCATION_IN_CELL	0.744	0.890915	0.0593488	-0.173951	-0.790899	30	CX3CL1/S100A9/CAV1/TPCN2/TPCN1/BARD1/PTK2B/SUN2/GPAA1	GO:0051651
GOBP_PLACENTA_DEVELOPMENT	0.707415	0.874772	0.0618406	-0.206547	-0.791361	18	PLCD3/CCNF/GJB3/HTRA1/ETNK2/CDKN1C/DAZAP1/CDKN1B/MEN1/RPS6/CTSB	GO:0001890
GOBP_RESPONSE_TO_ARSENIC_CONTAINING_SUBSTANCE	0.710843	0.876284	0.0617054	-0.241284	-0.794353	12	CYP1B1/ZC3H12A/SLC38A2	GO:0046685
GOBP_AMINOGLYCAN_METABOLIC_PROCESS	0.699399	0.868238	0.0623861	-0.207389	-0.794588	18	PGLYRP4/ANGPT1/NDST1/CHST15	GO:0006022
GOBP_REGULATION_OF_T_CELL_ACTIVATION	0.753507	0.894192	0.0588438	-0.164847	-0.794763	38	SPINK5/SIRPA/CAV1/IL20RB/ZC3H12A/NRARP/HLA-DMA	GO:0050863
GOBP_CARBOHYDRATE_BIOSYNTHETIC_PROCESS	0.716632	0.877971	0.0623861	-0.191696	-0.796752	23	IRS1/FUT1/INSR/NDST1/CHST15/PTK2B/AKT2/P2RY1/FUT2/B3GNT3/IRS2	GO:0016051
GOBP_GLYCEROPHOSPHOLIPID_BIOSYNTHETIC_PROCESS	0.745968	0.890915	0.0596037	-0.173485	-0.797039	32	PITPNM2/PTEN/AJUBA/SLC44A2/PEMT/GPAA1/PGAP3/CDIPT/ETNK2	GO:0046474
GOBP_PEPTIDYL_LYSINE_METHYLATION	0.72211	0.880886	0.0614364	-0.198895	-0.799402	21	KAT8/KMT2B/CXXC1/ZNF335/MLLT6/NELFA/NFYC/EHMT2/TRMT112/MEN1/HCFC1/SETD1A	GO:0018022
GOBP_GRANULOCYTE_CHEMOTAXIS	0.68357	0.855944	0.0640704	-0.238075	-0.801258	13	CX3CL1/S100A9/DAPK2	GO:0071621
GOBP_PLATELET_ACTIVATION	0.702041	0.86975	0.063079	-0.22167	-0.80653	16	PDPN/THBD/VAV2/MYH9/P2RY1/PDGFA/HSPB1	GO:0030168
GOBP_MEMBRANE_FUSION	0.684318	0.856205	0.0642141	-0.21566	-0.807419	17	SYT7/RAB7B/RAB13/AKT2/BET1L/USE1/CHMP3/VAPA/STX12/USO1/GOSR1/RABIF/ANKFY1/CHMP2B/PIP4K2A/MFN1/TBC1D4	GO:0061025
GOBP_DOUBLE_STRAND_BREAK_REPAIR	0.741935	0.890915	0.0598603	-0.175751	-0.807448	32	XRCC3/HMGB2/MCM7/TP53/MCM3/RPA2/DMAP1/MCM5/FANCD2/FUS/BABAM1/ACTB/TNKS1BP1/TFIP11/HMGB1	GO:0006302
GOBP_NEGATIVE_REGULATION_OF_MRNA_METABOLIC_PROCESS	0.716599	0.877971	0.0617054	-0.209652	-0.808726	19	IKBKE/PKP1/RBMX/BARD1/FUS/PKP3/SUPT5H/SRSF6/TAF15/RNF20/PTBP1/CSDE1/YBX3/SRSF4	GO:1903312
GOBP_CELLULAR_AMIDE_METABOLIC_PROCESS	0.862434	0.948104	0.0466948	-0.114339	-0.808796	199	CERS3/CPM/PLEKHN1/CYP1B1/PDK4/RPL10/CLIC3/RPS15/ACSL5/PPT2/SHMT1/RPS28/RPL18A/EEF1D/RPS27A/RPS9/ZC3H12A/TP53/RPS18/PEMT/RPS13/RPS12/RPL10A/RPL3/EEFSEC/RPS2/RPS15A/RPL13A/RPL22L1/PTK2B/RPS20/RPS29/RPLP2/PLA2G15/UNK/RPL37/RPS27/RPS14/SMPD1/RPS21/RPSA/TPP1/GNPDA1/AKT2/RPL12/EEF1B2/RPL29/RPS5/EEF2/RPL35/FURIN/GRB7/PPT1/LRRC47/RPS4X/RPS23/RPS19/RPLP0/HSPB1/RPL7/EIF6/HEXA/RPL37A/UBA52/RPS3A/NPM1/RPLP1/…	GO:0043603
GOBP_IMMUNOGLOBULIN_PRODUCTION	0.7	0.868306	0.0632191	-0.222525	-0.809642	16	BATF/EPHB2/HLA-DMA/PHB	GO:0002377
GOBP_POSITIVE_REGULATION_OF_BINDING	0.702259	0.86975	0.0633597	-0.194973	-0.810372	23	WNT5A/HMGB2/CAV1/STMN1/CDT1/LFNG	GO:0051099
GOBP_ESTABLISHMENT_OF_PROTEIN_LOCALIZATION	0.849558	0.944398	0.0475434	-0.113676	-0.813571	220	MAL/NGFR/HCAR2/ABLIM3/ABCA1/ANGPT1/FRMD4A/SYT7/RAB7B/IRS1/IL1RN/SMO/RHBDF1/ARRDC2/ARRB2/CAV1/NSG1/KLF7/LIN7B/SFN/ZC3H12A/TP53/CHP2/NPNT/NAGPA/PTPN14/ARHGAP1/HIP1/CHMP4A/NFKBIA/BARD1/HOMER3/PFKL/MICALL2/MYH9/PCNT/FERMT1/DUSP16/LRRC8A/DMAP1/MICALL1/RANGAP1/JUP/RAB13/AKT2/STOM/BID/SMAD3/SCRIB/VSNL1/PPM1F	GO:0045184
GOBP_THIOESTER_METABOLIC_PROCESS	0.685714	0.856604	0.0642141	-0.223769	-0.814169	16	PDK4/ACSL5/PPT2	GO:0035383
GOBP_MYOTUBE_DIFFERENTIATION	0.657841	0.838126	0.0661326	-0.22871	-0.815229	15	EHD2/SMO/PIEZO1/RCAN1/MYH9	GO:0014902
GOBP_PROTEIN_MODIFICATION_BY_SMALL_PROTEIN_CONJUGATION	0.789374	0.915064	0.0541201	-0.128394	-0.816161	113	NCCRP1/EGR1/PTEN/CDCA3/ANGPT1/FANCG/RPS15/ARRB2/CAV1/RPS27A/CCNF/RNF185/RNF220/SPSB3/FBXO17/BARD1/BIRC3/RPS2/N4BP1/RPS20/RNF152/RPL37/DTX4/RANGAP1/SASH1/TRIM11/UBA7/RBCK1/HDAC7/UBXN1	GO:0032446
GOBP_CELLULAR_MACROMOLECULE_LOCALIZATION	0.855148	0.947782	0.0466015	-0.112461	-0.817026	235	MAL/NGFR/CNTNAP2/PALM/CARD10/ABLIM3/EHD2/ANGPT1/AURKB/PLEKHF1/OBSCN/SMO/EPHB2/WNT5A/AJUBA/CAV1/NSG1/LIN7B/SFN/ZC3H12A/TP53/CHP2/NAGPA/PTPN14/GBP2/SLC9A3R2/GPC1/CDT1/CHMP4A/NFKBIA/BARD1/HOMER3/ITGA3/SUN2/ARHGEF16/RHOG/GPAA1/MICALL2/PCNT/EPB41L2/RPA2/FERMT1/DUSP16/DMAP1/MICALL1/TPP1/RANGAP1/JUP/RAB13/AKT2/STOM/BID/SMAD3/SCRIB/DVL2/OBSL1/P2RY1/LDLRAP1/MYO1C/ANP32B/ATG9A/ZDHHC7/MMGT1	GO:0070727
GOBP_ESTABLISHMENT_OF_PROTEIN_LOCALIZATION_TO_ORGANELLE	0.757576	0.898349	0.0589694	-0.151283	-0.817457	57	ABLIM3/ANGPT1/SMO/ZC3H12A/TP53/CHP2/NAGPA/CHMP4A/NFKBIA/MICALL2/FERMT1/DMAP1/JUP/BID/SMAD3/SCRIB	GO:0072594
GOBP_LYMPHOCYTE_HOMEOSTASIS	0.69574	0.864372	0.0632191	-0.257768	-0.819596	11	SPNS2/CCNB2/TSC22D3	GO:0002260
GOBP_PIGMENT_BIOSYNTHETIC_PROCESS	0.676056	0.851452	0.0642141	-0.266149	-0.820725	10	SHMT1/WNT5A/CDH3/OPN3/TSPO	GO:0046148
GOBP_REGULATION_OF_INTRINSIC_APOPTOTIC_SIGNALING_PATHWAY	0.69246	0.86097	0.0623861	-0.190421	-0.822358	25	PLEKHF1/S100A9/CAV1/DAPK2/TP53	GO:2001242
GOBP_CELLULAR_MONOVALENT_INORGANIC_CATION_HOMEOSTASIS	0.691684	0.860898	0.0635008	-0.259259	-0.824338	11	KCNMA1/SLC9A8/SCNN1B/PPT1/GRN/SCNN1A/UBE3A/MAFG/TMEM165/ATP6V1H/DMXL2	GO:0030004
GOBP_REGULATION_OF_NOTCH_SIGNALING_PATHWAY	0.656379	0.837967	0.0667426	-0.242251	-0.828724	14	DLK2/NRARP/NFKBIA/LFNG	GO:0008593
GOBP_MEMORY	0.656627	0.837967	0.0655321	-0.252104	-0.829973	12	INSR/RCAN1/ITGA3/B4GALT2/EHMT2/ITPR3/EIF4EBP2/SGK1/YTHDF1	GO:0007613
GOBP_O_GLYCAN_PROCESSING	0.65996	0.83827	0.0653834	-0.269571	-0.83128	10	GCNT3	GO:0016266
GOBP_REGULATION_OF_HEMOPOIESIS	0.711694	0.876652	0.0618406	-0.16924	-0.831689	41	ETS1/SPINK5/RAB7B/HMGB2/ZC3H12A/NRARP/P4HTM/NFKBIA/PTK2B	GO:1903706
GOBP_HEAD_DEVELOPMENT	0.733333	0.886455	0.0577309	-0.135149	-0.831808	100	CNTNAP2/EPHB3/PTEN/SEMA5A/WNT4/NDRG2/SMO/EPHB2/FUT1/ARRB2/WNT5A/DAB2IP/TP53/NDST1/SLC38A2/ROGDI/RRAS	GO:0060322
GOBP_REGULATION_OF_SIGNAL_TRANSDUCTION_BY_P53_CLASS_MEDIATOR	0.659319	0.838126	0.0652353	-0.217153	-0.831996	18	AURKB/RPS15/TP53/RPS20/RPL37	GO:1901796
GOBP_HEART_MORPHOGENESIS	0.682	0.854651	0.0635008	-0.183681	-0.835138	30	SMO/WNT5A/INSR/TP53/FGFRL1/FHL2/MEGF8/EPHB4/ADGRG6/SMAD3/DVL2	GO:0003007
GOBP_NUCLEOSIDE_MONOPHOSPHATE_METABOLIC_PROCESS	0.635802	0.8254	0.0683111	-0.244734	-0.837218	14	SHMT1/UCK2/IMPDH2/DTYMK/AMPD2	GO:0009123
GOBP_LAMELLIPODIUM_ASSEMBLY	0.635802	0.8254	0.0683111	-0.244774	-0.837353	14	ABLIM3/AJUBA/VAV2/ABLIM1	GO:0030032
GOBP_PHOSPHATIDYLINOSITOL_METABOLIC_PROCESS	0.668008	0.845799	0.0647943	-0.198656	-0.838834	24	PITPNM2/PTEN/GPAA1/PGAP3/PLCB3/CDIPT	GO:0046488
GOBP_CELL_DEATH_IN_RESPONSE_TO_OXIDATIVE_STRESS	0.653924	0.836622	0.0658312	-0.272187	-0.839346	10	CYP1B1/PRODH	GO:0036473
GOBP_HISTONE_MODIFICATION	0.716535	0.877971	0.0603786	-0.147401	-0.839526	71	HOPX/HR/AURKB/KAT8/TP53/INCENP/KMT2B/PHB/DMAP1/CXXC1/PPM1F/ZNF335/HDAC7/HDAC5/FBL/MLLT6/NELFA/CHD3/C6orf89/NFYC/PCGF3/EHMT2/USP36/BRD7/TRMT112/ACTB/MEN1/BAZ1B/HCFC1/SET/PBXIP1/SETD1A/CREBBP/RNF168/TRIM16/ATXN7L3/KAT6A/OTUB1/MTA2/RNF20	GO:0016570
GOBP_VACUOLAR_TRANSPORT	0.668016	0.845799	0.0650878	-0.204217	-0.840614	22	RAB7B/ADRB2/TPCN2/NAGPA/CHMP4A	GO:0007034
GOBP_MYELOID_CELL_HOMEOSTASIS	0.659319	0.838126	0.0652353	-0.191267	-0.841215	27	HCAR2/ETS1/HMGB2/P4HTM/LYAR	GO:0002262
GOBP_APOPTOTIC_MITOCHONDRIAL_CHANGES	0.641548	0.829188	0.0673624	-0.236761	-0.843927	15	BMF/ARRB2/SFN/TP53	GO:0008637
GOBP_ALPHA_BETA_T_CELL_DIFFERENTIATION	0.640562	0.829188	0.0667426	-0.256351	-0.843954	12	BATF/ZC3H12A/RELB	GO:0046632
GOBP_LEUKOCYTE_DIFFERENTIATION	0.728	0.882374	0.0603786	-0.153739	-0.846799	61	EGR1/BATF/SPINK5/WNT4/ZC3H12A/TP53/NRARP/RELB/RRAS/PTK2B/LFNG/MYH9/NCAPH2/LRRC8A/PATZ1	GO:0002521
GOBP_SYNAPTIC_VESICLE_EXOCYTOSIS	0.64503	0.830902	0.0668966	-0.266537	-0.847477	11	SYT7/SYT5/SCRIB/P2RY1	GO:0016079
GOBP_GLUCOSE_IMPORT	0.641851	0.829188	0.0667426	-0.275771	-0.850399	10	IRS1/INSR/AKT2/ZDHHC7/OPN3/IRS2	GO:0046323
GOBP_VESICLE_MEDIATED_TRANSPORT_IN_SYNAPSE	0.657084	0.837967	0.0665892	-0.205386	-0.85365	23	PTEN/SYT7/SYT5/NSG1	GO:0099003
GOBP_REGULATION_OF_HORMONE_SECRETION	0.641584	0.829188	0.0659816	-0.19508	-0.853652	26	HCAR2/SYT7/IRS1/KLF7/PFKL/LRRC8A/VSNL1/P2RY1	GO:0046883
GOBP_PROTEIN_TARGETING	0.659274	0.838126	0.0655321	-0.183039	-0.855827	34	ABLIM3/NAGPA/CHMP4A/HOMER3/MICALL2/MICALL1/AKT2/STOM/BID/MYO1C/ZDHHC7/SAE1/USP36/TSPO/TOMM7/BAG6	GO:0006605
GOBP_GLYCEROPHOSPHOLIPID_METABOLIC_PROCESS	0.671968	0.850125	0.0639272	-0.167525	-0.856004	46	PITPNM2/PTEN/GDPD3/AJUBA/SLC44A2/PEMT/GPAA1/PLA2G15/PGAP3/PLCB3/OSBPL5/CDIPT/ETNK2	GO:0006650
GOBP_REGULATION_OF_SUBSTRATE_ADHESION_DEPENDENT_CELL_SPREADING	0.619718	0.81836	0.0684715	-0.279423	-0.86166	10	PDPN/FBLN1/MELTF	GO:1900024
GOBP_NUCLEUS_ORGANIZATION	0.64271	0.829624	0.067676	-0.207938	-0.864258	23	ETS1/HMGB2/CHMP4A/BANF1/SUN2/RPS19/DCTN1/CTDNEP1/USP36/REEP4/PLEC/TMEM43	GO:0006997
GOBP_RECOMBINATIONAL_REPAIR	0.594705	0.808137	0.0711327	-0.230965	-0.864719	17	XRCC3/MCM7/MCM3/RPA2/DMAP1/MCM5	GO:0000725
GOBP_POSITIVE_REGULATION_OF_RESPONSE_TO_BIOTIC_STIMULUS	0.639676	0.829075	0.0672065	-0.224577	-0.866299	19	WNT5A/HMGB2/IKBKE/RNF185/PVR	GO:0002833
GOBP_REGULATION_OF_PROTEIN_LOCALIZATION_TO_PLASMA_MEMBRANE	0.592668	0.807675	0.0713053	-0.231767	-0.867724	17	EPHB2/ITGA3/ARHGEF16/RHOG/LDLRAP1/ZDHHC7/GRIPAP1/ACTB/AP2M1/PIK3R1/KIF5B/CSK/NUMB/LYPLA1/LGALS3/MRAP2/AGR2	GO:1903076
GOBP_REGULATION_OF_PROTEIN_CATABOLIC_PROCESS	0.676768	0.851452	0.0643583	-0.161081	-0.868601	56	PTEN/RHBDF1/OSBPL7/WNT5A/TIMP1/CAV1/RNF185/TIMP2/DAB2IP/BARD1/PHB/N4BP1/PTK2B	GO:0042176
GOBP_FATTY_ACID_DERIVATIVE_METABOLIC_PROCESS	0.614458	0.816892	0.0687943	-0.264964	-0.87231	12	ACSL5/PPT2/HPGD	GO:1901568
GOBP_TUBE_FORMATION	0.627767	0.822289	0.0678338	-0.206664	-0.872647	24	ATOH8/WNT4/WNT5A/DAB2IP/RGMA/DEAF1/SCRIB/DVL2	GO:0035148
GOBP_ENDOMEMBRANE_SYSTEM_ORGANIZATION	0.673745	0.851452	0.0623861	-0.150901	-0.873215	73	PTEN/EHD2/ABCA1/SYT7/PLEKHF1/S100A9/CAV1/TJAP1/CHMP4A/BANF1/SUN2/MYH9/SMPD1/CAMSAP2/MICALL1/BLOC1S1/AKT2/REEP6/A4GALT/OBSL1/ATG9A/MMGT1	GO:0010256
GOBP_STEROL_TRANSPORT	0.59802	0.810105	0.0694481	-0.200976	-0.879455	26	ABCA1/SYT7/OSBPL7/CAV1/TPCN2	GO:0015918
GOBP_SENSORY_PERCEPTION	0.637275	0.826636	0.0668966	-0.174506	-0.87957	44	ATP6V1B1/PTGES/ADCY3/BIRC5/ARRB2/LAMB2/TGFBI/RABGGTA/ABLIM1/REEP6/NOB1/TACSTD2/HOMER2/P2RY1/PPT1/CDH3/TMEM120A/EFEMP1/DHRS3/ITPR3/CDKN1B	GO:0007600
GOBP_NEURON_APOPTOTIC_PROCESS	0.621181	0.819134	0.0689567	-0.185183	-0.879747	37	NGFR/ANGPT1/CX3CL1/BHLHB9/ARRB2/FOXQ1/TP53	GO:0051402
GOBP_PHOSPHATIDYLINOSITOL_BIOSYNTHETIC_PROCESS	0.616633	0.816892	0.0691198	-0.219057	-0.880435	21	PITPNM2/PTEN	GO:0006661
GOBP_POSITIVE_REGULATION_OF_ERK1_AND_ERK2_CASCADE	0.624	0.821488	0.0678338	-0.193793	-0.881112	30	PTEN/ANGPT1/CX3CL1/NOD1/ARRB2/NPNT/PHB/PTK2B/SHC1	GO:0070374
GOBP_POSITIVE_REGULATION_OF_CALCIUM_ION_TRANSPORT	0.612576	0.816892	0.0694481	-0.277148	-0.881216	11	CX3CL1/ARRB2/CAV1	GO:0051928
GOBP_CORTICAL_CYTOSKELETON_ORGANIZATION	0.60161	0.812843	0.0699459	-0.286025	-0.882019	10	EHD2/RHOG/EPB41L2/RAB13	GO:0030865
GOBP_UBIQUITIN_DEPENDENT_ERAD_PATHWAY	0.617409	0.816892	0.0689567	-0.229469	-0.885168	19	NCCRP1/CAV1/RNF185/FBXO17	GO:0030433
GOBP_REGULATION_OF_CELL_PROJECTION_ASSEMBLY	0.613035	0.816892	0.0696133	-0.186532	-0.886158	37	TENM2/PALM/EPHB2/EPS8L1/C15orf62/CAV1	GO:0060491
GOBP_POSITIVE_REGULATION_OF_PRODUCTION_OF_MOLECULAR_MEDIATOR_OF_IMMUNE_RESPONSE	0.576132	0.790898	0.0732559	-0.259398	-0.887384	14	IL1R1/EPHB2/WNT5A	GO:0002702
GOBP_CELL_ACTIVATION_INVOLVED_IN_IMMUNE_RESPONSE	0.578218	0.792059	0.0711327	-0.203518	-0.890576	26	BATF/ZC3H12A/TP53/RELB/PTK2B/LFNG/SCNN1B/GRN/CD74/SBNO2/HMGB1/RNF168/RPS6/STAT6/LAMP1/FOXP1/LYN/TP53BP1	GO:0002263
GOBP_CYTOSKELETON_DEPENDENT_CYTOKINESIS	0.574338	0.790898	0.0728939	-0.238491	-0.892898	17	AURKB/STMN1/CNTROB/CHMP4A/INCENP	GO:0061640
GOBP_HISTONE_DEACETYLATION	0.569959	0.78822	0.0738053	-0.261109	-0.893234	14	HOPX/TP53/PHB/HDAC7/HDAC5/CHD3/C6orf89	GO:0016575
GOBP_PROTEIN_AUTOUBIQUITINATION	0.586207	0.800931	0.0716527	-0.281294	-0.8944	11	RNF185/RNF220/SASH1/SH3RF2/WWP2/RNF181/RNF10/UBE2B/UBE3A/TRIM37	GO:0051865
GOBP_HISTONE_METHYLATION	0.603622	0.812843	0.0697793	-0.211843	-0.894516	24	KAT8/KMT2B/CXXC1/ZNF335/FBL/MLLT6/NELFA/NFYC/EHMT2/TRMT112/MEN1/HCFC1/SETD1A/CREBBP	GO:0016571
GOBP_SIGNAL_TRANSDUCTION_BY_P53_CLASS_MEDIATOR	0.602823	0.812843	0.0699459	-0.196229	-0.895406	31	E2F2/BATF/AURKB/RPS15	GO:0072331
GOBP_GLYCOPROTEIN_METABOLIC_PROCESS	0.62963	0.823442	0.0687943	-0.170123	-0.896706	52	NCCRP1/GCNT3/FUT1/RNF185/NAGPA/NDST1/CHST15/FBXO17/GPC1/POMGNT1/B4GALT2/LARGE2/AGA/ALG3/AATF/FUT2/PMM1/CHPF2	GO:0009100
GOBP_REGULATION_OF_PROTEIN_LOCALIZATION_TO_CELL_PERIPHERY	0.573146	0.790898	0.0721798	-0.234496	-0.898445	18	EPHB2/ITGA3/ARHGEF16/RHOG/EPB41L2/LDLRAP1/ZDHHC7/GRIPAP1/ACTB	GO:1904375
GOBP_COLUMNAR_CUBOIDAL_EPITHELIAL_CELL_DIFFERENTIATION	0.563895	0.785118	0.0736213	-0.267416	-0.900006	13	WNT4/SMO/WNT5A	GO:0002065
GOBP_DEVELOPMENTAL_PROCESS_INVOLVED_IN_REPRODUCTION	0.628083	0.822289	0.0649408	-0.145808	-0.900783	101	C3/PTEN/CYP1B1/WNT4/FANCG/SIX5/ARRB2/WNT5A/PLCD3/HMGB2/CCNF/CCND1/INSR/SLCO4C1/BIRC3/GJB3/KLC3/PTK2B/OVOL1/LFNG/HTRA1/CRTAP/ETNK2/LRRC8A/PATZ1/RAB13/SPATA20/DEAF1	GO:0003006
GOBP_REGULATION_OF_SECRETION	0.617063	0.816892	0.0679923	-0.160718	-0.900959	64	HCAR2/PTGES/FRMD4A/SYT7/IRS1/RHBDF1/SYT5/TPCN2/KLF7	GO:0051046
GOBP_VESICLE_ORGANIZATION	0.595041	0.808137	0.0718276	-0.195683	-0.901259	33	ABCA1/SYT7/RAB7B/PLEKHF1/CAV1	GO:0016050
GOBP_REGULATION_OF_AUTOPHAGY	0.615079	0.816892	0.0681513	-0.160826	-0.901565	64	ATP6V1B1/PLEKHF1/BMF/NOD1/OSBPL7/KAT8/ADRB2/DAPK2/TPCN2/ZC3H12A/TP53/TPCN1/CHMP4A/ATG2A/RNF152/WDR6/CAPNS1	GO:0010506
GOBP_ORGANELLE_MEMBRANE_FUSION	0.563895	0.785118	0.0736213	-0.267894	-0.901616	13	SYT7/RAB7B	GO:0090174
GOBP_SEGMENTATION	0.564257	0.785118	0.0730744	-0.273906	-0.901749	12	WNT5A/TP53/NRARP/LFNG/SMAD3/DVL2	GO:0035282
GOBP_RNA_3_END_PROCESSING	0.55144	0.778879	0.0755015	-0.264001	-0.903127	14	BARD1/RPS21/FBL/SNRPA/EXOSC4/SUPT5H/DKC1/RNF20/PAPOLA/GRSF1/ZFP36L1/CCNT1/SSB	GO:0031123
GOBP_RESPONSE_TO_ORGANIC_CYCLIC_COMPOUND	0.644068	0.830701	0.0633597	-0.143091	-0.906294	111	EGR1/PALM/CYP1B1/ADCY3/IL1RN/SMO/OSBPL7/ARRB2/HMGB2/HPGD/HSD11B2/PLIN2/CAV1/NSG1/ID3/CCND1/MMP15/ZC3H12A	GO:0014070
GOBP_POSITIVE_REGULATION_OF_HORMONE_SECRETION	0.554217	0.780144	0.0739901	-0.275407	-0.906693	12	HCAR2/LRRC8A/VSNL1/P2RY1/IRS2/GLUL/GLUD1/SERP1/TMF1/C2CD2L/AACS	GO:0046887
GOBP_PURINE_CONTAINING_COMPOUND_BIOSYNTHETIC_PROCESS	0.55511	0.780144	0.0738053	-0.206243	-0.907082	27	ADCY3/PDK4/ACSL5/PPT2/SHMT1	GO:0072522
GOBP_NEGATIVE_REGULATION_OF_MACROAUTOPHAGY	0.567404	0.786741	0.0728939	-0.294296	-0.907523	10	TP53/CHMP4A/TSC2/EHMT2/USP36/RUBCN	GO:0016242
GOBP_POSITIVE_REGULATION_OF_AXONOGENESIS	0.549696	0.77809	0.0749279	-0.270158	-0.909233	13	SEMA5A/PLXNA1/NTN1/MEGF8	GO:0050772
GOBP_GOLGI_ORGANIZATION	0.580972	0.794461	0.0720033	-0.236005	-0.910384	19	TJAP1/CAMSAP2/OBSL1/VPS51/OPTN/LMAN2/COG8/GORASP2/USO1/COG5/ARHGAP21/COG7/RAB1A/HOOK1/SEC23IP/RAB29/VRK1/TRAPPC8/DYNC2H1	GO:0007030
GOBP_POSITIVE_REGULATION_OF_PEPTIDASE_ACTIVITY	0.552475	0.779648	0.0734381	-0.208093	-0.910596	26	NGFR/NOD1/FBLN1/S100A9/CAV1	GO:0010952
GOBP_REGULATION_OF_CELLULAR_COMPONENT_SIZE	0.609148	0.816135	0.0709609	-0.174551	-0.910671	50	PTEN/SEMA5A/KCNMA1/DEPTOR/NTN1/WNT5A/C15orf62/CCDC51/MEGF8/PTK2B/VAV2/LRRC8A/SEMA4D/SLC12A9/SH3BP1	GO:0032535
GOBP_IMPORT_ACROSS_PLASMA_MEMBRANE	0.541752	0.77809	0.0758887	-0.24352	-0.911725	17	KCNK5/ACSL5/SLC5A6/WNK2/LRRC8A/SLC12A9/AKT2/SCNN1B	GO:0098739
GOBP_PROTEIN_TARGETING_TO_MEMBRANE	0.549696	0.77809	0.0749279	-0.270919	-0.911796	13	CHMP4A/MICALL1/AKT2/STOM/MYO1C/ZDHHC7	GO:0006612
GOBP_VACUOLE_ORGANIZATION	0.573737	0.790898	0.0725352	-0.188461	-0.912241	39	ABCA1/SYT7/RAB7B/TPCN2/ATP10B/NAGPA/CHMP4A/ATG2A/TPP1/PPT1/ATG9A/TBC1D14/ACP2/GRN/EHMT2	GO:0007033
GOBP_DEFENSE_RESPONSE_TO_SYMBIONT	0.55511	0.780144	0.0738053	-0.207685	-0.913427	27	IFITM3/IFITM2/RNF185/ZC3H12A/BIRC3/PHB/HTRA1/STAT2/TRIM11/ATAD3A	GO:0140546
GOBP_REGULATION_OF_MEMBRANE_POTENTIAL	0.569697	0.78822	0.0728939	-0.188999	-0.914842	39	PTEN/GABRE/KCNMA1/KCNK5/ARRB2/ADRB2/CAV1/PIEZO1/PTK2B/TMEM25/JUP/AKT2/BID	GO:0042391
GOBP_PHOSPHOLIPID_TRANSPORT	0.54898	0.77809	0.0753094	-0.251505	-0.915084	16	PITPNM2/ABCA1	GO:0015914
GOBP_REGULATION_OF_SUPRAMOLECULAR_FIBER_ORGANIZATION	0.596741	0.809063	0.0709609	-0.171377	-0.916419	54	SYNPO/SEMA5A/WNT4/CX3CL1/EPHA1/C15orf62/COLGALT1/ARHGEF10L/STMN1	GO:1902903
GOBP_REGULATION_OF_ENDOCYTOSIS	0.576375	0.790898	0.0727141	-0.193156	-0.917626	37	C3/ANGPT1/ARRB2/WNT5A/CAV1/INSR/PROM2/HIP1	GO:0030100
GOBP_PROTEIN_STABILIZATION	0.558882	0.782435	0.0732559	-0.203916	-0.917692	29	PTEN/SMO/TP53/HIP1/PHB/CRTAP/SMAD3/WIZ/GRN/USP36/BAG6/BAG1/HCFC1/EFNA1/PHB2/LAMP1/UBE2B/PIK3R1/STX12/PARVA/CCT2/COG7/PFN2/USP9X	GO:0050821
GOBP_LEUKOCYTE_CELL_CELL_ADHESION	0.567134	0.786741	0.0727141	-0.190486	-0.918373	38	ETS1/SIRPA/S100A9/CAV1/IL20RB/ZC3H12A/NRARP/HLA-DMA	GO:0007159
GOBP_CARBOHYDRATE_DERIVATIVE_CATABOLIC_PROCESS	0.547619	0.77809	0.0739901	-0.212661	-0.918407	25	NCCRP1/PGLYRP4	GO:1901136
GOBP_EXPORT_FROM_CELL	0.602294	0.812843	0.0673624	-0.152778	-0.920595	91	HCAR2/ABCA1/PTGES/FRMD4A/SYT7/ABCG2/IRS1/IL1RN/RHBDF1/KCNK5/SYT5/TPCN2/KLF7/LIN7B	GO:0140352
GOBP_RETROGRADE_TRANSPORT_ENDOSOME_TO_GOLGI	0.55511	0.780144	0.0738053	-0.240639	-0.921983	18	RAB7B/BET1L/ARFRP1/DCTN1/TBC1D14/SGSM2/VPS51/TBC1D5/SNX12/VPS53/SNX2/PREPL/VPS29/GOSR1/ANKFY1/EVI5/RAB29	GO:0042147
GOBP_CHROMATIN_ASSEMBLY_OR_DISASSEMBLY	0.556468	0.780431	0.0749279	-0.221946	-0.922481	23	HMGB2/TP53/CHAF1A/HDAC5/ANP32B/CHD3/CDKN1C/NPM1/SET/GRWD1/BRD2/KAT6A/SUPT16H/MTA2/UBN1/SSRP1/SMARCC1/MBD2/UBR2	GO:0006333
GOBP_LYSOSOMAL_TRANSPORT	0.560081	0.782741	0.0741759	-0.234487	-0.922992	20	RAB7B/ADRB2/TPCN2/NAGPA/CHMP4A	GO:0007041
GOBP_IRON_ION_TRANSPORT	0.538153	0.77809	0.0755015	-0.280478	-0.923387	12	STEAP4/MELTF/ARHGAP1/SLC48A1/MMGT1/PGRMC2/SLC25A28	GO:0006826
GOBP_REGULATION_OF_STEROL_TRANSPORT	0.543611	0.77809	0.0755015	-0.290673	-0.924222	11	ABCA1/CAV1/NFKBIA/FURIN/LDLRAP1/TSPO	GO:0032371
GOBP_PEPTIDYL_AMINO_ACID_MODIFICATION	0.617424	0.816892	0.0656814	-0.137011	-0.92705	162	LOXL4/EGR1/EPHB3/PTEN/TSLP/EPHB6/ANGPT1/CLSPN/AURKB/ZFYVE28/EPHA1/S100A9/EPHB2/GPRC5A/ARRB2/KAT8/WNT5A/IKBKE/MAPKAPK3/CAV1	GO:0018193
GOBP_ACTIN_FILAMENT_BASED_MOVEMENT	0.527383	0.768114	0.0770737	-0.275632	-0.927657	13	PDPN/CAV1/SUN2/MYH9/JUP/MYO1C	GO:0030048
GOBP_NEGATIVE_REGULATION_OF_TRANSFORMING_GROWTH_FACTOR_BETA_RECEPTOR_SIGNALING_PATHWAY	0.545272	0.77809	0.0749279	-0.301018	-0.928252	10	VASN/CAV1/TP53/HTRA1	GO:0030512
GOBP_POSITIVE_REGULATION_OF_DEPHOSPHORYLATION	0.545272	0.77809	0.0749279	-0.301139	-0.928624	10	CHP2/NPNT/SMPD1/SMAD3	GO:0035306
GOBP_GLIOGENESIS	0.543651	0.77809	0.0743625	-0.185147	-0.930202	43	MAL/PTEN/CX3CL1/SMO/S100A9/LAMB2/DAB2IP/GPC1/PTK2B/CDKN2B/ADGRG6/AKT2/SCRIB/ITGB4/P2RY1	GO:0042063
GOBP_REGULATION_OF_MORPHOGENESIS_OF_AN_EPITHELIUM	0.524096	0.76772	0.0768737	-0.282822	-0.931104	12	WNT4/SMO/WNT5A/NTN4/TACSTD2/PDGFA	GO:1905330
GOBP_ANTIGEN_PROCESSING_AND_PRESENTATION	0.525355	0.76772	0.0772747	-0.276736	-0.931373	13	NOD1/CTSF/HLA-DMA/RELB	GO:0019882
GOBP_WATER_HOMEOSTASIS	0.524096	0.76772	0.0768737	-0.283263	-0.932555	12	ATP6V1B1/STMN1/SFN/TMEM79	GO:0030104
GOBP_NEGATIVE_REGULATION_OF_INTRACELLULAR_TRANSPORT	0.527383	0.768114	0.0770737	-0.293407	-0.932912	11	ANGPT1/ARHGAP1/BARD1/FERMT1/RANGAP1	GO:0032387
GOBP_PROTEIN_COMPLEX_OLIGOMERIZATION	0.501984	0.75117	0.0785029	-0.216088	-0.933208	25	STEAP4/SHMT1/ZC3H12A/TP53/RBMX/RRM2/LRRC8A/SIGMAR1/TMEM120A/FUS/SHKBP1/CD74	GO:0051259
GOBP_POSITIVE_REGULATION_OF_PROTEIN_SERINE_THREONINE_KINASE_ACTIVITY	0.52495	0.76772	0.0764767	-0.20823	-0.937108	29	WNT5A/AJUBA/ADRB2/CCND1/INSR/DAB2IP/INCENP/PTK2B/SASH1/DVL2/PDGFA/CKS1B/MAP3K11/CDKN1B/TAOK3	GO:0071902
GOBP_RNA_MODIFICATION	0.518367	0.764018	0.0782955	-0.258151	-0.939263	16	TRMU/WDR4/WDR6/NUDT16/FBL/URM1/MEPCE/TRMT112/RPUSD3/DKC1	GO:0009451
GOBP_NERVOUS_SYSTEM_PROCESS	0.576923	0.790967	0.0697793	-0.154993	-0.939989	93	ATP6V1B1/CNTNAP2/PTEN/GABRE/PTGES/ADCY3/NPTXR/BHLHB9/BIRC5/EPHB2/ARRB2/ADRB2/LAMB2/INSR	GO:0050877
GOBP_REGULATION_OF_DENDRITE_DEVELOPMENT	0.515275	0.76094	0.0785029	-0.264869	-0.944114	15	BHLHB9/EPHB2/DAB2IP/PARP6/SEMA4D/CAMSAP2/OBSL1	GO:0050773
GOBP_PROTEIN_LOCALIZATION_TO_CHROMOSOME	0.515091	0.76094	0.077884	-0.30621	-0.944263	10	AURKB/CDT1/RPA2/TPP1	GO:0034502
GOBP_INTRINSIC_APOPTOTIC_SIGNALING_PATHWAY_IN_RESPONSE_TO_DNA_DAMAGE	0.51503	0.76094	0.0776799	-0.24709	-0.946699	18	IKBKE/SFN/TP53/BID/PHLDA3/CD74/BAG6/RPL26/TMEM109/TPT1/RPS3/PIK3R1/FNIP2/HIPK1/CLU/CDKN1A/NUPR1/NACC2	GO:0008630
GOBP_ION_HOMEOSTASIS	0.538462	0.77809	0.0720033	-0.160994	-0.9468	78	RHCG/ATP6V1B1/STEAP4/CX3CL1/PDK4/KCNMA1/S100A9/WNK2/WNT5A/CAV1/TPCN2	GO:0050801
GOBP_REGULATION_OF_CYSTEINE_TYPE_ENDOPEPTIDASE_ACTIVITY	0.506986	0.75435	0.0782955	-0.210621	-0.94787	29	NGFR/BIRC5/NOD1/S100A9/ARRB2/SFN/HIP1/BIRC3	GO:2000116
GOBP_SMOOTH_MUSCLE_CELL_PROLIFERATION	0.510204	0.757476	0.0791317	-0.261149	-0.950173	16	PTEN/CX3CL1/NDRG2/HPGD	GO:0048659
GOBP_DNA_TEMPLATED_TRANSCRIPTION_INITIATION	0.492901	0.745923	0.0806388	-0.282706	-0.951466	13	E2F2/TP53/TAF1C	GO:0006352
GOBP_POSITIVE_REGULATION_OF_CATABOLIC_PROCESS	0.536965	0.77809	0.0739901	-0.162055	-0.951531	84	PLEKHN1/PTEN/PLEKHF1/IRS1/NOD1/OSBPL7/WNT5A/ADRB2/CAV1/RNF185/INSR/DAB2IP/ZC3H12A/TPCN1/PNPLA2/BARD1/PTK2B/ATG2A/RNF152	GO:0009896
GOBP_ANTERIOR_POSTERIOR_PATTERN_SPECIFICATION	0.511022	0.757476	0.0780892	-0.248437	-0.951857	18	SMO/HES4/WNT5A/TP53/NRARP	GO:0009952
GOBP_VESICLE_MEDIATED_TRANSPORT	0.54833	0.77809	0.0678338	-0.133805	-0.951952	207	LOXL4/MRC2/C3/PTEN/EHD2/ABCA1/SCARA3/ANGPT1/SYT7/TINAGL1/RAB7B/SIRPA/EPHB2/ARRB2/WNT5A/TMPRSS13/ADRB2/SYT5/MFGE8/MAPKAPK3/CAV1/NSG1/TPCN2/INSR/LIN7B/CNN2/RHOV/PDLIM7/PROM2/TPCN1/ARHGAP1/HIP1/CHMP4A/LYAR/TMEM79/RIN1/VAV2/RHOG/CXCL16/MICALL2/MYH9/OSBPL5/SMPD1/WDR91/MICALL1/RAB13/SH3BP1/BLOC1S1/AKT2/SCRIB/VSNL1/HSPG2/TNFAIP2/FCGRT	GO:0016192
GOBP_STEROID_BIOSYNTHETIC_PROCESS	0.507014	0.75435	0.0785029	-0.216681	-0.952992	27	EGR1/DKK3/WNT4/OSBPL7	GO:0006694
GOBP_POSITIVE_REGULATION_OF_INNATE_IMMUNE_RESPONSE	0.496945	0.748589	0.08042	-0.254921	-0.954411	17	WNT5A/HMGB2/IKBKE/RNF185/PVR	GO:0045089
GOBP_REGULATION_OF_EPIDERMIS_DEVELOPMENT	0.498986	0.74944	0.0799859	-0.300283	-0.954776	11	KLF7/SFN/TMEM79/MYCL	GO:0045682
GOBP_PROTEIN_CONTAINING_COMPLEX_ORGANIZATION	0.544974	0.77809	0.0683111	-0.134031	-0.955949	215	HOPX/ATP6V1B1/STEAP4/CARD10/ABCA1/SEMA5A/ANGPT1/CX3CL1/TSPAN4/RPL10/BMF/RPS15/SHMT1/RPS28/SF3A2/AJUBA/PET100/C15orf62/HMGB2/ADRB2/IKBKE/NSG1/INSR/DAB2IP/STMN1/ZC3H12A/TP53/HLA-DMA/PIEZO1/RBMX/TAF1C/SLC9A3R2/HIP1/CDT1/CHMP4A/RPL3/RPL13A/TPX2/PTK2B/RRM2/GPAA1/MICALL2/DDX28/RPS27/FERMT1/LRRC8A/RPS14/DMAP1/CAMSAP2/RPSA	GO:0043933
GOBP_ESTABLISHMENT_OR_MAINTENANCE_OF_CELL_POLARITY	0.527273	0.768114	0.0768737	-0.203816	-0.956842	35	FRMD4A/AMOTL1/WNT5A/LIN7B/PLEKHG3/PTK2B/RHOG/MYH9/FERMT1/AMOTL2/SH3BP1/SCRIB	GO:0007163
GOBP_REGULATION_OF_VESICLE_MEDIATED_TRANSPORT	0.535645	0.77809	0.0736213	-0.162453	-0.958042	85	C3/EHD2/ANGPT1/SYT7/SIRPA/ARRB2/WNT5A/SYT5/MFGE8/CAV1/TPCN2/INSR/CNN2/PROM2/ARHGAP1/HIP1/LYAR	GO:0060627
GOBP_REGULATION_OF_UBIQUITIN_PROTEIN_TRANSFERASE_ACTIVITY	0.496982	0.748589	0.0797706	-0.310821	-0.958483	10	PTEN/RPS15/RPS2/RPS20/RPL37	GO:0051438
GOBP_GRANULOCYTE_MIGRATION	0.502041	0.75117	0.0799859	-0.26404	-0.96069	16	CX3CL1/IL1R1/S100A9/DAPK2	GO:0097530
GOBP_ENSHEATHMENT_OF_NEURONS	0.470238	0.728273	0.0819779	-0.223145	-0.963684	25	MAL/PTEN/MARVELD1	GO:0007272
GOBP_T_CELL_DIFFERENTIATION_IN_THYMUS	0.49497	0.748222	0.0799859	-0.312667	-0.964175	10	WNT4/TP53/NCAPH2/CD74/ZFP36L2/RPS6/SOD1/ZFP36L1/ZC3H8/BMP4	GO:0033077
GOBP_INTRACELLULAR_PROTEIN_TRANSPORT	0.537313	0.77809	0.0718276	-0.153094	-0.965393	108	NGFR/ABLIM3/ANGPT1/SMO/NSG1/SFN/ZC3H12A/TP53/CHP2/NAGPA/PTPN14/CHMP4A/NFKBIA/BARD1/HOMER3/MICALL2/PCNT/FERMT1/DUSP16/DMAP1/MICALL1/RANGAP1/JUP/AKT2/STOM/BID/SMAD3/SCRIB/MYO1C/ANP32B/ZDHHC7/ARFRP1/HSPB1/TSC2/SAE1/USP36/CD74/TSPO/NPM1/GRIPAP1/RANBP3/TOMM7	GO:0006886
GOBP_REGULATION_OF_EXTENT_OF_CELL_GROWTH	0.485944	0.738207	0.0808589	-0.293477	-0.966182	12	SEMA5A/NTN1/WNT5A/MEGF8	GO:0061387
GOBP_REGULATION_OF_INSULIN_RECEPTOR_SIGNALING_PATHWAY	0.481928	0.734212	0.0813027	-0.294196	-0.96855	12	IRS1/GRB7/CDK4/TSC2/PTPN1/PIK3R1/BAIAP2L1/GNAI2/SESN3/PIP4K2A/PRKAA1/ADIPOR1	GO:0046626
GOBP_POSITIVE_REGULATION_OF_CELLULAR_PROTEIN_CATABOLIC_PROCESS	0.501027	0.75117	0.08042	-0.233042	-0.968598	23	PTEN/OSBPL7/CAV1/RNF185/DAB2IP	GO:1903364
GOBP_RESPONSE_TO_CORTICOSTEROID	0.498998	0.74944	0.0793435	-0.252989	-0.969299	18	CYP1B1/IL1RN/HSD11B2/CCND1	GO:0031960
GOBP_REGULATION_OF_RHO_PROTEIN_SIGNAL_TRANSDUCTION	0.490946	0.743996	0.08042	-0.314406	-0.969536	10	ABCA1/EPS8L1/STMN1/ITGA3	GO:0035023
GOBP_HOMEOSTATIC_PROCESS	0.525664	0.76772	0.0702813	-0.135919	-0.970598	217	RHCG/NGFR/ATP6V1B1/HCAR2/EGR1/STEAP4/ABCA1/PTGES/ETS1/ANGPT1/CX3CL1/PDK4/KCNMA1/IRS1/SPNS2/SMO/S100A9/WNK2/WNT5A/HMGB2/ADRB2/CAV1/TPCN2/INSR/KLF7/STMN1/SFN/IL20RB/CCDC51/MELTF/PEMT/CCNB2/P4HTM/TPCN1/METRNL/TSC22D3/PNPLA2/BARD1/LYAR/TMEM79	GO:0042592
GOBP_NEGATIVE_REGULATION_OF_GROWTH	0.454361	0.716538	0.0850427	-0.218808	-0.970785	28	PTEN/SEMA5A/GNG4/NTN1/WNT5A/ADRB2/TP53	GO:0045926
GOBP_REGULATION_OF_RECEPTOR_INTERNALIZATION	0.471888	0.728675	0.0824344	-0.296706	-0.976813	12	ANGPT1/ARRB2/INSR	GO:0002090
GOBP_REPRODUCTION	0.495362	0.748222	0.0756946	-0.143282	-0.976874	166	EGR1/PI3/C3/PTEN/CYP1B1/WNT4/ADCY3/FANCG/FBLN1/SIX5/ARRB2/WNT5A/PLCD3/HMGB2/SPIN4/HPGD/MFGE8/TIMP1/HSD11B2/CCNF/CCND1/INSR/SLCO4C1/CCNB2/THBD/SLC38A2/INCENP/BIRC3/GJB3/KLC3/PTK2B/ITGA3/SUN2/OVOL1/LFNG/MYH9/HTRA1/CRTAP/TOP2A/NCAPH2/ETNK2/LRRC8A/PATZ1/GNPDA1/RAB13/SPATA20/DEAF1/PSMD13/NCOR2/RPL29/ITGB4/P2RY1/PDGFA	GO:0000003
GOBP_POSITIVE_REGULATION_OF_AUTOPHAGY	0.480493	0.733789	0.0826646	-0.235598	-0.979222	23	PLEKHF1/NOD1/ADRB2/ZC3H12A/TPCN1/ATG2A/RNF152	GO:0010508
GOBP_CELLULAR_RESPONSE_TO_RETINOIC_ACID	0.46856	0.727666	0.0833634	-0.308137	-0.97975	11	ABCA1/WNT5A/GJB3/PTK2B	GO:0071300
GOBP_RECEPTOR_SIGNALING_PATHWAY_VIA_STAT	0.476954	0.730415	0.0817516	-0.25585	-0.980262	18	CYP1B1/TSLP/EPHB2/CAV1	GO:0097696
GOBP_REGULATION_OF_DNA_BIOSYNTHETIC_PROCESS	0.476954	0.730415	0.0817516	-0.255971	-0.980725	18	CYP1B1/AURKB/ARRB2/TP53/PTK2B	GO:2000278
GOBP_IMPORT_INTO_CELL	0.48583	0.738207	0.0813027	-0.238849	-0.983168	22	STEAP4/KCNK5/ACSL5/SLC5A6/WNK2	GO:0098657
GOBP_PROTEIN_METHYLATION	0.442886	0.707282	0.0857844	-0.224061	-0.985448	27	KAT8/KMT2B/CXXC1/ZNF335/FBL/MLLT6/NELFA/NFYC/EHMT2/TRMT112/MEN1/SNRPB/HCFC1/SETD1A/CREBBP/LCMT1/RNF20/WDR82/RAB3D/PHF20	GO:0006479
GOBP_REGULATION_OF_NEUROTRANSMITTER_LEVELS	0.469388	0.727666	0.0835991	-0.271362	-0.98733	16	SYT7/SYT5/ZNF219/LIN7B/SCRIB/P2RY1/PPT1	GO:0001505
GOBP_NEGATIVE_REGULATION_OF_IMMUNE_RESPONSE	0.438492	0.702607	0.0857844	-0.228774	-0.987991	25	SERPING1/SPINK5/ARRB2/IL20RB/ZC3H12A/LYAR/BANF1	GO:0050777
GOBP_PROTEIN_IMPORT	0.474	0.729831	0.0819779	-0.218027	-0.991298	30	ANGPT1/SMO/ZC3H12A/TP53/CHP2/NFKBIA/FERMT1/DMAP1/JUP/SMAD3	GO:0017038
GOBP_NEGATIVE_REGULATION_OF_REPRODUCTIVE_PROCESS	0.464789	0.724937	0.0833634	-0.321676	-0.991954	10	WNT4/WNT5A/TIMP1/OVOL1/MYH9	GO:2000242
GOBP_THIOESTER_BIOSYNTHETIC_PROCESS	0.456389	0.717312	0.0847985	-0.312452	-0.993469	11	PDK4/ACSL5/PPT2	GO:0035384
GOBP_POSITIVE_REGULATION_OF_PROTEOLYSIS_INVOLVED_IN_CELLULAR_PROTEIN_CATABOLIC_PROCESS	0.473684	0.729831	0.0826646	-0.241561	-0.994333	22	PTEN/OSBPL7/CAV1/RNF185/DAB2IP	GO:1903052
GOBP_CD4_POSITIVE_ALPHA_BETA_T_CELL_ACTIVATION	0.458753	0.718185	0.0840746	-0.322455	-0.994358	10	BATF/ZC3H12A/RELB	GO:0035710
GOBP_CD4_POSITIVE_ALPHA_BETA_T_CELL_DIFFERENTIATION	0.458753	0.718185	0.0840746	-0.322455	-0.994358	10	BATF/ZC3H12A/RELB	GO:0043367
GOBP_POSITIVE_REGULATION_OF_PROTEIN_METABOLIC_PROCESS	0.458407	0.718185	0.0772747	-0.140521	-0.994441	201	NGFR/EGR1/C3/PTEN/CARD10/CYP1B1/TSLP/ANGPT1/CLSPN/CX3CL1/NOD1/FBLN1/S100A9/OSBPL7/GPRC5A/ARRB2/KAT8/WNT5A/AJUBA/ADRB2/CAV1/RPS9/RNF185/CCND1/INSR/MOB3B/DAB2IP/ZC3H12A/TP53/MELTF/PROM2/HIP1/NFKBIA/BARD1/INCENP/BIRC3/PHB/RPS2/TPX2/PTK2B	GO:0051247
GOBP_CARBOXYLIC_ACID_TRANSPORT	0.447525	0.711117	0.0845557	-0.22783	-0.996967	26	ABCC3/PTGES/PDPN/ABCG2/SLC5A6	GO:0046942
GOBP_SKELETAL_MUSCLE_ORGAN_DEVELOPMENT	0.448276	0.711549	0.0857844	-0.248467	-0.998642	21	EGR1/SMO/CAV1/FGFRL1/RCAN1/GPC1	GO:0060538
GOBP_CELL_CHEMOTAXIS	0.468938	0.727666	0.0826646	-0.210008	-0.998976	36	SEMA5A/CX3CL1/S100A9/ARRB2/WNT5A/HMGB2/DAPK2/PTK2B/ARHGEF16/RHOG/CXCL16	GO:0060326
GOBP_RESPONSE_TO_IONIZING_RADIATION	0.426587	0.697746	0.0873098	-0.231622	-1.00029	25	EGR1/EEF1D/CCND1/TP53/THBD/BARD1	GO:0010212
GOBP_MONONUCLEAR_CELL_MIGRATION	0.433198	0.698979	0.0875697	-0.259765	-1.00203	19	CX3CL1/SIRPA/SPNS2/WNT5A/PTK2B/CXCL16	GO:0071674
GOBP_SPHINGOLIPID_BIOSYNTHETIC_PROCESS	0.450102	0.713073	0.0857844	-0.281134	-1.00209	15	CERS3/SPNS2/PEMT/SMPD1/PPM1L/A4GALT	GO:0030148
GOBP_LYMPHOCYTE_ACTIVATION_INVOLVED_IN_IMMUNE_RESPONSE	0.461538	0.721125	0.0840746	-0.243997	-1.00436	22	BATF/ZC3H12A/TP53/RELB/PTK2B/LFNG	GO:0002285
GOBP_GROWTH	0.474576	0.730011	0.0787114	-0.160785	-1.00519	106	HOPX/RASAL1/PTEN/SEMA5A/COL27A1/GNG4/SMO/S100A9/PLXNA1/NTN1/WNT5A/ADRB2/LAMB2/INSR/DAB2IP/SFN/TP53/MELTF/MEGF8/CCNB2/LTBP4	GO:0040007
GOBP_REGULATION_OF_LIPID_TRANSPORT	0.446029	0.71016	0.0862866	-0.255417	-1.00538	20	ABCA1/PTGES/ACSL5/CAV1/NFKBIA/AKT2/FURIN/LDLRAP1/TSPO/IRS2	GO:0032368
GOBP_CELLULAR_RESPONSE_TO_ENDOGENOUS_STIMULUS	0.435484	0.69968	0.0806388	-0.144478	-1.00619	186	NGFR/EGR1/PALM/CYP1B1/DKK3/FAM83G/WNT4/PDK4/VASN/FOXO4/IRS1/NOD1/LPIN3/WNT10A/EPHB2/SHMT1/ARRB2/WNT5A/ADRB2/HPGD/CAV1/NSG1/C20orf27/INSR/DAB2IP/ZYX/MCM7/TP53/FGFRL1/NPNT/MEGF8/NDST1/LTBP4	GO:0071495
GOBP_POSITIVE_REGULATION_OF_GTPASE_ACTIVITY	0.44489	0.709408	0.0855357	-0.206369	-1.00671	40	WNT4/CX3CL1/EPHA1/WNT5A/PTK2B/ARHGEF19/ARHGEF16/RHOG/SEMA4D/RGS10/RANGAP1/RGMA/SH3BP1/AKT2/SCRIB/DVL2	GO:0043547
GOBP_DNA_PACKAGING	0.434608	0.698979	0.0870516	-0.238579	-1.00741	24	HMGB2/TP53/BANF1/TOP2A/NCAPH2/CHAF1A/HDAC5/ANP32B/CDKN1C/NPM1/BAZ1B/SET/GRWD1/BRD2/KAT6A/ACIN1	GO:0006323
GOBP_RETROGRADE_VESICLE_MEDIATED_TRANSPORT_GOLGI_TO_ENDOPLASMIC_RETICULUM	0.43002	0.697959	0.0880945	-0.317715	-1.0102	11	BET1L/USE1/LMAN2/KIF1C/COPA/COG7/COPB2/ERGIC1/ARCN1/ERGIC3/SCFD1	GO:0006890
GOBP_REGULATION_OF_PROTEIN_SERINE_THREONINE_KINASE_ACTIVITY	0.454733	0.716538	0.0857844	-0.192046	-1.01226	52	PTEN/WNT5A/AJUBA/ADRB2/CAV1/CCNF/CCND1/INSR/DAB2IP/SFN/CCNB2/INCENP/PTK2B/CDKN2B/DUSP16/SMPD1/SASH1/DVL2/PDGFA	GO:0071900
GOBP_SCF_DEPENDENT_PROTEASOMAL_UBIQUITIN_DEPENDENT_PROTEIN_CATABOLIC_PROCESS	0.440644	0.70441	0.0862866	-0.328578	-1.01324	10	NCCRP1/CCNF/FBXO17	GO:0031146
GOBP_PROGRAMMED_NECROTIC_CELL_DEATH	0.438632	0.702607	0.08654	-0.328886	-1.01419	10	CAV1/TP53/BIRC3/ITPK1/RBCK1	GO:0097300
GOBP_POSITIVE_REGULATION_OF_NUCLEOBASE_CONTAINING_COMPOUND_METABOLIC_PROCESS	0.431304	0.698616	0.0795565	-0.138276	-1.0146	248	ATOH8/VGLL1/NGFR/E2F2/EGR1/FOXE1/PLEKHN1/CYP1B1/ABLIM3/BATF/ADIRF/ETS1/WNT4/CX3CL1/AURKB/FOXO4/SMO/LPIN3/SIX5/ZNF300/ARRB2/KAT8/WNT5A/HMGB2/ADRB2/ZNF219/INSR/KLF7/DAB2IP/ZC3H12A/TP53/CHP2/NPNT/RBMX	GO:0045935
GOBP_POSITIVE_REGULATION_OF_CELL_DEVELOPMENT	0.446894	0.710825	0.0852885	-0.21072	-1.01593	38	SEMA5A/CX3CL1/BHLHB9/SMO/EPHB2/PLXNA1/NTN1	GO:0010720
GOBP_RESPONSE_TO_BMP	0.42485	0.697746	0.0880945	-0.26532	-1.01654	18	EGR1/FAM83G/WNT5A/MEGF8/ITGA3/HTRA1/RGMA/SMAD3	GO:0071772
GOBP_CELLULAR_CARBOHYDRATE_BIOSYNTHETIC_PROCESS	0.430584	0.69816	0.0875697	-0.330366	-1.01875	10	IRS1/INSR/NDST1/AKT2/B3GNT3/IRS2	GO:0034637
GOBP_RESPONSE_TO_ESTRADIOL	0.425662	0.697746	0.0888945	-0.285874	-1.01899	15	CYP1B1/HPGD/CCND1/MMP15	GO:0032355
GOBP_MYELOID_LEUKOCYTE_MIGRATION	0.439271	0.702922	0.086795	-0.247778	-1.01992	22	CX3CL1/SIRPA/IL1R1/S100A9/DAPK2/PTK2B/RHOG	GO:0097529
GOBP_REGULATION_OF_SODIUM_ION_TRANSPORT	0.428571	0.697746	0.0878313	-0.330799	-1.02009	10	FXYD5/WNK2/ADRB2	GO:0002028
GOBP_ORGANIC_ACID_TRANSPORT	0.452525	0.715485	0.0850427	-0.21734	-1.02033	35	ABCC3/PTGES/PDPN/ABCG2/ACSL5/SLC5A6/PLIN2	GO:0015849
GOBP_POSITIVE_REGULATION_OF_CELL_ACTIVATION	0.419162	0.696703	0.0886261	-0.226906	-1.02115	29	TSLP/SIRPA/EPHB2/WNT5A/CAV1/HLA-DMA	GO:0050867
GOBP_POSITIVE_REGULATION_OF_TRANSPORTER_ACTIVITY	0.421907	0.697063	0.0891647	-0.321488	-1.0222	11	EPHB2/WNK2/ADRB2	GO:0032411
GOBP_POSITIVE_REGULATION_OF_RNA_METABOLIC_PROCESS	0.41652	0.695298	0.0819779	-0.141881	-1.02221	224	ATOH8/VGLL1/NGFR/E2F2/EGR1/FOXE1/PLEKHN1/ABLIM3/BATF/ADIRF/ETS1/WNT4/CX3CL1/FOXO4/SMO/LPIN3/SIX5/ZNF300/KAT8/WNT5A/HMGB2/ADRB2/ZNF219/INSR/KLF7/DAB2IP/ZC3H12A/TP53/CHP2/NPNT/RBMX	GO:0051254
GOBP_REGULATION_OF_PEPTIDYL_SERINE_PHOSPHORYLATION	0.41785	0.695978	0.0897105	-0.254484	-1.02282	21	PTEN/ANGPT1/ARRB2/WNT5A/CAV1	GO:0033135
GOBP_NEGATIVE_REGULATION_OF_INFLAMMATORY_RESPONSE	0.425963	0.697746	0.0886261	-0.303931	-1.0229	13	CX3CL1/SIRPA/IL20RB/METRNL/SMAD3/FURIN/RPS19/GRN	GO:0050728
GOBP_GLYCEROLIPID_METABOLIC_PROCESS	0.433809	0.698979	0.0878313	-0.189379	-1.02313	58	PITPNM2/C3/PTEN/LPIN3/GDPD3/AJUBA/CAV1/SLC44A2/PEMT/PNPLA2/GPAA1/PLA2G15/PGAP3/PLCB3/OSBPL5/CDIPT/ETNK2	GO:0046486
GOBP_REGULATION_OF_CATABOLIC_PROCESS	0.399261	0.682028	0.0870516	-0.150311	-1.02444	165	ATP6V1B1/HCAR2/PLEKHN1/PTEN/PLEKHF1/IRS1/BMF/RHBDF1/NOD1/OSBPL7/KAT8/WNT5A/ADRB2/IKBKE/HPGD/TIMP1/PKP1/CAV1/RNF185/DAPK2/TIMP2/TPCN2/INSR/DAB2IP/ZC3H12A/TP53/TPCN1/CHMP4A/PNPLA2/BARD1/TYSND1/PHB/N4BP1/PTK2B/ATG2A	GO:0009894
GOBP_REGULATION_OF_HISTONE_METHYLATION	0.420523	0.697063	0.0888945	-0.33267	-1.02586	10	KAT8/ZNF335/MLLT6/NELFA/EHMT2/HCFC1/RNF20/PHF20/SETD7	GO:0031060
GOBP_RECEPTOR_INTERNALIZATION	0.422449	0.697063	0.0894367	-0.282783	-1.02888	16	ANGPT1/ARRB2/CAV1/INSR	GO:0031623
GOBP_REGULATION_OF_NERVOUS_SYSTEM_PROCESS	0.415663	0.695298	0.0894367	-0.312583	-1.02908	12	PTEN/NPTXR/ADRB2/PTK2B/TMEM25	GO:0031644
GOBP_EMBRYONIC_ORGAN_MORPHOGENESIS	0.429435	0.697959	0.0878313	-0.220103	-1.02912	34	ATP6V1B1/FOXE1/SMO/EPHB2/NTN1/WNT5A/MEGF8/NDST1	GO:0048562
GOBP_POSITIVE_REGULATION_OF_ORGANELLE_ORGANIZATION	0.428291	0.697746	0.08654	-0.183344	-1.0305	67	SYNPO/SEMA5A/WNT4/CX3CL1/AURKB/BMF/EPHA1/WNT5A/C15orf62/ADRB2/ARHGEF10L/INSR/TP53	GO:0010638
GOBP_SENSORY_PERCEPTION_OF_MECHANICAL_STIMULUS	0.409639	0.692463	0.0902635	-0.313608	-1.03245	12	ATP6V1B1/BIRC5	GO:0050954
GOBP_PROTEIN_LOCALIZATION_TO_NUCLEUS	0.416838	0.695298	0.0905429	-0.196876	-1.03276	51	NGFR/CARD10/ANGPT1/SMO/ZC3H12A/TP53/CHP2/GBP2/NFKBIA/BARD1/SUN2/FERMT1/DMAP1/RANGAP1/JUP/SMAD3	GO:0034504
GOBP_ENDOSOME_TO_LYSOSOME_TRANSPORT	0.414487	0.695298	0.0897105	-0.334944	-1.03287	10	RAB7B/ADRB2/TPCN2	GO:0008333
GOBP_POSITIVE_REGULATION_OF_TRANSCRIPTION_BY_RNA_POLYMERASE_II	0.42243	0.697063	0.0845557	-0.153954	-1.03331	149	E2F2/EGR1/ABLIM3/BATF/ADIRF/ETS1/CX3CL1/FOXO4/SMO/LPIN3/SIX5/ZNF300/KAT8/WNT5A/HMGB2/ADRB2/ZNF219/KLF7/DAB2IP/ZC3H12A/TP53/CHP2/NPNT/RBMX	GO:0045944
GOBP_MYELOID_CELL_DIFFERENTIATION	0.433925	0.698979	0.0860347	-0.200826	-1.03469	47	BATF/ETS1/RAB7B/KAT8/HMGB2/RELB/P4HTM/NFKBIA/LYAR/PTK2B/MYH9/CDKN2B/RPS14	GO:0030099
GOBP_RECEPTOR_METABOLIC_PROCESS	0.417004	0.695298	0.0897105	-0.251469	-1.03512	22	ANGPT1/ARRB2/CAV1/NSG1/INSR	GO:0043112
GOBP_POSITIVE_REGULATION_OF_CYTOSKELETON_ORGANIZATION	0.422222	0.697063	0.0888945	-0.220894	-1.03702	35	SYNPO/SEMA5A/WNT4/CX3CL1/EPHA1/C15orf62/ARHGEF10L	GO:0051495
GOBP_POSITIVE_REGULATION_OF_PROTEIN_MODIFICATION_BY_SMALL_PROTEIN_CONJUGATION_OR_REMOVAL	0.397566	0.682028	0.0925529	-0.258235	-1.0379	21	PTEN/ANGPT1/CAV1/ZC3H12A/BIRC3/RPS2	GO:1903322
GOBP_NEGATIVE_REGULATION_OF_CELL_DEATH	0.405303	0.687385	0.0875697	-0.155144	-1.03806	148	PTEN/PDPN/SEMA5A/TSLP/ANGPT1/WNT4/CX3CL1/AURKB/PDK4/RPL10/BHLHB9/SMO/BIRC5/ARRB2/ARHGAP10/WNT5A/HMGB2/TIMP1/CAV1/FOXQ1/SFN/ZC3H12A/TP53/FHL2/LYPD3	GO:0060548
GOBP_PROTEIN_LOCALIZATION_TO_PLASMA_MEMBRANE	0.421687	0.697063	0.0886261	-0.200945	-1.03867	48	PALM/EHD2/PLEKHF1/EPHB2/NSG1/SLC9A3R2/ITGA3/ARHGEF16/RHOG/JUP/RAB13/AKT2/SCRIB/P2RY1/LDLRAP1/ZDHHC7/ARFRP1/GRIPAP1/TTC7A/OPTN/PKP3/ACTB	GO:0072659
GOBP_SIGNAL_RELEASE	0.398357	0.682028	0.0931455	-0.198217	-1.03979	51	HCAR2/ABCA1/PTGES/SYT7/IRS1/IL1RN/SYT5/KLF7/LIN7B	GO:0023061
GOBP_ANION_TRANSPORT	0.403326	0.685439	0.0931455	-0.199338	-1.03999	50	ABCC3/ANKH/GABRE/PTGES/PDPN/ABCG2/CLIC3/SLC5A6	GO:0006820
GOBP_FOCAL_ADHESION_ASSEMBLY	0.399185	0.682028	0.0925529	-0.291833	-1.04023	15	PTEN/WNT4/AJUBA/TRIP6/PTK2B/SMAD3/PPM1F	GO:0048041
GOBP_MORPHOGENESIS_OF_AN_EPITHELIUM	0.405769	0.687385	0.0883594	-0.179568	-1.04039	75	NGFR/FOXE1/PTEN/PDPN/WNT4/SMO/WNT10A/PLXNA1/NTN1/WNT5A/AJUBA/FOXQ1/NRARP/NPNT/MEGF8/NTN4/TMEM79/ARHGEF19/FERMT1/RGMA/SH3BP1/DEAF1/SMAD3/SCRIB/DVL2/TACSTD2/PDGFA/ZDHHC7	GO:0002009
GOBP_BLASTOCYST_DEVELOPMENT	0.397149	0.682028	0.0928481	-0.292351	-1.04207	15	HOPX/PEMT/RRM2/TM4SF1/FURIN/RRP7A/ZNF830	GO:0001824
GOBP_POSITIVE_REGULATION_OF_IMMUNE_EFFECTOR_PROCESS	0.40081	0.682593	0.0919686	-0.254117	-1.04602	22	C3/IL1R1/EPHB2/WNT5A/PVR/PHB	GO:0002699
GOBP_POSITIVE_REGULATION_OF_PROTEOLYSIS	0.401222	0.682593	0.0922597	-0.195642	-1.04617	54	NGFR/PTEN/NOD1/FBLN1/S100A9/OSBPL7/CAV1/RNF185/DAB2IP/ZC3H12A/MELTF/HIP1/PTK2B/MYH9/RGMA/BID/SMAD3/PPM1F/FURIN/ANP32B	GO:0045862
GOBP_DEVELOPMENTAL_GROWTH	0.411417	0.693258	0.0888945	-0.183823	-1.04697	71	HOPX/RASAL1/PTEN/SEMA5A/COL27A1/SMO/PLXNA1/NTN1/WNT5A/ADRB2/LAMB2/INSR/TP53/MEGF8	GO:0048589
GOBP_INORGANIC_ION_TRANSMEMBRANE_TRANSPORT	0.39434	0.679616	0.0888945	-0.179861	-1.04887	76	RHCG/ATP6V1B1/ANKH/GABRE/CX3CL1/KCNMA1/FXYD5/KCNK5/SLC5A6/WNK2/CAV1/TPCN2/CCDC51/TMEM37	GO:0098660
GOBP_POSITIVE_REGULATION_OF_CELLULAR_BIOSYNTHETIC_PROCESS	0.37138	0.656859	0.08654	-0.141795	-1.04981	252	ATOH8/VGLL1/NGFR/E2F2/EGR1/FOXE1/CYP1B1/ABLIM3/BATF/ADIRF/ETS1/WNT4/CX3CL1/AURKB/FOXO4/IRS1/SMO/LPIN3/SIX5/ZNF300/ARRB2/KAT8/WNT5A/AJUBA/HMGB2/ADRB2/RPS9/ZNF219/INSR/KLF7/DAB2IP/ZC3H12A/TP53/CHP2/NPNT/RBMX	GO:0031328
GOBP_RESPONSE_TO_RADIATION	0.393939	0.679616	0.0928481	-0.193824	-1.0519	59	EGR1/SCARA3/AURKB/FANCG/BMF/TIMP1/EEF1D/CCND1/TP53/THBD/BARD1/N4BP1/B4GALT2/SMPD1/AKT2/REEP6/NMT2/MAPK13/OPN3/FANCD2/NPM1/BABAM1/TNKS1BP1/BACE1/MEN1/RPL26/CREBBP/TMEM109/RNF168	GO:0009314
GOBP_CELLULAR_COMPONENT_ASSEMBLY_INVOLVED_IN_MORPHOGENESIS	0.391566	0.677039	0.0928481	-0.319539	-1.05198	12	OBSCN/PHLDB1/GPC1/OBSL1/ITGB4	GO:0010927
GOBP_NEURON_DEATH	0.393638	0.679616	0.0919686	-0.206228	-1.05377	46	NGFR/EGR1/ANGPT1/CX3CL1/BHLHB9/ARRB2/WNT5A/FOXQ1/TP53	GO:0070997
GOBP_NEGATIVE_REGULATION_OF_TRANSMEMBRANE_RECEPTOR_PROTEIN_SERINE_THREONINE_KINASE_SIGNALING_PATHWAY	0.389558	0.674301	0.0931455	-0.320531	-1.05525	12	VASN/WNT5A/CAV1/TP53/HTRA1	GO:0090101
GOBP_POSITIVE_REGULATION_OF_RESPONSE_TO_ENDOPLASMIC_RETICULUM_STRESS	0.383367	0.667063	0.0946646	-0.332146	-1.05609	11	CAV1/RNF185/DAB2IP	GO:1905898
GOBP_STRIATED_MUSCLE_CELL_DIFFERENTIATION	0.378	0.661813	0.0946646	-0.232729	-1.05814	30	HOPX/EHD2/OBSCN/SMO/ARRB2/FHL2/PIEZO1/RCAN1	GO:0051146
GOBP_RESPONSE_TO_LIGHT_STIMULUS	0.372745	0.656859	0.0956031	-0.219788	-1.05964	38	SCARA3/AURKB/BMF/TIMP1/CCND1/TP53/N4BP1/B4GALT2/SMPD1/AKT2/REEP6/NMT2/MAPK13/OPN3	GO:0009416
GOBP_CALCINEURIN_MEDIATED_SIGNALING	0.37931	0.661813	0.095288	-0.334036	-1.0621	11	CHP2/FHL2/RCAN1/HOMER3	GO:0097720
GOBP_REGULATION_OF_CALCINEURIN_MEDIATED_SIGNALING	0.37931	0.661813	0.095288	-0.334036	-1.0621	11	CHP2/FHL2/RCAN1/HOMER3	GO:0106056
GOBP_MEMBRANE_LIPID_BIOSYNTHETIC_PROCESS	0.372709	0.656859	0.096563	-0.270256	-1.06379	20	CERS3/SPNS2/PEMT/GPAA1/PGAP3/SMPD1/PPM1L/A4GALT	GO:0046467
GOBP_HOMEOSTASIS_OF_NUMBER_OF_CELLS	0.364372	0.646192	0.0975449	-0.214638	-1.06487	42	HCAR2/ETS1/SPNS2/SMO/HMGB2/IL20RB/CCNB2/P4HTM/TSC22D3/LYAR	GO:0048872
GOBP_INTRACELLULAR_LIPID_TRANSPORT	0.379518	0.661813	0.0946646	-0.324304	-1.06767	12	ABCA1/SYT7/TPCN2	GO:0032365
GOBP_PEPTIDYL_LYSINE_MODIFICATION	0.375783	0.66053	0.0975449	-0.201722	-1.06816	53	LOXL4/EGR1/KAT8/KMT2B/DMAP1/RANGAP1/CXXC1/BLOC1S1/ZNF335/HDAC7/HDAC5/MLLT6/NELFA/NFYC/SAE1/EHMT2/BRD7/BAG6/TRMT112/ACTB/ZMIZ1/SUMO3/MEN1/HCFC1/SET/PBXIP1/SETD1A/CREBBP/UBE2I/TRIM16/ATXN7L3/KAT6A	GO:0018205
GOBP_CELLULAR_RESPONSE_TO_IONIZING_RADIATION	0.360489	0.643179	0.09855	-0.300131	-1.0698	15	EGR1/EEF1D/TP53/BARD1	GO:0071479
GOBP_INFLAMMATORY_RESPONSE_TO_ANTIGENIC_STIMULUS	0.372233	0.656859	0.0959207	-0.348128	-1.07353	10	C3/IL1RN/HMGB2/IL20RB	GO:0002437
GOBP_POSITIVE_REGULATION_OF_PLASMA_MEMBRANE_BOUNDED_CELL_PROJECTION_ASSEMBLY	0.372709	0.656859	0.096563	-0.287264	-1.0755	17	TENM2/PALM/EPS8L1/C15orf62	GO:0120034
GOBP_HISTONE_H3_K4_METHYLATION	0.352342	0.631197	0.0999277	-0.302835	-1.07944	15	KAT8/KMT2B/CXXC1/ZNF335/NELFA/NFYC/EHMT2/MEN1/HCFC1/SETD1A	GO:0051568
GOBP_REGULATION_OF_STRIATED_MUSCLE_CELL_DIFFERENTIATION	0.362173	0.644449	0.0975449	-0.350214	-1.07996	10	HOPX/ARRB2/PIEZO1	GO:0051153
GOBP_CYTOSKELETON_ORGANIZATION	0.301954	0.587917	0.100991	-0.15143	-1.08118	219	KRT4/KRT14/SYNPO/PALM/ABLIM3/EHD2/KRT13/SEMA5A/WNT4/CX3CL1/AURKB/AMOTL1/OBSCN/XRCC3/TUBB6/EPHA1/S100A9/ARHGAP10/WTIP/AJUBA/PHLDB1/C15orf62/PKP1/CCNF/ARHGEF10L/ZYX/ARHGEF17/CNN2/STMN1/KRT15/EVPL/CCDC120/PDLIM7/CCNB2/CNTROB/HIP1/CHMP4A/INCENP/CALD1/SAC3D1/TPX2/PTK2B/KRT23/ARHGEF19/SUN2/RHOG/CCDC61/MICALL2/MYH9/SHC1/PCNT/ABLIM1/EPB41L2	GO:0007010
GOBP_REGIONALIZATION	0.341317	0.621878	0.100633	-0.240297	-1.08142	29	C3/SMO/HES4/WNT5A/RNF220/TP53/NRARP/MEGF8	GO:0003002
GOBP_POSITIVE_REGULATION_OF_PEPTIDYL_TYROSINE_PHOSPHORYLATION	0.348884	0.626415	0.100279	-0.269457	-1.08301	21	TSLP/ANGPT1/ARRB2/TP53/PTK2B/SEMA4D/DVL2/PTK6/CD74/FGFR3	GO:0050731
GOBP_REGULATION_OF_ACTIN_FILAMENT_ORGANIZATION	0.34879	0.626415	0.0999277	-0.22053	-1.08374	41	SYNPO/SEMA5A/WNT4/CX3CL1/EPHA1/C15orf62/ARHGEF10L/STMN1	GO:0110053
GOBP_REGULATION_OF_TRANS_SYNAPTIC_SIGNALING	0.346693	0.625307	0.0999277	-0.225286	-1.08615	38	PTEN/SYT7/CX3CL1/NPTXR/EPHB2/ARRB2/ADRB2/NSG1	GO:0099177
GOBP_PROTEIN_LOCALIZATION_TO_SYNAPSE	0.342052	0.621878	0.100991	-0.35281	-1.08796	10	WNT5A/NSG1/SCRIB/HSPB1/GRIPAP1/RAB27B/KIF5B/RAB11A/BAIAP2/ABHD17B	GO:0035418
GOBP_EAR_MORPHOGENESIS	0.339506	0.621878	0.102822	-0.318053	-1.08804	14	ATP6V1B1/EPHB2/NTN1/WNT5A	GO:0042471
GOBP_INNER_EAR_MORPHOGENESIS	0.339506	0.621878	0.102822	-0.318053	-1.08804	14	ATP6V1B1/EPHB2/NTN1/WNT5A	GO:0042472
GOBP_NUCLEAR_EXPORT	0.346076	0.624904	0.100279	-0.258001	-1.08942	24	RPS15/SFN/PTPN14/BARD1/DUSP16/RANGAP1/ANP32B/EIF6/NPM1/NOP9/RANBP3/POLDIP3/NUP188/RAN	GO:0051168
GOBP_MONONUCLEAR_CELL_DIFFERENTIATION	0.343035	0.622952	0.102822	-0.209061	-1.09072	50	EGR1/BATF/SPINK5/WNT4/ZC3H12A/TP53/NRARP/RELB/PTK2B/LFNG/MYH9/NCAPH2/LRRC8A/PATZ1	GO:1903131
GOBP_POSITIVE_REGULATION_OF_PROTEIN_SECRETION	0.361055	0.643179	0.0982123	-0.324196	-1.0911	13	HCAR2/FRMD4A	GO:0050714
GOBP_POSITIVE_REGULATION_OF_INTRINSIC_APOPTOTIC_SIGNALING_PATHWAY	0.361055	0.643179	0.0982123	-0.324403	-1.0918	13	PLEKHF1/S100A9/CAV1/TP53	GO:2001244
GOBP_NEGATIVE_REGULATION_OF_ION_TRANSPORT	0.331276	0.61495	0.104344	-0.320016	-1.09475	14	GABRE/EPHB2/WNK2/CAV1	GO:0043271
GOBP_REGULATION_OF_PROTEIN_MODIFICATION_BY_SMALL_PROTEIN_CONJUGATION_OR_REMOVAL	0.334677	0.619816	0.102449	-0.223106	-1.0964	41	EGR1/PTEN/ANGPT1/RPS15/ARRB2/CAV1/ZC3H12A/BIRC3/RPS2/N4BP1/RPS20/RPL37	GO:1903320
GOBP_KIDNEY_MORPHOGENESIS	0.349398	0.626628	0.0995791	-0.333031	-1.0964	12	GCNT3/WNT4/SMO/NPNT	GO:0060993
GOBP_POSITIVE_REGULATION_OF_IMMUNE_RESPONSE	0.336756	0.620771	0.103197	-0.20912	-1.09699	51	SERPING1/C3/C1R/IL1R1/WNT5A/HMGB2/IKBKE/RNF185/ZC3H12A/PVR	GO:0050778
GOBP_REGULATION_OF_OSSIFICATION	0.345382	0.624904	0.100279	-0.333313	-1.09733	12	ANKH/WNT4/WNT5A/ADRB2	GO:0030278
GOBP_REGULATION_OF_PROTEIN_MODIFICATION_PROCESS	0.279646	0.578591	0.105521	-0.15458	-1.09752	204	EGR1/C3/PTEN/CARD10/TSLP/ANGPT1/CLSPN/CX3CL1/DEPTOR/SIRPA/ZFYVE28/RPS15/FBLN1/EPHA1/EPHB2/GPRC5A/ARRB2/KAT8/WNT5A/AJUBA/ADRB2/CAV1/CCNF/CCND1/INSR/MOB3B/DAB2IP/SFN/CTDSP1/ZC3H12A/TP53/CCNB2/PROM2/RCAN1/GADD45B/INCENP/BIRC3/PHB/RPS2/N4BP1/TPX2/SH3BP5L/PTK2B/RPS20/RPL37/SHC1/CRTAP/CDKN2B/DUSP16/SMPD1/SEMA4D/SLCO3A1/SASH1/AKT2/STAT2/PPM1F/DVL2/ZNF335/P2RY1/PDGFA/UBXN1/HDAC5/NXN/PTK6/HSPB1/MLLT6/NELF…	GO:0031399
GOBP_HISTONE_UBIQUITINATION	0.338028	0.621878	0.101714	-0.355932	-1.09759	10	PCGF3/RNF168/ATXN7L3/OTUB1/RNF20/TRIP12/UBE2B/UBR2/TRIM37/RYBP	GO:0016574
GOBP_CELL_CYCLE_PROCESS	0.309259	0.593212	0.10208	-0.163265	-1.09836	150	PTEN/CLSPN/WNT4/AURKB/FOXO4/XRCC3/MKI67/WNT5A/CCNF/FOXN3/CCND1/INSR/DAB2IP/STMN1/CTDSP1/TP53/MCM3/CCNB2/CNTROB/CDT1/CHMP4A/INCENP/BANF1/SAC3D1/TPX2/KIF22/SUN2/OVOL1/RRM2/CCDC61/MYH9/CDKN2B/PCNT/TOP2A/WDR6/NCAPH2/RPA2/TUBB/BID/PSMD13/NUDT16/OBSL1/WIZ/EML3/DCTN1/ZNF830/KLHDC8B/CHD3/FANCD2/CTDNEP1/CEP152/CKS1B/CDKN1C/CDK4/MAP3K11/CDK2AP2/EHMT2/NPM1/MEPCE/BRD7/REEP4/CDKN1B/BABAM1/TAOK3/BAG6/PLEC/MEN1…	GO:0022402
GOBP_NEGATIVE_REGULATION_OF_PROTEIN_LOCALIZATION	0.345041	0.624904	0.10208	-0.239012	-1.10082	33	ANGPT1/FRMD4A/IRS1/RHBDF1/KLF7/CDT1/BARD1/PFKL/FERMT1/RANGAP1/VSNL1/PPM1F	GO:1903828
GOBP_NEGATIVE_REGULATION_OF_CYSTEINE_TYPE_ENDOPEPTIDASE_ACTIVITY	0.32998	0.613261	0.103197	-0.357513	-1.10247	10	BIRC5/ARRB2/SFN/BIRC3	GO:2000117
GOBP_COGNITION	0.317365	0.60094	0.105125	-0.245007	-1.10262	29	CNTNAP2/PTEN/ADCY3/BHLHB9/EPHB2/INSR/RCAN1/ITGA3/B4GALT2	GO:0050890
GOBP_NEGATIVE_REGULATION_OF_PROTEIN_MODIFICATION_PROCESS	0.3258	0.608239	0.0999277	-0.185736	-1.10315	87	PTEN/ANGPT1/DEPTOR/SIRPA/ZFYVE28/RPS15/FBLN1/EPHA1/EPHB2/GPRC5A/ARRB2/CAV1/DAB2IP/SFN/CTDSP1/ZC3H12A/GADD45B/N4BP1/SH3BP5L/RPS20/RPL37/CRTAP/CDKN2B/DUSP16/SMPD1/SEMA4D	GO:0031400
GOBP_MONOCARBOXYLIC_ACID_TRANSPORT	0.320988	0.603609	0.106323	-0.322588	-1.10355	14	ABCC3/PTGES/ABCG2/SLC5A6	GO:0015718
GOBP_MICROTUBULE_CYTOSKELETON_ORGANIZATION_INVOLVED_IN_MITOSIS	0.324544	0.60742	0.104733	-0.274717	-1.10414	21	AURKB/STMN1/CHMP4A/TPX2/SUN2/CCDC61/PCNT/EML3/DCTN1	GO:1902850
GOBP_NEGATIVE_REGULATION_OF_TRANSCRIPTION_BY_RNA_POLYMERASE_II	0.302239	0.587917	0.103958	-0.17122	-1.10442	118	HOPX/TENM2/EGR1/FOXE1/AURKB/RPL10/SMO/AJUBA/HMGB2/CAV1/ID3/ZNF219/CCND1/FOXQ1/KLF7/DAB2IP/ZBTB42/TP53/NRARP/FHL2	GO:0000122
GOBP_LOCALIZATION_WITHIN_MEMBRANE	0.307252	0.592214	0.104344	-0.186162	-1.10447	88	MAL/PALM/EHD2/PLEKHF1/EPHB2/CAV1/NSG1/LIN7B/SLC9A3R2/ARHGAP1/GPC1/CHMP4A/ITGA3/ARHGEF16/RHOG/MICALL2/OSBPL5/MICALL1/JUP/RAB13/AKT2/STOM/BID/SCRIB/P2RY1/LDLRAP1/MYO1C/ZDHHC7/MMGT1	GO:0051668
GOBP_LAMELLIPODIUM_ORGANIZATION	0.340816	0.621878	0.10208	-0.304205	-1.10683	16	ABLIM3/PDPN/AJUBA/VAV2/ABLIM1	GO:0097581
GOBP_CHAPERONE_MEDIATED_PROTEIN_FOLDING	0.318458	0.60094	0.10592	-0.34894	-1.10949	11	CRTAP/DNAJB1/UNC45A/HSPB1/CD74/BAG1/HSPA5/HSPH1/CCT2/PPID	GO:0061077
GOBP_POSITIVE_REGULATION_OF_NEURON_PROJECTION_DEVELOPMENT	0.318637	0.60094	0.105125	-0.252362	-1.10992	27	CX3CL1/BHLHB9/S100A9/EPHB2/WNT5A/SF3A2/DAB2IP/PTK2B/ITGA3	GO:0010976
GOBP_POSITIVE_REGULATION_OF_CELL_CYCLE	0.316633	0.60094	0.105521	-0.220251	-1.11014	44	TGM1/WNT4/AURKB/XRCC3/WNT5A/CCND1/INSR/CDT1/RPS15A/OVOL1/RRM2/LFNG	GO:0045787
GOBP_DNA_REPLICATION	0.328629	0.611465	0.103576	-0.241667	-1.11029	32	FAM111B/ID3/MCM7/TP53/MCM3/CDT1/PTMS/RRM2/TOP1MT/RPA2/MCM5/CHAF1A/WIZ/ZNF830	GO:0006260
GOBP_CELL_SUBSTRATE_JUNCTION_ORGANIZATION	0.322515	0.60505	0.105125	-0.276424	-1.111	21	PTEN/WNT4/COL17A1/AJUBA/TRIP6/PTK2B/SMAD3/PPM1F/ITGB4	GO:0150115
GOBP_NEGATIVE_REGULATION_OF_NEURON_DEATH	0.313765	0.599195	0.10673	-0.270216	-1.11228	22	ANGPT1/CX3CL1/BHLHB9/ARRB2/FOXQ1/CHMP4A/PTK2B	GO:1901215
GOBP_MAMMARY_GLAND_MORPHOGENESIS	0.31992	0.602313	0.105125	-0.361434	-1.11456	10	WNT4/NTN1/WNT5A/CAV1	GO:0060443
GOBP_POSITIVE_REGULATION_OF_LEUKOCYTE_MEDIATED_IMMUNITY	0.317907	0.60094	0.105521	-0.362008	-1.11633	10	C3/IL1R1/PVR	GO:0002705
GOBP_POSITIVE_REGULATION_OF_LYMPHOCYTE_MEDIATED_IMMUNITY	0.317907	0.60094	0.105521	-0.362008	-1.11633	10	C3/IL1R1/PVR	GO:0002708
GOBP_ACTIVATION_OF_GTPASE_ACTIVITY	0.305668	0.590166	0.108394	-0.272068	-1.11991	22	EPHA1/WNT5A/PTK2B/ARHGEF19/ARHGEF16/RHOG/RANGAP1/AKT2/SCRIB	GO:0090630
GOBP_REGULATION_OF_PROTEIN_SECRETION	0.304435	0.589218	0.108394	-0.245827	-1.12173	31	HCAR2/FRMD4A/SYT7/IRS1/RHBDF1	GO:0050708
GOBP_EMBRYONIC_ORGAN_DEVELOPMENT	0.307692	0.592214	0.109684	-0.215022	-1.12182	50	ATP6V1B1/FOXE1/RPL10/SMO/EPHB2/NTN1/WNT5A/PLCD3/ID3/TP53/MEGF8/NDST1	GO:0048568
GOBP_VIRAL_PROCESS	0.305051	0.58969	0.108394	-0.205907	-1.1226	60	IFITM3/IFITM2/SLPI/CAV1/TPCN2/INSR/ZC3H12A/PVR/TP53/TPCN1/CHMP4A/PHB/BANF1/N4BP1/TOP2A/SMPD1/RPSA/STOM/TRIM11/FURIN/NMT2	GO:0016032
GOBP_RESPONSE_TO_ALCOHOL	0.302605	0.587917	0.108394	-0.255466	-1.12357	27	CYP1B1/ADCY3/SMO/OSBPL7/HPGD/CCND1	GO:0097305
GOBP_REGULATION_OF_MAP_KINASE_ACTIVITY	0.309859	0.593212	0.10714	-0.266674	-1.12604	24	WNT5A/AJUBA/CAV1/INSR/DAB2IP/PTK2B/DUSP16/SMPD1/SASH1/DVL2/PDGFA	GO:0043405
GOBP_REGULATION_OF_CELL_CYCLE_PROCESS	0.282443	0.580359	0.109684	-0.1901	-1.12783	88	PTEN/CLSPN/WNT4/AURKB/FOXO4/XRCC3/MKI67/WNT5A/CCNF/FOXN3/CCND1/INSR/DAB2IP/CTDSP1/TP53/CDT1/CHMP4A/TPX2/OVOL1/RRM2/CDKN2B/RPA2/BID/NUDT16/OBSL1/WIZ/EML3/DCTN1/ZNF830/FANCD2/CDKN1C/CDK4/CDK2AP2/NPM1/MEPCE/BRD7/CDKN1B/BABAM1/TAOK3/MEN1/BAZ1B/CTDSPL/RPL26/FBXW5/SYF2/ZFP36L2	GO:0010564
GOBP_RESPONSE_TO_ENDOGENOUS_STIMULUS	0.237168	0.539493	0.116234	-0.158102	-1.12901	217	NGFR/EGR1/PALM/CYP1B1/ABCA1/DKK3/FAM83G/WNT4/PDK4/VASN/FOXO4/IRS1/IL1RN/NOD1/LPIN3/WNT10A/EPHB2/SHMT1/ARRB2/WNT5A/HMGB2/ADRB2/HPGD/TIMP1/HSD11B2/CAV1/NSG1/C20orf27/TIMP2/CCND1/INSR/DAB2IP/ZYX/MCM7/TP53/FGFRL1/FHL2/NPNT/MEGF8/NDST1/LTBP4	GO:0009719
GOBP_CEREBRAL_CORTEX_DEVELOPMENT	0.300412	0.587151	0.110565	-0.330471	-1.13052	14	CNTNAP2/SMO/DAB2IP/SLC38A2	GO:0021987
GOBP_NUCLEIC_ACID_PHOSPHODIESTER_BOND_HYDROLYSIS	0.309859	0.593212	0.10714	-0.268005	-1.13166	24	EXO5/ZC3H12A/N4BP1/RPP25/RPS21/TATDN2/NUDT16/NOB1/BOP1/LAS1L/KRI1/NOP9/EXOSC4	GO:0090305
GOBP_REGULATION_OF_NEURAL_PRECURSOR_CELL_PROLIFERATION	0.294118	0.584074	0.111011	-0.356268	-1.13279	11	CX3CL1/SMO/WNT5A/TP53	GO:2000177
GOBP_NEGATIVE_REGULATION_OF_BIOSYNTHETIC_PROCESS	0.227353	0.530584	0.119348	-0.158661	-1.1328	219	ATOH8/CCDC3/HOPX/TENM2/EGR1/FOXE1/PLEKHN1/DKK3/WNT4/AURKB/SIRPA/RPL10/SMO/BIRC5/SIX5/SHMT1/WTIP/KAT8/WNT5A/AJUBA/HMGB2/CAV1/ID3/FOXN3/ZNF219/CCND1/FOXQ1/KLF7/DAB2IP/ZBTB42/ZC3H12A/TP53/NRARP/FHL2	GO:0009890
GOBP_MORPHOGENESIS_OF_A_BRANCHING_STRUCTURE	0.295547	0.584074	0.110565	-0.293779	-1.13325	19	WNT4/SMO/PLXNA1/WNT5A/NRARP/NPNT/NTN4	GO:0001763
GOBP_GLYCEROLIPID_BIOSYNTHETIC_PROCESS	0.30303	0.587917	0.10882	-0.234528	-1.13522	39	PITPNM2/C3/PTEN/LPIN3/AJUBA/SLC44A2/PEMT/PNPLA2/GPAA1/PLA2G15/PGAP3/CDIPT/ETNK2	GO:0045017
GOBP_CELLULAR_RESPONSE_TO_INTERFERON_GAMMA	0.295547	0.584074	0.110565	-0.294455	-1.13585	19	CX3CL1/RAB7B/SIRPA/WNT5A/ZYX/TP53/GBP2/RPL13A	GO:0071346
GOBP_REGULATION_OF_ACTOMYOSIN_STRUCTURE_ORGANIZATION	0.297352	0.584475	0.110565	-0.318721	-1.13607	15	WNT4/EPHA1/ARHGEF10L/STMN1/SMAD3/PPM1F/TACSTD2/MET	GO:0110020
GOBP_NEGATIVE_REGULATION_OF_SECRETION	0.297352	0.584475	0.110565	-0.318768	-1.13624	15	FRMD4A/IRS1/RHBDF1/KLF7/PFKL/VSNL1/P2RY1	GO:0051048
GOBP_ENDOCYTIC_RECYCLING	0.282565	0.580359	0.112843	-0.296812	-1.1372	18	EHD2/NSG1/ARHGAP1/MICALL2/MICALL1/RAB13/SCRIB/GRIPAP1/VPS51	GO:0032456
GOBP_POSITIVE_REGULATION_OF_DNA_BIOSYNTHETIC_PROCESS	0.295775	0.584074	0.110122	-0.369133	-1.1383	10	CYP1B1/AURKB/ARRB2	GO:2000573
GOBP_NEGATIVE_REGULATION_OF_GENE_EXPRESSION	0.253259	0.552786	0.11524	-0.171827	-1.13952	134	ATOH8/CCDC3/PLEKHN1/ANGPT1/SPINK5/WNT4/CX3CL1/SIRPA/NDRG2/SMO/EPHB2/SHMT1/ARRB2/WTIP/AJUBA/HMGB2/IKBKE/PKP1/ID3/IL20RB/ZC3H12A/TP53/RBMX/RELB/RPS13/HOMER3/BANF1/RPL13A/N4BP1	GO:0010629
GOBP_PEPTIDE_METABOLIC_PROCESS	0.250471	0.548963	0.116739	-0.16927	-1.13959	155	CPM/PLEKHN1/CYP1B1/RPL10/CLIC3/RPS15/SHMT1/RPS28/RPL18A/EEF1D/RPS27A/RPS9/ZC3H12A/RPS18/RPS13/RPS12/RPL10A/RPL3/EEFSEC/RPS2/RPS15A/RPL13A/RPL22L1/PTK2B/RPS20/RPS29/RPLP2/UNK/RPL37/RPS27/RPS14/RPS21/RPSA/TPP1/AKT2/RPL12/EEF1B2/RPL29/RPS5/EEF2/RPL35/FURIN/GRB7/LRRC47/RPS4X/RPS23/RPS19/RPLP0/HSPB1/RPL7/EIF6/RPL37A/UBA52/RPS3A/NPM1/RPLP1/RPS16/RPL32/RPL4/EIF3A/RPL36/EIF2S3/PKP3/RPL13/RPL8/BACE1/RPL14…	GO:0006518
GOBP_NEURON_DEVELOPMENT	0.250467	0.548963	0.116234	-0.17065	-1.1409	144	NGFR/CNTNAP2/TENM2/RASAL1/C3/EPHB3/PTEN/SEMA5A/EPHB6/CX3CL1/BHLHB9/SMO/EPHA1/S100A9/EPHB2/PLXNA1/NTN1/WNT5A/SF3A2/LAMB2/KLF7/DAB2IP/STMN1/RNF220	GO:0048666
GOBP_REGULATION_OF_MYELOID_CELL_DIFFERENTIATION	0.289206	0.581081	0.112379	-0.290611	-1.14391	20	ETS1/RAB7B/HMGB2/P4HTM/NFKBIA/PTK2B	GO:0045637
GOBP_STEM_CELL_PROLIFERATION	0.287726	0.581081	0.111918	-0.371012	-1.14409	10	FBLN1/WNT5A/HMGB2/OVOL1/FERMT1	GO:0072089
GOBP_REGENERATION	0.27789	0.576459	0.114751	-0.284773	-1.14456	21	HOPX/PTEN/RPS15/LAMB2/CCND1	GO:0031099
GOBP_AGING	0.297571	0.584475	0.110122	-0.230853	-1.14532	42	KRT14/SERPING1/PTEN/CX3CL1/AURKB/FOXO4	GO:0007568
GOBP_ODONTOGENESIS	0.290123	0.581081	0.112843	-0.335128	-1.14645	14	NGFR/SMO/WNT10A/ID3/ROGDI/HTRA1	GO:0042476
GOBP_MUSCLE_CELL_PROLIFERATION	0.287726	0.581081	0.111918	-0.271881	-1.14803	24	PTEN/ANGPT1/CX3CL1/NDRG2/SIX5/HPGD	GO:0033002
GOBP_LYMPHOCYTE_ACTIVATION	0.281192	0.579906	0.108394	-0.194598	-1.14825	79	EGR1/BATF/SPINK5/WNT4/SIRPA/EPHB2/CAV1/IL20RB/ZC3H12A/TP53/NRARP/HLA-DMA/RELB/IMPDH2/PHB/PTK2B/LFNG/MYH9/NCAPH2/LRRC8A/PATZ1/SMAD3/SCRIB/ZNF335	GO:0046649
GOBP_CELLULAR_KETONE_METABOLIC_PROCESS	0.272545	0.572093	0.11524	-0.26141	-1.14971	27	EGR1/DKK3/WNT4/PDK4/IRS1/HSD11B2/CAV1	GO:0042180
GOBP_CELL_GROWTH	0.273101	0.572171	0.116739	-0.219189	-1.14981	51	RASAL1/SEMA5A/GNG4/S100A9/PLXNA1/NTN1/WNT5A/LAMB2/SFN/TP53/MELTF/MEGF8/LTBP4/PHB/PTK2B/CXCL16	GO:0016049
GOBP_DEVELOPMENT_OF_PRIMARY_FEMALE_SEXUAL_CHARACTERISTICS	0.288066	0.581081	0.113313	-0.336303	-1.15047	14	WNT4/FANCG/ARRB2/INSR	GO:0046545
GOBP_ENDOTHELIUM_DEVELOPMENT	0.290061	0.581081	0.111918	-0.341848	-1.15051	13	ATOH8/PDPN	GO:0003158
GOBP_NEGATIVE_REGULATION_OF_NUCLEOBASE_CONTAINING_COMPOUND_METABOLIC_PROCESS	0.211368	0.514848	0.124434	-0.162539	-1.15139	202	ATOH8/HOPX/TENM2/EGR1/FOXE1/DKK3/WNT4/AURKB/RPL10/SMO/BIRC5/SIX5/WTIP/KAT8/WNT5A/AJUBA/HMGB2/IKBKE/PKP1/CAV1/ID3/FOXN3/ZNF219/CCND1/FOXQ1/KLF7/DAB2IP/ZBTB42/ZC3H12A/TP53/NRARP/FHL2/RBMX	GO:0045934
GOBP_CELLULAR_RESPONSE_TO_LIPID	0.2846	0.580359	0.110565	-0.201666	-1.15172	70	CYP1B1/ABCA1/CX3CL1/ADCY3/PDK4/SIRPA/IRS1/SMO/OSBPL7/EPHB2/WNT5A/HMGB2/ID3/DAB2IP/ZC3H12A/NFKBIA/PHB/GJB3/PTK2B	GO:0071396
GOBP_POSITIVE_REGULATION_OF_JNK_CASCADE	0.279022	0.578053	0.114751	-0.323196	-1.15202	15	NOD1/WNT5A/DAB2IP/GADD45B/PTK2B/MAP3K11/TAOK3/LTBR/SH3RF2/HMGB1	GO:0046330
GOBP_ACTIN_FILAMENT_BUNDLE_ORGANIZATION	0.26572	0.565233	0.117766	-0.260036	-1.1537	28	SYNPO/WNT4/CX3CL1/EPHA1/ARHGEF10L/ZYX/STMN1/CALD1/PTK2B/SMAD3/PPM1F/PLS3/TACSTD2	GO:0061572
GOBP_PROTEIN_EXPORT_FROM_NUCLEUS	0.275862	0.575256	0.11524	-0.36315	-1.15467	11	SFN/PTPN14/BARD1/DUSP16/RANGAP1/ANP32B/RANBP3/RAN	GO:0006611
GOBP_REGULATION_OF_PROTEIN_LOCALIZATION_TO_MEMBRANE	0.283401	0.580359	0.113313	-0.280764	-1.1557	22	EPHB2/GPC1/ITGA3/ARHGEF16/RHOG/AKT2/STOM/LDLRAP1/MYO1C/ZDHHC7	GO:1905475
GOBP_PRIMARY_ALCOHOL_METABOLIC_PROCESS	0.281377	0.579906	0.113787	-0.299739	-1.15623	19	CYP1B1/DKK3/WNT4/GDPD3/DHRS13/HSD11B2	GO:0034308
GOBP_BEHAVIOR	0.248	0.546563	0.121543	-0.210063	-1.15703	61	ATP6V1B1/CNTNAP2/EGR1/PTEN/ANKH/ADCY3/BHLHB9/EPHB2/ARRB2	GO:0007610
GOBP_STEM_CELL_DIFFERENTIATION	0.295688	0.584074	0.111463	-0.278413	-1.15717	23	BATF/SEMA5A/FOXO4/SMO/WNT10A	GO:0048863
GOBP_RESPONSE_TO_OSMOTIC_STRESS	0.286004	0.581081	0.112843	-0.343886	-1.15737	13	KCNMA1/TP53/RELB/TSC22D3/PTK2B/LRRC8A/MAPK13/TSPO	GO:0006970
GOBP_NUCLEAR_TRANSPORT	0.254098	0.553858	0.121543	-0.222346	-1.15798	49	ANGPT1/SMO/RPS15/SFN/ZC3H12A/TP53/CHP2/PTPN14/NFKBIA/BARD1/FERMT1/DUSP16/DMAP1/RANGAP1/JUP/SMAD3/ANP32B/EIF6/TSC2/NPM1/NOP9/RANBP3	GO:0051169
GOBP_POSITIVE_REGULATION_OF_ION_TRANSMEMBRANE_TRANSPORT	0.269777	0.567031	0.116739	-0.364325	-1.1584	11	CX3CL1/EPHB2/WNK2/ADRB2	GO:0034767
GOBP_REGULATION_OF_SYNAPTIC_PLASTICITY	0.266533	0.565265	0.116739	-0.302417	-1.15868	18	PTEN/SYT7/CX3CL1/EPHB2/NSG1	GO:0048167
GOBP_PALLIUM_DEVELOPMENT	0.277328	0.576459	0.114751	-0.300781	-1.16025	19	CNTNAP2/PTEN/SMO/DAB2IP/SLC38A2	GO:0021543
GOBP_TRNA_METABOLIC_PROCESS	0.287149	0.581081	0.111918	-0.353022	-1.16221	12	TRMU/WDR4/RPP25L/WDR6/RPP25/LRRC47/URM1	GO:0006399
GOBP_POSITIVE_REGULATION_OF_CELL_GROWTH	0.268839	0.565808	0.11725	-0.295722	-1.16403	20	RASAL1/SEMA5A/S100A9/NTN1/SFN/MEGF8/PTK2B/CXCL16/SEMA4D	GO:0030307
GOBP_REGULATION_OF_EPITHELIAL_CELL_DIFFERENTIATION	0.287474	0.581081	0.113313	-0.280241	-1.16478	23	ATOH8/SMO/CAV1/CCND1/KLF7/SFN	GO:0030856
GOBP_NEUROTRANSMITTER_SECRETION	0.283976	0.580359	0.113313	-0.346134	-1.16494	13	SYT7/SYT5/LIN7B/SCRIB/P2RY1/PPT1	GO:0007269
GOBP_TRANSLATIONAL_INITIATION	0.261386	0.561628	0.11725	-0.266639	-1.16679	26	RPL13A/RPS5/HSPB1/EIF6/RPS3A/NPM1/EIF3A/EIF2S3/EIF3F/RPS17/EIF2B5/YTHDF3/EIF4EBP2/POLR2G/RPS3/YTHDF1/CSDE1/EIF4G3/IMPACT/MTOR/UHMK1/BZW2/PPP1R15B	GO:0006413
GOBP_CELL_PROJECTION_ORGANIZATION	0.185841	0.481909	0.133555	-0.162523	-1.16702	221	NGFR/CNTNAP2/TENM2/RASAL1/PALM/EPHB3/PTEN/ABLIM3/EHD2/PDPN/SEMA5A/EPHB6/CX3CL1/BHLHB9/FXYD5/SMO/EPHA1/S100A9/EPHB2/PLXNA1/NTN1/WTIP/WNT5A/SF3A2/AJUBA/EPS8L1/POC1A/C15orf62/CAV1/LAMB2/INSR/KLF7/DAB2IP/STMN1/RHOV	GO:0030030
GOBP_REGULATION_OF_CELL_MORPHOGENESIS_INVOLVED_IN_DIFFERENTIATION	0.293279	0.584074	0.111463	-0.312189	-1.16882	17	PDPN/BHLHB9/FBLN1/EPHB2/MELTF/PARP6/OBSL1/TACSTD2	GO:0010769
GOBP_T_CELL_ACTIVATION_INVOLVED_IN_IMMUNE_RESPONSE	0.273663	0.572171	0.116739	-0.34168	-1.16886	14	BATF/ZC3H12A/TP53/RELB	GO:0002286
GOBP_P38MAPK_CASCADE	0.273642	0.572171	0.11524	-0.37951	-1.1703	10	RELL2/DAB2IP/ZC3H12A/GADD45B/SASH1	GO:0038066
GOBP_POSITIVE_REGULATION_OF_ENDOCYTOSIS	0.257606	0.559203	0.119888	-0.291188	-1.17035	21	C3/ANGPT1/ARRB2/WNT5A/INSR/HIP1/SMPD1/LDLRAP1/PPT1	GO:0045807
GOBP_CYTOSOLIC_TRANSPORT	0.256048	0.557344	0.119888	-0.255133	-1.17215	32	SYT7/RAB7B/TPCN2/WDR91/BET1L/ARFRP1/DCTN1/TBC1D14/SGSM2/VPS51/PTPN23/KIF1C/TBC1D5/CHMP3/EMP2/SNX12/LAMP1/VPS53/SNX2/KIF5B/PREPL/VPS29/GOSR1/AP4M1/WIPI1/HOOK1/ANKFY1/EVI5/RAB29/PIP4K2A/ACTR2	GO:0016482
GOBP_PHOSPHORYLATION	0.172232	0.463981	0.138805	-0.160646	-1.17273	242	EGR1/C3/EPHB3/PTEN/CARD10/TSLP/EPHB6/ANGPT1/CLSPN/CX3CL1/AURKB/PDK4/DEPTOR/SIRPA/OBSCN/ZFYVE28/IRS1/BIRC5/FBLN1/EPHA1/EPHB2/GPRC5A/ARRB2/WNK2/WNT5A/AJUBA/ADRB2/IKBKE/MAPKAPK3/CAV1/CCNF/DAPK2/CCND1/INSR/MOB3B/DAB2IP/MCM7/SFN/CTDSP1/ZC3H12A/TP53	GO:0016310
GOBP_CELL_MATURATION	0.277551	0.576459	0.11524	-0.322487	-1.17335	16	CNTNAP2/C3/CX3CL1/NTN4/TMEM79/PTK2B	GO:0048469
GOBP_REGULATION_OF_CELL_DEVELOPMENT	0.234343	0.538398	0.126254	-0.216271	-1.17372	59	PTEN/SEMA5A/CX3CL1/BHLHB9/SMO/FBLN1/EPHB2/PLXNA1/NTN1/WNT5A/HMGB2/CTDSP1/TP53/MELTF/MEGF8	GO:0060284
GOBP_REGULATION_OF_DNA_BINDING	0.266802	0.565265	0.117766	-0.329782	-1.17549	15	SMO/HMGB2/RNF220/CDT1/NFKBIA	GO:0051101
GOBP_EMBRYONIC_MORPHOGENESIS	0.252918	0.552786	0.118288	-0.205366	-1.17637	72	ATOH8/ATP6V1B1/FOXE1/COL7A1/WNT4/IL1RN/SMO/EPHB2/NTN1/WNT5A/PHLDB1/MMP15/TP53/MEGF8/NDST1	GO:0048598
GOBP_RESPONSE_TO_VIRUS	0.244048	0.545446	0.122108	-0.234493	-1.17812	43	IFITM3/IFITM2/IKBKE/RNF185/STMN1/ZC3H12A/BIRC3/PHB/BANF1/RPS15A/HTRA1/SMPD1/SMAD3/STAT2/TRIM11/ATAD3A/IL17RA/HSPB1	GO:0009615
GOBP_T_CELL_ACTIVATION	0.228106	0.530584	0.128789	-0.218075	-1.17816	58	EGR1/BATF/SPINK5/WNT4/SIRPA/CAV1/IL20RB/ZC3H12A/TP53/NRARP/HLA-DMA/RELB/LFNG/MYH9/NCAPH2/PATZ1/SMAD3/SCRIB	GO:0042110
GOBP_DEVELOPMENTAL_GROWTH_INVOLVED_IN_MORPHOGENESIS	0.247485	0.546185	0.122108	-0.279136	-1.17867	24	RASAL1/SEMA5A/PLXNA1/NTN1/WNT5A/LAMB2/MEGF8	GO:0060560
GOBP_PEPTIDYL_SERINE_MODIFICATION	0.224242	0.529241	0.129443	-0.23198	-1.17875	45	PTEN/ANGPT1/CLSPN/AURKB/ARRB2/WNT5A/IKBKE/MAPKAPK3/CAV1	GO:0018209
GOBP_POSITIVE_REGULATION_OF_I_KAPPAB_KINASE_NF_KAPPAB_SIGNALING	0.258656	0.559703	0.119888	-0.299469	-1.17878	20	CX3CL1/NOD1/AJUBA/IKBKE/EEF1D/SLC44A2/BIRC3/SECTM1	GO:0043123
GOBP_RENAL_SYSTEM_PROCESS	0.258517	0.559703	0.118815	-0.307843	-1.17947	18	ATP6V1B1/ABCG2/KCNMA1/HSD11B2/TMEM63C	GO:0003014
GOBP_PROTEIN_LOCALIZATION_TO_EXTRACELLULAR_REGION	0.224449	0.529241	0.128789	-0.234074	-1.17981	44	HCAR2/ABCA1/FRMD4A/SYT7/IRS1/IL1RN/RHBDF1	GO:0071692
GOBP_MITOTIC_G2_M_TRANSITION_CHECKPOINT	0.263581	0.563703	0.117766	-0.382917	-1.1808	10	CLSPN/FOXO4/FOXN3	GO:0044818
GOBP_NEUROGENESIS	0.171681	0.463949	0.1396	-0.166535	-1.18186	205	MAL/ATOH8/NGFR/CNTNAP2/TENM2/RASAL1/C3/EPHB3/PTEN/SEMA5A/EPHB6/SPINK5/WNT4/CX3CL1/BHLHB9/SMO/WNT10A/EPHA1/S100A9/EPHB2/PLXNA1/NTN1/WNT5A/SF3A2/HMGB2/ID3/LAMB2/KLF7/DAB2IP/STMN1/RNF220/CTDSP1/TP53	GO:0022008
GOBP_NEGATIVE_REGULATION_OF_PROTEIN_CATABOLIC_PROCESS	0.256513	0.557591	0.119348	-0.309171	-1.18455	18	TIMP1/TIMP2/DAB2IP/PHB/N4BP1/SMAD3/FURIN/UBXN1	GO:0042177
GOBP_NON_MEMBRANE_BOUNDED_ORGANELLE_ASSEMBLY	0.219844	0.528327	0.128143	-0.209847	-1.1848	66	AURKB/OBSCN/RPL10/RPS15/RPS28/CCNB2/CNTROB/CHMP4A/INCENP/RPL3/SAC3D1/TPX2/CCDC61/DDX28/RPS27/RPS14/RPSA/TUBB/OBSL1/RPS5/GRB7/BOP1/RRP7A/EML3/RPS23/RPS19/RPLP0	GO:0140694
GOBP_CELL_ACTIVATION	0.201507	0.504242	0.132147	-0.187088	-1.18496	111	EGR1/BATF/PDPN/TSLP/SPINK5/WNT4/CX3CL1/SIRPA/SMO/EPHB2/WNT5A/TIMP1/CAV1/IL20RB/ZC3H12A/TP53/NRARP/HLA-DMA/RELB/THBD/IMPDH2/PHB/PTK2B/VAV2/LFNG/MYH9/NCAPH2/LRRC8A/PATZ1/SMAD3/SCRIB/ZNF335/SCNN1B/P2RY1/PDGFA/HDAC5/IL17RA/HSPB1/FANCD2/GRN/CD74/CD151/TNFRSF21/IRS2/HLA-E/BAG6/ACTB/SBNO2/LTBR/ZMIZ1/JUN/TYK2/HMGB1	GO:0001775
GOBP_CELL_CYCLE_G2_M_PHASE_TRANSITION	0.243461	0.545446	0.123257	-0.280857	-1.18593	24	CLSPN/AURKB/FOXO4/FOXN3/CCND1/TP53/CCNB2	GO:0044839
GOBP_TRANSMEMBRANE_TRANSPORT	0.17603	0.466964	0.142057	-0.17689	-1.18957	151	RHCG/ATP6V1B1/ABCC3/C3/ANKH/GABRE/ABCA1/CX3CL1/ABCG2/KCNMA1/IRS1/CLIC3/SPNS2/FXYD5/KCNK5/ACSL5/SLC5A6/EPHB2/WNK2/ADRB2/CAV1/RNF185/TPCN2/INSR/TMEM63C/CCDC51/SLC44A2/TMEM37/PIEZO1/SLCO4C1/SLC38A2/TPCN1	GO:0055085
GOBP_SMOOTH_MUSCLE_CONTRACTION	0.247465	0.546185	0.122679	-0.374487	-1.19071	11	KCNMA1/ADRB2/CAV1/TPCN2/NPNT	GO:0006939
GOBP_TISSUE_MORPHOGENESIS	0.227017	0.530584	0.123257	-0.201245	-1.19116	81	GCNT3/NGFR/FOXE1/PTEN/PDPN/WNT4/SMO/WNT10A/PLXNA1/NTN1/WNT5A/AJUBA/FOXQ1/NRARP/NPNT/MEGF8/NTN4/TMEM79/ITGA3/ARHGEF19/FERMT1/RGMA/SH3BP1/DEAF1/SMAD3/SCRIB/DVL2/TACSTD2/ITGB4/PDGFA/ZDHHC7	GO:0048729
GOBP_AXON_EXTENSION	0.246914	0.546185	0.123842	-0.348349	-1.19168	14	SEMA5A/NTN1/WNT5A/LAMB2/MEGF8	GO:0048675
GOBP_RESPONSE_TO_TRANSFORMING_GROWTH_FACTOR_BETA	0.2249	0.529241	0.128789	-0.230658	-1.19225	48	DKK3/WNT4/VASN/WNT10A/ARRB2/WNT5A/HPGD/CAV1/C20orf27/ZYX/TP53/NPNT/LTBP4/ITGA3/HTRA1/CDKN2B/FERMT1	GO:0071559
GOBP_MEMBRANE_BIOGENESIS	0.261044	0.561628	0.118288	-0.362541	-1.19355	12	PTEN/EPHB2/CAV1/CHMP4A/BANF1	GO:0044091
GOBP_INTRINSIC_APOPTOTIC_SIGNALING_PATHWAY	0.2249	0.529241	0.128789	-0.231231	-1.19522	48	E2F2/CYP1B1/PRODH/PLEKHF1/S100A9/IKBKE/CAV1/DAPK2/DAB2IP/SFN/TP53	GO:0097193
GOBP_ORGANELLE_FISSION	0.228106	0.530584	0.128789	-0.223572	-1.19552	54	WNT4/AURKB/XRCC3/MKI67/WNT5A/INSR/CCNB2/CDT1/CHMP4A/INCENP/BANF1/TPX2/KIF22/CCDC61/TOP2A/NCAPH2/STAT2/PSMD13/OBSL1/EML3/KLHDC8B/FANCD2/CDKN1C/EHMT2/REEP4/CDKN1B/BAG6/BAZ1B/RAN/FBXW5	GO:0048285
GOBP_T_CELL_DIFFERENTIATION_INVOLVED_IN_IMMUNE_RESPONSE	0.247485	0.546185	0.122108	-0.387882	-1.19612	10	BATF/ZC3H12A/RELB	GO:0002292
GOBP_NEGATIVE_REGULATION_OF_PROTEIN_METABOLIC_PROCESS	0.175141	0.46608	0.142901	-0.177772	-1.19683	155	SERPING1/PI3/C3/PLEKHN1/PTEN/ANGPT1/COL7A1/SPINK5/DEPTOR/SIRPA/ZFYVE28/BIRC5/RPS15/FBLN1/EPHA1/EPHB2/SHMT1/SLPI/GPRC5A/ARRB2/TIMP1/CAV1/TIMP2/DAB2IP/SFN/CTDSP1/ZC3H12A/TP53	GO:0051248
GOBP_REGULATION_OF_CELL_MORPHOGENESIS	0.216963	0.525539	0.130106	-0.23268	-1.19881	47	RASAL1/PALM/PDPN/BHLHB9/FBLN1/EPHB2/PLXNA1/WTIP/WNT5A/C15orf62/MELTF/PTK2B/RHOG/MYH9/PARP6/SEMA4D/DVL2/OBSL1/TACSTD2/P2RY1	GO:0022604
GOBP_INTERMEMBRANE_LIPID_TRANSFER	0.261044	0.561628	0.118288	-0.364169	-1.19891	12	PITPNM2/ABCA1/ATG2A/OSBPL5	GO:0120009
GOBP_RESPONSE_TO_UV	0.234469	0.538398	0.12564	-0.272632	-1.19907	27	SCARA3/AURKB/BMF/TIMP1/CCND1/TP53	GO:0009411
GOBP_REGULATION_OF_MUSCLE_CELL_DIFFERENTIATION	0.238683	0.540267	0.126254	-0.350541	-1.19918	14	HOPX/FOXO4/ARRB2/PIEZO1	GO:0051147
GOBP_NEGATIVE_REGULATION_OF_WOUND_HEALING	0.243461	0.545446	0.123257	-0.388991	-1.19953	10	SERPING1/PTEN/WNT4	GO:0061045
GOBP_LIPID_METABOLIC_PROCESS	0.157522	0.449223	0.146416	-0.169085	-1.19963	203	CCDC3/ATP6V1B1/HCAR2/EGR1/CERS3/PITPNM2/C3/PTEN/CYP1B1/ABCA1/PTGES/DKK3/EPHX3/WNT4/PDK4/IRS1/IL1RN/SPNS2/LPIN3/GDPD3/ACSL5/OSBPL7/DHRS13/VSIG2/FUT1/AJUBA/PLCD3/HPGD/HSD11B2/CAV1	GO:0006629
GOBP_ACTIN_FILAMENT_BASED_PROCESS	0.186441	0.481909	0.138022	-0.189437	-1.19984	111	SYNPO/ABLIM3/EHD2/PDPN/SEMA5A/WNT4/CX3CL1/AMOTL1/OBSCN/EPHA1/C15orf62/CAV1/ARHGEF10L/ZYX/ARHGEF17/CNN2/STMN1/PDLIM7/HIP1/CALD1/PTK2B/ARHGEF19/SUN2/RHOG/MICALL2/MYH9/SHC1/EPB41L2/AMOTL2/JUP/RAB13/SH3BP1/SMAD3/PPM1F/OBSL1/PLS3/TACSTD2/PDGFA/MYO1C	GO:0030029
GOBP_POSITIVE_REGULATION_OF_LIPID_TRANSPORT	0.238683	0.540267	0.126254	-0.350807	-1.20009	14	ABCA1/PTGES/ACSL5/CAV1/NFKBIA	GO:0032370
GOBP_STRESS_FIBER_ASSEMBLY	0.242485	0.545446	0.123257	-0.313775	-1.20219	18	WNT4/EPHA1/ARHGEF10L/ZYX/STMN1/PTK2B/SMAD3/PPM1F/TACSTD2	GO:0043149
GOBP_REGULATION_OF_PROTEIN_TARGETING	0.247465	0.546185	0.122679	-0.357477	-1.20311	13	ABLIM3/MICALL2/AKT2/STOM/MYO1C/SAE1/USP36/TOMM7	GO:1903533
GOBP_IN_UTERO_EMBRYONIC_DEVELOPMENT	0.203742	0.505854	0.138805	-0.230662	-1.20341	50	HOPX/ANGPT1/SMO/PLCD3/TP53/RCN1/PEMT/CCNB2/GJB3/RRM2/MYH9/UNK/TM4SF1/ETNK2/SMAD3/ZNF335/FURIN/RRP7A/NXN/ZNF830	GO:0001701
GOBP_POSITIVE_REGULATION_OF_SUPRAMOLECULAR_FIBER_ORGANIZATION	0.221774	0.529241	0.130106	-0.257513	-1.20404	34	SYNPO/SEMA5A/WNT4/CX3CL1/EPHA1/C15orf62/COLGALT1/ARHGEF10L	GO:1902905
GOBP_ERBB_SIGNALING_PATHWAY	0.251012	0.549392	0.121543	-0.312183	-1.20424	19	ZFYVE28/RHBDF1/GPRC5A/DAB2IP/HIP1/PTK2B/SHC1/GRB7/PTK6/EFEMP1/SHKBP1	GO:0038127
GOBP_LEUKOCYTE_HOMEOSTASIS	0.247465	0.546185	0.122679	-0.358082	-1.20515	13	HCAR2/SPNS2/CCNB2/TSC22D3	GO:0001776
GOBP_SIGNAL_TRANSDUCTION_IN_RESPONSE_TO_DNA_DAMAGE	0.229703	0.532067	0.126254	-0.275667	-1.2063	26	BATF/CLSPN/FOXO4/FOXN3/CCND1/TP53/RPA2/BID/ZNF830/FANCD2/CD74/CDKN1B/BABAM1/TAOK3/RPL26/SYF2	GO:0042770
GOBP_TRNA_PROCESSING	0.239437	0.541202	0.124434	-0.39145	-1.20712	10	TRMU/WDR4/RPP25L/WDR6/RPP25	GO:0008033
GOBP_RESPONSE_TO_OXYGEN_CONTAINING_COMPOUND	0.155752	0.449223	0.147331	-0.17011	-1.20778	204	NGFR/EGR1/PALM/CYP1B1/ABCA1/CX3CL1/ADCY3/PDK4/KCNMA1/FOXO4/SIRPA/IRS1/SMO/NOD1/LPIN3/S100A9/OSBPL7/EPHB2/SHMT1/SLPI/ARRB2/WNT5A/HMGB2/ADRB2/HPGD/TIMP1/HSD11B2/MAPKAPK3/CAV1/NSG1/ID3/CCND1/INSR/KLF7/DAB2IP/MMP15/ZC3H12A/TP53	GO:1901700
GOBP_NEGATIVE_REGULATION_OF_NEURON_APOPTOTIC_PROCESS	0.260692	0.561628	0.119348	-0.322665	-1.20804	17	ANGPT1/CX3CL1/BHLHB9/ARRB2/FOXQ1	GO:0043524
GOBP_POSITIVE_REGULATION_OF_PROTEIN_MODIFICATION_PROCESS	0.168856	0.459718	0.145516	-0.186549	-1.20817	120	EGR1/C3/PTEN/CARD10/TSLP/ANGPT1/CLSPN/CX3CL1/GPRC5A/ARRB2/KAT8/WNT5A/AJUBA/ADRB2/CAV1/CCND1/INSR/MOB3B/DAB2IP/ZC3H12A/TP53/PROM2/INCENP/BIRC3/PHB/RPS2/TPX2/PTK2B	GO:0031401
GOBP_NEGATIVE_REGULATION_OF_RESPONSE_TO_WOUNDING	0.237323	0.539493	0.12564	-0.38008	-1.2085	11	SERPING1/PTEN/WNT4/THBD/RGMA/SMAD3/PDGFA	GO:1903035
GOBP_PROTEIN_AUTOPHOSPHORYLATION	0.217742	0.526624	0.131458	-0.258524	-1.20877	34	EPHB3/AURKB/EPHA1/WNK2/MAPKAPK3/CAV1/DAPK2/INSR	GO:0046777
GOBP_RHYTHMIC_PROCESS	0.220441	0.528327	0.130106	-0.254165	-1.20902	36	NGFR/EGR1/PTEN/CYP1B1/ARRB2/ID3/TP53/RELB/IMPDH2/TOP2A/DBP	GO:0048511
GOBP_TRANSFORMING_GROWTH_FACTOR_BETA_RECEPTOR_SIGNALING_PATHWAY	0.219959	0.528327	0.131458	-0.254919	-1.21104	37	DKK3/VASN/ARRB2/HPGD/CAV1/C20orf27/ZYX/TP53/NPNT/LTBP4/ITGA3/HTRA1/CDKN2B/FERMT1	GO:0007179
GOBP_PROTEOLYSIS	0.137083	0.427106	0.157403	-0.167495	-1.21136	233	NCCRP1/NGFR/SERPING1/KLK10/BMP1/CPM/PI3/C3/PTEN/COL7A1/SPINK5/C1R/TINAGL1/CAPNS2/KLK11/BIRC5/RHBDF1/NOD1/FBLN1/RCE1/S100A9/OSBPL7/SLPI/ARRB2/TMPRSS13/FAM111B/TIMP1/CAV1/RPS27A/CCNF/RNF185/CTSF/TIMP2/DAB2IP/MMP15/SFN/ZC3H12A/TP53/MELTF/RBMX	GO:0006508
GOBP_REGULATION_OF_CELLULAR_COMPONENT_BIOGENESIS	0.162617	0.451958	0.148262	-0.181354	-1.21246	144	CNTNAP2/TENM2/SYNPO/PALM/EPHB3/PTEN/ABCA1/WNT4/CX3CL1/BHLHB9/BMF/EPHA1/EPHB2/NTN1/WNT5A/AJUBA/EPS8L1/PHLDB1/C15orf62/IKBKE/CAV1/ARHGEF10L/DAB2IP/STMN1/TP53	GO:0044087
GOBP_MITOTIC_CELL_CYCLE	0.155722	0.449223	0.152145	-0.187388	-1.2136	120	PTEN/CLSPN/AURKB/FOXO4/XRCC3/TUBB6/MKI67/CCNF/FOXN3/CCND1/INSR/STMN1/CTDSP1/TP53/MCM3/CCNB2/CNTROB/CDT1/CHMP4A/INCENP/BANF1/TPX2/KIF22/SUN2/OVOL1/RRM2/CCDC61/CDKN2B/PCNT/NCAPH2/RPA2/TUBB/BID/SCRIB/OBSL1/AATF/TUBA1B/EML3/DCTN1/ZNF830/KLHDC8B/FANCD2/CTDNEP1/CKS1B/CDKN1C/CDK4/CDK2AP2/MEPCE/BRD7/REEP4/CDKN1B/BABAM1/TAOK3/MEN1/BAZ1B/CTDSPL/RPL26/RAN/FBXW5/SYF2/ZFP36L2/CENPJ/RPS6/TACC1/UBE2I/BTG3	GO:0000278
GOBP_NEGATIVE_REGULATION_OF_PROTEIN_SECRETION	0.229209	0.531698	0.128143	-0.382043	-1.21474	11	FRMD4A/IRS1/RHBDF1/KLF7/PFKL/VSNL1	GO:0050709
GOBP_NEGATIVE_REGULATION_OF_CELLULAR_CATABOLIC_PROCESS	0.206349	0.51073	0.134273	-0.241783	-1.21475	43	BMF/IKBKE/TIMP1/PKP1/TIMP2/DAB2IP/TP53/CHMP4A/N4BP1/WDR6/FURIN/UBXN1/MET/TBC1D14/FUS/TSC2/EHMT2/USP36/TSPO/RUBCN/PKP3/BAG6/DKC1/TAF15/CTSA	GO:0031330
GOBP_REGULATION_OF_CELLULAR_LOCALIZATION	0.156309	0.449223	0.152145	-0.18882	-1.21491	117	NGFR/PTEN/CARD10/ABLIM3/EHD2/ANGPT1/CX3CL1/AURKB/SMO/EPHB2/CAV1/KLF7/SFN/ZC3H12A/CHP2/PTPN14/ARHGAP1/GPC1/CDT1/BARD1/PTK2B/ITGA3/ARHGEF16/RHOG/MICALL2/PCNT/EPB41L2/FERMT1/DMAP1/RANGAP1/JUP/AKT2/STOM/SMAD3/VSNL1/REEP6/LDLRAP1/MYO1C/ANP32B/ZDHHC7	GO:0060341
GOBP_REGULATION_OF_PHAGOCYTOSIS	0.228395	0.530584	0.129443	-0.355205	-1.21513	14	C3/SYT7/SIRPA/MFGE8/CNN2/LYAR	GO:0050764
GOBP_REGULATION_OF_CELL_PROJECTION_ORGANIZATION	0.185606	0.481909	0.138805	-0.199634	-1.21608	94	TENM2/PALM/EPHB3/PTEN/PDPN/SEMA5A/CX3CL1/BHLHB9/S100A9/EPHB2/PLXNA1/NTN1/WNT5A/SF3A2/EPS8L1/C15orf62/CAV1	GO:0031344
GOBP_CELL_KILLING	0.236473	0.539104	0.125033	-0.317565	-1.21671	18	PGLYRP4/C3/ARRB2/PVR	GO:0001906
GOBP_ION_TRANSPORT	0.147114	0.439405	0.156312	-0.180915	-1.21895	152	RHCG/ATP6V1B1/ABCC3/STEAP4/ANKH/GABRE/PTGES/PDPN/SYT7/CX3CL1/ABCG2/KCNMA1/CLIC3/FXYD5/KCNK5/SLC5A6/EPHB2/ARRB2/WNK2/ADRB2/SYT5/CAV1/TPCN2/TMEM63C/CCDC51/SLC44A2/TMEM37/MELTF/PIEZO1/SLCO4C1/SLC38A2/TPCN1	GO:0006811
GOBP_REGULATION_OF_PROTEIN_LOCALIZATION	0.157598	0.449223	0.151149	-0.187373	-1.21989	122	NGFR/HCAR2/CARD10/ABLIM3/ANGPT1/FRMD4A/SYT7/IRS1/SMO/RHBDF1/EPHB2/WNT5A/KLF7/SFN/ZC3H12A/CHP2/PTPN14/GPC1/CDT1/BARD1/ITGA3/ARHGEF16/RHOG/PFKL/MICALL2/PCNT/EPB41L2/FERMT1/LRRC8A/DMAP1/RANGAP1/JUP/AKT2/STOM/SMAD3/VSNL1/PPM1F/LDLRAP1/MYO1C/ANP32B/ZDHHC7	GO:0032880
GOBP_NEGATIVE_REGULATION_OF_CHROMOSOME_ORGANIZATION	0.22334	0.529241	0.129443	-0.396014	-1.22119	10	AURKB/XRCC3/CDT1/TOP2A	GO:2001251
GOBP_ICOSANOID_METABOLIC_PROCESS	0.228106	0.530584	0.128789	-0.342673	-1.22144	15	ATP6V1B1/CYP1B1/PTGES/HPGD	GO:0006690
GOBP_REGULATION_OF_LIPID_CATABOLIC_PROCESS	0.221328	0.529241	0.130106	-0.396711	-1.22334	10	HCAR2/IRS1/PNPLA2/TYSND1/AKT2/CDK4/IRS2/CPT1A	GO:0050994
GOBP_JNK_CASCADE	0.209446	0.513594	0.135741	-0.294811	-1.22533	23	SIRPA/NOD1/WNT5A/DAB2IP/GADD45B/PTK2B/DUSP16/SMAD3/MAP3K11/TAOK3/LTBR/SH3RF2/MEN1/HMGB1	GO:0007254
GOBP_BRAIN_MORPHOGENESIS	0.219316	0.528327	0.130777	-0.397432	-1.22556	10	PTEN/SMO/WNT5A	GO:0048854
GOBP_HIPPO_SIGNALING	0.225152	0.529241	0.129443	-0.38552	-1.22579	11	AMOTL1/WTIP/AJUBA/MOB3B	GO:0035329
GOBP_REGULATION_OF_GROWTH	0.179732	0.473623	0.142057	-0.211872	-1.22739	74	HOPX/RASAL1/PTEN/SEMA5A/GNG4/SMO/S100A9/NTN1/WNT5A/ADRB2/INSR/DAB2IP/SFN/TP53/MELTF/MEGF8/CCNB2/LTBP4	GO:0040008
GOBP_POSITIVE_REGULATION_OF_CELL_CYCLE_PROCESS	0.220238	0.528327	0.129443	-0.284679	-1.22943	25	WNT4/AURKB/XRCC3/WNT5A/CCND1/INSR/CDT1/RRM2/NUDT16/WIZ/CDK4/NPM1/MEPCE	GO:0090068
GOBP_POSITIVE_REGULATION_OF_SECRETION	0.208925	0.513109	0.135002	-0.277179	-1.22976	28	HCAR2/PTGES/FRMD4A/SYT7	GO:0051047
GOBP_POSITIVE_REGULATION_OF_HYDROLASE_ACTIVITY	0.187617	0.482401	0.137251	-0.209245	-1.23056	78	NGFR/WNT4/CX3CL1/NOD1/FBLN1/EPHA1/S100A9/WNT5A/HMGB2/CAV1/CHP2/NPNT/HIP1/PHB/PTK2B/ARHGEF19/ARHGEF16/RHOG/SEMA4D/RGS10/RANGAP1/RGMA/SH3BP1/AKT2/BID/SMAD3/SCRIB/PPM1F/DVL2	GO:0051345
GOBP_CELLULAR_MACROMOLECULE_BIOSYNTHETIC_PROCESS	0.112652	0.397785	0.173748	-0.168098	-1.23146	247	GCNT3/PLEKHN1/CYP1B1/ABCA1/AURKB/RPL10/IRS1/RPS15/SHMT1/FUT1/ARRB2/RPS28/FAM111B/RPL18A/EEF1D/RPS27A/RPS9/ID3/INSR/MCM7/ZC3H12A/TP53/RPS18/NAGPA/MCM3/NDST1/CHST15/RPS13/RPS12/RPL10A/CDT1/RPL3/EEFSEC/PTMS/PHB/RPS2/RPS15A/POMGNT1/RPL13A/RPL22L1/PTK2B/RPS20/RPS29/RRM2/RPLP2/GPAA1/TOP1MT/UNK/PGAP3/RPL37/RPS27/B4GALT2/RPA2/LARGE2/RPS14/RPS21/RPSA/AKT2/RPL12/ALG3/MCM5/EEF1B2/RPL29/RPS5/CHAF1A/EEF2/RPL3…	GO:0034645
GOBP_BONE_REMODELING	0.23494	0.5387	0.12564	-0.374226	-1.23202	12	SYT7/PDK4/ADRB2/PTK2B/TPP1/GPR137/NCDN	GO:0046849
GOBP_DENDRITE_DEVELOPMENT	0.211577	0.514848	0.132846	-0.273899	-1.23264	29	EPHB3/PTEN/BHLHB9/EPHB2/NTN1/KLF7/DAB2IP	GO:0016358
GOBP_SENSORY_PERCEPTION_OF_LIGHT_STIMULUS	0.236253	0.539104	0.126254	-0.330249	-1.23644	17	LAMB2/TGFBI/RABGGTA/ABLIM1/REEP6/NOB1/TACSTD2/PPT1/CDH3/EFEMP1/DHRS3	GO:0050953
GOBP_INTERMEDIATE_FILAMENT_BASED_PROCESS	0.207819	0.512771	0.13649	-0.361665	-1.23723	14	KRT14/KRT13/PKP1/KRT15/EVPL	GO:0045103
GOBP_NEPHRON_DEVELOPMENT	0.224449	0.529241	0.128789	-0.323811	-1.24065	18	EGR1/ANGPT1/WNT4/SMO/LAMB2/NPNT	GO:0072006
GOBP_SUPRAMOLECULAR_FIBER_ORGANIZATION	0.142315	0.432348	0.160801	-0.201459	-1.24459	101	LOXL4/KRT14/SYNPO/BMP1/CYP1B1/KRT13/SEMA5A/WNT4/CX3CL1/OBSCN/EPHA1/C15orf62/COLGALT1/PKP1/ARHGEF10L/ZYX/STMN1/KRT15/HIP1/CALD1/TPX2/PTK2B/KRT23/RHOG/MICALL2/CRTAP/CAMSAP2/SH3BP1/BID/SMAD3/PPM1F/OBSL1/PLS3/TACSTD2/FURIN	GO:0097435
GOBP_REGULATION_OF_JNK_CASCADE	0.20284	0.505854	0.137251	-0.309904	-1.24557	21	SIRPA/NOD1/WNT5A/DAB2IP/GADD45B/PTK2B/DUSP16/MAP3K11/TAOK3/LTBR/SH3RF2/MEN1/HMGB1	GO:0046328
GOBP_INSULIN_RECEPTOR_SIGNALING_PATHWAY	0.187123	0.481909	0.142901	-0.295781	-1.24895	24	PDK4/FOXO4/IRS1/INSR/SHC1/AKT2/GRB7/CDK4/TSC2/IRS2/EIF4EBP2/SMARCC1/PTPN1/PIK3R1/GRB2/BAIAP2L1/GNAI2/BAIAP2/PIK3R3/IDE/SESN3/PIP4K2A/PRKAA1/ADIPOR1	GO:0008286
GOBP_REGULATION_OF_ANIMAL_ORGAN_MORPHOGENESIS	0.208502	0.512863	0.135002	-0.32379	-1.24901	19	NGFR/WNT4/SMO/WNT10A/WNT5A/NTN4/ARHGEF19/DVL2/TACSTD2/PDGFA	GO:2000027
GOBP_GLIAL_CELL_DEVELOPMENT	0.208502	0.512863	0.135002	-0.32433	-1.25109	19	MAL/PTEN/SMO/S100A9/LAMB2	GO:0021782
GOBP_EMBRYO_DEVELOPMENT_ENDING_IN_BIRTH_OR_EGG_HATCHING	0.160149	0.450667	0.149208	-0.21205	-1.25123	79	HOPX/ANGPT1/SMO/WNT5A/PLCD3/TRIP6/RNF220/TP53/NRARP/RCN1/MEGF8/PEMT/CCNB2/NDST1/GJB3/RRM2/LFNG/MYH9/UNK/TM4SF1/ETNK2/RGMA/DEAF1/SMAD3/ITPK1/SCRIB/DVL2/ZNF335/FURIN/RRP7A/NXN	GO:0009792
GOBP_IMMUNE_RESPONSE_REGULATING_SIGNALING_PATHWAY	0.175403	0.46608	0.148262	-0.254731	-1.25181	41	SCARA3/RAB7B/NOD1/ARRB2/MAPKAPK3/CAV1/DAB2IP/IL20RB/ZC3H12A/NFKBIA/BIRC3/PHB/VAV2	GO:0002764
GOBP_MUSCLE_CELL_APOPTOTIC_PROCESS	0.189135	0.483877	0.142057	-0.407289	-1.25596	10	ARRB2/ZC3H12A/TP53/LYPD3/PTK2B	GO:0010657
GOBP_POSITIVE_REGULATION_OF_SMALL_MOLECULE_METABOLIC_PROCESS	0.210843	0.514848	0.133555	-0.381714	-1.25667	12	WNT4/IRS1/INSR/AKT2/P2RY1/LDLRAP1/CD74/IRS2/CPT1A	GO:0062013
GOBP_REGULATION_OF_RESPONSE_TO_STRESS	0.0992509	0.378494	0.193813	-0.183671	-1.25789	173	IGFBP6/SERPING1/C3/PTEN/PTGES/TSLP/ETS1/SPINK5/WNT4/CX3CL1/RELL2/SIRPA/IL1R1/NOD1/S100A9/EPHB2/ARRB2/WNT5A/AJUBA/HMGB2/IKBKE/CAV1/RNF185/DAB2IP/ZYX/IL20RB/ZC3H12A/PVR/TP53/YPEL3/THBD/SLC38A2/GADD45B/METRNL/NFKBIA/LYAR/BIRC3/BANF1/N4BP1/PTK2B	GO:0080134
GOBP_REGULATION_OF_LEUKOCYTE_MEDIATED_IMMUNITY	0.212425	0.515333	0.132846	-0.328731	-1.25949	18	C3/IL1R1/ARRB2/IL20RB/PVR	GO:0002703
GOBP_NEUTROPHIL_MIGRATION	0.194726	0.494281	0.140406	-0.39619	-1.25972	11	CX3CL1/IL1R1/S100A9/DAPK2	GO:1990266
GOBP_CELLULAR_RESPONSE_TO_CALCIUM_ION	0.203666	0.505854	0.137251	-0.353454	-1.25987	15	RASAL1/SYT7/WNT5A/SYT5/CHP2	GO:0071277
GOBP_REGULATION_OF_RECEPTOR_MEDIATED_ENDOCYTOSIS	0.185336	0.481909	0.144631	-0.320177	-1.26029	20	C3/ANGPT1/ARRB2/INSR/PROM2/HIP1/SCRIB/LDLRAP1/PPT1	GO:0048259
GOBP_MITOTIC_SPINDLE_ASSEMBLY	0.177062	0.46892	0.147331	-0.4088	-1.26062	10	AURKB/CHMP4A/TPX2/CCDC61/EML3	GO:0090307
GOBP_RNA_PHOSPHODIESTER_BOND_HYDROLYSIS	0.212245	0.515333	0.134273	-0.346995	-1.26252	16	ZC3H12A/N4BP1/RPP25/RPS21/NUDT16/NOB1/BOP1/KRI1/NOP9/EXOSC4	GO:0090501
GOBP_ENDOSOMAL_TRANSPORT	0.158317	0.449223	0.156312	-0.250669	-1.26346	44	EHD2/ABCA1/TINAGL1/RAB7B/NSG1/ARHGAP1/CHMP4A/MICALL2/MICALL1/RAB13/BLOC1S1/SCRIB/BET1L/UBXN6/ARFRP1/DCTN1/TBC1D14/GRIPAP1/SGSM2/VPS51	GO:0016197
GOBP_POSITIVE_REGULATION_OF_PROTEIN_LOCALIZATION_TO_NUCLEUS	0.192308	0.489707	0.141225	-0.327728	-1.2642	19	NGFR/CARD10/SMO/ZC3H12A/CHP2/DMAP1/JUP/SMAD3	GO:1900182
GOBP_REGULATION_OF_CELL_ACTIVATION	0.157576	0.449223	0.157403	-0.234031	-1.26459	57	PDPN/TSLP/SPINK5/CX3CL1/SIRPA/EPHB2/WNT5A/CAV1/IL20RB/ZC3H12A/NRARP/HLA-DMA/THBD	GO:0050865
GOBP_POSITIVE_REGULATION_OF_INTERLEUKIN_6_PRODUCTION	0.200803	0.503275	0.137251	-0.384226	-1.26494	12	TSLP/RAB7B/NOD1/WNT5A	GO:0032755
GOBP_PRODUCTION_OF_MOLECULAR_MEDIATOR_INVOLVED_IN_INFLAMMATORY_RESPONSE	0.188641	0.483469	0.142901	-0.398036	-1.26559	11	SIRPA/EPHB2/ZC3H12A/RPS19/IL17RA/GRN/PBXIP1/CHID1	GO:0002532
GOBP_REGULATION_OF_CELLULAR_KETONE_METABOLIC_PROCESS	0.186235	0.481909	0.143759	-0.329389	-1.27061	19	EGR1/DKK3/WNT4/PDK4/IRS1/CAV1	GO:0010565
GOBP_REGULATION_OF_TRANSPORT	0.0849558	0.353389	0.204295	-0.17725	-1.27277	221	HCAR2/C3/PTEN/ABLIM3/EHD2/GABRE/ABCA1/PTGES/ANGPT1/FRMD4A/SYT7/CX3CL1/KCNMA1/SIRPA/IRS1/CLIC3/FXYD5/SMO/RHBDF1/KCNK5/ACSL5/EPHB2/ARRB2/WNK2/WNT5A/ADRB2/SYT5/MFGE8/CAV1/TPCN2/INSR/KLF7/CNN2/SFN/ZC3H12A/CHP2/TMEM37/PTPN14/PROM2/TPCN1/ARHGAP1/HIP1/NFKBIA/BARD1/LYAR/HOMER3/PTK2B/PFKL/MICALL2/PCNT/FERMT1/LRRC8A/SMPD1/DMAP1/RANGAP1/JUP/RAB13/AKT2/STOM/SMAD3/SCRIB/VSNL1/PPM1F/REEP6/FURIN/HOMER2/BET1L/P2…	GO:0051049
GOBP_ESTABLISHMENT_OF_PROTEIN_LOCALIZATION_TO_MEMBRANE	0.16129	0.451958	0.155242	-0.278976	-1.27299	31	MAL/NSG1/CHMP4A/MICALL1/AKT2/STOM/BID/SCRIB/MYO1C/ZDHHC7/MMGT1/ARFRP1/GRIPAP1/OPTN/BAG6	GO:0090150
GOBP_REGULATION_OF_EPITHELIAL_TO_MESENCHYMAL_TRANSITION	0.203666	0.505854	0.137251	-0.340094	-1.27329	17	PTEN/PDPN/VASN/PHLDB1/DAB2IP	GO:0010717
GOBP_REGULATION_OF_LYMPHOCYTE_MEDIATED_IMMUNITY	0.203666	0.505854	0.137251	-0.34029	-1.27403	17	C3/IL1R1/ARRB2/IL20RB/PVR	GO:0002706
GOBP_ERK1_AND_ERK2_CASCADE	0.153689	0.449223	0.160801	-0.244736	-1.27458	49	PTEN/ANGPT1/CX3CL1/SIRPA/NDRG2/NOD1/FBLN1/EPHB2/ARRB2/WNK2/DAB2IP/NPNT/RRAS/PHB/PTK2B	GO:0070371
GOBP_AMIDE_TRANSPORT	0.174349	0.464832	0.148262	-0.26803	-1.27498	36	ABCA1/PDPN/SYT7/ABCG2/IRS1/IL1RN/SLC5A6	GO:0042886
GOBP_POSITIVE_REGULATION_OF_CELL_CELL_ADHESION	0.162	0.451958	0.154191	-0.280596	-1.27578	30	PDPN/ETS1/CX3CL1/SIRPA/WNT5A/CAV1/HLA-DMA/PIEZO1	GO:0022409
GOBP_CENTRAL_NERVOUS_SYSTEM_DEVELOPMENT	0.0844278	0.352445	0.2114	-0.196396	-1.27864	122	MAL/NGFR/CNTNAP2/C3/EPHB3/PTEN/SEMA5A/EPHB6/SPINK5/WNT4/NDRG2/SMO/S100A9/EPHB2/FUT1/ARRB2/WNT5A/ID3/LAMB2/DAB2IP/TP53/NDST1/SLC38A2/ROGDI	GO:0007417
GOBP_LIPID_BIOSYNTHETIC_PROCESS	0.124528	0.413665	0.172324	-0.207616	-1.27894	99	CCDC3/EGR1/CERS3/PITPNM2/C3/PTEN/PTGES/DKK3/WNT4/PDK4/SPNS2/LPIN3/ACSL5/OSBPL7/AJUBA	GO:0008610
GOBP_WOUND_HEALING	0.131631	0.421556	0.170932	-0.227714	-1.27989	67	SERPING1/PTEN/PDPN/SYT7/WNT4/CX3CL1/FBLN1/EPHB2/WNT5A/AJUBA/TIMP1/CAV1/CNN2/EVPL/THBD/CHMP4A/VAV2/ARHGEF19/MYH9/FERMT1/SMPD1/SMAD3/ITPK1/SCRIB/P2RY1/PDGFA/PPL/HSPB1/CDH3/PRCP/C6orf89	GO:0042060
GOBP_LOCOMOTORY_BEHAVIOR	0.197556	0.499072	0.1396	-0.342029	-1.28054	17	EGR1/PTEN/ANKH/ARRB2	GO:0007626
GOBP_FIBROBLAST_PROLIFERATION	0.179012	0.472509	0.148262	-0.375048	-1.28301	14	NGFR/WNT5A/DAB2IP/TP53/PDGFA/CDK4/CD74/ZMIZ1/JUN	GO:0048144
GOBP_REGULATION_OF_ESTABLISHMENT_OF_PROTEIN_LOCALIZATION	0.125725	0.413665	0.173748	-0.219174	-1.28313	83	HCAR2/ABLIM3/ANGPT1/FRMD4A/SYT7/IRS1/SMO/RHBDF1/KLF7/SFN/ZC3H12A/CHP2/PTPN14/BARD1/PFKL/MICALL2/PCNT/FERMT1/LRRC8A/DMAP1/RANGAP1/JUP/AKT2/STOM/SMAD3/VSNL1/PPM1F	GO:0070201
GOBP_REGULATION_OF_ACTIN_FILAMENT_BASED_PROCESS	0.137374	0.427176	0.169571	-0.237463	-1.28313	57	SYNPO/PDPN/SEMA5A/WNT4/CX3CL1/EPHA1/C15orf62/CAV1/ARHGEF10L/CNN2/STMN1/PTK2B/ARHGEF19/RHOG/MYH9/JUP/SH3BP1/SMAD3/PPM1F/TACSTD2/PDGFA	GO:0032970
GOBP_POSITIVE_REGULATION_OF_NEUROGENESIS	0.152	0.449223	0.159647	-0.283068	-1.28702	30	SEMA5A/CX3CL1/BHLHB9/SMO/EPHB2/PLXNA1/NTN1	GO:0050769
GOBP_NEGATIVE_REGULATION_OF_DEVELOPMENTAL_GROWTH	0.189409	0.483877	0.142901	-0.361227	-1.28758	15	PTEN/SEMA5A/NTN1/WNT5A/ADRB2	GO:0048640
GOBP_REGULATION_OF_CYCLIN_DEPENDENT_PROTEIN_KINASE_ACTIVITY	0.180162	0.473969	0.146416	-0.333987	-1.28835	19	PTEN/CCNF/CCND1/SFN/CCNB2/CDKN2B/CKS1B/CDKN1C/CNPPD1/CDKN1B/ACTB/MEN1	GO:1904029
GOBP_REGULATION_OF_CELL_CYCLE_G1_S_PHASE_TRANSITION	0.166324	0.456492	0.154191	-0.309974	-1.28836	23	PTEN/CCND1/CTDSP1/TP53/RRM2/CDKN2B/RPA2/BID/CDK2AP2/MEPCE/BRD7/CDKN1B/MEN1/CTDSPL/RPL26/CENPJ	GO:1902806
GOBP_CELLULAR_RESPONSE_TO_UV	0.184369	0.481845	0.143759	-0.337359	-1.29255	18	AURKB/BMF/TIMP1/TP53/N4BP1/SMPD1/MAPK13/OPN3/NPM1/RPL26/CREBBP/PIK3R1/IMPACT/POLK/PPID/ERCC4	GO:0034644
GOBP_DEVELOPMENTAL_CELL_GROWTH	0.168357	0.459718	0.152145	-0.32179	-1.29334	21	RASAL1/SEMA5A/PLXNA1/NTN1/WNT5A/LAMB2/MEGF8	GO:0048588
GOBP_REGULATION_OF_STEROID_METABOLIC_PROCESS	0.1643	0.453252	0.154191	-0.407755	-1.29649	11	EGR1/DKK3/WNT4	GO:0019218
GOBP_RNA_PHOSPHODIESTER_BOND_HYDROLYSIS_ENDONUCLEOLYTIC	0.178715	0.472509	0.146416	-0.394028	-1.29721	12	ZC3H12A/RPP25/RPS21/NUDT16/NOB1/BOP1/KRI1/NOP9	GO:0090502
GOBP_ESTABLISHMENT_OF_CELL_POLARITY	0.165992	0.456492	0.153159	-0.315284	-1.2978	22	FRMD4A/AMOTL1/WNT5A/PLEKHG3/PTK2B/MYH9/FERMT1/AMOTL2/SH3BP1/SCRIB	GO:0030010
GOBP_POSITIVE_REGULATION_OF_RECEPTOR_MEDIATED_ENDOCYTOSIS	0.170782	0.463093	0.152145	-0.379622	-1.29866	14	C3/ANGPT1/ARRB2/INSR/HIP1	GO:0048260
GOBP_CELL_CYCLE_PHASE_TRANSITION	0.112903	0.39779	0.188204	-0.233556	-1.29927	63	PTEN/CLSPN/AURKB/FOXO4/XRCC3/CCNF/FOXN3/CCND1/CTDSP1/TP53/CCNB2/CDT1/OVOL1/RRM2/CDKN2B/RPA2/BID/ZNF830/FANCD2/CKS1B/CDKN1C/CDK4/MAP3K11/CDK2AP2/NPM1/MEPCE/BRD7/CDKN1B/BABAM1/TAOK3/MEN1/CTDSPL/RPL26/SYF2/ZFP36L2/CENPJ/RPS6	GO:0044770
GOBP_CIRCADIAN_RHYTHM	0.174257	0.464832	0.147331	-0.297162	-1.30036	26	NGFR/EGR1/PTEN/ID3/TP53/RELB/IMPDH2/TOP2A/DBP	GO:0007623
GOBP_NEGATIVE_REGULATION_OF_PHOSPHORUS_METABOLIC_PROCESS	0.115094	0.39951	0.179782	-0.221969	-1.30098	77	PTEN/ANGPT1/DEPTOR/SIRPA/ZFYVE28/FBLN1/EPHA1/EPHB2/GPRC5A/ARRB2/AJUBA/CAV1/DAB2IP/SFN/CTDSP1/ZC3H12A/TP53	GO:0010563
GOBP_NEURON_DIFFERENTIATION	0.0733083	0.333773	0.227987	-0.190597	-1.30109	169	ATOH8/NGFR/CNTNAP2/TENM2/RASAL1/C3/EPHB3/PTEN/SEMA5A/EPHB6/SPINK5/WNT4/CX3CL1/BHLHB9/SMO/WNT10A/EPHA1/S100A9/EPHB2/PLXNA1/NTN1/WNT5A/SF3A2/ID3/LAMB2/KLF7/DAB2IP/STMN1/RNF220/CTDSP1	GO:0030182
GOBP_POSITIVE_REGULATION_OF_TUMOR_NECROSIS_FACTOR_SUPERFAMILY_CYTOKINE_PRODUCTION	0.158954	0.44994	0.156312	-0.422032	-1.30142	10	NOD1/EPHB2/WNT5A/FRMD8/HSPB1/HLA-E/HMGB1	GO:1903557
GOBP_POSITIVE_REGULATION_OF_EPITHELIAL_CELL_MIGRATION	0.145161	0.435875	0.164406	-0.283449	-1.30224	32	ATOH8/SEMA5A/ETS1/ANGPT1/FUT1/WNT5A/ZC3H12A/RRAS/PTK2B/ITGA3	GO:0010634
GOBP_FAT_CELL_DIFFERENTIATION	0.143145	0.433253	0.165657	-0.283744	-1.3036	32	CCDC3/STEAP4/ADIRF/DLK2/WNT5A/ADRB2/CCND1/ZC3H12A/METRNL	GO:0045444
GOBP_LIPID_LOCALIZATION	0.107075	0.390233	0.188204	-0.22566	-1.30726	74	PITPNM2/ABCC3/C3/ABCA1/PTGES/SYT7/ABCG2/SPNS2/ACSL5/OSBPL7/IKBKE/PLIN2/CAV1/TPCN2/ATP10B/ZC3H12A	GO:0010876
GOBP_CELL_CYCLE_G1_S_PHASE_TRANSITION	0.1643	0.453252	0.154191	-0.294795	-1.30791	28	PTEN/CCND1/CTDSP1/TP53/RRM2/CDKN2B/RPA2/BID/CDK4/MAP3K11/CDK2AP2/MEPCE/BRD7/CDKN1B/MEN1/CTDSPL/RPL26/CENPJ/RPS6	GO:0044843
GOBP_POSITIVE_REGULATION_OF_WNT_SIGNALING_PATHWAY	0.156823	0.449223	0.158514	-0.332492	-1.30876	20	SEMA5A/WNK2/WNT5A/CAV1/RNF220/NRARP/RPS12/JUP/SMAD3/CDH3/CTDNEP1	GO:0030177
GOBP_NEGATIVE_REGULATION_OF_BINDING	0.152918	0.449223	0.159647	-0.310156	-1.30965	24	AURKB/SMO/SLPI/ARRB2/ADRB2/CAV1/NFKBIA/RGMA/P2RY1/MEPCE/ACTB/TFIP11/SUMO3/JUN	GO:0051100
GOBP_IMPORT_INTO_NUCLEUS	0.162698	0.451958	0.153159	-0.303474	-1.31059	25	ANGPT1/SMO/ZC3H12A/TP53/CHP2/NFKBIA/FERMT1/DMAP1/JUP/SMAD3	GO:0051170
GOBP_POSITIVE_REGULATION_OF_PROTEIN_LOCALIZATION_TO_MEMBRANE	0.168675	0.459718	0.151149	-0.398289	-1.31124	12	EPHB2/ITGA3/ARHGEF16/RHOG/AKT2/STOM/MYO1C	GO:1905477
GOBP_MALE_SEX_DIFFERENTIATION	0.163968	0.453252	0.154191	-0.339932	-1.31128	19	CYP1B1/WNT4/WNT5A/HMGB2/CCND1/INSR	GO:0046661
GOBP_NEGATIVE_REGULATION_OF_INTRACELLULAR_SIGNAL_TRANSDUCTION	0.111321	0.39709	0.183024	-0.223729	-1.3113	77	RASAL1/PTEN/DEPTOR/SIRPA/NDRG2/FBLN1/EPHB2/ARRB2/WTIP/WNK2/AJUBA/CAV1/DAB2IP/STMN1/ZC3H12A/FHL2/RCAN1/CDT1/HOMER3/PHB/ITGA3/RNF152	GO:1902532
GOBP_PROTEIN_LOCALIZATION_TO_CELL_PERIPHERY	0.123232	0.413665	0.179782	-0.242718	-1.31153	57	MAL/PALM/EHD2/PLEKHF1/EPHB2/CAV1/NSG1/LIN7B/SLC9A3R2/ITGA3/ARHGEF16/RHOG/EPB41L2/JUP/RAB13/AKT2/SCRIB/P2RY1/LDLRAP1/ZDHHC7/ARFRP1	GO:1990778
GOBP_CELLULAR_RESPONSE_TO_ABIOTIC_STIMULUS	0.125261	0.413665	0.181383	-0.247932	-1.31285	53	EGR1/PALM/PTEN/AURKB/BMF/TIMP1/EEF1D/CNN2/TP53/PIEZO1/RELB/SLC38A2/BARD1/N4BP1/TLR5/SMPD1/AKT2/SCNN1B/NMT2/MAPK13/OPN3/TSPO/NPM1/LTBR/TNKS1BP1/PLEC/RPL26/RAB11FIP5/CREBBP/SCNN1A/TMEM109	GO:0071214
GOBP_KERATINOCYTE_DIFFERENTIATION	0.161943	0.451958	0.155242	-0.340669	-1.31412	19	TGM1/CERS3/WNT5A/SFN/EVPL/TMEM79	GO:0030216
GOBP_POSITIVE_REGULATION_OF_PROTEIN_PHOSPHORYLATION	0.094162	0.36944	0.199915	-0.22127	-1.3142	87	EGR1/C3/CARD10/TSLP/ANGPT1/CLSPN/CX3CL1/GPRC5A/ARRB2/WNT5A/AJUBA/ADRB2/CAV1/CCND1/INSR/MOB3B/DAB2IP/TP53/PROM2/INCENP/PHB/TPX2/PTK2B	GO:0001934
GOBP_MEMBRANE_ORGANIZATION	0.0885122	0.359214	0.206588	-0.214059	-1.31479	96	MAL/CNTNAP2/PITPNM2/C3/PTEN/EHD2/ABCA1/SYT7/AURKB/RAB7B/S100A9/EPHB2/MFGE8/CAV1/ATP10B/TP53/CHMP4A/BANF1/ATG2A/SUN2/RHOG/MYH9/OSBPL5/SMPD1/MICALL1/RAB13/SH3BP1/AKT2/BID/A4GALT/BET1L/PPT1/ATG9A/MMGT1	GO:0061024
GOBP_POSITIVE_REGULATION_OF_NIK_NF_KAPPAB_SIGNALING	0.146045	0.437034	0.164406	-0.41368	-1.31533	11	NOD1/C20orf27/TRIP6/PHB/SASH1/RBCK1	GO:1901224
GOBP_POSITIVE_REGULATION_OF_GENE_EXPRESSION	0.0803738	0.348945	0.216543	-0.19676	-1.31546	144	EGR1/C3/CYP1B1/BATF/TSLP/ETS1/ANGPT1/CX3CL1/RAB7B/IL1R1/SMO/NOD1/WNT10A/EPHB2/ARRB2/WNT5A/HMGB2/IKBKE/PKP1/CAV1/RPS9/ID3/CNN2/IL20RB/ZC3H12A/TP53/MELTF/RBMX/RELB/SLC38A2	GO:0010628
GOBP_CHROMOSOME_LOCALIZATION	0.160243	0.450667	0.156312	-0.391233	-1.31672	13	AURKB/CDT1/CHMP4A/INCENP/KIF22	GO:0050000
GOBP_REGULATION_OF_CELL_CYCLE	0.082243	0.349332	0.213928	-0.198372	-1.31807	138	TGM1/E2F2/PTEN/CLSPN/WNT4/AURKB/FOXO4/XRCC3/BIRC5/MKI67/WNT5A/HPGD/CCNF/ID3/FOXN3/CCND1/INSR/DAB2IP/SFN/CTDSP1/TP53/CCNB2/GADD45B/CDT1/CHMP4A/BARD1/BIRC3/RPS15A/TPX2/OVOL1/RRM2/LFNG/CDKN2B/RPA2/DMAP1/AKT2/BID/SCRIB/NUDT16/OBSL1/BOP1/WIZ/AATF/PTK6/EML3/PPP1R13B/DCTN1/ZNF830/FANCD2/C6orf89/CKS1B/CDKN1C/CDK4/TSC2/CDK2AP2/NPM1/MEPCE/CNPPD1/BRD7/CDKN1B/BABAM1/TAOK3/ACTB/JUN/MEN1/BAZ1B/CTDSPL/RPL26/FBX…	GO:0051726
GOBP_POSITIVE_REGULATION_OF_CELL_ADHESION	0.111111	0.39709	0.190023	-0.243667	-1.3224	59	PDPN/ETS1/ANGPT1/WNT4/CX3CL1/RELL2/SIRPA/EPHA1/FUT1/WNT5A/CAV1/HLA-DMA/NPNT/PIEZO1/RRAS/CCDC80/PTK2B/ITGA3	GO:0045785
GOBP_POSITIVE_REGULATION_OF_IMMUNE_SYSTEM_PROCESS	0.0877863	0.359214	0.208955	-0.222995	-1.32299	88	HCAR2/SERPING1/C3/TSLP/C1R/CX3CL1/SIRPA/IL1R1/NOD1/EPHB2/WNT5A/HMGB2/IKBKE/CAV1/RNF185/DAPK2/ZC3H12A/PVR/HLA-DMA	GO:0002684
GOBP_REGULATION_OF_CELL_CYCLE_G2_M_PHASE_TRANSITION	0.159919	0.450667	0.156312	-0.343047	-1.32329	19	CLSPN/AURKB/FOXO4/FOXN3/CCND1/TP53	GO:1902749
GOBP_DIGESTIVE_SYSTEM_DEVELOPMENT	0.158317	0.449223	0.156312	-0.345968	-1.32554	18	FOXE1/EPHB3/SMO/WNT5A/INSR/MEGF8	GO:0055123
GOBP_BIOLOGICAL_PROCESS_INVOLVED_IN_SYMBIOTIC_INTERACTION	0.12024	0.408252	0.181383	-0.275132	-1.32647	38	IFITM3/IFITM2/CAV1/TPCN2/INSR/ZC3H12A/PVR/TPCN1/CHMP4A/PHB/SMPD1/RPSA/STOM/TRIM11/SCNN1B	GO:0044403
GOBP_REGULATION_OF_CELL_MATRIX_ADHESION	0.154004	0.449223	0.160801	-0.319415	-1.32759	23	PTEN/WNT4/CX3CL1/EPHA1/FUT1/RRAS/PTK2B/FERMT1/JUP/SMAD3/PPM1F	GO:0001952
GOBP_AMIDE_BIOSYNTHETIC_PROCESS	0.0677966	0.322564	0.237794	-0.196147	-1.32764	159	CERS3/PLEKHN1/CYP1B1/PDK4/RPL10/RPS15/ACSL5/PPT2/SHMT1/RPS28/RPL18A/EEF1D/RPS27A/RPS9/ZC3H12A/RPS18/PEMT/RPS13/RPS12/RPL10A/RPL3/EEFSEC/RPS2/RPS15A/RPL13A/RPL22L1/PTK2B/RPS20/RPS29/RPLP2/UNK/RPL37/RPS27/RPS14/SMPD1/RPS21/RPSA/AKT2/RPL12/EEF1B2/RPL29/RPS5/EEF2/RPL35/FURIN/GRB7/PPT1/LRRC47/RPS4X/RPS23/RPS19/RPLP0/HSPB1/RPL7/EIF6/RPL37A/UBA52/RPS3A/NPM1/RPLP1/RPS16/RPL32/RPL4/EIF3A/RPL36/ORMDL3/EIF2…	GO:0043604
GOBP_REGULATION_OF_RAS_PROTEIN_SIGNAL_TRANSDUCTION	0.157895	0.449223	0.157403	-0.344448	-1.3287	19	RASAL1/ABCA1/EPHB2/EPS8L1/DAB2IP/STMN1	GO:0046578
GOBP_DEVELOPMENT_OF_PRIMARY_SEXUAL_CHARACTERISTICS	0.126	0.413665	0.176694	-0.293497	-1.33443	30	CYP1B1/WNT4/FANCG/ARRB2/WNT5A/HMGB2/CCND1/INSR	GO:0045137
GOBP_SEX_DIFFERENTIATION	0.126	0.413665	0.176694	-0.293497	-1.33443	30	CYP1B1/WNT4/FANCG/ARRB2/WNT5A/HMGB2/CCND1/INSR	GO:0007548
GOBP_ANIMAL_ORGAN_MORPHOGENESIS	0.0690299	0.323565	0.234393	-0.206993	-1.33516	118	GCNT3/NGFR/ATP6V1B1/BMP1/FOXE1/PTEN/WNT4/COL27A1/SMO/WNT10A/EPHB2/PLXNA1/NTN1/WNT5A/CAV1/ID3/LAMB2/FOXN3/INSR/TP53/FGFRL1/FHL2/NPNT/MEGF8/NDST1/ROGDI/NTN4/DGCR6/ARHGEF19/LFNG/EPHB4/HTRA1/ABLIM1/ADGRG6/SMAD3/SCRIB/HSPG2/DVL2/OBSL1/ZNF335/TACSTD2/ITGB4/PDGFA/TLE3/ATG9A	GO:0009887
GOBP_REGULATION_OF_DEVELOPMENTAL_GROWTH	0.130261	0.418996	0.173748	-0.280898	-1.33619	36	HOPX/RASAL1/PTEN/SEMA5A/SMO/NTN1/WNT5A/ADRB2/INSR/MEGF8	GO:0048638
GOBP_MAINTENANCE_OF_LOCATION	0.115152	0.39951	0.186433	-0.263307	-1.33793	45	C3/ABCA1/CX3CL1/S100A9/IKBKE/PLIN2/CAV1/TPCN2/ZC3H12A/TPCN1/NFKBIA/PNPLA2/BARD1/PTK2B/SUN2/GPAA1	GO:0051235
GOBP_EMBRYO_DEVELOPMENT	0.0575139	0.302136	0.257206	-0.202852	-1.34337	135	ATOH8/HOPX/ATP6V1B1/FOXE1/ANGPT1/COL7A1/WNT4/RPL10/IL1RN/SMO/EPHB2/NTN1/WNT5A/PHLDB1/PLCD3/ID3/INSR/TRIP6/MMP15/RNF220/TP53/NRARP/RCN1/MEGF8/PEMT/CCNB2/NDST1/GJB3/ITGA3/RRM2/LFNG/MYH9/UNK/TOP2A/TM4SF1/ETNK2/RGMA/DEAF1/SMAD3/ITPK1/SCRIB/DVL2/ZNF335/ITGB4/FURIN/PDGFA/AATF/RRP7A/NXN/LAMB1/ARFRP1/ZNF830	GO:0009790
GOBP_REGULATION_OF_RECEPTOR_SIGNALING_PATHWAY_VIA_STAT	0.140845	0.432348	0.166934	-0.435953	-1.34435	10	CYP1B1/TSLP/EPHB2/CAV1/PTK2B	GO:1904892
GOBP_NEGATIVE_REGULATION_OF_CELL_CYCLE_G2_M_PHASE_TRANSITION	0.156627	0.449223	0.157403	-0.408385	-1.34448	12	CLSPN/AURKB/FOXO4/FOXN3	GO:1902750
GOBP_NEGATIVE_REGULATION_OF_CELL_DIFFERENTIATION	0.0971429	0.37466	0.197822	-0.228064	-1.34609	82	HOPX/PTEN/ABCA1/SEMA5A/WNT4/VASN/FOXO4/SMO/FBLN1/EPHB2/NTN1/WNT5A/CAV1/ID3/CCND1/DAB2IP/CTDSP1/ZC3H12A/TP53/NRARP/MELTF	GO:0045596
GOBP_POTASSIUM_ION_TRANSPORT	0.152749	0.449223	0.160801	-0.360206	-1.34859	17	KCNMA1/KCNK5/WNK2/CAV1/CCDC51/SLC9A8/PTK2B/SLC12A9/KCNK6/NETO2/CDKN1B	GO:0006813
GOBP_REGULATION_OF_JUN_KINASE_ACTIVITY	0.156627	0.449223	0.157403	-0.409836	-1.34926	12	WNT5A/DAB2IP/PTK2B/DUSP16/SASH1/DVL2/MAP3K11/TAOK3	GO:0043506
GOBP_RELEASE_OF_CYTOCHROME_C_FROM_MITOCHONDRIA	0.140845	0.432348	0.166934	-0.437607	-1.34945	10	BMF/ARRB2/SFN/TP53	GO:0001836
GOBP_NEGATIVE_REGULATION_OF_CELL_DEVELOPMENT	0.133603	0.422899	0.172324	-0.328151	-1.35076	22	PTEN/SEMA5A/FBLN1/EPHB2/NTN1/WNT5A/CTDSP1/TP53/MELTF	GO:0010721
GOBP_POSITIVE_REGULATION_OF_REACTIVE_OXYGEN_SPECIES_METABOLIC_PROCESS	0.134809	0.425022	0.170932	-0.43869	-1.35279	10	CYP1B1/ZC3H12A/TP53/PTK2B/DCXR	GO:2000379
GOBP_PHAGOCYTOSIS	0.137931	0.428071	0.169571	-0.30549	-1.35537	28	C3/ABCA1/SYT7/RAB7B/SIRPA/MFGE8/CNN2/LYAR/VAV2/RHOG/MYH9	GO:0006909
GOBP_T_CELL_DIFFERENTIATION	0.11157	0.39709	0.191892	-0.294352	-1.3557	33	EGR1/BATF/SPINK5/WNT4/ZC3H12A/TP53/NRARP/RELB/LFNG/NCAPH2/PATZ1	GO:0030217
GOBP_REGULATION_OF_MITOTIC_CELL_CYCLE	0.0887097	0.359214	0.213928	-0.243776	-1.35613	63	PTEN/CLSPN/AURKB/FOXO4/XRCC3/MKI67/FOXN3/CCND1/INSR/CTDSP1/TP53/CDT1/OVOL1/RRM2/CDKN2B/RPA2/BID/SCRIB/OBSL1/AATF/ZNF830/FANCD2/CKS1B/CDKN1C/CDK4/CDK2AP2/MEPCE/BRD7/CDKN1B/BABAM1/TAOK3/CTDSPL/RPL26/FBXW5/SYF2/ZFP36L2/CENPJ	GO:0007346
GOBP_MATURATION_OF_SSU_RRNA	0.154618	0.449223	0.158514	-0.412243	-1.35718	12	RPS28/RPS14/RPS21/NOB1/RPS19/KRI1/NOP9/RPS16	GO:0030490
GOBP_NEGATIVE_REGULATION_OF_AUTOPHAGY	0.132265	0.421556	0.172324	-0.354421	-1.35792	18	BMF/TP53/CHMP4A/WDR6/MET/TBC1D14/TSC2/EHMT2/USP36/TSPO/RUBCN	GO:0010507
GOBP_RESPONSE_TO_LIPID	0.0762082	0.340154	0.222056	-0.21803	-1.3582	103	CYP1B1/ABCA1/CX3CL1/ADCY3/PDK4/SIRPA/IRS1/IL1RN/SMO/S100A9/OSBPL7/EPHB2/SLPI/WNT5A/HMGB2/HPGD/HSD11B2/MAPKAPK3/CAV1/ID3/CCND1/DAB2IP/MMP15/ZC3H12A	GO:0033993
GOBP_RESPONSE_TO_CALCIUM_ION	0.135903	0.426777	0.170932	-0.30638	-1.35931	28	RASAL1/SYT7/KCNMA1/WNT5A/SYT5/CAV1/CCND1/CHP2	GO:0051592
GOBP_SPINDLE_ASSEMBLY	0.132265	0.421556	0.172324	-0.354953	-1.35996	18	AURKB/CCNB2/CHMP4A/INCENP/SAC3D1/TPX2/CCDC61/TUBB/EML3	GO:0051225
GOBP_REGULATION_OF_LIPID_METABOLIC_PROCESS	0.10041	0.379884	0.202072	-0.261145	-1.36004	49	CCDC3/HCAR2/EGR1/C3/DKK3/WNT4/PDK4/IRS1	GO:0019216
GOBP_POSITIVE_REGULATION_OF_EPITHELIAL_CELL_PROLIFERATION	0.136905	0.427106	0.168238	-0.315365	-1.36195	25	TGM1/SEMA5A/SMO/WNT5A/HMGB2/CCND1/NRARP	GO:0050679
GOBP_EPIDERMAL_CELL_DIFFERENTIATION	0.129741	0.418996	0.173748	-0.303019	-1.36369	29	TGM1/CERS3/SPINK5/WNT5A/KLF7/SFN/EVPL/TMEM79/OVOL1/MYCL/SCRIB/PPL/CDH3/OPN3	GO:0009913
GOBP_POSITIVE_REGULATION_OF_LOCOMOTION	0.0719697	0.329417	0.231127	-0.222993	-1.364	95	ATOH8/CYP1B1/PDPN/SEMA5A/ETS1/ANGPT1/CX3CL1/FOXO4/IL1R1/SMO/EPHA1/EPHB2/FUT1/NTN1/WNT5A/CAV1/DAPK2/INSR/TRIP6/DAB2IP/ZC3H12A	GO:0040017
GOBP_CELL_CELL_JUNCTION_ASSEMBLY	0.135628	0.426757	0.170932	-0.353626	-1.3641	19	CNTNAP2/EPHB2/PKP1/CAV1/MICALL2/JUP/RAB13/HDAC7/MYO1C	GO:0007043
GOBP_CELL_MORPHOGENESIS	0.0602637	0.309899	0.252961	-0.212113	-1.36478	117	NGFR/CNTNAP2/RASAL1/PALM/EPHB3/PTEN/PDPN/SEMA5A/EPHB6/BHLHB9/SMO/FBLN1/EPHA1/EPHB2/PLXNA1/NTN1/WTIP/WNT5A/C15orf62/LAMB2/KLF7/DAB2IP/STMN1	GO:0000902
GOBP_REGULATION_OF_PATTERN_RECOGNITION_RECEPTOR_SIGNALING_PATHWAY	0.144578	0.435104	0.164406	-0.414793	-1.36558	12	RAB7B/ARRB2/CAV1/DAB2IP/BIRC3/TLR5	GO:0062207
GOBP_REGULATION_OF_ION_TRANSMEMBRANE_TRANSPORT	0.095723	0.371892	0.206588	-0.287585	-1.36623	37	CX3CL1/KCNMA1/CLIC3/FXYD5/KCNK5/EPHB2/WNK2/ADRB2/CAV1/TPCN2/TMEM37/TPCN1	GO:0034765
GOBP_METANEPHROS_DEVELOPMENT	0.144578	0.435104	0.164406	-0.415272	-1.36715	12	EGR1/WNT4/SMO/ID3/LAMB2	GO:0001656
GOBP_NEGATIVE_REGULATION_OF_CATABOLIC_PROCESS	0.10395	0.386831	0.199915	-0.262278	-1.36836	50	HCAR2/BMF/IKBKE/TIMP1/PKP1/TIMP2/DAB2IP/TP53/CHMP4A/PHB/N4BP1/WDR6/SMAD3/FURIN/UBXN1/ZDHHC7/MET/TBC1D14/FUS/TSC2/EHMT2/USP36/TSPO/RUBCN/PKP3/BAG6	GO:0009895
GOBP_RESPONSE_TO_GROWTH_FACTOR	0.0675422	0.322564	0.237794	-0.226968	-1.36925	90	NGFR/EGR1/DKK3/FAM83G/WNT4/VASN/WNT10A/ARRB2/WNT5A/HPGD/CAV1/C20orf27/INSR/DAB2IP/ZYX/MCM7/TP53/FGFRL1/NPNT/MEGF8/NDST1/LTBP4/GPC1/DTYMK/ITGA3/HTRA1/SHC1/CDKN2B/FERMT1/IER2/RGMA/SMAD3/FURIN/P2RY1/PDGFA/MYO1C	GO:0070848
GOBP_LEARNING	0.139959	0.432348	0.168238	-0.407109	-1.37015	13	CNTNAP2/ADCY3/EPHB2/INSR	GO:0007612
GOBP_POSITIVE_REGULATION_OF_ION_TRANSPORT	0.125506	0.413665	0.17822	-0.33303	-1.37084	22	PTGES/CX3CL1/EPHB2/ARRB2/WNK2/ADRB2/CAV1	GO:0043270
GOBP_CELL_CYCLE	0.0201142	0.158746	0.352488	-0.190518	-1.37263	224	TGM1/E2F2/KLK10/PTEN/CDCA3/CLSPN/WNT4/AURKB/FOXO4/XRCC3/BIRC5/TUBB6/MARVELD1/MKI67/WNT5A/AJUBA/HPGD/CCNF/ID3/FOXN3/CCND1/INSR/DAB2IP/MCM7/STMN1/SFN/CTDSP1/TP53/MCM3/CCNB2/AVPI1/CNTROB/GADD45B/CDT1/CHMP4A/BARD1/INCENP/BIRC3/BANF1/RPS15A/SAC3D1/TPX2/KIF22/SUN2/OVOL1/RRM2/LFNG/CCDC61/MYH9/CDKN2B/PCNT/TOP2A/WDR6/NCAPH2/EPB41L2/RPA2/DMAP1/AKT2/TUBB/BID/MCM5/SCRIB/PSMD13/NUDT16/OBSL1/CHAF1A/BOP1/WIZ/AA…	GO:0007049
GOBP_NEGATIVE_REGULATION_OF_PROTEIN_BINDING	0.136735	0.427106	0.170932	-0.378062	-1.37555	16	AURKB/SLPI/ARRB2/ADRB2/CAV1	GO:0032091
GOBP_NEGATIVE_REGULATION_OF_ESTABLISHMENT_OF_PROTEIN_LOCALIZATION	0.118712	0.406977	0.183024	-0.326756	-1.37974	24	ANGPT1/FRMD4A/IRS1/RHBDF1/KLF7/BARD1/PFKL/FERMT1/RANGAP1/VSNL1/PPM1F	GO:1904950
GOBP_FEMALE_SEX_DIFFERENTIATION	0.142566	0.432348	0.166934	-0.387234	-1.38028	15	WNT4/FANCG/ARRB2/WNT5A/INSR	GO:0046660
GOBP_DENDRITE_MORPHOGENESIS	0.130261	0.418996	0.173748	-0.360375	-1.38074	18	EPHB3/PTEN/BHLHB9/EPHB2/KLF7/PARP6/SEMA4D/OBSL1	GO:0048813
GOBP_CARDIAC_MUSCLE_TISSUE_DEVELOPMENT	0.130612	0.419278	0.175204	-0.379491	-1.38075	16	HOPX/PTEN/ARRB2/WNT5A/FHL2	GO:0048738
GOBP_IMMUNE_SYSTEM_DEVELOPMENT	0.0527307	0.29199	0.271289	-0.214783	-1.38196	117	EGR1/FOXE1/EPHB3/BATF/PDPN/ETS1/ANGPT1/SPINK5/WNT4/RAB7B/SPNS2/KAT8/WNT5A/HMGB2/CNN2/ZC3H12A/TP53/NRARP/CCNB2/RELB/P4HTM/ROGDI/RRAS/NFKBIA/LYAR/PTK2B/LFNG/MYH9/CDKN2B/TOP2A/NCAPH2/LRRC8A/RPS14/PATZ1	GO:0002520
GOBP_NEGATIVE_REGULATION_OF_DEVELOPMENTAL_PROCESS	0.0546139	0.297207	0.266351	-0.218298	-1.38263	111	HOPX/NGFR/E2F2/PTEN/ABCA1/SEMA5A/SPINK5/WNT4/VASN/FOXO4/SMO/FBLN1/EPHB2/NTN1/WNT5A/ADRB2/CAV1/ID3/CCND1/KLF7/DAB2IP/CTDSP1/ZC3H12A/TP53/NRARP/MELTF	GO:0051093
GOBP_NEGATIVE_REGULATION_OF_DNA_BINDING_TRANSCRIPTION_FACTOR_ACTIVITY	0.128257	0.417173	0.175204	-0.361377	-1.38458	18	CYP1B1/ARRB2/ID3/DAB2IP/ZC3H12A/NFKBIA	GO:0043433
GOBP_NEGATIVE_REGULATION_OF_KINASE_ACTIVITY	0.107071	0.390233	0.193813	-0.27268	-1.38556	45	PTEN/DEPTOR/ZFYVE28/EPHA1/EPHB2/GPRC5A/AJUBA/CAV1/DAB2IP/SFN/GADD45B/SH3BP5L/CDKN2B/DUSP16/SMPD1/PPM1F/PTK6/HSPB1/CDKN1C/TSC2/NPM1/RUBCN/IRS2/CDKN1B/PLEC/MEN1	GO:0033673
GOBP_PLASMA_MEMBRANE_ORGANIZATION	0.128713	0.417173	0.173748	-0.31673	-1.38598	26	PTEN/EHD2/SYT7/S100A9/CAV1/CHMP4A/MYH9/SMPD1/MICALL1/AKT2/A4GALT/ATG9A	GO:0007009
GOBP_STRESS_ACTIVATED_PROTEIN_KINASE_SIGNALING_CASCADE	0.108871	0.394968	0.191892	-0.296821	-1.38784	34	IGFBP6/RELL2/SIRPA/NOD1/WNT5A/DAB2IP/ZC3H12A/GADD45B/PTK2B/DUSP16/SASH1/SMAD3/MAPK13/MAP3K11/TAOK3/LTBR/SH3RF2/MEN1/HMGB1	GO:0031098
GOBP_REGULATION_OF_INNATE_IMMUNE_RESPONSE	0.102823	0.384435	0.197822	-0.304531	-1.3896	31	SERPING1/ARRB2/WNT5A/HMGB2/IKBKE/RNF185/PVR/LYAR/BIRC3/BANF1/N4BP1	GO:0045088
GOBP_SUBSTRATE_ADHESION_DEPENDENT_CELL_SPREADING	0.123732	0.413665	0.179782	-0.345779	-1.38976	21	EPHB3/PDPN/FBLN1/EPHA1/LAMB2/MELTF/NTN4/MICALL2	GO:0034446
GOBP_NEGATIVE_REGULATION_OF_CELL_CYCLE	0.0826613	0.349332	0.222056	-0.2585	-1.38999	55	PTEN/CLSPN/AURKB/FOXO4/XRCC3/HPGD/CCNF/FOXN3/CCND1/DAB2IP/CTDSP1/TP53/CDT1/OVOL1/CDKN2B/RPA2/SCRIB/PPP1R13B/ZNF830/FANCD2/CDKN1C/CDK2AP2/NPM1/BRD7/CDKN1B/BABAM1/TAOK3/MEN1/BAZ1B/CTDSPL/RPL26/SYF2/ZFP36L2	GO:0045786
GOBP_REGULATION_OF_PROTEIN_LOCALIZATION_TO_NUCLEUS	0.119048	0.406977	0.181383	-0.32254	-1.39293	25	NGFR/CARD10/ANGPT1/SMO/ZC3H12A/CHP2/FERMT1/DMAP1/JUP/SMAD3	GO:1900180
GOBP_MATURATION_OF_LSU_RRNA	0.1167	0.403123	0.184706	-0.452405	-1.39509	10	RPL10A/RPL35/BOP1/LAS1L/RPL7/EIF6/NSA2/RPL7A/SNU13	GO:0000470
GOBP_CELLULAR_RESPONSE_TO_MOLECULE_OF_BACTERIAL_ORIGIN	0.114053	0.397854	0.188204	-0.354569	-1.39566	20	ABCA1/CX3CL1/SIRPA/EPHB2/WNT5A/HMGB2/DAB2IP/ZC3H12A/NFKBIA	GO:0071219
GOBP_REGULATION_OF_LYMPHOCYTE_APOPTOTIC_PROCESS	0.132383	0.421556	0.173748	-0.39205	-1.39745	15	PTEN/AURKB/WNT5A/TP53/TSC22D3	GO:0070228
GOBP_ADULT_BEHAVIOR	0.12449	0.413665	0.179782	-0.384472	-1.39888	16	ATP6V1B1/CNTNAP2/PTEN/ARRB2	GO:0030534
GOBP_NEGATIVE_REGULATION_OF_PHOSPHORYLATION	0.0508806	0.29199	0.282013	-0.247769	-1.39993	68	PTEN/ANGPT1/DEPTOR/SIRPA/ZFYVE28/FBLN1/EPHA1/EPHB2/GPRC5A/ARRB2/AJUBA/CAV1/DAB2IP/SFN/CTDSP1/ZC3H12A	GO:0042326
GOBP_PEPTIDE_BIOSYNTHETIC_PROCESS	0.0314285	0.205393	0.321776	-0.211583	-1.40058	140	PLEKHN1/CYP1B1/RPL10/RPS15/SHMT1/RPS28/RPL18A/EEF1D/RPS27A/RPS9/ZC3H12A/RPS18/RPS13/RPS12/RPL10A/RPL3/EEFSEC/RPS2/RPS15A/RPL13A/RPL22L1/PTK2B/RPS20/RPS29/RPLP2/UNK/RPL37/RPS27/RPS14/RPS21/RPSA/AKT2/RPL12/EEF1B2/RPL29/RPS5/EEF2/RPL35/FURIN/GRB7/LRRC47/RPS4X/RPS23/RPS19/RPLP0/HSPB1/RPL7/EIF6/RPL37A/UBA52/RPS3A/NPM1/RPLP1/RPS16/RPL32/RPL4/EIF3A/RPL36/EIF2S3/PKP3/RPL13/RPL8/RPL14/RPUSD3/POLDIP3/EIF3F…	GO:0043043
GOBP_REGULATION_OF_BINDING	0.0767677	0.341691	0.231127	-0.259964	-1.40181	56	HOPX/ANGPT1/AURKB/SMO/SLPI/ARRB2/WNT5A/HMGB2/ADRB2/CAV1/STMN1/RNF220/CDT1/NFKBIA	GO:0051098
GOBP_MUSCLE_ORGAN_DEVELOPMENT	0.0921844	0.366023	0.208955	-0.29503	-1.40341	36	EGR1/ITGA11/FOXO4/SMO/WNT5A/CAV1/ID3/ZBTB42/FGFRL1/RCAN1/GPC1	GO:0007517
GOBP_POSITIVE_REGULATION_OF_CELL_SUBSTRATE_ADHESION	0.12024	0.408252	0.181383	-0.319152	-1.40367	27	WNT4/CX3CL1/RELL2/EPHA1/FUT1/NPNT/RRAS/CCDC80/PTK2B/ITGA3/FERMT1/JUP/SMAD3/PPM1F	GO:0010811
GOBP_ANATOMICAL_STRUCTURE_MATURATION	0.119097	0.406977	0.184706	-0.33782	-1.40409	23	CNTNAP2/C3/SPINK5/CX3CL1/WNT5A/NTN4/TMEM79/PTK2B/FERMT1/SEMA4D	GO:0071695
GOBP_REGULATION_OF_FAT_CELL_DIFFERENTIATION	0.1222	0.413139	0.181383	-0.375234	-1.40486	17	CCDC3/ADIRF/DLK2/WNT5A/ZC3H12A/METRNL	GO:0045598
GOBP_MITOTIC_CELL_CYCLE_PROCESS	0.0584906	0.304726	0.257206	-0.228137	-1.40535	99	PTEN/CLSPN/AURKB/FOXO4/XRCC3/MKI67/CCNF/FOXN3/CCND1/INSR/STMN1/CTDSP1/TP53/MCM3/CCNB2/CNTROB/CDT1/CHMP4A/INCENP/BANF1/TPX2/KIF22/SUN2/RRM2/CCDC61/CDKN2B/PCNT/NCAPH2/RPA2/BID/OBSL1/EML3/DCTN1/ZNF830/KLHDC8B/FANCD2/CTDNEP1/CKS1B/CDKN1C/CDK4/CDK2AP2/MEPCE/BRD7/REEP4/CDKN1B/BABAM1/TAOK3/BAZ1B/CTDSPL/RPL26/RAN/FBXW5/SYF2/ZFP36L2/CENPJ/RPS6/TACC1/UBE2I	GO:1903047
GOBP_NEGATIVE_REGULATION_OF_CELL_POPULATION_PROLIFERATION	0.0524345	0.29199	0.271289	-0.228152	-1.40685	98	IGFBP6/ATOH8/NGFR/KRT4/PTEN/CYP1B1/PTGES/PDPN/ETS1/FOXO4/NDRG2/FBLN1/SIX5/WNK2/WNT5A/CAV1/DAB2IP/SFN/IL20RB/TP53/FGFRL1	GO:0008285
GOBP_REGULATION_OF_TRANSMEMBRANE_RECEPTOR_PROTEIN_SERINE_THREONINE_KINASE_SIGNALING_PATHWAY	0.102	0.383163	0.197822	-0.309437	-1.40691	30	DKK3/VASN/WNT5A/CAV1/C20orf27/TP53/NPNT/LTBP4/ITGA3/HTRA1/CDKN2B/FERMT1/RGMA/SMAD3	GO:0090092
GOBP_NEGATIVE_REGULATION_OF_LIPID_METABOLIC_PROCESS	0.1222	0.413139	0.181383	-0.375933	-1.40747	17	CCDC3/HCAR2/DKK3/WNT4	GO:0045833
GOBP_POSITIVE_REGULATION_OF_MAPK_CASCADE	0.0564516	0.299005	0.271289	-0.253098	-1.40798	63	IGFBP6/PTEN/ANGPT1/CX3CL1/RELL2/NOD1/ARRB2/WNT5A/AJUBA/ADRB2/INSR/DAB2IP/ZC3H12A/NPNT/NDST1/AVPI1/GADD45B/PHB/PTK2B	GO:0043410
GOBP_LYMPHOCYTE_APOPTOTIC_PROCESS	0.120163	0.408252	0.183024	-0.376164	-1.40834	17	PTEN/AURKB/WNT5A/TP53/TSC22D3/CD74/TNFRSF21/IRS2/ORMDL3/PRELID1/RPS6/EFNA1	GO:0070227
GOBP_CELLULAR_RESPONSE_TO_RADIATION	0.0947581	0.369952	0.206588	-0.308952	-1.40977	31	EGR1/AURKB/BMF/TIMP1/EEF1D/TP53/BARD1/N4BP1/SMPD1/AKT2/NMT2/MAPK13/OPN3/NPM1/TNKS1BP1/RPL26/CREBBP/TMEM109/HSPA5/TP53BP1/PIK3R1/GRB2/IMPACT/POLK/PPID/ERCC4/GTF2H5	GO:0071478
GOBP_REGULATION_OF_MITOTIC_NUCLEAR_DIVISION	0.115619	0.400257	0.186433	-0.443578	-1.4104	11	AURKB/XRCC3/MKI67/INSR/CDT1	GO:0007088
GOBP_REGULATION_OF_CELL_CYCLE_PHASE_TRANSITION	0.0781893	0.345335	0.231127	-0.268219	-1.41376	52	PTEN/CLSPN/AURKB/FOXO4/XRCC3/FOXN3/CCND1/CTDSP1/TP53/CDT1/OVOL1/RRM2/CDKN2B/RPA2/BID/ZNF830/FANCD2/CDKN1C/CDK4/CDK2AP2/NPM1/MEPCE/BRD7/CDKN1B/BABAM1/TAOK3/MEN1/CTDSPL/RPL26/SYF2/ZFP36L2/CENPJ	GO:1901987
GOBP_CELL_MORPHOGENESIS_INVOLVED_IN_DIFFERENTIATION	0.0599613	0.309346	0.257206	-0.241615	-1.4145	83	NGFR/EPHB3/PTEN/PDPN/SEMA5A/EPHB6/BHLHB9/SMO/FBLN1/EPHA1/EPHB2/PLXNA1/NTN1/WNT5A/LAMB2/KLF7/STMN1/MELTF/MEGF8/NTN4/RHOG/MICALL2/EPHB4/MYH9/UNK	GO:0000904
GOBP_EPITHELIAL_TO_MESENCHYMAL_TRANSITION	0.109533	0.395523	0.191892	-0.352562	-1.41702	21	PTEN/PDPN/WNT4/VASN/WNT5A/PHLDB1/DAB2IP	GO:0001837
GOBP_DNA_INTEGRITY_CHECKPOINT_SIGNALING	0.109533	0.395523	0.191892	-0.353265	-1.41985	21	CLSPN/FOXO4/FOXN3/CCND1/TP53/CDT1/RPA2/ZNF830/FANCD2/CDKN1B/BABAM1/TAOK3/RPL26/SYF2	GO:0031570
GOBP_LEUKOCYTE_APOPTOTIC_PROCESS	0.10387	0.386831	0.197822	-0.360959	-1.42082	20	HCAR2/PTEN/AURKB/WNT5A/TP53/TSC22D3	GO:0071887
GOBP_CELLULAR_RESPONSE_TO_BIOTIC_STIMULUS	0.105159	0.389504	0.193813	-0.329223	-1.4218	25	ABCA1/CX3CL1/SIRPA/EPHB2/WNT5A/HMGB2/DAB2IP/ZC3H12A/TP53/NFKBIA	GO:0071216
GOBP_POSITIVE_REGULATION_OF_CELL_POPULATION_PROLIFERATION	0.0562852	0.299005	0.261664	-0.226058	-1.42197	107	TGM1/NCCRP1/NGFR/EGR1/CDCA7L/PTEN/SEMA5A/TSLP/CX3CL1/IRS1/SMO/BIRC5/EPHA1/EPHB2/NTN1/WNT5A/HMGB2/HPGD/TIMP1/RPS9/CCND1/INSR/CHP2/NRARP	GO:0008284
GOBP_REGULATION_OF_PROTEIN_TYROSINE_KINASE_ACTIVITY	0.117647	0.405512	0.184706	-0.423212	-1.42435	13	ZFYVE28/GPRC5A/CAV1/SH3BP5L/SHC1/DVL2/PTK6	GO:0061097
GOBP_PRODUCTION_OF_MOLECULAR_MEDIATOR_OF_IMMUNE_RESPONSE	0.102669	0.384435	0.199915	-0.343013	-1.42568	23	BATF/ANGPT1/SPINK5/IL1R1/EPHB2/WNT5A/HLA-DMA/PHB	GO:0002440
GOBP_REGULATION_OF_CELLULAR_COMPONENT_MOVEMENT	0.0235855	0.173506	0.352488	-0.211231	-1.42669	157	ATOH8/NGFR/PTEN/CARD10/CYP1B1/PDPN/SEMA5A/ETS1/ANGPT1/WNT4/CX3CL1/FOXO4/AMOTL1/IL1R1/SMO/FBLN1/EPHA1/EPHB2/FUT1/PLXNA1/NTN1/WNT5A/AJUBA/TIMP1/CAV1/DAPK2/INSR/TRIP6/DAB2IP/CNN2/STMN1/ZC3H12A	GO:0051270
GOBP_REGULATION_OF_PRODUCTION_OF_MOLECULAR_MEDIATOR_OF_IMMUNE_RESPONSE	0.114053	0.397854	0.188204	-0.381322	-1.42765	17	ANGPT1/SPINK5/IL1R1/EPHB2/WNT5A	GO:0002700
GOBP_REPRODUCTIVE_SYSTEM_DEVELOPMENT	0.0740741	0.336162	0.237794	-0.270977	-1.4283	52	C3/PTEN/CYP1B1/WNT4/FANCG/ARRB2/WNT5A/PLCD3/HMGB2/CCNF/CCND1/INSR	GO:0061458
GOBP_POSITIVE_REGULATION_OF_GROWTH	0.0998004	0.378494	0.199915	-0.317667	-1.42961	29	HOPX/RASAL1/SEMA5A/SMO/S100A9/NTN1/INSR/SFN/MEGF8/PTK2B/CXCL16	GO:0045927
GOBP_NEGATIVE_REGULATION_OF_CATALYTIC_ACTIVITY	0.054409	0.297207	0.266351	-0.227304	-1.42981	107	SERPING1/PALM/PI3/C3/PTEN/COL7A1/SPINK5/DEPTOR/ZFYVE28/BIRC5/RPS15/EPHA1/EPHB2/SLPI/GPRC5A/ARRB2/AJUBA/TIMP1/CAV1/TIMP2/DAB2IP/SFN/TP53	GO:0043086
GOBP_ACTOMYOSIN_STRUCTURE_ORGANIZATION	0.096	0.372059	0.204295	-0.314792	-1.43126	30	WNT4/OBSCN/EPHA1/ARHGEF10L/ZYX/CNN2/STMN1/PTK2B/MYH9/EPB41L2/SMAD3/PPM1F/OBSL1/TACSTD2	GO:0031032
GOBP_POSITIVE_REGULATION_OF_NERVOUS_SYSTEM_DEVELOPMENT	0.0826613	0.349332	0.222056	-0.311621	-1.43167	32	EPHB3/SEMA5A/CX3CL1/BHLHB9/SMO/EPHB2/PLXNA1/NTN1	GO:0051962
GOBP_NEGATIVE_REGULATION_OF_RESPONSE_TO_BIOTIC_STIMULUS	0.10998	0.395523	0.191892	-0.382978	-1.43385	17	SERPING1/SPINK5/ARRB2/LYAR/BANF1/HTRA1/STAT2/RPS19/RNF26/GRN/HLA-E	GO:0002832
GOBP_ROOF_OF_MOUTH_DEVELOPMENT	0.10142	0.382794	0.199915	-0.451291	-1.43492	11	FOXE1/EPHB3/EPHB2/WNT5A	GO:0060021
GOBP_MITOTIC_SPINDLE_ORGANIZATION	0.106212	0.390233	0.193813	-0.374915	-1.43645	18	AURKB/STMN1/CHMP4A/TPX2/SUN2/CCDC61/PCNT/EML3/DCTN1	GO:0007052
GOBP_NEGATIVE_REGULATION_OF_MAPK_CASCADE	0.0978044	0.375983	0.202072	-0.319241	-1.4367	29	PTEN/SIRPA/NDRG2/FBLN1/EPHB2/WNK2/CAV1/DAB2IP	GO:0043409
GOBP_POSITIVE_REGULATION_OF_RESPONSE_TO_EXTERNAL_STIMULUS	0.0657084	0.321925	0.252961	-0.274081	-1.43776	51	C3/SEMA5A/TSLP/ETS1/CX3CL1/NOD1/S100A9/WNT5A/HMGB2/IKBKE/RNF185/DAPK2/PVR/MEGF8/THBD/NFKBIA	GO:0032103
GOBP_MUSCLE_STRUCTURE_DEVELOPMENT	0.0642058	0.318822	0.287805	-0.252079	-1.43964	70	HOPX/EGR1/ITGA11/EHD2/WNT4/FOXO4/OBSCN/SMO/ARRB2/WNT5A/CAV1/ID3/ZBTB42/FGFRL1/FHL2/NPNT/PIEZO1/PDLIM7/RCAN1/GPC1	GO:0061061
GOBP_REGULATION_OF_INTRACELLULAR_TRANSPORT	0.0610998	0.311178	0.261664	-0.269276	-1.43992	54	ABLIM3/EHD2/ANGPT1/SMO/SFN/ZC3H12A/CHP2/PTPN14/ARHGAP1/BARD1/MICALL2/PCNT/FERMT1/DMAP1/RANGAP1/JUP/AKT2/STOM/SMAD3/REEP6/LDLRAP1/MYO1C/ANP32B	GO:0032386
GOBP_NEGATIVE_REGULATION_OF_CELL_CYCLE_G1_S_PHASE_TRANSITION	0.105906	0.390233	0.195789	-0.404139	-1.44054	15	PTEN/CCND1/CTDSP1/TP53/CDKN2B/RPA2/CDK2AP2/BRD7/CDKN1B/MEN1/CTDSPL/RPL26	GO:1902807
GOBP_REGULATION_OF_ADAPTIVE_IMMUNE_RESPONSE	0.107943	0.392497	0.193813	-0.385474	-1.44319	17	C3/IL1R1/EPHB2/IL20RB/ZC3H12A/PVR	GO:0002819
GOBP_POSITIVE_REGULATION_OF_INTRACELLULAR_SIGNAL_TRANSDUCTION	0.0370215	0.232518	0.321776	-0.222087	-1.44645	121	IGFBP6/PTEN/SEMA5A/ANGPT1/CX3CL1/RELL2/PLEKHF1/XRCC3/NOD1/RPS15/S100A9/ARRB2/WNT5A/AJUBA/ADRB2/IKBKE/EEF1D/CAV1/C20orf27/INSR/TRIP6/DAB2IP/ZC3H12A/TP53/CHP2/SLC44A2/NPNT/NDST1/AVPI1/GADD45B/HIP1/BIRC3/PHB/PTK2B/RPS20/RPL37/SHC1/SECTM1	GO:1902533
GOBP_MEIOTIC_CELL_CYCLE	0.0930693	0.367694	0.206588	-0.330847	-1.44776	26	WNT4/WNT5A/INSR/CCNB2/INCENP/SUN2/OVOL1/LFNG/MYH9/TOP2A/NCAPH2	GO:0051321
GOBP_FOREBRAIN_DEVELOPMENT	0.0787879	0.345335	0.227987	-0.285806	-1.45225	45	CNTNAP2/EPHB3/PTEN/SEMA5A/WNT4/SMO/EPHB2/FUT1/WNT5A/DAB2IP/NDST1/SLC38A2	GO:0030900
GOBP_LOCOMOTION	0.0139201	0.137931	0.38073	-0.198562	-1.45284	245	IGFBP6/ATOH8/NGFR/FOXE1/EPHB3/PTEN/ITGA11/CARD10/CYP1B1/PDPN/SEMA5A/ETS1/EPHB6/ANGPT1/WNT4/CX3CL1/ADCY3/FOXO4/AMOTL1/SIRPA/SPNS2/IL1R1/SMO/RHBDF1/FBLN1/EPHA1/S100A9/EPHB2/FUT1/ARRB2/PLXNA1/NTN1/WNT5A/AJUBA/HMGB2/TIMP1/CAV1/LAMB2/DAPK2/INSR/KLF7/TRIP6/DAB2IP/CNN2/RHOV/ZC3H12A	GO:0040011
GOBP_UROGENITAL_SYSTEM_DEVELOPMENT	0.0662651	0.322312	0.248911	-0.281092	-1.45294	48	GCNT3/EGR1/EPHB3/PTEN/ANGPT1/WNT4/SMO/EPHB2/WNT5A/HPGD/ID3/LAMB2	GO:0001655
GOBP_CELLULAR_RESPONSE_TO_LIGHT_STIMULUS	0.089613	0.360494	0.213928	-0.369301	-1.45365	20	AURKB/BMF/TIMP1/TP53/N4BP1/SMPD1/AKT2/NMT2/MAPK13/OPN3/NPM1	GO:0071482
GOBP_REGULATION_OF_PHOSPHORUS_METABOLIC_PROCESS	0.0205744	0.160259	0.352488	-0.209322	-1.45383	183	EGR1/C3/EPHB3/PTEN/CARD10/TSLP/EPHB6/ANGPT1/CLSPN/CX3CL1/PDK4/DEPTOR/SIRPA/ZFYVE28/IRS1/FBLN1/EPHA1/EPHB2/GPRC5A/ARRB2/WNT5A/AJUBA/ADRB2/CAV1/CCNF/CCND1/INSR/MOB3B/DAB2IP/MCM7/SFN/CTDSP1/ZC3H12A/TP53/CHP2/NPNT/CCNB2/PROM2/RCAN1/GADD45B/BARD1/INCENP/PHB/TPX2/SH3BP5L/PTK2B/VAV2/EPHB4/SHC1/CDKN2B/DUSP16/SMPD1/WDR91/SEMA4D/SLCO3A1/SASH1/AKT2/SMAD3/STAT2/PPM1F/DVL2	GO:0051174
GOBP_MITOTIC_CELL_CYCLE_PHASE_TRANSITION	0.0576132	0.302136	0.271289	-0.275973	-1.45463	52	PTEN/CLSPN/AURKB/FOXO4/XRCC3/CCNF/FOXN3/CCND1/CTDSP1/TP53/CCNB2/CDT1/RRM2/CDKN2B/RPA2/BID/ZNF830/CKS1B/CDKN1C/CDK4/CDK2AP2/MEPCE/BRD7/CDKN1B/BABAM1/TAOK3/CTDSPL/RPL26/SYF2/ZFP36L2/CENPJ/RPS6	GO:0044772
GOBP_MITOTIC_SISTER_CHROMATID_SEGREGATION	0.0979592	0.375983	0.204295	-0.400367	-1.45671	16	AURKB/XRCC3/CDT1/CHMP4A/KIF22/NCAPH2/EML3/BAZ1B/RAN/SMC1A/LCMT1/BOD1/CHMP3	GO:0000070
GOBP_REGULATION_OF_CELL_SUBSTRATE_ADHESION	0.0674603	0.322564	0.245042	-0.290024	-1.45712	43	PTEN/PDPN/WNT4/CX3CL1/RELL2/FBLN1/EPHA1/FUT1/NPNT/MELTF/RRAS/CCDC80/PTK2B/ITGA3/FERMT1/JUP/SMAD3/PPM1F/TACSTD2	GO:0010810
GOBP_RESPONSE_TO_FIBROBLAST_GROWTH_FACTOR	0.101833	0.383163	0.199915	-0.409424	-1.45938	15	NGFR/WNT4/WNT5A/FGFRL1/NDST1/GPC1	GO:0071774
GOBP_CELL_FATE_COMMITMENT	0.0890688	0.359214	0.213928	-0.35466	-1.45988	22	BATF/PDPN/WNT4/SMO/WNT10A/WNT5A/TP53	GO:0045165
GOBP_EPITHELIUM_DEVELOPMENT	0.0262298	0.185241	0.352488	-0.214601	-1.46002	163	RHCG/ATOH8/TGM1/NGFR/KRT4/KRT14/CERS3/FOXE1/C3/PTEN/KRT13/PDPN/SPINK5/WNT4/SMO/WNT10A/PLXNA1/NTN1/WNT5A/AJUBA/CAV1/ID3/LAMB2/CCND1/FOXQ1/KLF7/KRT15/RNF220/SFN/TP53/EVPL/NRARP/NPNT	GO:0060429
GOBP_MAPK_CASCADE	0.0480774	0.286124	0.321776	-0.235324	-1.46251	102	IGFBP6/PTEN/ANGPT1/CX3CL1/RELL2/SIRPA/NDRG2/NOD1/FBLN1/RCE1/EPHB2/ARRB2/WNK2/WNT5A/AJUBA/ADRB2/MAPKAPK3/CAV1/INSR/DAB2IP/ZC3H12A/NPNT/NDST1/AVPI1/GADD45B/RRAS	GO:0000165
GOBP_TELENCEPHALON_DEVELOPMENT	0.078629	0.345335	0.227987	-0.320591	-1.46288	31	CNTNAP2/EPHB3/PTEN/SMO/EPHB2/FUT1/WNT5A/DAB2IP/SLC38A2	GO:0021537
GOBP_POSITIVE_REGULATION_OF_MOLECULAR_FUNCTION	0.019636	0.158746	0.352488	-0.209393	-1.46379	189	NGFR/EGR1/EPHB3/PTEN/CARD10/EPHB6/ANGPT1/CLSPN/WNT4/CX3CL1/AURKB/RAB7B/IRS1/SMO/NOD1/FBLN1/EPHA1/S100A9/EPHB2/GPRC5A/WNK2/WNT5A/AJUBA/HMGB2/ADRB2/IKBKE/CAV1/CCND1/INSR/MOB3B/DAB2IP/STMN1/RNF220/CHP2/NPNT/HIP1/CDT1/INCENP/PHB/RPS2/TPX2/PTK2B/VAV2/ARHGEF19/ARHGEF16/RHOG/LFNG/EPHB4/SEMA4D/RGS10/RANGAP1/JUP/RGMA/SLCO3A1/SH3BP1/SASH1/AKT2/BID/SMAD3/SCRIB/PPM1F/DVL2	GO:0044093
GOBP_NEGATIVE_REGULATION_OF_EPITHELIAL_CELL_MIGRATION	0.0953347	0.371291	0.206588	-0.435671	-1.46628	13	PTEN/CARD10/DAB2IP/PATZ1/JUP/TACSTD2/HDAC5	GO:0010633
GOBP_REGULATION_OF_PROTEIN_PHOSPHORYLATION	0.0163545	0.147876	0.352488	-0.222116	-1.46924	141	EGR1/C3/PTEN/CARD10/TSLP/ANGPT1/CLSPN/CX3CL1/DEPTOR/SIRPA/ZFYVE28/FBLN1/EPHA1/EPHB2/GPRC5A/ARRB2/WNT5A/AJUBA/ADRB2/CAV1/CCNF/CCND1/INSR/MOB3B/DAB2IP/SFN/CTDSP1/ZC3H12A/TP53/CCNB2/PROM2/GADD45B/INCENP/PHB/TPX2/SH3BP5L/PTK2B/SHC1/CDKN2B/DUSP16/SMPD1/SEMA4D/SLCO3A1/SASH1/AKT2/STAT2/PPM1F/DVL2	GO:0001932
GOBP_TRANSMEMBRANE_RECEPTOR_PROTEIN_TYROSINE_KINASE_SIGNALING_PATHWAY	0.033634	0.216453	0.321776	-0.244425	-1.47283	91	IGFBP6/NGFR/EPHB3/EPHB6/ANGPT1/WNT4/PDK4/FOXO4/ZFYVE28/IRS1/RHBDF1/EPHA1/EPHB2/GPRC5A/WNT5A/ADRB2/MAPKAPK3/INSR/DAB2IP/STMN1/FGFRL1/NDST1/HIP1/GPC1/GIGYF1/PTK2B/VAV2/EPHB4/SHC1	GO:0007169
GOBP_NEGATIVE_REGULATION_OF_TRANSPORT	0.0373589	0.232797	0.321776	-0.273345	-1.47397	56	PTEN/GABRE/ANGPT1/FRMD4A/SIRPA/IRS1/RHBDF1/EPHB2/WNK2/CAV1/KLF7/CNN2/PROM2/ARHGAP1/BARD1/PTK2B/PFKL/FERMT1/RANGAP1/AKT2/VSNL1/PPM1F	GO:0051051
GOBP_RESPONSE_TO_INTERFERON_GAMMA	0.0841889	0.352445	0.222056	-0.355106	-1.47594	23	IFITM3/IFITM2/CX3CL1/RAB7B/SIRPA/WNT5A/ZYX/TP53/GBP2/RPL13A/CXCL16	GO:0034341
GOBP_REGULATION_OF_IMMUNE_SYSTEM_PROCESS	0.0228762	0.169071	0.352488	-0.221152	-1.47641	145	HCAR2/SERPING1/C3/TSLP/SCARA3/ETS1/ANGPT1/SPINK5/C1R/CX3CL1/RAB7B/SIRPA/SPNS2/IL1R1/NOD1/EPHB2/ARRB2/WNT5A/HMGB2/IKBKE/MAPKAPK3/CAV1/RNF185/DAPK2/DAB2IP/IL20RB/ZC3H12A/PVR/NRARP/HLA-DMA/P4HTM/NFKBIA/TSC22D3/LYAR/BIRC3/PHB/BANF1/N4BP1/PTK2B/VAV2/RHOG	GO:0002682
GOBP_POSITIVE_REGULATION_OF_CELL_MATRIX_ADHESION	0.0997963	0.378494	0.202072	-0.414801	-1.47854	15	WNT4/CX3CL1/EPHA1/FUT1/RRAS/PTK2B/FERMT1/JUP/SMAD3/PPM1F	GO:0001954
GOBP_REGULATION_OF_STRESS_ACTIVATED_PROTEIN_KINASE_SIGNALING_CASCADE	0.072	0.329417	0.237794	-0.32535	-1.47926	30	IGFBP6/RELL2/SIRPA/NOD1/WNT5A/DAB2IP/ZC3H12A/GADD45B/PTK2B/DUSP16/SASH1	GO:0070302
GOBP_INTERFERON_GAMMA_PRODUCTION	0.0905433	0.362401	0.2114	-0.479721	-1.47932	10	SIRPA/IL1R1/WNT5A/IL20RB/ZC3H12A	GO:0032609
GOBP_CELL_MORPHOGENESIS_INVOLVED_IN_NEURON_DIFFERENTIATION	0.0639695	0.318644	0.287805	-0.265937	-1.47941	63	NGFR/EPHB3/PTEN/SEMA5A/EPHB6/BHLHB9/SMO/EPHA1/EPHB2/PLXNA1/NTN1/WNT5A/LAMB2/KLF7/STMN1	GO:0048667
GOBP_POSITIVE_REGULATION_OF_CELL_PROJECTION_ORGANIZATION	0.0470781	0.28123	0.321776	-0.274003	-1.48058	57	TENM2/PALM/SEMA5A/CX3CL1/BHLHB9/S100A9/EPHB2/PLXNA1/NTN1/WNT5A/SF3A2/EPS8L1/C15orf62/DAB2IP/MEGF8/PROM2	GO:0031346
GOBP_GLAND_DEVELOPMENT	0.0744677	0.336162	0.287805	-0.274197	-1.48136	58	FOXE1/EPHB3/PTEN/CYP1B1/DKK3/WNT4/SMO/RPS15/WNT10A/PLXNA1/NTN1/WNT5A/CAV1/CCND1/INSR	GO:0048732
GOBP_REGULATION_OF_RESPONSE_TO_BIOTIC_STIMULUS	0.0616302	0.312877	0.257206	-0.289977	-1.4817	46	SERPING1/SPINK5/CX3CL1/NOD1/ARRB2/WNT5A/HMGB2/IKBKE/RNF185/ZC3H12A/PVR/LYAR/BIRC3/BANF1/N4BP1/HTRA1	GO:0002831
GOBP_NEGATIVE_REGULATION_OF_SMALL_GTPASE_MEDIATED_SIGNAL_TRANSDUCTION	0.0905433	0.362401	0.2114	-0.481288	-1.48415	10	RASAL1/EPHB2/DAB2IP/STMN1/ITGA3/SH3BP1	GO:0051058
GOBP_NEGATIVE_REGULATION_OF_WNT_SIGNALING_PATHWAY	0.0709939	0.327934	0.24134	-0.369338	-1.48445	21	IGFBP6/EGR1/DKK3/WNT5A/CAV1/DAB2IP	GO:0030178
GOBP_POSITIVE_REGULATION_OF_MAP_KINASE_ACTIVITY	0.0987654	0.378165	0.204295	-0.434644	-1.48689	14	WNT5A/AJUBA/INSR/DAB2IP/PTK2B/SASH1/DVL2/PDGFA/MAP3K11/TAOK3	GO:0043406
GOBP_NEGATIVE_REGULATION_OF_NF_KAPPAB_TRANSCRIPTION_FACTOR_ACTIVITY	0.0791075	0.345335	0.227987	-0.467825	-1.48749	11	CYP1B1/ARRB2/DAB2IP/ZC3H12A/NFKBIA	GO:0032088
GOBP_BIOLOGICAL_PROCESS_INVOLVED_IN_INTERACTION_WITH_HOST	0.0758483	0.34007	0.231127	-0.330694	-1.48824	29	IFITM3/IFITM2/CAV1/TPCN2/INSR/PVR/TPCN1/CHMP4A/PHB/SMPD1/RPSA/TRIM11	GO:0051701
GOBP_NEGATIVE_REGULATION_OF_DEFENSE_RESPONSE	0.0821643	0.349332	0.222056	-0.338549	-1.48898	27	SERPING1/SPINK5/CX3CL1/SIRPA/ARRB2/IL20RB/METRNL/LYAR/BANF1/HTRA1/SMAD3/STAT2/FURIN/RPS19/RNF26/GRN	GO:0031348
GOBP_NEGATIVE_REGULATION_OF_INNATE_IMMUNE_RESPONSE	0.0791075	0.345335	0.227987	-0.469022	-1.4913	11	SERPING1/ARRB2/LYAR/BANF1/STAT2/RPS19/GRN/HLA-E	GO:0045824
GOBP_REGULATION_OF_LIPID_KINASE_ACTIVITY	0.0923695	0.366023	0.208955	-0.453105	-1.49171	12	IRS1/DAB2IP/PTK2B/VAV2/WDR91/SOCS7/RUBCN/FGFR3	GO:0043550
GOBP_REGULATION_OF_DENDRITIC_SPINE_DEVELOPMENT	0.084507	0.352445	0.21925	-0.483844	-1.49203	10	PTEN/BHLHB9/EPHB2	GO:0060998
GOBP_POSITIVE_REGULATION_OF_STRESS_ACTIVATED_PROTEIN_KINASE_SIGNALING_CASCADE	0.0759754	0.34007	0.234393	-0.359085	-1.49248	23	IGFBP6/RELL2/NOD1/WNT5A/DAB2IP/ZC3H12A/GADD45B/PTK2B	GO:0070304
GOBP_REGULATION_OF_SIGNALING_RECEPTOR_ACTIVITY	0.0967078	0.37389	0.206588	-0.437309	-1.496	14	DKK3/NPTXR/ZFYVE28/EPHB2/GPRC5A/ADRB2/PTK2B/SHC1	GO:0010469
GOBP_TRANSMEMBRANE_RECEPTOR_PROTEIN_SERINE_THREONINE_KINASE_SIGNALING_PATHWAY	0.0491873	0.291326	0.321776	-0.284025	-1.49707	52	ATOH8/EGR1/DKK3/FAM83G/VASN/ARRB2/WNT5A/HPGD/CAV1/C20orf27/ZYX/TP53/NPNT/MEGF8/LTBP4/ITGA3/HTRA1/CDKN2B/FERMT1/PPM1L/RGMA/SMAD3	GO:0007178
GOBP_MEIOTIC_CELL_CYCLE_PROCESS	0.0861723	0.356583	0.216543	-0.39134	-1.49938	18	WNT4/WNT5A/CCNB2/INCENP/OVOL1/MYH9/TOP2A/NCAPH2/PSMD13/FANCD2/EHMT2/BAG6	GO:1903046
GOBP_BLOOD_VESSEL_ENDOTHELIAL_CELL_MIGRATION	0.0870445	0.358326	0.216543	-0.38876	-1.49963	19	CARD10/ETS1/ANGPT1/PTK2B/EPHB4/MYH9/JUP/SH3BP1/HDAC7/HDAC5/HSPB1/PRCP	GO:0043534
GOBP_NEGATIVE_REGULATION_OF_RESPONSE_TO_STIMULUS	0.00873019	0.108305	0.38073	-0.211157	-1.50604	215	IGFBP6/CCDC3/NGFR/SERPING1/EGR1/RASAL1/PALM/PTEN/SEMA5A/DKK3/SPINK5/WNT4/CX3CL1/VASN/DLK2/RAB7B/DEPTOR/SIRPA/ZFYVE28/NDRG2/IRS1/IL1RN/FBLN1/EPHB2/GPRC5A/ARRB2/WTIP/WNK2/WNT5A/AJUBA/HMGB2/ADRB2/CAV1/KLF7/DAB2IP/STMN1/IL20RB/ZC3H12A/TP53/NRARP/FHL2/MEGF8/THBD/RCAN1/METRNL/GPC1/CDT1/NFKBIA/LYAR/HOMER3/PHB/BANF1	GO:0048585
GOBP_POSITIVE_REGULATION_OF_DEVELOPMENTAL_GROWTH	0.0549898	0.297207	0.276501	-0.383401	-1.50915	20	HOPX/RASAL1/SEMA5A/SMO/NTN1/INSR/MEGF8	GO:0048639
GOBP_NEGATIVE_REGULATION_OF_MOLECULAR_FUNCTION	0.00697915	0.100191	0.407018	-0.22612	-1.51294	148	SERPING1/PALM/PI3/C3/PTEN/CYP1B1/DKK3/COL7A1/SPINK5/AURKB/DEPTOR/ZFYVE28/SMO/BIRC5/RPS15/EPHA1/EPHB2/SLPI/GPRC5A/ARRB2/AJUBA/ADRB2/TIMP1/CAV1/ID3/TIMP2/DAB2IP/STMN1/SFN/ZC3H12A/TP53	GO:0044092
GOBP_MYELOID_LEUKOCYTE_ACTIVATION	0.0821643	0.349332	0.222056	-0.394884	-1.51295	18	BATF/TSLP/CX3CL1/WNT5A/ZC3H12A/RELB/SCNN1B/GRN/CD74/SBNO2/LTBR/JUN/HMGB1	GO:0002274
GOBP_POSITIVE_REGULATION_OF_SYNAPTIC_TRANSMISSION	0.0744467	0.336162	0.234393	-0.490741	-1.5133	10	PTEN/EPHB2/ARRB2/NSG1/PTK2B	GO:0050806
GOBP_CENTRAL_NERVOUS_SYSTEM_NEURON_DIFFERENTIATION	0.0821643	0.349332	0.222056	-0.395418	-1.515	18	EPHB3/PTEN/EPHB6/SMO/EPHB2	GO:0021953
GOBP_REGULATION_OF_CELL_CELL_ADHESION	0.0499113	0.291577	0.321776	-0.283346	-1.51516	54	EPHB3/PDPN/ETS1/WNT4/CX3CL1/SIRPA/IL1RN/FXYD5/WNT5A/CAV1/IL20RB/ZC3H12A/NRARP/HLA-DMA/PIEZO1	GO:0022407
GOBP_REGULATION_OF_LEUKOCYTE_APOPTOTIC_PROCESS	0.0821643	0.349332	0.222056	-0.396841	-1.52045	18	HCAR2/PTEN/AURKB/WNT5A/TP53/TSC22D3	GO:2000106
GOBP_NEGATIVE_REGULATION_OF_RESPONSE_TO_EXTERNAL_STIMULUS	0.0501002	0.291609	0.287857	-0.301762	-1.52098	44	SERPING1/PTEN/SEMA5A/SPINK5/WNT4/CX3CL1/SIRPA/ARRB2/WNT5A/IL20RB/THBD/METRNL/LYAR/BANF1/HTRA1/SEMA4D/RGMA/SMAD3/STAT2/FURIN/PDGFA	GO:0032102
GOBP_NEGATIVE_REGULATION_OF_TRANSFERASE_ACTIVITY	0.0417629	0.252324	0.321776	-0.288609	-1.52123	52	PTEN/DEPTOR/ZFYVE28/RPS15/EPHA1/EPHB2/GPRC5A/AJUBA/CAV1/DAB2IP/SFN/TP53/GADD45B/SH3BP5L/RPS20/RPL37/CDKN2B/DUSP16/SMPD1/PPM1F/PTK6/HSPB1/CDKN1C/TSC2/NPM1/RUBCN/IRS2/ORMDL3/CDKN1B	GO:0051348
GOBP_CELLULAR_RESPONSE_TO_ALCOHOL	0.0823293	0.349332	0.222056	-0.462352	-1.52215	12	CYP1B1/ADCY3/SMO/OSBPL7	GO:0097306
GOBP_REGULATION_OF_ION_TRANSPORT	0.0343217	0.219025	0.321776	-0.28216	-1.52465	57	GABRE/PTGES/SYT7/CX3CL1/KCNMA1/CLIC3/FXYD5/KCNK5/EPHB2/ARRB2/WNK2/ADRB2/SYT5/CAV1/TPCN2/TMEM37/TPCN1/HOMER3/PTK2B	GO:0043269
GOBP_SKIN_EPIDERMIS_DEVELOPMENT	0.0884774	0.359214	0.216543	-0.44597	-1.52563	14	NGFR/FOXE1/SPINK5/SMO/WNT10A/WNT5A/FOXQ1	GO:0098773
GOBP_CELL_CELL_SIGNALING	0.00656188	0.0965447	0.407018	-0.223813	-1.52592	166	IGFBP6/HCAR2/EGR1/C3/PTEN/GABRE/ABCA1/PTGES/SEMA5A/DKK3/SYT7/WNT4/CX3CL1/AMOTL1/NPTXR/NDRG2/IRS1/IL1RN/SMO/WNT10A/S100A9/EPHB2/ARRB2/WNK2/WNT5A/ADRB2/SYT5/CAV1/NSG1/PCDH1/CCND1/KLF7/DAB2IP/ZYX/LIN7B/RNF220	GO:0007267
GOBP_REGULATION_OF_GTPASE_ACTIVITY	0.0578725	0.302498	0.321776	-0.282459	-1.526	58	RASAL1/EPHB3/WNT4/CX3CL1/EPHA1/ARRB2/PLXNA1/WNT5A/AJUBA/DAB2IP/STMN1/PROM2/PTK2B/VAV2/ARHGEF19/ARHGEF16/RHOG/SEMA4D/RGS10/RANGAP1/RGMA/SH3BP1/AKT2/SCRIB/DVL2	GO:0043087
GOBP_POSITIVE_REGULATION_OF_PROTEIN_KINASE_ACTIVITY	0.0379726	0.23478	0.321776	-0.290905	-1.52602	51	EGR1/CARD10/ANGPT1/CLSPN/GPRC5A/WNT5A/AJUBA/ADRB2/CCND1/INSR/MOB3B/DAB2IP/INCENP/PHB/TPX2/PTK2B	GO:0045860
GOBP_METAPHASE_PLATE_CONGRESSION	0.0684105	0.322564	0.245042	-0.494948	-1.52627	10	AURKB/CDT1/CHMP4A/INCENP/KIF22	GO:0051310
GOBP_NUCLEAR_CHROMOSOME_SEGREGATION	0.0649087	0.32031	0.252961	-0.344029	-1.52635	28	AURKB/XRCC3/CDT1/CHMP4A/INCENP/KIF22/TOP2A/NCAPH2/EML3/KLHDC8B/FANCD2/EHMT2/BAG6/BAZ1B/RAN/SMC1A/LCMT1/BOD1/PHB2/CHMP3/STAG2/ACTR3/UBE2B	GO:0098813
GOBP_NEGATIVE_REGULATION_OF_CELLULAR_RESPONSE_TO_GROWTH_FACTOR_STIMULUS	0.0823293	0.349332	0.222056	-0.463775	-1.52684	12	NGFR/WNT4/WNT5A/DAB2IP/GPC1/HTRA1	GO:0090288
GOBP_SYNAPSE_ASSEMBLY	0.0794297	0.345791	0.227987	-0.428439	-1.52716	15	EPHB3/PTEN/BHLHB9/EPHB2/NTN1/WNT5A	GO:0007416
GOBP_SISTER_CHROMATID_SEGREGATION	0.0708502	0.327934	0.24134	-0.39662	-1.52995	19	AURKB/XRCC3/CDT1/CHMP4A/KIF22/TOP2A/NCAPH2/EML3/BAZ1B/RAN/SMC1A/LCMT1/BOD1/PHB2/CHMP3	GO:0000819
GOBP_EPITHELIAL_CELL_DIFFERENTIATION	0.0298987	0.197481	0.352488	-0.250476	-1.5321	95	RHCG/ATOH8/TGM1/KRT4/KRT14/CERS3/KRT13/PDPN/SPINK5/WNT4/SMO/WNT5A/CAV1/ID3/LAMB2/CCND1/KLF7/KRT15/SFN/EVPL	GO:0030855
GOBP_REGULATION_OF_CELLULAR_RESPONSE_TO_TRANSFORMING_GROWTH_FACTOR_BETA_STIMULUS	0.0684105	0.322564	0.245042	-0.362931	-1.53249	24	DKK3/VASN/CAV1/C20orf27/TP53/NPNT/LTBP4/ITGA3/HTRA1/CDKN2B/FERMT1/SMAD3	GO:1903844
GOBP_NEURON_PROJECTION_EXTENSION	0.0647773	0.32031	0.252961	-0.39781	-1.53454	19	RASAL1/SEMA5A/PLXNA1/NTN1/WNT5A/LAMB2/MEGF8	GO:1990138
GOBP_AXON_DEVELOPMENT	0.0337142	0.216453	0.321776	-0.284069	-1.53497	57	NGFR/EPHB3/PTEN/SEMA5A/EPHB6/SMO/EPHA1/EPHB2/PLXNA1/NTN1/WNT5A/LAMB2/KLF7/STMN1/MEGF8	GO:0061564
GOBP_REGULATION_OF_EPITHELIAL_CELL_MIGRATION	0.0281486	0.19209	0.352488	-0.294842	-1.53826	50	ATOH8/PTEN/CARD10/SEMA5A/ETS1/ANGPT1/FUT1/WNT5A/DAB2IP/ZC3H12A/RRAS/PTK2B/ITGA3/PATZ1/JUP/SH3BP1/SASH1/PPM1F/TACSTD2/HDAC7/HDAC5/HSPB1/PRCP/MET	GO:0010632
GOBP_POSITIVE_REGULATION_OF_CATALYTIC_ACTIVITY	0.0152977	0.142988	0.38073	-0.231088	-1.54275	145	NGFR/EGR1/EPHB3/PTEN/CARD10/EPHB6/ANGPT1/CLSPN/WNT4/CX3CL1/AURKB/IRS1/NOD1/FBLN1/EPHA1/S100A9/EPHB2/GPRC5A/WNT5A/AJUBA/HMGB2/ADRB2/CAV1/CCND1/INSR/MOB3B/DAB2IP/CHP2/NPNT/HIP1/INCENP/PHB/RPS2/TPX2/PTK2B/VAV2/ARHGEF19/ARHGEF16/RHOG/EPHB4/SEMA4D/RGS10/RANGAP1/RGMA/SH3BP1/SASH1/AKT2/BID/SMAD3/SCRIB/PPM1F/DVL2	GO:0043085
GOBP_CELL_RECOGNITION	0.0843621	0.352445	0.222056	-0.451674	-1.54515	14	CNTNAP2/EPHB3/SEMA5A/EPHB2/MFGE8/MEGF8	GO:0008037
GOBP_REGULATION_OF_CELL_DEATH	0.00502667	0.0806806	0.407018	-0.214757	-1.54533	223	MAL/NGFR/HCAR2/EGR1/PLEKHN1/PTEN/CARD10/CYP1B1/PDPN/SEMA5A/TSLP/ANGPT1/WNT4/CX3CL1/AURKB/PDK4/KCNMA1/DEPTOR/PRODH/PLEKHF1/RPL10/BHLHB9/BMF/SMO/BIRC5/NOD1/S100A9/ARRB2/ARHGAP10/WNT5A/HMGB2/HPGD/TIMP1/CAV1/ID3/DAPK2/FOXQ1/DAB2IP/SFN/ZC3H12A/TP53/FHL2/LYPD3	GO:0010941
GOBP_MEMBRANE_INVAGINATION	0.0669371	0.322312	0.248911	-0.486892	-1.54812	11	C3/ABCA1/AURKB/MFGE8/CHMP4A/RHOG/MYH9/SH3BP1	GO:0010324
GOBP_REGULATION_OF_INTRACELLULAR_PROTEIN_TRANSPORT	0.0403147	0.245494	0.321776	-0.315071	-1.54834	41	ABLIM3/ANGPT1/SMO/SFN/ZC3H12A/CHP2/PTPN14/BARD1/MICALL2/PCNT/FERMT1/DMAP1/RANGAP1/JUP/AKT2/STOM/SMAD3/MYO1C/ANP32B/SAE1/USP36/GRIPAP1/TOMM7	GO:0033157
GOBP_CARDIAC_CHAMBER_MORPHOGENESIS	0.0623742	0.313648	0.257206	-0.502633	-1.54997	10	SMO/WNT5A/TP53/FGFRL1/FHL2/ADGRG6	GO:0003206
GOBP_MITOTIC_NUCLEAR_DIVISION	0.0564516	0.299005	0.271289	-0.331765	-1.55122	34	AURKB/XRCC3/MKI67/INSR/CDT1/CHMP4A/BANF1/TPX2/KIF22/CCDC61/NCAPH2/OBSL1/EML3/KLHDC8B/CDKN1C/REEP4/CDKN1B/BAZ1B/RAN/FBXW5/UBE2I/SMC1A/LCMT1/BOD1/PHB2/CHMP3	GO:0140014
GOBP_POSITIVE_CHEMOTAXIS	0.0750507	0.337834	0.234393	-0.460989	-1.55149	13	SEMA5A/ANGPT1/CX3CL1/WNT5A/HMGB2	GO:0050918
GOBP_REGULATION_OF_WNT_SIGNALING_PATHWAY	0.0404779	0.245494	0.321776	-0.313352	-1.55462	42	IGFBP6/EGR1/SEMA5A/DKK3/WNK2/WNT5A/CAV1/DAB2IP/RNF220/NRARP/RPS12/ITGA3/FERMT1/JUP/FRMD8/SMAD3/TLE3/NXN/CDH3/TLE2/CTDNEP1/TSC2	GO:0030111
GOBP_REGULATION_OF_PROTEIN_BINDING	0.0506206	0.29199	0.321776	-0.338587	-1.55556	32	HOPX/ANGPT1/AURKB/SLPI/ARRB2/WNT5A/ADRB2/CAV1	GO:0043393
GOBP_CELL_MIGRATION	0.00699888	0.100191	0.407018	-0.218657	-1.55563	207	IGFBP6/ATOH8/NGFR/FOXE1/EPHB3/PTEN/ITGA11/CARD10/CYP1B1/PDPN/SEMA5A/ETS1/ANGPT1/WNT4/CX3CL1/FOXO4/AMOTL1/SIRPA/SPNS2/IL1R1/SMO/RHBDF1/EPHA1/S100A9/EPHB2/FUT1/ARRB2/PLXNA1/NTN1/WNT5A/AJUBA/HMGB2/TIMP1/CAV1/LAMB2/DAPK2/INSR/TRIP6/DAB2IP/CNN2/RHOV/ZC3H12A/MEGF8/RRAS/GPC1/NTN4/PLEKHG3/PTK2B/ITGA3/VAV2/SUN2/ARHGEF16/RHOG/CXCL16/EPHB4/MYH9/UNK/FERMT1/AMOTL2/SEMA4D/PATZ1/JUP/RAB13/SH3BP1/SASH1/AKT2/SMAD…	GO:0016477
GOBP_CHROMOSOME_SEGREGATION	0.0379664	0.23478	0.321776	-0.331638	-1.55692	35	AURKB/XRCC3/MKI67/CDT1/CHMP4A/INCENP/BANF1/KIF22/TOP2A/NCAPH2/EML3/KLHDC8B/FANCD2/EHMT2/BAG6/PMF1/BAZ1B/RAN/UBE2I/SMC1A/LCMT1/BOD1/PHB2/RPS3/CHMP3	GO:0007059
GOBP_REGULATION_OF_ACTIN_FILAMENT_BUNDLE_ASSEMBLY	0.0610998	0.311178	0.261664	-0.416937	-1.56099	17	SYNPO/WNT4/CX3CL1/EPHA1/ARHGEF10L/STMN1	GO:0032231
GOBP_REGULATION_OF_NIK_NF_KAPPAB_SIGNALING	0.0530612	0.292758	0.282013	-0.429703	-1.56345	16	NOD1/C20orf27/TRIP6/ZC3H12A/NFKBIA/PHB/SASH1/RBCK1/HDAC7	GO:1901222
GOBP_SPINDLE_ORGANIZATION	0.0499002	0.291577	0.287857	-0.347789	-1.56517	29	AURKB/STMN1/CCNB2/CHMP4A/INCENP/SAC3D1/TPX2/SUN2/CCDC61/MYH9/PCNT/TUBB/EML3/DCTN1/CHD3	GO:0007051
GOBP_POSTSYNAPSE_ORGANIZATION	0.0721443	0.329417	0.237794	-0.409499	-1.56895	18	EPHB3/PTEN/BHLHB9/EPHB2/WNT5A/INSR	GO:0099173
GOBP_LYTIC_VACUOLE_ORGANIZATION	0.0365128	0.231151	0.321776	-0.431517	-1.57005	16	ABCA1/SYT7/RAB7B/TPCN2/ATP10B/NAGPA/TPP1/PPT1/ACP2/GRN	GO:0080171
GOBP_PEPTIDYL_TYROSINE_MODIFICATION	0.026748	0.188064	0.352488	-0.309617	-1.57324	45	EPHB3/TSLP/EPHB6/ANGPT1/ZFYVE28/EPHA1/EPHB2/GPRC5A/ARRB2/CAV1/INSR/TP53/SH3BP5L/PTK2B/EPHB4/SHC1/SEMA4D	GO:0018212
GOBP_PROGRAMMED_CELL_DEATH	0.00283852	0.0644343	0.431708	-0.212728	-1.57665	256	MAL/NGFR/E2F2/HCAR2/EGR1/CERS3/PLEKHN1/PTEN/CARD10/CYP1B1/PDPN/SEMA5A/TSLP/ANGPT1/WNT4/CX3CL1/AURKB/PDK4/KCNMA1/DEPTOR/PRODH/PLEKHF1/RPL10/BHLHB9/BMF/SMO/BIRC5/NOD1/S100A9/ARRB2/NTN1/ARHGAP10/WNT5A/HMGB2/IKBKE/HPGD/TIMP1/CAV1/NSG1/ID3/DAPK2/FOXQ1/DAB2IP/SFN/TNS4/ZC3H12A/TP53/FHL2/LYPD3	GO:0012501
GOBP_NEGATIVE_REGULATION_OF_MULTICELLULAR_ORGANISMAL_PROCESS	0.0124292	0.128521	0.38073	-0.244616	-1.57784	118	NGFR/E2F2/SERPING1/PTEN/CARD10/SEMA5A/ANGPT1/SPINK5/WNT4/CX3CL1/VASN/KCNMA1/FOXO4/SIRPA/NDRG2/SMO/EPHB2/ARRB2/NTN1/WNT5A/ADRB2/TIMP1/KLF7/DAB2IP/CTDSP1/IL20RB/ZC3H12A/TP53/NRARP/RELB/THBD/HOMER3/BANF1/N4BP1/PTK2B/CDKN2B/FERMT1/SEMA4D/PATZ1/JUP/SMAD3/TRIM11/HSPG2/TACSTD2/HDAC7/FURIN/GPR137/HOMER2/PDGFA/TLE3/HDAC5	GO:0051241
GOBP_LEUKOCYTE_MEDIATED_IMMUNITY	0.0469056	0.28123	0.321776	-0.34261	-1.57796	33	SERPING1/C3/BATF/C1R/IL1R1/ARRB2/IL20RB/PVR/HLA-DMA	GO:0002443
GOBP_POSITIVE_REGULATION_OF_PHOSPHORUS_METABOLIC_PROCESS	0.016764	0.148816	0.352488	-0.252471	-1.5784	106	EGR1/C3/EPHB3/CARD10/TSLP/EPHB6/ANGPT1/CLSPN/CX3CL1/IRS1/EPHA1/EPHB2/GPRC5A/ARRB2/WNT5A/AJUBA/ADRB2/CAV1/CCND1/INSR/MOB3B/DAB2IP/TP53/CHP2/NPNT/PROM2/INCENP/PHB/TPX2/PTK2B/VAV2/EPHB4/SMPD1/SEMA4D/SLCO3A1/SASH1/AKT2/SMAD3/DVL2	GO:0010562
GOBP_CELL_CYCLE_CHECKPOINT_SIGNALING	0.0523139	0.29199	0.282013	-0.375159	-1.58413	24	CLSPN/AURKB/FOXO4/XRCC3/FOXN3/CCND1/TP53/CDT1/RPA2/ZNF830/FANCD2/CDKN1B/BABAM1/TAOK3/RPL26/SYF2	GO:0000075
GOBP_ENTRY_INTO_HOST	0.0521735	0.29199	0.321776	-0.381691	-1.58643	23	IFITM3/IFITM2/CAV1/TPCN2/INSR/PVR/TPCN1/PHB/SMPD1/RPSA/TRIM11	GO:0044409
GOBP_NEGATIVE_REGULATION_OF_LIPID_BIOSYNTHETIC_PROCESS	0.0523139	0.29199	0.282013	-0.514549	-1.58672	10	CCDC3/DKK3/WNT4	GO:0051055
GOBP_POSITIVE_REGULATION_OF_LIPID_METABOLIC_PROCESS	0.0621242	0.313648	0.257206	-0.414152	-1.58678	18	CCDC3/WNT4/IRS1/PNPLA2/PTK2B/VAV2/AKT2/LDLRAP1/CTDNEP1/CD74/IRS2/FGFR3	GO:0045834
GOBP_REGULATION_OF_PEPTIDYL_TYROSINE_PHOSPHORYLATION	0.0441136	0.265517	0.321776	-0.352762	-1.58755	29	TSLP/ANGPT1/ZFYVE28/GPRC5A/ARRB2/CAV1/TP53/SH3BP5L/PTK2B/SHC1/SEMA4D/DVL2/PDGFA/PTK6	GO:0050730
GOBP_MORPHOGENESIS_OF_AN_EPITHELIAL_SHEET	0.0523139	0.29199	0.282013	-0.515865	-1.59078	10	PTEN/PDPN/WNT5A/AJUBA/MEGF8/FERMT1/DVL2	GO:0002011
GOBP_NEGATIVE_REGULATION_OF_CANONICAL_WNT_SIGNALING_PATHWAY	0.0590631	0.305705	0.266351	-0.425828	-1.59428	17	IGFBP6/EGR1/DKK3/WNT5A/CAV1/DAB2IP	GO:0090090
GOBP_NEGATIVE_REGULATION_OF_CELL_CYCLE_PROCESS	0.0237256	0.173733	0.352488	-0.313888	-1.59494	45	PTEN/CLSPN/AURKB/FOXO4/XRCC3/CCNF/FOXN3/CCND1/DAB2IP/CTDSP1/TP53/CDT1/OVOL1/CDKN2B/RPA2/ZNF830/FANCD2/CDK2AP2/NPM1/BRD7/CDKN1B/BABAM1/TAOK3/MEN1/BAZ1B/CTDSPL/RPL26/SYF2/ZFP36L2	GO:0010948
GOBP_REACTIVE_NITROGEN_SPECIES_METABOLIC_PROCESS	0.0567951	0.299825	0.271289	-0.501627	-1.59497	11	CYP1B1/SIRPA/CAV1/INSR/ZC3H12A/PTK2B/SMAD3	GO:2001057
GOBP_POSITIVE_REGULATION_OF_NF_KAPPAB_TRANSCRIPTION_FACTOR_ACTIVITY	0.0337825	0.216453	0.321776	-0.413554	-1.59527	19	CX3CL1/RAB7B/NOD1/S100A9/WNT5A/CAV1	GO:0051092
GOBP_POSITIVE_REGULATION_OF_SIGNALING	0.00416238	0.0751593	0.407018	-0.225222	-1.59908	204	MAL/IGFBP6/NGFR/HCAR2/C3/PTEN/CYP1B1/SEMA5A/TSLP/ANGPT1/CX3CL1/RELL2/PLEKHF1/IRS1/XRCC3/IL1R1/SMO/NOD1/RPS15/S100A9/EPHB2/ARRB2/WNK2/WNT5A/AJUBA/ADRB2/IKBKE/EEF1D/CAV1/NSG1/C20orf27/RNF185/INSR/TRIP6/DAB2IP/RNF220/ZC3H12A/TP53/CHP2/NRARP/SLC44A2/NPNT/NDST1/AVPI1/GADD45B/RPS12/HIP1	GO:0023056
GOBP_REGULATION_OF_PROTEOLYSIS	0.0101631	0.117103	0.38073	-0.260439	-1.59966	96	NGFR/SERPING1/PI3/C3/PTEN/COL7A1/SPINK5/BIRC5/RHBDF1/NOD1/FBLN1/S100A9/OSBPL7/SLPI/ARRB2/TIMP1/CAV1/RNF185/TIMP2/DAB2IP/SFN/ZC3H12A/TP53/MELTF	GO:0030162
GOBP_POSITIVE_REGULATION_OF_PROTEIN_LOCALIZATION	0.0244893	0.177265	0.352488	-0.285465	-1.60027	64	NGFR/HCAR2/CARD10/ABLIM3/FRMD4A/SMO/EPHB2/WNT5A/SFN/ZC3H12A/CHP2/CDT1/ITGA3/ARHGEF16/RHOG/MICALL2/PCNT/EPB41L2/LRRC8A/DMAP1/JUP/AKT2/STOM/SMAD3/VSNL1	GO:1903829
GOBP_CENTRAL_NERVOUS_SYSTEM_NEURON_DEVELOPMENT	0.0547667	0.297207	0.276501	-0.503935	-1.60231	11	EPHB3/PTEN/EPHB6/EPHB2	GO:0021954
GOBP_REGULATION_OF_LIPID_LOCALIZATION	0.0400724	0.245494	0.321776	-0.364599	-1.60355	27	C3/ABCA1/PTGES/ACSL5/IKBKE/PLIN2/CAV1/ZC3H12A/NFKBIA/PNPLA2	GO:1905952
GOBP_POSITIVE_REGULATION_OF_MULTICELLULAR_ORGANISMAL_PROCESS	0.0060122	0.0900083	0.407018	-0.235709	-1.60362	163	NGFR/HCAR2/EGR1/BMP1/C3/EPHB3/CYP1B1/ABCA1/BATF/PDPN/SEMA5A/TSLP/ETS1/WNT4/CX3CL1/RAB7B/BHLHB9/IL1R1/SMO/NOD1/EPHA1/EPHB2/FUT1/ARRB2/PLXNA1/NTN1/WNT5A/HMGB2/ADRB2/CAV1/ZNF219/CCND1/IL20RB/ZC3H12A/NPNT/MEGF8/PEMT/THBD	GO:0051240
GOBP_FORMATION_OF_PRIMARY_GERM_LAYER	0.0628803	0.314763	0.257206	-0.476487	-1.60365	13	ATOH8/COL7A1/WNT5A/MMP15/ITGA3/SMAD3/ITGB4/LAMB1	GO:0001704
GOBP_CELL_JUNCTION_ASSEMBLY	0.026012	0.185241	0.352488	-0.304384	-1.60438	52	CNTNAP2/EPHB3/PTEN/WNT4/BHLHB9/EPHB2/COL17A1/NTN1/WNT5A/AJUBA/PKP1/CAV1/TRIP6/PTK2B/MICALL2/SEMA4D/JUP/RAB13/SH3BP1/SMAD3/PPM1F/OBSL1/ITGB4/HDAC7/MYO1C	GO:0034329
GOBP_INORGANIC_ANION_TRANSPORT	0.0658436	0.321925	0.252961	-0.469188	-1.60506	14	ABCC3/ANKH/GABRE/CLIC3/SLC5A6	GO:0015698
GOBP_REGULATION_OF_NEUROGENESIS	0.0298306	0.197481	0.352488	-0.324176	-1.60832	42	PTEN/SEMA5A/CX3CL1/BHLHB9/SMO/EPHB2/PLXNA1/NTN1/WNT5A/HMGB2/CTDSP1/TP53/MEGF8/CDKN2B/PARP6/SEMA4D/TRIM11/OBSL1/ZNF335	GO:0050767
GOBP_POSITIVE_REGULATION_OF_ESTABLISHMENT_OF_PROTEIN_LOCALIZATION	0.0294087	0.197174	0.352488	-0.327605	-1.60993	41	HCAR2/ABLIM3/FRMD4A/SMO/SFN/ZC3H12A/CHP2/MICALL2/PCNT/LRRC8A/DMAP1/JUP/AKT2/STOM/SMAD3/VSNL1/MYO1C/ANP32B/SAE1/USP36/IRS2/TOMM7/PTPN23/RAN/DKC1/CENPJ	GO:1904951
GOBP_POSITIVE_REGULATION_OF_DNA_BINDING_TRANSCRIPTION_FACTOR_ACTIVITY	0.0297703	0.197481	0.352488	-0.342987	-1.6102	35	PTEN/CX3CL1/RAB7B/SMO/NOD1/S100A9/WNT5A/IKBKE/CAV1/RNF220	GO:0051091
GOBP_POSITIVE_REGULATION_OF_TRANSPORT	0.00748565	0.101403	0.407018	-0.251922	-1.6113	114	HCAR2/C3/ABLIM3/EHD2/ABCA1/PTGES/ANGPT1/FRMD4A/SYT7/CX3CL1/SIRPA/IRS1/SMO/ACSL5/EPHB2/ARRB2/WNK2/WNT5A/ADRB2/MFGE8/CAV1/INSR/SFN/ZC3H12A/CHP2/HIP1/NFKBIA/LYAR/MICALL2/PCNT/LRRC8A/SMPD1/DMAP1/JUP/AKT2/STOM/SMAD3/VSNL1/P2RY1/LDLRAP1/PPT1/MYO1C/ANP32B	GO:0051050
GOBP_REGULATION_OF_NERVOUS_SYSTEM_DEVELOPMENT	0.0171023	0.150142	0.352488	-0.315557	-1.61241	46	EPHB3/PTEN/SEMA5A/CX3CL1/BHLHB9/SMO/EPHB2/PLXNA1/NTN1/WNT5A/HMGB2/CTDSP1/TP53/MEGF8	GO:0051960
GOBP_MOLTING_CYCLE	0.0541082	0.297207	0.276501	-0.420844	-1.61242	18	NGFR/KRT14/FOXE1/SPINK5/SMO/WNT10A/WNT5A/FOXQ1	GO:0042303
GOBP_REGULATION_OF_PROTEIN_KINASE_ACTIVITY	0.0112804	0.120833	0.38073	-0.266908	-1.61261	92	EGR1/PTEN/CARD10/ANGPT1/CLSPN/DEPTOR/ZFYVE28/EPHA1/EPHB2/GPRC5A/WNT5A/AJUBA/ADRB2/CAV1/CCNF/CCND1/INSR/MOB3B/DAB2IP/SFN/CCNB2/GADD45B/INCENP/PHB/TPX2/SH3BP5L/PTK2B/SHC1/CDKN2B/DUSP16/SMPD1	GO:0045859
GOBP_SOMITE_DEVELOPMENT	0.0299515	0.197481	0.352488	-0.523584	-1.61458	10	WNT4/SMO/WNT5A/TP53/NRARP/LFNG/SMAD3	GO:0061053
GOBP_NEGATIVE_REGULATION_OF_LOCOMOTION	0.0280513	0.19209	0.352488	-0.321733	-1.61642	43	NGFR/PTEN/CARD10/CYP1B1/SEMA5A/WNT4/CX3CL1/FBLN1/EPHA1/WNT5A/TIMP1/DAB2IP/CNN2	GO:0040013
GOBP_REGULATION_OF_TRANSMEMBRANE_TRANSPORT	0.0225331	0.168099	0.352488	-0.310945	-1.6194	49	C3/CX3CL1/KCNMA1/IRS1/CLIC3/FXYD5/KCNK5/ACSL5/EPHB2/WNK2/ADRB2/CAV1/TPCN2/INSR/TMEM37/TPCN1	GO:0034762
GOBP_NEGATIVE_REGULATION_OF_CELL_CYCLE_PHASE_TRANSITION	0.0275753	0.191341	0.352488	-0.341067	-1.62031	37	PTEN/CLSPN/AURKB/FOXO4/XRCC3/FOXN3/CCND1/CTDSP1/TP53/CDT1/OVOL1/CDKN2B/RPA2/ZNF830/FANCD2/CDK2AP2/BRD7/CDKN1B/BABAM1/TAOK3/MEN1/CTDSPL/RPL26/SYF2/ZFP36L2	GO:1901988
GOBP_POSITIVE_REGULATION_OF_DEFENSE_RESPONSE	0.0372836	0.232797	0.321776	-0.353074	-1.62212	32	C3/TSLP/ETS1/CX3CL1/NOD1/S100A9/WNT5A/HMGB2/IKBKE/RNF185/PVR	GO:0031349
GOBP_B_CELL_MEDIATED_IMMUNITY	0.0509165	0.29199	0.287857	-0.455103	-1.6222	15	SERPING1/C3/BATF/C1R	GO:0019724
GOBP_RNA_PROCESSING	0.00889101	0.108305	0.38073	-0.246231	-1.6253	129	TRMU/RPS15/RPS28/SF3A2/WDR4/SNHG1/ZC3H12A/TP53/RBMX/SLC38A2/RPS13/RPL10A/RPP25L/BARD1/LYAR/IMP3/NPM3/WDR6/RPS27/RPP25/SUGP1/RPS14/RPS21/SNHG7/SMAD3/DDX27/NUDT16/DDX51/NOB1/NCOR2/RPL35/BOP1/LAS1L/PHRF1/FBL/RRP7A/RPS19/ZNF830/URM1/RPL7/EIF6/KRI1/FUS/UTP14A/USP36/DAZAP1/SNRPA/RBM39/NSA2/NOP9/SUPT4H1/RPS16/EXOSC4/DDX54/SUPT5H/SRSF6/TRMT112/DDX10/TFIP11/PDCD11/RPL14/RPUSD3/SNRPB/RPL26/DKC1/RPS17/SYF2/…	GO:0006396
GOBP_POSITIVE_REGULATION_OF_ENDOTHELIAL_CELL_MIGRATION	0.0404423	0.245494	0.321776	-0.391601	-1.62762	23	ATOH8/SEMA5A/ETS1/ANGPT1/FUT1/WNT5A/ZC3H12A/RRAS/PTK2B/SASH1/HDAC7/HSPB1/MET/GRN	GO:0010595
GOBP_EPITHELIAL_CELL_APOPTOTIC_PROCESS	0.0509165	0.29199	0.287857	-0.457029	-1.62906	15	E2F2/SEMA5A/ANGPT1/ARRB2/DAB2IP	GO:1904019
GOBP_REGULATION_OF_CELL_SIZE	0.0287474	0.193558	0.352488	-0.38585	-1.62927	24	PTEN/SEMA5A/KCNMA1/DEPTOR/NTN1/WNT5A/CCDC51/MEGF8/VAV2/LRRC8A/SEMA4D/SLC12A9	GO:0008361
GOBP_POSITIVE_REGULATION_OF_CELLULAR_COMPONENT_BIOGENESIS	0.014817	0.142613	0.38073	-0.281269	-1.62964	75	CNTNAP2/TENM2/SYNPO/PALM/EPHB3/ABCA1/WNT4/CX3CL1/BHLHB9/BMF/EPHA1/EPHB2/AJUBA/EPS8L1/PHLDB1/C15orf62/CAV1/ARHGEF10L/DAB2IP/TP53/PIEZO1	GO:0044089
GOBP_NEGATIVE_REGULATION_OF_HYDROLASE_ACTIVITY	0.0213078	0.163115	0.352488	-0.336882	-1.63067	39	SERPING1/PI3/C3/COL7A1/SPINK5/BIRC5/SLPI/ARRB2/TIMP1/TIMP2/DAB2IP/SFN	GO:0051346
GOBP_DETECTION_OF_ABIOTIC_STIMULUS	0.0527383	0.29199	0.282013	-0.513816	-1.63372	11	NGFR/ARRB2/PIEZO1/JUP/REEP6/NMT2/TMEM120A/OPN3	GO:0009582
GOBP_MESENCHYME_DEVELOPMENT	0.0366774	0.231271	0.321776	-0.3559	-1.6351	32	PTEN/PDPN/SEMA5A/WNT4/VASN/SMO/WNT10A/WNT5A/PHLDB1/DAB2IP	GO:0060485
GOBP_POSITIVE_REGULATION_OF_ACTIN_FILAMENT_BUNDLE_ASSEMBLY	0.0527383	0.29199	0.282013	-0.514339	-1.63539	11	SYNPO/WNT4/CX3CL1/EPHA1/ARHGEF10L	GO:0032233
GOBP_REGULATION_OF_PHOSPHATIDYLINOSITOL_3_KINASE_ACTIVITY	0.0527383	0.29199	0.282013	-0.514904	-1.63718	11	IRS1/DAB2IP/PTK2B/VAV2/WDR91/SOCS7/RUBCN/FGFR3	GO:0043551
GOBP_RESPONSE_TO_INTERLEUKIN_1	0.0274078	0.191013	0.352488	-0.424666	-1.63814	19	EGR1/CX3CL1/SIRPA/IL1RN/IL1R1/DAB2IP/ZC3H12A/RBMX/GBP2	GO:0070555
GOBP_REGULATION_OF_INFLAMMATORY_RESPONSE	0.0200988	0.158746	0.352488	-0.338835	-1.64012	39	C3/PTGES/TSLP/ETS1/CX3CL1/SIRPA/IL1R1/S100A9/WNT5A/ZYX/IL20RB/METRNL/NFKBIA/BIRC3	GO:0050727
GOBP_RECEPTOR_MEDIATED_ENDOCYTOSIS	0.0336463	0.216453	0.321776	-0.3574	-1.642	32	C3/ANGPT1/ARRB2/ADRB2/CAV1/TPCN2/INSR/PDLIM7/PROM2/HIP1/CXCL16/MICALL1/SCRIB/HSPG2/LDLRAP1/PPT1	GO:0006898
GOBP_IMMUNE_EFFECTOR_PROCESS	0.015078	0.142613	0.38073	-0.295236	-1.64605	62	SERPING1/C3/BATF/ANGPT1/SPINK5/C1R/IL1R1/EPHB2/ARRB2/WNT5A/IL20RB/ZC3H12A/PVR/TP53/HLA-DMA/RELB/PHB/PTK2B/VAV2/LFNG	GO:0002252
GOBP_NEURON_PROJECTION_ORGANIZATION	0.0281668	0.19209	0.352488	-0.48125	-1.64632	14	EPHB3/PTEN/BHLHB9/EPHB2/INSR	GO:0106027
GOBP_TISSUE_MIGRATION	0.0164721	0.147876	0.352488	-0.303647	-1.64792	59	ATOH8/PTEN/CARD10/CYP1B1/SEMA5A/ETS1/ANGPT1/FUT1/WNT5A/DAB2IP/ZC3H12A/RRAS/PTK2B/ITGA3/EPHB4/MYH9/FERMT1/PATZ1/JUP/RAB13/SH3BP1/SASH1/PPM1F/TACSTD2/HDAC7/HDAC5/HSPB1/PRCP/MET	GO:0090130
GOBP_REGULATION_OF_HYDROLASE_ACTIVITY	0.00697414	0.100191	0.407018	-0.248883	-1.64821	135	NGFR/SERPING1/RASAL1/PI3/C3/EPHB3/COL7A1/SPINK5/WNT4/CX3CL1/BIRC5/NOD1/FBLN1/EPHA1/S100A9/SLPI/ARRB2/PLXNA1/WNT5A/AJUBA/HMGB2/TIMP1/CAV1/TIMP2/DAB2IP/STMN1/SFN/CHP2/NPNT/PROM2/RCAN1/HIP1/BIRC3/PHB/PTK2B/VAV2/ARHGEF19/ARHGEF16/RHOG/SEMA4D/RGS10/RANGAP1/RGMA/SH3BP1/AKT2/BID/SMAD3/SCRIB/PPM1F/DVL2/FURIN/UBXN1/PPT1/ANP32B	GO:0051336
GOBP_REGULATION_OF_CELL_POPULATION_PROLIFERATION	0.00119266	0.042114	0.45506	-0.23106	-1.65	217	IGFBP6/ATOH8/TGM1/NCCRP1/NGFR/KRT4/EGR1/CDCA7L/PTEN/CYP1B1/PTGES/PDPN/SEMA5A/TSLP/ETS1/ANGPT1/CX3CL1/FOXO4/NDRG2/IRS1/SMO/BIRC5/FBLN1/SIX5/EPHA1/EPHB2/FUT1/NTN1/WNK2/WNT5A/PLCD3/HMGB2/HPGD/TIMP1/CAV1/RPS9/CCND1/INSR/DAB2IP/CNN2/SFN/IL20RB/TP53/CHP2/FGFRL1/NRARP/MELTF	GO:0042127
GOBP_POSITIVE_REGULATION_OF_INFLAMMATORY_RESPONSE	0.0257996	0.184665	0.352488	-0.453631	-1.65051	16	C3/TSLP/ETS1/CX3CL1/S100A9/WNT5A	GO:0050729
GOBP_REGULATION_OF_MITOTIC_CELL_CYCLE_PHASE_TRANSITION	0.0198367	0.158746	0.352488	-0.333608	-1.65512	42	PTEN/CLSPN/AURKB/FOXO4/XRCC3/FOXN3/CCND1/CTDSP1/TP53/CDT1/RRM2/CDKN2B/RPA2/BID/ZNF830/CDKN1C/CDK4/CDK2AP2/MEPCE/BRD7/CDKN1B/BABAM1/TAOK3/CTDSPL/RPL26/SYF2/ZFP36L2/CENPJ	GO:1901990
GOBP_TISSUE_DEVELOPMENT	0.000656636	0.0336579	0.477271	-0.224236	-1.66018	252	RHCG/ATOH8/TGM1/HOPX/GCNT3/NGFR/KRT4/KRT14/EGR1/BMP1/CERS3/FOXE1/C3/PTEN/ANKH/CYP1B1/KRT13/PDPN/SEMA5A/COL7A1/SPINK5/WNT4/COL27A1/VASN/SMO/WNT10A/ARRB2/COL17A1/PLXNA1/NTN1/WNT5A/AJUBA/PHLDB1/ADRB2/TIMP1/CAV1/ID3/LAMB2/ZNF219/CCND1/FOXQ1/INSR/KLF7/DAB2IP/MMP15/KRT15/RNF220/SFN/TP53/EVPL/NRARP/FHL2/NPNT/TGFBI/MEGF8	GO:0009888
GOBP_REGULATION_OF_IMMUNE_EFFECTOR_PROCESS	0.0286322	0.193558	0.352488	-0.344494	-1.66088	38	SERPING1/C3/ANGPT1/SPINK5/IL1R1/EPHB2/ARRB2/WNT5A/IL20RB/ZC3H12A/PVR	GO:0002697
GOBP_REGULATION_OF_INTRACELLULAR_SIGNAL_TRANSDUCTION	0.000920065	0.040097	0.477271	-0.232736	-1.66168	219	IGFBP6/RASAL1/PTEN/ABCA1/SEMA5A/ANGPT1/CX3CL1/AURKB/RELL2/DEPTOR/PLEKHF1/SIRPA/OBSCN/NDRG2/XRCC3/NOD1/RPS15/FBLN1/S100A9/EPHB2/ARRB2/ARHGAP10/WTIP/WNK2/WNT5A/AJUBA/EPS8L1/ADRB2/IKBKE/EEF1D/CAV1/C20orf27/DAPK2/ARHGEF10L/INSR/MOB3B/TRIP6/DAB2IP/ARHGEF17/STMN1/ZC3H12A/TP53/CHP2/SLC44A2/FHL2/NPNT/NDST1/RCAN1/AVPI1/GADD45B/RRAS/ARHGAP1/HIP1/CDT1/NFKBIA/PLEKHG3/HOMER3/BIRC3/PHB/PTK2B/ITGA3/VAV2/ARHGEF1…	GO:1902531
GOBP_NEGATIVE_REGULATION_OF_SIGNALING	0.00218709	0.0551633	0.431708	-0.242431	-1.66483	174	IGFBP6/CCDC3/NGFR/EGR1/RASAL1/PALM/PTEN/DKK3/WNT4/CX3CL1/VASN/DLK2/RAB7B/DEPTOR/SIRPA/ZFYVE28/NDRG2/IRS1/IL1RN/FBLN1/EPHB2/GPRC5A/ARRB2/WTIP/WNK2/WNT5A/AJUBA/HMGB2/ADRB2/CAV1/KLF7/DAB2IP/STMN1/ZC3H12A/TP53/NRARP/FHL2/MEGF8/RCAN1/GPC1/CDT1/NFKBIA/HOMER3/PHB/PTK2B/ITGA3/LFNG/RNF152/PFKL/HTRA1/TMEM25	GO:0023057
GOBP_APOPTOTIC_SIGNALING_PATHWAY	0.00792028	0.101992	0.38073	-0.280529	-1.66616	87	MAL/NGFR/E2F2/PTEN/CYP1B1/WNT4/CX3CL1/DEPTOR/PRODH/PLEKHF1/BMF/S100A9/ARRB2/HMGB2/IKBKE/CAV1/DAPK2/DAB2IP/SFN/TP53	GO:0097190
GOBP_RAS_PROTEIN_SIGNAL_TRANSDUCTION	0.0164721	0.147876	0.352488	-0.328354	-1.66845	45	NGFR/RASAL1/ABCA1/PDPN/EPHB2/NTN1/EPS8L1/C15orf62/DAB2IP/STMN1/RHOV/TP53/RRAS/ARHGAP1/ITGA3/RHOG	GO:0007265
GOBP_NEGATIVE_REGULATION_OF_IMMUNE_EFFECTOR_PROCESS	0.0315393	0.205393	0.321776	-0.445641	-1.66845	17	SERPING1/ANGPT1/SPINK5/ARRB2/IL20RB/ZC3H12A	GO:0002698
GOBP_POSITIVE_REGULATION_OF_TRANSMEMBRANE_TRANSPORT	0.0247323	0.177826	0.352488	-0.415587	-1.67033	21	C3/CX3CL1/IRS1/ACSL5/EPHB2/WNK2/ADRB2/INSR	GO:0034764
GOBP_CELL_JUNCTION_ORGANIZATION	0.00755886	0.101403	0.407018	-0.285839	-1.67341	83	CNTNAP2/SYNPO/PALM/C3/EPHB3/PTEN/WNT4/CX3CL1/BHLHB9/EPHB2/COL17A1/NTN1/WNT5A/AJUBA/PKP1/CAV1/LAMB2/INSR/TRIP6/DAB2IP	GO:0034330
GOBP_MITOTIC_DNA_INTEGRITY_CHECKPOINT_SIGNALING	0.0227465	0.168898	0.352488	-0.460294	-1.67475	16	CLSPN/FOXO4/FOXN3/CCND1/TP53/RPA2/ZNF830/FANCD2/CDKN1B/BABAM1/TAOK3/RPL26/SYF2	GO:0044774
GOBP_REGULATION_OF_DNA_BINDING_TRANSCRIPTION_FACTOR_ACTIVITY	0.0177006	0.150851	0.352488	-0.317793	-1.67506	52	PTEN/CYP1B1/CX3CL1/RAB7B/SMO/NOD1/S100A9/ARRB2/WNT5A/IKBKE/CAV1/ID3/DAB2IP/RNF220/ZC3H12A	GO:0051090
GOBP_INFLAMMATORY_RESPONSE	0.0113059	0.120833	0.38073	-0.288345	-1.6815	76	C3/PTGES/TSLP/ETS1/CX3CL1/SIRPA/IL1RN/IL1R1/NOD1/S100A9/EPHB2/WNT5A/HMGB2/TIMP1/DAB2IP/ZYX/IL17RE/IL20RB/ZC3H12A/LTB4R/RELB/NDST1/METRNL/NFKBIA/BIRC3	GO:0006954
GOBP_DENDRITIC_SPINE_DEVELOPMENT	0.0151741	0.142672	0.38073	-0.49993	-1.68255	13	EPHB3/PTEN/BHLHB9/EPHB2	GO:0060996
GOBP_POSITIVE_REGULATION_OF_CELL_JUNCTION_ASSEMBLY	0.0196773	0.158746	0.352488	-0.511198	-1.68296	12	CNTNAP2/EPHB3/WNT4/BHLHB9/EPHB2/CAV1	GO:1901890
GOBP_G_PROTEIN_COUPLED_RECEPTOR_SIGNALING_PATHWAY	0.00894742	0.108305	0.38073	-0.312255	-1.68378	56	HCAR2/PALM/C3/ABCA1/CX3CL1/ADCY3/GNG4/GPR153/SPNS2/SMO/GPRC5A/ARRB2/ADRB2/HPGD/CAV1/ZNF219/INSR/STMN1/LTB4R/HOMER3/PHB/PTK2B/PLCB3/ADGRG6/RGS10/SIGMAR1/HOMER2/P2RY1/NMT2/ZDHHC7/RAPGEFL1/OPN3/MET	GO:0007186
GOBP_LYMPHOCYTE_MEDIATED_IMMUNITY	0.0240868	0.175568	0.352488	-0.370367	-1.68394	30	SERPING1/C3/BATF/C1R/IL1R1/ARRB2/IL20RB/PVR/HLA-DMA	GO:0002449
GOBP_CELL_CELL_SIGNALING_BY_WNT	0.0182854	0.153733	0.352488	-0.309366	-1.68666	60	IGFBP6/EGR1/PTEN/SEMA5A/DKK3/WNT4/AMOTL1/NDRG2/WNT10A/WNK2/WNT5A/CAV1/CCND1/DAB2IP/RNF220/NRARP/RPS12/ITGA3/ARHGEF19/FERMT1/AMOTL2/JUP/FRMD8/SMAD3/DVL2/TLE3/NXN/CDH3/TLE2/CTDNEP1	GO:0198738
GOBP_DEVELOPMENTAL_MATURATION	0.0177527	0.150851	0.352488	-0.380699	-1.68905	28	CNTNAP2/PALM/C3/PTEN/SPINK5/CX3CL1/WNT5A/DAB2IP/NTN4/TMEM79/PTK2B/FERMT1/SEMA4D	GO:0021700
GOBP_EXTRINSIC_APOPTOTIC_SIGNALING_PATHWAY_VIA_DEATH_DOMAIN_RECEPTORS	0.020319	0.159048	0.352488	-0.54781	-1.68929	10	MAL/PTEN/HMGB2/DAB2IP	GO:0008625
GOBP_DETECTION_OF_STIMULUS	0.0283324	0.192394	0.352488	-0.440964	-1.68951	18	PGLYRP4/NGFR/SMO/NOD1/ARRB2/PIEZO1/JUP/REEP6/NMT2/TMEM120A/OPN3/TSPO	GO:0051606
GOBP_CARDIAC_CHAMBER_DEVELOPMENT	0.0189665	0.156968	0.352488	-0.531432	-1.68973	11	SMO/WNT5A/TP53/FGFRL1/FHL2/NDST1/ADGRG6	GO:0003205
GOBP_NEGATIVE_REGULATION_OF_CELL_GROWTH	0.0190827	0.157111	0.352488	-0.465988	-1.69546	16	SEMA5A/GNG4/NTN1/WNT5A/TP53/PHB/SEMA4D/SMAD3/PPT1	GO:0030308
GOBP_REGULATION_OF_TRANSFERASE_ACTIVITY	0.00449224	0.0775572	0.407018	-0.257174	-1.69753	129	EGR1/EPHB3/PTEN/CARD10/EPHB6/ANGPT1/CLSPN/AURKB/DEPTOR/ZFYVE28/IRS1/RPS15/EPHA1/EPHB2/GPRC5A/WNT5A/AJUBA/ADRB2/CAV1/CCNF/CCND1/INSR/MOB3B/DAB2IP/SFN/TP53/CCNB2/GADD45B/INCENP/PHB/RPS2/TPX2/SH3BP5L/PTK2B/VAV2/RPS20/EPHB4/RPL37/SHC1/CDKN2B/DUSP16/SMPD1/WDR91	GO:0051338
GOBP_CYTOKINE_PRODUCTION	0.009598	0.112972	0.38073	-0.287156	-1.69784	80	EGR1/C3/CYP1B1/BATF/TSLP/ANGPT1/CX3CL1/RAB7B/SIRPA/NDRG2/IL1R1/NOD1/EPHB2/ARRB2/WNT5A/HMGB2/IL20RB/ZC3H12A/RELB/HOMER3/PHB/BANF1/N4BP1/FERMT1/TLR5/DTX4/FRMD8/SMAD3/SCRIB/HDAC7/FURIN/HOMER2/MAPK13/IL17RA/HSPB1/CDH3	GO:0001816
GOBP_REGULATION_OF_CELL_DIFFERENTIATION	0.00135916	0.0459513	0.45506	-0.246225	-1.69838	177	ATOH8/CCDC3/HOPX/PTEN/ABCA1/PDPN/SEMA5A/ADIRF/ETS1/SPINK5/WNT4/CX3CL1/VASN/DLK2/FOXO4/RAB7B/BHLHB9/SMO/FBLN1/EPHB2/ARRB2/PLXNA1/NTN1/WNT5A/PHLDB1/HMGB2/CAV1/ID3/ZNF219/CCND1/KLF7/DAB2IP/SFN/CTDSP1/ZC3H12A/TP53/NRARP/NPNT/MELTF/PIEZO1/MEGF8/PDLIM7/P4HTM/METRNL/RRAS/GPC1/NFKBIA	GO:0045595
GOBP_REGULATION_OF_AXONOGENESIS	0.019231	0.157516	0.352488	-0.44051	-1.69926	19	EPHB3/PTEN/SEMA5A/EPHB2/PLXNA1/NTN1/WNT5A	GO:0050770
GOBP_ENZYME_LINKED_RECEPTOR_PROTEIN_SIGNALING_PATHWAY	0.00215445	0.0551633	0.431708	-0.257473	-1.70312	141	IGFBP6/ATOH8/NGFR/EGR1/EPHB3/DKK3/FAM83G/EPHB6/ANGPT1/WNT4/PDK4/VASN/FOXO4/ZFYVE28/IRS1/RHBDF1/EPHA1/EPHB2/GPRC5A/ARRB2/WNT5A/ADRB2/HPGD/MAPKAPK3/CAV1/C20orf27/INSR/DAB2IP/ZYX/STMN1/TP53/FGFRL1/NPNT/MEGF8/NDST1/LTBP4/HIP1/GPC1/GIGYF1/PTK2B/ITGA3/VAV2/EPHB4/HTRA1/SHC1/CDKN2B	GO:0007167
GOBP_ADAPTIVE_IMMUNE_RESPONSE	0.0175392	0.150851	0.352488	-0.360184	-1.71334	36	SERPING1/C3/BATF/C1R/IL1R1/EPHB2/IL20RB/ZC3H12A/PVR/HLA-DMA/RELB/PHB/PTK2B	GO:0002250
GOBP_REGULATION_OF_POSTSYNAPSE_ORGANIZATION	0.0179108	0.151385	0.352488	-0.555724	-1.71369	10	PTEN/BHLHB9/EPHB2/WNT5A	GO:0099175
GOBP_REGULATION_OF_SYNAPSE_STRUCTURE_OR_ACTIVITY	0.0201804	0.158746	0.352488	-0.426473	-1.71409	21	EPHB3/PTEN/BHLHB9/EPHB2/NTN1/WNT5A/DAB2IP	GO:0050803
GOBP_EPITHELIAL_CELL_PROLIFERATION	0.0104512	0.118621	0.38073	-0.316135	-1.71569	59	ATOH8/TGM1/NGFR/KRT4/PTEN/SEMA5A/ANGPT1/SMO/FUT1/WNT5A/HMGB2/CAV1/CCND1/DAB2IP/SFN/NRARP	GO:0050673
GOBP_NEGATIVE_REGULATION_OF_EPITHELIAL_CELL_PROLIFERATION	0.0176098	0.150851	0.352488	-0.406947	-1.71835	24	ATOH8/NGFR/KRT4/PTEN/WNT5A/CAV1/DAB2IP/SFN	GO:0050680
GOBP_NEGATIVE_REGULATION_OF_PROTEOLYSIS	0.0220364	0.16754	0.352488	-0.356654	-1.7195	38	SERPING1/PI3/C3/COL7A1/SPINK5/BIRC5/SLPI/ARRB2/TIMP1/TIMP2/SFN/TP53/BIRC3/N4BP1	GO:0045861
GOBP_POSITIVE_REGULATION_OF_TRANSFERASE_ACTIVITY	0.0075139	0.101403	0.407018	-0.29356	-1.72059	77	EGR1/EPHB3/PTEN/CARD10/EPHB6/ANGPT1/CLSPN/AURKB/IRS1/EPHA1/EPHB2/GPRC5A/WNT5A/AJUBA/ADRB2/CCND1/INSR/MOB3B/DAB2IP/INCENP/PHB/RPS2/TPX2/PTK2B/VAV2/EPHB4	GO:0051347
GOBP_EXTRINSIC_APOPTOTIC_SIGNALING_PATHWAY	0.0223671	0.16786	0.352488	-0.393221	-1.7207	26	MAL/PTEN/CX3CL1/DEPTOR/HMGB2/CAV1/DAB2IP	GO:0097191
GOBP_REGULATION_OF_IMMUNE_RESPONSE	0.00292908	0.065445	0.431708	-0.291933	-1.72163	85	SERPING1/C3/SCARA3/SPINK5/C1R/RAB7B/SPNS2/IL1R1/NOD1/EPHB2/ARRB2/WNT5A/HMGB2/IKBKE/MAPKAPK3/CAV1/RNF185/DAB2IP/IL20RB/ZC3H12A/PVR/NFKBIA/LYAR/BIRC3/PHB/BANF1/N4BP1/VAV2	GO:0050776
GOBP_ENDOCRINE_SYSTEM_DEVELOPMENT	0.0223954	0.16786	0.352488	-0.460682	-1.72477	17	FOXE1/CYP1B1/DKK3/WNT4/SMO/WNT5A/INSR	GO:0035270
GOBP_MESENCHYMAL_CELL_DIFFERENTIATION	0.0150231	0.142613	0.38073	-0.38916	-1.72659	28	PTEN/PDPN/SEMA5A/WNT4/VASN/SMO/WNT10A/WNT5A/PHLDB1/DAB2IP	GO:0048762
GOBP_AMEBOIDAL_TYPE_CELL_MIGRATION	0.00875305	0.108305	0.38073	-0.298227	-1.72765	74	ATOH8/PTEN/CARD10/CYP1B1/SEMA5A/ETS1/ANGPT1/AMOTL1/SMO/FUT1/WNT5A/TIMP1/DAB2IP/ZC3H12A/MEGF8/RRAS/PTK2B/ITGA3/EPHB4/MYH9/FERMT1/AMOTL2/SEMA4D/PATZ1/JUP/RAB13/SH3BP1/SASH1/PPM1F/TACSTD2/ITGB4/HDAC7	GO:0001667
GOBP_POSITIVE_REGULATION_OF_CANONICAL_WNT_SIGNALING_PATHWAY	0.0155458	0.143618	0.38073	-0.505424	-1.72902	14	SEMA5A/WNK2/CAV1/RNF220/NRARP/RPS12/JUP/SMAD3/CDH3/CTDNEP1	GO:0090263
GOBP_POSITIVE_REGULATION_OF_CYTOKINE_PRODUCTION	0.0104485	0.118621	0.38073	-0.333329	-1.73598	49	EGR1/C3/CYP1B1/BATF/TSLP/CX3CL1/RAB7B/IL1R1/NOD1/EPHB2/WNT5A/HMGB2	GO:0001819
GOBP_NEGATIVE_REGULATION_OF_NERVOUS_SYSTEM_DEVELOPMENT	0.0211767	0.163115	0.352488	-0.463813	-1.73649	17	PTEN/SEMA5A/EPHB2/NTN1/WNT5A/CTDSP1/TP53/CDKN2B/SEMA4D/TRIM11	GO:0051961
GOBP_CELL_ADHESION_MEDIATED_BY_INTEGRIN	0.0139754	0.137931	0.38073	-0.528646	-1.7404	12	ITGA11/CYP1B1/NPNT/PIEZO1/ITGA3/FERMT1/ITGB4	GO:0033627
GOBP_REGULATION_OF_PH	0.0135132	0.135052	0.38073	-0.547474	-1.74074	11	RHCG/ATP6V1B1/PDK4	GO:0006885
GOBP_RESPONSE_TO_TUMOR_NECROSIS_FACTOR	0.0140966	0.138268	0.38073	-0.395979	-1.74157	27	CCDC3/CYP1B1/CX3CL1/DAB2IP/ZC3H12A/TP53/NPNT/GBP2/NFKBIA/BIRC3/PTK2B/CXCL16/SMPD1	GO:0034612
GOBP_REGULATION_OF_NUCLEAR_DIVISION	0.01478	0.142613	0.38073	-0.509367	-1.74251	14	WNT4/AURKB/XRCC3/MKI67/WNT5A/INSR/CDT1	GO:0051783
GOBP_VIRAL_GENOME_REPLICATION	0.0112943	0.120833	0.38073	-0.48983	-1.74598	15	IFITM3/IFITM2/SLPI/ZC3H12A/PHB/BANF1/N4BP1/TOP2A/STOM	GO:0019079
GOBP_REGULATION_OF_CELLULAR_RESPONSE_TO_GROWTH_FACTOR_STIMULUS	0.00759406	0.101403	0.407018	-0.361526	-1.74996	39	NGFR/DKK3/WNT4/VASN/WNT5A/CAV1/C20orf27/DAB2IP/TP53/NPNT/LTBP4/GPC1/ITGA3/HTRA1/CDKN2B/FERMT1/RGMA/SMAD3	GO:0090287
GOBP_POSITIVE_REGULATION_OF_LIPID_LOCALIZATION	0.0175203	0.150851	0.352488	-0.444852	-1.75104	20	C3/ABCA1/PTGES/ACSL5/IKBKE/PLIN2/CAV1/ZC3H12A/NFKBIA	GO:1905954
GOBP_POSITIVE_REGULATION_OF_CELL_DIFFERENTIATION	0.00425406	0.0751963	0.407018	-0.290102	-1.75275	92	ATOH8/CCDC3/HOPX/PDPN/SEMA5A/ADIRF/ETS1/WNT4/CX3CL1/RAB7B/BHLHB9/SMO/EPHB2/ARRB2/PLXNA1/NTN1/HMGB2/ZNF219/SFN/ZC3H12A/NPNT/PIEZO1/MEGF8/PDLIM7/METRNL/RRAS/GPC1	GO:0045597
GOBP_VIRAL_LIFE_CYCLE	0.00857736	0.108305	0.38073	-0.36056	-1.75889	40	IFITM3/IFITM2/SLPI/CAV1/TPCN2/INSR/ZC3H12A/PVR/TPCN1/CHMP4A/PHB/BANF1/N4BP1/TOP2A/SMPD1/RPSA/STOM/TRIM11/FURIN/NMT2	GO:0019058
GOBP_TAXIS	0.00436772	0.0762671	0.407018	-0.308434	-1.76148	70	NGFR/EPHB3/SEMA5A/EPHB6/ANGPT1/CX3CL1/SMO/EPHA1/S100A9/EPHB2/ARRB2/PLXNA1/NTN1/WNT5A/HMGB2/LAMB2/DAPK2/KLF7/MEGF8/PTK2B/ARHGEF16/RHOG/CXCL16/EPHB4/SEMA4D/RAB13/SMAD3/SCRIB/PPM1F/PDGFA/RPS19/IL17RA/HSPB1	GO:0042330
GOBP_SKIN_DEVELOPMENT	0.0166398	0.148543	0.352488	-0.36568	-1.76302	38	TGM1/NGFR/CERS3/FOXE1/SPINK5/SMO/WNT10A/WNT5A/FOXQ1/STMN1/SFN/EVPL/TMEM79/GJB3/ITGA3/OVOL1/FERMT1/JUP/ITGB4/PDGFA/PPL/CDH3/OPN3/MET	GO:0043588
GOBP_RIBOSOMAL_LARGE_SUBUNIT_BIOGENESIS	0.0130338	0.131916	0.38073	-0.457329	-1.76413	19	RPL10/RPL10A/RPL3/DDX28/RPL35/BOP1/LAS1L/RPLP0/RPL7/EIF6/NPM1/NSA2/RPL14/RPL26/RPL7A/RPL35A/SNU13	GO:0042273
GOBP_REGULATION_OF_RESPONSE_TO_EXTERNAL_STIMULUS	0.00243008	0.0594061	0.431708	-0.279383	-1.7671	112	HOPX/SERPING1/C3/PTEN/PTGES/SEMA5A/TSLP/ETS1/SPINK5/WNT4/CX3CL1/SIRPA/IL1R1/NOD1/S100A9/EPHB2/ARRB2/WNT5A/HMGB2/IKBKE/CAV1/RNF185/DAPK2/ZYX/IL20RB/ZC3H12A/PVR/MEGF8/THBD/METRNL/NFKBIA/LYAR/BIRC3/BANF1/N4BP1/PTK2B	GO:0032101
GOBP_REGULATION_OF_ENDOTHELIAL_CELL_MIGRATION	0.0124557	0.128521	0.38073	-0.372308	-1.77101	36	ATOH8/CARD10/SEMA5A/ETS1/ANGPT1/FUT1/WNT5A/DAB2IP/ZC3H12A/RRAS/PTK2B/PATZ1/JUP/SH3BP1/SASH1/HDAC7/HDAC5/HSPB1/PRCP/MET	GO:0010594
GOBP_GASTRULATION	0.0173652	0.150851	0.352488	-0.410411	-1.77242	25	ATOH8/COL7A1/IL1RN/WNT5A/PHLDB1/MMP15/TP53/MEGF8/ITGA3/SMAD3/DVL2/ITGB4/LAMB1/ARFRP1	GO:0007369
GOBP_CELL_CELL_ADHESION	0.00214863	0.0551633	0.431708	-0.284178	-1.77457	104	TENM2/EPHB3/ITGA11/CYP1B1/PDPN/ETS1/WNT4/CX3CL1/SIRPA/OBSCN/IL1RN/FXYD5/S100A9/NTN1/VSIG10/WNT5A/AJUBA/PKP1/CAV1/PCDH1/IL20RB/ZC3H12A/PVR/FGFRL1/NRARP/HLA-DMA/NPNT/PIEZO1	GO:0098609
GOBP_MONOVALENT_INORGANIC_CATION_HOMEOSTASIS	0.0163016	0.147876	0.352488	-0.47418	-1.7753	17	RHCG/ATP6V1B1/PDK4/KCNMA1	GO:0055067
GOBP_SPROUTING_ANGIOGENESIS	0.0163016	0.147876	0.352488	-0.451086	-1.77558	20	NGFR/E2F2/CARD10/SEMA5A/ANGPT1/FUT1/NRARP/PTK2B/EPHB4	GO:0002040
GOBP_REGULATION_OF_EXTRINSIC_APOPTOTIC_SIGNALING_PATHWAY	0.011075	0.120833	0.38073	-0.4614	-1.77984	19	MAL/PTEN/CX3CL1/DEPTOR/HMGB2/CAV1	GO:2001236
GOBP_SMALL_GTPASE_MEDIATED_SIGNAL_TRANSDUCTION	0.00529589	0.0833246	0.407018	-0.31529	-1.78013	66	NGFR/RASAL1/ABCA1/PDPN/OBSCN/EPHB2/NTN1/ARHGAP10/EPS8L1/C15orf62/ARHGEF10L/DAB2IP/ARHGEF17/STMN1/RHOV/TP53/RRAS/ARHGAP1/PLEKHG3/ITGA3/VAV2/ARHGEF19/RHOG	GO:0007264
GOBP_POSITIVE_REGULATION_OF_CELLULAR_COMPONENT_ORGANIZATION	0.000909878	0.040097	0.477271	-0.265936	-1.78051	147	CNTNAP2/TENM2/SYNPO/PALM/C3/EPHB3/EHD2/ABCA1/PDPN/SEMA5A/ANGPT1/WNT4/CX3CL1/AURKB/BHLHB9/BMF/EPHA1/S100A9/EPHB2/ARRB2/PLXNA1/NTN1/WNT5A/SF3A2/AJUBA/EPS8L1/PHLDB1/C15orf62/ADRB2/COLGALT1/CAV1/ARHGEF10L/INSR/DAB2IP/TP53/MELTF/PIEZO1/MEGF8/PROM2	GO:0051130
GOBP_ENDOCYTOSIS	0.00312871	0.0655021	0.431708	-0.303157	-1.78285	78	LOXL4/MRC2/C3/EHD2/ABCA1/SCARA3/ANGPT1/ARRB2/WNT5A/TMPRSS13/ADRB2/SYT5/MFGE8/MAPKAPK3/CAV1/TPCN2/INSR/RHOV/PDLIM7/PROM2/TPCN1/HIP1/RIN1/RHOG/CXCL16/MYH9/SMPD1/MICALL1/SH3BP1/SCRIB/HSPG2	GO:0006897
GOBP_RHO_PROTEIN_SIGNAL_TRANSDUCTION	0.018893	0.156968	0.352488	-0.428971	-1.78295	23	NGFR/ABCA1/PDPN/NTN1/EPS8L1/C15orf62/STMN1/RHOV/ARHGAP1/ITGA3/RHOG	GO:0007266
GOBP_REGULATION_OF_CELL_ADHESION	0.00152227	0.046517	0.45506	-0.283576	-1.78378	107	EPHB3/PTEN/CYP1B1/PDPN/SEMA5A/ETS1/ANGPT1/SPINK5/WNT4/CX3CL1/RELL2/SIRPA/IL1RN/FXYD5/FBLN1/EPHA1/EPHB2/FUT1/PLXNA1/WNT5A/CAV1/IL20RB/ZC3H12A/NRARP/HLA-DMA/NPNT/MELTF/PIEZO1/TGFBI	GO:0030155
GOBP_NEGATIVE_REGULATION_OF_CYTOKINE_PRODUCTION	0.0115504	0.121547	0.38073	-0.402234	-1.78459	28	ANGPT1/CX3CL1/SIRPA/NDRG2/EPHB2/ARRB2/IL20RB/ZC3H12A/RELB/HOMER3/BANF1/N4BP1/HDAC7/FURIN/HOMER2/CDH3/TSPO/TNFRSF21	GO:0001818
GOBP_RESPONSE_TO_MOLECULE_OF_BACTERIAL_ORIGIN	0.0118117	0.123479	0.38073	-0.396982	-1.78656	29	ABCA1/CX3CL1/SIRPA/S100A9/EPHB2/SLPI/WNT5A/HMGB2/HPGD/MAPKAPK3/DAB2IP/ZC3H12A/THBD/NFKBIA	GO:0002237
GOBP_I_KAPPAB_KINASE_NF_KAPPAB_SIGNALING	0.0149322	0.142613	0.38073	-0.39049	-1.79402	32	ANGPT1/CX3CL1/SIRPA/NOD1/WNT5A/AJUBA/IKBKE/EEF1D/DAB2IP/ZC3H12A/SLC44A2/RELB/NFKBIA/BIRC3	GO:0007249
GOBP_DEFENSE_RESPONSE	0.000605622	0.0320778	0.477271	-0.265401	-1.7964	159	PGLYRP4/SERPING1/PI3/C3/IFITM3/BATF/PTGES/TSLP/ETS1/IFITM2/SPINK5/C1R/CX3CL1/RAB7B/SIRPA/IL1RN/IL1R1/NOD1/S100A9/EPHB2/SLPI/ARRB2/WNT5A/HMGB2/IKBKE/TIMP1/RNF185/DAB2IP/ZYX/IL17RE/IL20RB/ZC3H12A/PVR/TP53/LTB4R/RELB/NDST1/GBP2/METRNL/NFKBIA/LYAR/BIRC3/PHB/BANF1/RPL13A/N4BP1/PTK2B	GO:0006952
GOBP_REGULATION_OF_APOPTOTIC_SIGNALING_PATHWAY	0.00529628	0.0833246	0.407018	-0.339474	-1.79759	53	MAL/NGFR/PTEN/WNT4/CX3CL1/DEPTOR/PLEKHF1/S100A9/ARRB2/HMGB2/CAV1/DAPK2/DAB2IP/TP53	GO:2001233
GOBP_REGULATION_OF_HUMORAL_IMMUNE_RESPONSE	0.0110082	0.120833	0.38073	-0.583396	-1.79902	10	SERPING1/C3/SPINK5/SPNS2	GO:0002920
GOBP_NEGATIVE_REGULATION_OF_VASCULATURE_DEVELOPMENT	0.0110082	0.120833	0.38073	-0.584223	-1.80157	10	E2F2/SPINK5/WNT4/FOXO4/DAB2IP	GO:1901343
GOBP_POSITIVE_REGULATION_OF_INTRACELLULAR_PROTEIN_TRANSPORT	0.0135137	0.135052	0.38073	-0.417646	-1.80366	25	ABLIM3/SMO/SFN/ZC3H12A/CHP2/MICALL2/PCNT/DMAP1/JUP/AKT2/STOM/SMAD3/MYO1C/ANP32B/SAE1/USP36/TOMM7	GO:0090316
GOBP_REGULATION_OF_G_PROTEIN_COUPLED_RECEPTOR_SIGNALING_PATHWAY	0.00795913	0.101992	0.38073	-0.506724	-1.8062	15	C3/GNG4/ARRB2/ADRB2/STMN1/PHB/RGS10/HOMER2/NMT2/ZDHHC7/MET	GO:0008277
GOBP_BIOLOGICAL_PROCESS_INVOLVED_IN_INTERSPECIES_INTERACTION_BETWEEN_ORGANISMS	0.000155499	0.0112313	0.518848	-0.265833	-1.81179	165	PGLYRP4/SERPING1/PI3/C3/IFITM3/ABCA1/BATF/IFITM2/SPINK5/C1R/CX3CL1/RAB7B/SIRPA/NOD1/S100A9/EPHB2/SLPI/ARRB2/WNT5A/HMGB2/IKBKE/HPGD/MAPKAPK3/CAV1/RNF185/TPCN2/INSR/DAB2IP/ZYX/STMN1/ZC3H12A/PVR/TP53/RELB/THBD/GBP2/TPCN1/CHMP4A/NFKBIA/CCDC80/LYAR/BIRC3/PHB/BANF1/RPS15A/RPL13A/N4BP1/PTK2B/CXCL16/HTRA1/SHC1/TLR5/SMPD1/RPSA/SASH1/STOM/TUBB/SMAD3/STAT2/TRIM11/RBCK1/SCNN1B/ATAD3A	GO:0044419
GOBP_EPIDERMIS_DEVELOPMENT	0.00561478	0.0857873	0.407018	-0.350873	-1.81364	48	TGM1/NGFR/KRT14/CERS3/FOXE1/COL7A1/SPINK5/SMO/WNT10A/COL17A1/WNT5A/FOXQ1/INSR/KLF7/KRT15/SFN/EVPL	GO:0008544
GOBP_REGULATION_OF_MIRNA_TRANSCRIPTION	0.00769778	0.101931	0.407018	-0.551357	-1.81517	12	ATOH8/NGFR/EGR1/ETS1	GO:1902893
GOBP_REGULATION_OF_PEPTIDASE_ACTIVITY	0.00467774	0.0775572	0.407018	-0.342894	-1.81569	53	NGFR/SERPING1/PI3/C3/COL7A1/SPINK5/BIRC5/NOD1/FBLN1/S100A9/SLPI/ARRB2/TIMP1/CAV1/TIMP2/SFN	GO:0052547
GOBP_DEFENSE_RESPONSE_TO_BACTERIUM	0.00786304	0.101992	0.38073	-0.431209	-1.8208	24	PGLYRP4/PI3/SPINK5/NOD1/S100A9/SLPI/HMGB2/GBP2/SHC1/TLR5/RBCK1/SCNN1B/RPS19/GRN/OPTN/HLA-E	GO:0042742
GOBP_RESPONSE_TO_CYTOKINE	0.00216283	0.0551633	0.431708	-0.29329	-1.82276	102	CCDC3/EGR1/CYP1B1/IFITM3/TSLP/ANGPT1/IFITM2/CX3CL1/RAB7B/SIRPA/IL1RN/IL1R1/SHMT1/WNT5A/IKBKE/TIMP1/MAPKAPK3/CAV1/RNF185/TIMP2/DAB2IP/ZYX/IL17RE/IL20RB/ZC3H12A/TP53/NPNT/RBMX/RELB/GBP2/NFKBIA/IMPDH2/RPL3/BIRC3/PHB/RPL13A/PTK2B	GO:0034097
GOBP_NEGATIVE_REGULATION_OF_CELL_ADHESION	0.00493556	0.0800267	0.407018	-0.361693	-1.82306	44	PTEN/CYP1B1/SEMA5A/ANGPT1/CX3CL1/IL1RN/FXYD5/FBLN1/EPHB2/PLXNA1/IL20RB/ZC3H12A/NRARP/MELTF/TGFBI	GO:0007162
GOBP_POSITIVE_REGULATION_OF_INTRACELLULAR_TRANSPORT	0.00884027	0.108305	0.38073	-0.405347	-1.8242	29	ABLIM3/EHD2/SMO/SFN/ZC3H12A/CHP2/MICALL2/PCNT/DMAP1/JUP/AKT2/STOM/SMAD3/LDLRAP1/MYO1C/ANP32B/SAE1/USP36/TOMM7	GO:0032388
GOBP_FIBROBLAST_GROWTH_FACTOR_RECEPTOR_SIGNALING_PATHWAY	0.00936072	0.111001	0.38073	-0.592078	-1.8258	10	NGFR/WNT4/WNT5A/FGFRL1/NDST1/GPC1	GO:0008543
GOBP_REGULATION_OF_CANONICAL_WNT_SIGNALING_PATHWAY	0.0113305	0.120833	0.38073	-0.398054	-1.82877	32	IGFBP6/EGR1/SEMA5A/DKK3/WNK2/WNT5A/CAV1/DAB2IP/RNF220/NRARP/RPS12/FERMT1/JUP/FRMD8/SMAD3/TLE3/CDH3/TLE2/CTDNEP1	GO:0060828
GOBP_RIBONUCLEOPROTEIN_COMPLEX_SUBUNIT_ORGANIZATION	0.0111804	0.120833	0.38073	-0.398301	-1.8299	32	RPL10/RPS15/RPS28/SF3A2/RPL3/RPL13A/DDX28/RPS27/RPS14/RPSA/RPS5/BOP1/RRP7A/RPS19/RPLP0/EIF6/EIF3A/EIF2S3/SRSF6/TFIP11/SNRPB	GO:0071826
GOBP_REGULATION_OF_SMALL_GTPASE_MEDIATED_SIGNAL_TRANSDUCTION	0.00899698	0.108305	0.38073	-0.399071	-1.83801	33	RASAL1/ABCA1/OBSCN/EPHB2/ARHGAP10/EPS8L1/ARHGEF10L/DAB2IP/ARHGEF17/STMN1/ARHGAP1/PLEKHG3/ITGA3/VAV2/ARHGEF19	GO:0051056
GOBP_DENDRITIC_SPINE_MORPHOGENESIS	0.00786304	0.101992	0.38073	-0.597179	-1.84153	10	EPHB3/PTEN/BHLHB9/EPHB2	GO:0060997
GOBP_INTERLEUKIN_6_PRODUCTION	0.0114459	0.12125	0.38073	-0.491901	-1.84165	17	TSLP/CX3CL1/RAB7B/SIRPA/NOD1/ARRB2/WNT5A/ZC3H12A	GO:0032635
GOBP_CELLULAR_RESPONSE_TO_INTERLEUKIN_1	0.00714249	0.101056	0.407018	-0.506804	-1.84397	16	EGR1/CX3CL1/SIRPA/IL1RN/IL1R1/DAB2IP/ZC3H12A/RBMX/GBP2	GO:0071347
GOBP_CELL_CELL_ADHESION_VIA_PLASMA_MEMBRANE_ADHESION_MOLECULES	0.00730956	0.101403	0.407018	-0.479186	-1.84845	19	TENM2/CX3CL1/IL1RN/FXYD5/AJUBA/PCDH1/PVR/FGFRL1	GO:0098742
GOBP_CELL_PART_MORPHOGENESIS	0.00148936	0.0464537	0.45506	-0.32276	-1.84883	72	NGFR/CNTNAP2/RASAL1/EPHB3/PTEN/PDPN/SEMA5A/EPHB6/BHLHB9/SMO/EPHA1/EPHB2/PLXNA1/NTN1/WNT5A/LAMB2/KLF7/DAB2IP/STMN1	GO:0032990
GOBP_NEGATIVE_REGULATION_OF_ERK1_AND_ERK2_CASCADE	0.0109911	0.120833	0.38073	-0.493924	-1.84923	17	PTEN/SIRPA/NDRG2/FBLN1/EPHB2/WNK2/DAB2IP	GO:0070373
GOBP_REGULATION_OF_NUCLEOCYTOPLASMIC_TRANSPORT	0.00932351	0.111001	0.38073	-0.469843	-1.84941	20	ANGPT1/SMO/SFN/ZC3H12A/CHP2/PTPN14/BARD1/FERMT1/DMAP1/RANGAP1/JUP/SMAD3/ANP32B	GO:0046822
GOBP_REGULATION_OF_ANATOMICAL_STRUCTURE_MORPHOGENESIS	0.000768837	0.0381776	0.477271	-0.287437	-1.84942	117	NGFR/E2F2/RASAL1/PALM/C3/EPHB3/PTEN/CYP1B1/PDPN/SEMA5A/ETS1/SPINK5/WNT4/FOXO4/BHLHB9/SMO/FBLN1/WNT10A/EPHA1/EPHB2/FUT1/PLXNA1/NTN1/WTIP/WNT5A/PHLDB1/C15orf62	GO:0022603
GOBP_SYNAPSE_ORGANIZATION	0.00401093	0.0742592	0.407018	-0.374239	-1.8567	42	SYNPO/PALM/C3/EPHB3/PTEN/CX3CL1/BHLHB9/EPHB2/NTN1/WNT5A/LAMB2/INSR/DAB2IP	GO:0050808
GOBP_CELLULAR_COMPONENT_MORPHOGENESIS	0.00144069	0.0464537	0.45506	-0.315086	-1.85971	82	NGFR/CNTNAP2/RASAL1/EPHB3/PTEN/PDPN/SEMA5A/EPHB6/OBSCN/BHLHB9/SMO/EPHA1/EPHB2/PLXNA1/NTN1/WNT5A/PHLDB1/LAMB2/KLF7/DAB2IP/STMN1	GO:0032989
GOBP_REGULATION_OF_LIPID_STORAGE	0.00606098	0.0900083	0.407018	-0.565254	-1.86092	12	C3/ABCA1/IKBKE/PLIN2/ZC3H12A/NFKBIA/PNPLA2	GO:0010883
GOBP_LIPID_STORAGE	0.00584568	0.0884646	0.407018	-0.522163	-1.86123	15	C3/ABCA1/IKBKE/PLIN2/CAV1/ZC3H12A/NFKBIA/PNPLA2	GO:0019915
GOBP_MITOTIC_CELL_CYCLE_CHECKPOINT_SIGNALING	0.00871712	0.108305	0.38073	-0.473429	-1.86352	20	CLSPN/AURKB/FOXO4/XRCC3/FOXN3/CCND1/TP53/CDT1/RPA2/ZNF830/FANCD2/CDKN1B/BABAM1/TAOK3/RPL26/SYF2	GO:0007093
GOBP_INTERLEUKIN_1_PRODUCTION	0.0054486	0.0848807	0.407018	-0.550089	-1.88182	14	EGR1/CX3CL1/SIRPA/NOD1/ARRB2/WNT5A/ZC3H12A	GO:0032612
GOBP_RESPONSE_TO_BACTERIUM	0.00254995	0.0604757	0.431708	-0.347084	-1.88365	59	PGLYRP4/PI3/C3/ABCA1/SPINK5/CX3CL1/SIRPA/NOD1/S100A9/EPHB2/SLPI/WNT5A/HMGB2/HPGD/MAPKAPK3/CAV1/DAB2IP/ZC3H12A/THBD/GBP2/NFKBIA/CCDC80	GO:0009617
GOBP_POSITIVE_REGULATION_OF_VASCULATURE_DEVELOPMENT	0.00491055	0.0800267	0.407018	-0.458375	-1.8868	22	C3/CYP1B1/SEMA5A/ETS1/EPHA1/FUT1/WNT5A/ZC3H12A/RRAS/PTK2B/JUP/SASH1	GO:1904018
GOBP_MAMMARY_GLAND_EPITHELIUM_DEVELOPMENT	0.00464801	0.0775572	0.407018	-0.574318	-1.89076	12	WNT4/SMO/NTN1/WNT5A/CCND1/AKT2/DEAF1/SCRIB	GO:0061180
GOBP_REGULATION_OF_LIPID_BIOSYNTHETIC_PROCESS	0.00468564	0.0775572	0.407018	-0.459371	-1.8909	22	CCDC3/EGR1/C3/DKK3/WNT4/PDK4	GO:0046890
GOBP_TUBE_DEVELOPMENT	0.000284227	0.0173188	0.498493	-0.286572	-1.89698	140	ATOH8/HOPX/NGFR/E2F2/FOXE1/C3/EPHB3/PTEN/CARD10/CYP1B1/PDPN/SEMA5A/ETS1/ANGPT1/SPINK5/WNT4/CX3CL1/FOXO4/AMOTL1/SMO/EPHA1/EPHB2/FUT1/NTN1/WNT5A/PLCD3/HPGD/MFGE8/CAV1/DAB2IP/RNF220/ZC3H12A/NRARP/NPNT/TGFBI/MEGF8/RRAS/CALD1/PTK2B/ITGA3/VAV2/EPHB4/MYH9/SHC1/AMOTL2/JUP/RGMA/SASH1/DEAF1/SMAD3/ITPK1/SCRIB/HSPG2/TNFAIP2/DVL2/TACSTD2/HDAC7/PDGFA	GO:0035295
GOBP_POSITIVE_REGULATION_OF_KINASE_ACTIVITY	0.00213616	0.0551633	0.431708	-0.341184	-1.89801	63	EGR1/EPHB3/CARD10/EPHB6/ANGPT1/CLSPN/IRS1/EPHA1/EPHB2/GPRC5A/WNT5A/AJUBA/ADRB2/CCND1/INSR/MOB3B/DAB2IP/INCENP/PHB/TPX2/PTK2B/VAV2/EPHB4	GO:0033674
GOBP_REGULATION_OF_CELL_JUNCTION_ASSEMBLY	0.00718649	0.101056	0.407018	-0.457657	-1.90217	23	CNTNAP2/EPHB3/PTEN/WNT4/BHLHB9/EPHB2/NTN1/WNT5A/CAV1	GO:1901888
GOBP_ADAPTIVE_IMMUNE_RESPONSE_BASED_ON_SOMATIC_RECOMBINATION_OF_IMMUNE_RECEPTORS_BUILT_FROM_IMMUNOGLOBULIN_SUPERFAMILY_DOMAINS	0.00425907	0.0751963	0.407018	-0.418991	-1.90502	30	SERPING1/C3/BATF/C1R/IL1R1/EPHB2/IL20RB/ZC3H12A/PVR/HLA-DMA/RELB/PHB	GO:0002460
GOBP_RESPONSE_TO_TYPE_I_INTERFERON	0.00462003	0.0775572	0.407018	-0.600378	-1.90896	11	IFITM3/IFITM2/WNT5A/IKBKE/RNF185/SMPD1/STAT2	GO:0034340
GOBP_RIBOSOMAL_SMALL_SUBUNIT_BIOGENESIS	0.00386099	0.0742592	0.431708	-0.465373	-1.91561	22	RPS15/RPS28/RPS27/RPS14/RPS21/RPSA/NOB1/RPS5/RRP7A/RPS19/KRI1/NPM1/NOP9/RPS16/RPS17/RPS25/RPS6/RPS24/RPS8/SNU13	GO:0042274
GOBP_CANONICAL_WNT_SIGNALING_PATHWAY	0.00300955	0.0655021	0.431708	-0.394258	-1.92328	40	IGFBP6/EGR1/PTEN/SEMA5A/DKK3/WNT4/WNT10A/WNK2/WNT5A/CAV1/DAB2IP/RNF220/NRARP/RPS12/FERMT1/JUP/FRMD8/SMAD3/DVL2/TLE3/CDH3/TLE2/CTDNEP1	GO:0060070
GOBP_REGULATION_OF_VIRAL_PROCESS	0.00401906	0.0742592	0.407018	-0.607709	-1.93226	11	IFITM3/IFITM2/SLPI/BANF1/N4BP1/TOP2A/STOM/TRIM11	GO:0050792
GOBP_DEFENSE_RESPONSE_TO_OTHER_ORGANISM	0.000294278	0.0173188	0.498493	-0.307328	-1.93798	108	PGLYRP4/SERPING1/PI3/C3/IFITM3/BATF/IFITM2/SPINK5/C1R/CX3CL1/RAB7B/SIRPA/NOD1/S100A9/SLPI/ARRB2/WNT5A/HMGB2/IKBKE/RNF185/DAB2IP/ZYX/ZC3H12A/PVR/TP53/RELB/GBP2/LYAR/BIRC3/PHB/BANF1/RPL13A/N4BP1/PTK2B/CXCL16/HTRA1/SHC1/TLR5/SMPD1/TUBB/STAT2/TRIM11/RBCK1/SCNN1B/ATAD3A/MYO1C/PTK6/RPS19/IL17RA	GO:0098542
GOBP_REGULATION_OF_PROTEIN_IMPORT	0.00360682	0.0725473	0.431708	-0.609626	-1.93836	11	ANGPT1/SMO/ZC3H12A/CHP2/FERMT1/DMAP1/JUP/SMAD3	GO:1904589
GOBP_IMMUNE_RESPONSE	6.507e-05	0.00646227	0.538434	-0.287971	-1.93873	155	PGLYRP4/SERPING1/PI3/C3/IFITM3/BATF/SCARA3/ETS1/ANGPT1/IFITM2/SPINK5/C1R/CX3CL1/RAB7B/SIRPA/IL1RN/SPNS2/IL1R1/NOD1/S100A9/EPHB2/SLPI/ARRB2/WNT5A/HMGB2/IKBKE/MAPKAPK3/CAV1/RNF185/DAB2IP/ZYX/IL20RB/ZC3H12A/PVR/TP53/HLA-DMA/LTB4R/RELB/GBP2/NFKBIA/LYAR/BIRC3/PHB/BANF1/RPL13A/N4BP1/PTK2B/VAV2/LFNG/CXCL16/SECTM1/TLR5/SMPD1/SEMA4D/TUBB/SMAD3/STAT2/TRIM11/FCGRT/RBCK1/SCNN1B/ATAD3A/FURIN	GO:0006955
GOBP_POSITIVE_REGULATION_OF_NUCLEOCYTOPLASMIC_TRANSPORT	0.00313289	0.0655021	0.431708	-0.630297	-1.94365	10	SMO/SFN/ZC3H12A/CHP2/DMAP1/JUP/SMAD3/ANP32B	GO:0046824
GOBP_NCRNA_METABOLIC_PROCESS	0.00106384	0.041984	0.45506	-0.331654	-1.94386	77	TRMU/RPS15/RPS28/WDR4/SNAPC2/ZC3H12A/TP53/RPL10A/RPP25L/LYAR/IMP3/NPM3/WDR6/RPS27/RPP25/RPS14/RPS21/SMAD3/DDX27/NUDT16/DDX51/NOB1/RPL35/BOP1/LAS1L/FBL/RRP7A/LRRC47/RPS19/URM1/RPL7/EIF6/KRI1/UTP14A/USP36/NSA2/MEPCE/NOP9/RPS16/EXOSC4/DDX54/TRMT112/DDX10/PDCD11/RPL14/RPUSD3/RPL26/DKC1/RPS17/NOL8/RPS25/RPS6/RPL7A/SND1/RPS24	GO:0034660
GOBP_PATTERN_RECOGNITION_RECEPTOR_SIGNALING_PATHWAY	0.00296541	0.065445	0.431708	-0.51245	-1.97676	19	SCARA3/RAB7B/NOD1/ARRB2/MAPKAPK3/CAV1/DAB2IP/NFKBIA/BIRC3/PHB/TLR5	GO:0002221
GOBP_RIBOSOME_ASSEMBLY	0.00341575	0.0702448	0.431708	-0.519975	-1.99223	18	RPL10/RPS15/RPS28/RPL3/DDX28/RPS27/RPS14/RPSA/RPS5/BOP1/RRP7A/RPS19/RPLP0/EIF6/NPM1	GO:0042255
GOBP_NEGATIVE_REGULATION_OF_MITOTIC_CELL_CYCLE	0.00149096	0.0464537	0.45506	-0.424808	-1.99432	35	PTEN/CLSPN/AURKB/FOXO4/XRCC3/FOXN3/CCND1/CTDSP1/TP53/CDT1/OVOL1/CDKN2B/RPA2/SCRIB/ZNF830/FANCD2/CDKN1C/CDK2AP2/BRD7/CDKN1B/BABAM1/TAOK3/CTDSPL/RPL26/SYF2/ZFP36L2	GO:0045930
GOBP_BIOLOGICAL_ADHESION	3.6254e-05	0.00480064	0.557332	-0.286534	-1.99463	182	CNTNAP2/TROAP/TENM2/EPHB3/PTEN/ITGA11/CYP1B1/PDPN/SEMA5A/ETS1/ANGPT1/COL7A1/SPINK5/WNT4/CX3CL1/RELL2/SIRPA/OBSCN/IL1RN/FXYD5/FBLN1/EPHA1/S100A9/EPHB2/FUT1/COL17A1/PLXNA1/NTN1/VSIG10/WNT5A/AJUBA/MFGE8/PKP1/CAV1/LAMB2/PCDH1/TRIP6/ZYX/BCAM/IL20RB/ZC3H12A/PVR/FGFRL1/NRARP/HLA-DMA/NPNT/LYPD3/MELTF/PIEZO1/TGFBI	GO:0022610
GOBP_CELL_SURFACE_RECEPTOR_SIGNALING_PATHWAY_INVOLVED_IN_CELL_CELL_SIGNALING	0.00110773	0.041984	0.45506	-0.356266	-2.00242	67	IGFBP6/EGR1/C3/PTEN/SEMA5A/DKK3/WNT4/AMOTL1/NDRG2/SMO/WNT10A/ARRB2/WNK2/WNT5A/ADRB2/CAV1/CCND1/DAB2IP/RNF220/NRARP/RPS12/PTK2B/ITGA3/ARHGEF19/TMEM25/FERMT1/AMOTL2/JUP/FRMD8/SMAD3/DVL2	GO:1905114
GOBP_REGULATION_OF_MULTICELLULAR_ORGANISMAL_DEVELOPMENT	7.31212e-05	0.00683468	0.538434	-0.297839	-2.00295	151	ATOH8/HOPX/NGFR/E2F2/BMP1/C3/EPHB3/PTEN/ANKH/CYP1B1/SEMA5A/ETS1/SPINK5/WNT4/CX3CL1/FOXO4/RAB7B/BHLHB9/SMO/EPHA1/EPHB2/FUT1/PLXNA1/NTN1/WNT5A/PHLDB1/HMGB2/ADRB2/CAV1/ZNF219/CCND1/INSR/KLF7/DAB2IP/SFN/CTDSP1/ZC3H12A/TP53/NRARP	GO:2000026
GOBP_POSITIVE_REGULATION_OF_CELL_DEATH	0.00027883	0.0173188	0.498493	-0.339641	-2.00465	82	MAL/NGFR/HCAR2/EGR1/PLEKHN1/PTEN/CYP1B1/KCNMA1/PRODH/PLEKHF1/BMF/NOD1/S100A9/ARRB2/WNT5A/HPGD/CAV1/ID3/DAPK2/DAB2IP/ZC3H12A/TP53	GO:0010942
GOBP_NIK_NF_KAPPAB_SIGNALING	0.00222391	0.0552156	0.431708	-0.501768	-2.01671	21	CARD10/NOD1/IKBKE/C20orf27/TRIP6/ZC3H12A/RELB/NFKBIA/BIRC3/PHB/SASH1/RBCK1/HDAC7	GO:0038061
GOBP_INNATE_IMMUNE_RESPONSE	0.000120753	0.00913695	0.538434	-0.342379	-2.01914	85	PGLYRP4/SERPING1/PI3/C3/IFITM3/IFITM2/C1R/CX3CL1/RAB7B/SIRPA/NOD1/S100A9/SLPI/ARRB2/WNT5A/HMGB2/IKBKE/RNF185/DAB2IP/ZYX/PVR/TP53/RELB/GBP2/LYAR/BIRC3/PHB/BANF1/RPL13A/N4BP1/PTK2B	GO:0045087
GOBP_POSITIVE_REGULATION_OF_APOPTOTIC_SIGNALING_PATHWAY	0.00166101	0.0488097	0.45506	-0.490611	-2.01949	22	MAL/NGFR/PTEN/PLEKHF1/S100A9/CAV1/DAB2IP/TP53	GO:2001235
GOBP_CELL_MATRIX_ADHESION	0.00164436	0.0488097	0.45506	-0.425211	-2.02266	36	PTEN/ITGA11/WNT4/CX3CL1/EPHA1/FUT1/COL17A1/AJUBA/TRIP6/ZYX/BCAM/NPNT/LYPD3/RRAS/PTK2B/ITGA3/FERMT1/JUP/SMAD3/PPM1F/ITGB4	GO:0007160
GOBP_NEGATIVE_REGULATION_OF_MITOTIC_CELL_CYCLE_PHASE_TRANSITION	0.00172016	0.0488097	0.45506	-0.459579	-2.03901	28	PTEN/CLSPN/AURKB/FOXO4/XRCC3/FOXN3/CCND1/CTDSP1/TP53/CDT1/CDKN2B/RPA2/ZNF830/CDK2AP2/BRD7/CDKN1B/BABAM1/TAOK3/CTDSPL/RPL26/SYF2/ZFP36L2	GO:1901991
GOBP_ENDOTHELIAL_CELL_MIGRATION	0.00104596	0.041984	0.45506	-0.407126	-2.04545	43	ATOH8/PTEN/CARD10/CYP1B1/SEMA5A/ETS1/ANGPT1/FUT1/WNT5A/DAB2IP/ZC3H12A/RRAS/PTK2B/EPHB4/MYH9/PATZ1/JUP/RAB13/SH3BP1/SASH1/HDAC7/HDAC5/HSPB1/PRCP/MET	GO:0043542
GOBP_REGULATION_OF_DEFENSE_RESPONSE	0.000395381	0.0224379	0.498493	-0.359515	-2.04763	71	SERPING1/C3/PTGES/TSLP/ETS1/SPINK5/CX3CL1/SIRPA/IL1R1/NOD1/S100A9/EPHB2/ARRB2/WNT5A/HMGB2/IKBKE/RNF185/ZYX/IL20RB/ZC3H12A/PVR/METRNL/NFKBIA/LYAR/BIRC3/BANF1/N4BP1	GO:0031347
GOBP_CIRCULATORY_SYSTEM_DEVELOPMENT	3.29016e-05	0.00480064	0.557332	-0.309585	-2.04932	140	HOPX/NGFR/E2F2/EGR1/C3/EPHB3/PTEN/CARD10/CYP1B1/PDPN/SEMA5A/ETS1/ANGPT1/SPINK5/WNT4/CX3CL1/FOXO4/AMOTL1/SMO/EPHA1/EPHB2/FUT1/ARRB2/WNT5A/PLCD3/HPGD/MFGE8/CAV1/ID3/INSR/DAB2IP/ZC3H12A/TP53/FGFRL1/NRARP/FHL2/TGFBI/MEGF8/PTPN14/PDLIM7/NDST1	GO:0072359
GOBP_TOLL_LIKE_RECEPTOR_SIGNALING_PATHWAY	0.00112509	0.041984	0.45506	-0.612264	-2.06061	13	SCARA3/RAB7B/ARRB2/MAPKAPK3/CAV1/DAB2IP/NFKBIA/BIRC3/TLR5	GO:0002224
GOBP_TUMOR_NECROSIS_FACTOR_SUPERFAMILY_CYTOKINE_PRODUCTION	0.00169948	0.0488097	0.45506	-0.538089	-2.06163	18	ANGPT1/CX3CL1/SIRPA/NOD1/EPHB2/ARRB2/WNT5A/ZC3H12A	GO:0071706
GOBP_REGULATION_OF_VASCULATURE_DEVELOPMENT	0.000918694	0.040097	0.477271	-0.438991	-2.08821	36	E2F2/C3/CYP1B1/SEMA5A/ETS1/SPINK5/WNT4/FOXO4/EPHA1/FUT1/WNT5A/DAB2IP/ZC3H12A	GO:1901342
GOBP_REGULATION_OF_RESPONSE_TO_CYTOKINE_STIMULUS	0.00116701	0.042114	0.45506	-0.532013	-2.09412	20	CCDC3/TSLP/ANGPT1/IL1RN/IL1R1/WNT5A/IKBKE/CAV1/RNF185	GO:0060759
GOBP_CELL_SUBSTRATE_ADHESION	0.000173636	0.0114961	0.518848	-0.375081	-2.10264	64	EPHB3/PTEN/ITGA11/PDPN/ANGPT1/WNT4/CX3CL1/RELL2/FBLN1/EPHA1/FUT1/COL17A1/AJUBA/LAMB2/TRIP6/ZYX/BCAM/NPNT/LYPD3/MELTF/RRAS/CCDC80/NTN4/PTK2B/ITGA3/MICALL2/FERMT1/JUP/SMAD3/PPM1F/TACSTD2/ITGB4	GO:0031589
GOBP_POSITIVE_REGULATION_OF_DEVELOPMENTAL_PROCESS	1.22227e-05	0.00242774	0.593325	-0.317889	-2.11871	143	ATOH8/CCDC3/HOPX/NGFR/BMP1/RASAL1/C3/EPHB3/CYP1B1/EHD2/PDPN/SEMA5A/ADIRF/ETS1/WNT4/CX3CL1/RAB7B/BHLHB9/SMO/EPHA1/EPHB2/FUT1/ARRB2/PLXNA1/NTN1/WNT5A/PHLDB1/HMGB2/ADRB2/ZNF219/CCND1/INSR/DAB2IP/SFN/ZC3H12A/TP53/NPNT/PIEZO1/YPEL3/MEGF8/PDLIM7/METRNL/RRAS/GPC1	GO:0051094
GOBP_ACTIVATION_OF_PROTEIN_KINASE_ACTIVITY	0.000933663	0.040097	0.477271	-0.539826	-2.12488	20	CARD10/ANGPT1/CLSPN/GPRC5A/WNT5A/ADRB2/INSR/MOB3B/PHB/TPX2/PTK2B	GO:0032147
GOBP_NEGATIVE_REGULATION_OF_PEPTIDASE_ACTIVITY	0.0012799	0.044212	0.45506	-0.490615	-2.14689	26	SERPING1/PI3/C3/COL7A1/SPINK5/BIRC5/SLPI/ARRB2/TIMP1/TIMP2/SFN	GO:0010466
GOBP_RRNA_METABOLIC_PROCESS	7.77472e-05	0.00686335	0.538434	-0.405328	-2.18566	56	RPS15/RPS28/TP53/RPL10A/LYAR/IMP3/NPM3/RPS27/RPP25/RPS14/RPS21/DDX27/NUDT16/DDX51/NOB1/RPL35/BOP1/LAS1L/FBL/RRP7A/RPS19/RPL7/EIF6/KRI1/UTP14A/USP36/NSA2/NOP9/RPS16/EXOSC4/DDX54/TRMT112/DDX10/PDCD11/RPL14/RPUSD3/RPL26/DKC1/RPS17/NOL8/RPS25/RPS6/RPL7A/RPS24	GO:0016072
GOBP_TUBE_MORPHOGENESIS	1.13812e-05	0.00242774	0.593325	-0.344243	-2.20179	114	ATOH8/NGFR/E2F2/C3/EPHB3/PTEN/CARD10/CYP1B1/SEMA5A/ETS1/ANGPT1/SPINK5/WNT4/CX3CL1/FOXO4/AMOTL1/SMO/EPHA1/EPHB2/FUT1/NTN1/WNT5A/PLCD3/HPGD/MFGE8/CAV1/DAB2IP/ZC3H12A/NRARP/NPNT/TGFBI/MEGF8/RRAS/CALD1/PTK2B/VAV2/EPHB4/MYH9/SHC1/AMOTL2/JUP/RGMA/SASH1/DEAF1/SMAD3/SCRIB/HSPG2/TNFAIP2/DVL2/TACSTD2/HDAC7/PDGFA/HDAC5	GO:0035239
GOBP_CYTOKINE_MEDIATED_SIGNALING_PATHWAY	0.000164061	0.0113345	0.518848	-0.462655	-2.23056	38	CCDC3/EGR1/IFITM3/TSLP/ANGPT1/IFITM2/CX3CL1/IL1RN/IL1R1/WNT5A/IKBKE/CAV1/RNF185/IL17RE/IL20RB/TP53/NFKBIA/BIRC3/PTK2B	GO:0019221
GOBP_NCRNA_PROCESSING	4.02953e-05	0.00492532	0.557332	-0.401	-2.23077	63	TRMU/RPS15/RPS28/WDR4/RPL10A/RPP25L/LYAR/IMP3/NPM3/WDR6/RPS27/RPP25/RPS14/RPS21/SMAD3/DDX27/NUDT16/DDX51/NOB1/RPL35/BOP1/LAS1L/FBL/RRP7A/RPS19/URM1/RPL7/EIF6/KRI1/UTP14A/USP36/NSA2/NOP9/RPS16/EXOSC4/DDX54/TRMT112/DDX10/PDCD11/RPL14/RPUSD3/RPL26/DKC1/RPS17/NOL8/RPS25/RPS6/RPL7A/RPS24	GO:0034470
GOBP_EXTERNAL_ENCAPSULATING_STRUCTURE_ORGANIZATION	5.1003e-05	0.00578884	0.557332	-0.498547	-2.33104	34	TGM1/LOXL4/BMP1/CYP1B1/PDPN/SPINK5/COL27A1/FBLN1/COL17A1/PHLDB1/COLGALT1/CAV1/LAMB2/MMP15/NPNT/MELTF/TGFBI/CCDC80/NTN4	GO:0045229
GOBP_ENDOTHELIAL_CELL_PROLIFERATION	5.50503e-05	0.00583166	0.557332	-0.644816	-2.34612	16	ATOH8/NGFR/SEMA5A/ANGPT1/FUT1/WNT5A/HMGB2/CAV1/NRARP	GO:0001935
GOBP_RIBONUCLEOPROTEIN_COMPLEX_BIOGENESIS	4.37546e-06	0.00139052	0.610527	-0.396931	-2.3469	80	PTEN/RPL10/RPS15/RPS28/SF3A2/RPL10A/LYAR/RPL3/RPL13A/IMP3/NPM3/DDX28/RPS27/RPP25/RPS14/RPS21/RPSA/DDX27/NUDT16/DDX51/NOB1/RPS5/RPL35/BOP1/LAS1L/FBL/AATF/RRP7A/RPS19/RPLP0/RPL7/EIF6/KRI1/UTP14A/USP36/NPM1/NSA2/NOP9/RPS16/EIF3A/EXOSC4/DDX54/EIF2S3/SRSF6/TRMT112/GPATCH4/DDX10/PDCD11/RPL14/RPUSD3/SNRPB/RPL26/RAN/DKC1/RPS17/NOL8/RPS25/RPS6/SNRNP200/RPL7A/RPS24	GO:0022613
GOBP_NEURON_PROJECTION_GUIDANCE	9.28863e-05	0.00776823	0.538434	-0.535843	-2.35671	27	NGFR/EPHB3/SEMA5A/EPHB6/SMO/EPHA1/EPHB2/PLXNA1/NTN1/WNT5A/LAMB2/KLF7/MEGF8/RHOG/EPHB4/SEMA4D	GO:0097485
GOBP_HUMORAL_IMMUNE_RESPONSE	3.54376e-05	0.00480064	0.557332	-0.592622	-2.38187	21	PGLYRP4/SERPING1/PI3/C3/SPINK5/C1R/SPNS2/S100A9/SLPI	GO:0006959
GOBP_RIBOSOME_BIOGENESIS	6.79866e-06	0.00180051	0.610527	-0.43156	-2.43659	66	PTEN/RPL10/RPS15/RPS28/RPL10A/LYAR/RPL3/IMP3/NPM3/DDX28/RPS27/RPP25/RPS14/RPS21/RPSA/DDX27/NUDT16/DDX51/NOB1/RPS5/RPL35/BOP1/LAS1L/FBL/AATF/RRP7A/RPS19/RPLP0/RPL7/EIF6/KRI1/UTP14A/USP36/NPM1/NSA2/NOP9/RPS16/EXOSC4/DDX54/TRMT112/GPATCH4/DDX10/PDCD11/RPL14/RPUSD3/RPL26/RAN/DKC1/RPS17/NOL8/RPS25/RPS6/RPL7A/RPS24	GO:0042254
GOBP_ANATOMICAL_STRUCTURE_FORMATION_INVOLVED_IN_MORPHOGENESIS	1.15169e-08	9.15016e-06	0.74774	-0.380812	-2.5219	135	ATOH8/HOPX/NGFR/E2F2/C3/EPHB3/PTEN/CARD10/CYP1B1/EHD2/PDPN/SEMA5A/ETS1/ANGPT1/COL7A1/SPINK5/WNT4/CX3CL1/FOXO4/AMOTL1/OBSCN/SMO/EPHA1/EPHB2/FUT1/WNT5A/PHLDB1/PLCD3/MFGE8/CAV1/ZNF219/DAB2IP/MMP15/ZC3H12A/TP53/NRARP/FHL2/TGFBI/PTPN14/RRAS/GPC1/CALD1/PTK2B/ITGA3/VAV2/LFNG/EPHB4/MYH9/HTRA1/SHC1/TM4SF1/ADGRG6/AMOTL2/JUP/RGMA/SASH1/DEAF1/SMAD3/SCRIB/HSPG2/TNFAIP2/DVL2/OBSL1/ITGB4/HDAC7/FURIN/PDGFA	GO:0048646
GOBP_BLOOD_VESSEL_MORPHOGENESIS	1.73303e-07	6.88447e-05	0.690132	-0.437737	-2.56562	77	NGFR/E2F2/C3/EPHB3/PTEN/CARD10/CYP1B1/SEMA5A/ETS1/ANGPT1/SPINK5/WNT4/CX3CL1/FOXO4/AMOTL1/SMO/EPHA1/EPHB2/FUT1/WNT5A/PLCD3/HPGD/MFGE8/CAV1/DAB2IP/ZC3H12A/NRARP/TGFBI/RRAS/CALD1/PTK2B/VAV2/EPHB4/MYH9/SHC1/AMOTL2/JUP/SASH1/HSPG2/TNFAIP2/HDAC7/PDGFA/HDAC5	GO:0048514
GOBP_VASCULATURE_DEVELOPMENT	6.40443e-08	3.39222e-05	0.704976	-0.429136	-2.56835	89	NGFR/E2F2/EGR1/C3/EPHB3/PTEN/CARD10/CYP1B1/PDPN/SEMA5A/ETS1/ANGPT1/SPINK5/WNT4/CX3CL1/FOXO4/AMOTL1/SMO/EPHA1/EPHB2/FUT1/WNT5A/PLCD3/HPGD/MFGE8/CAV1/DAB2IP/ZC3H12A/NRARP/TGFBI/MEGF8/PTPN14/NDST1/RRAS/CALD1/PTK2B/VAV2/EPHB4/MYH9/SHC1/AMOTL2/JUP/SASH1/HSPG2/TNFAIP2/HDAC7/PDGFA/HDAC5/ANP32B	GO:0001944
GOBP_CYTOPLASMIC_TRANSLATION	5.73096e-09	9.1065e-06	0.761461	-0.496336	-2.80436	68	RPL10/RPS15/RPS28/RPL18A/RPS27A/RPS9/RPS18/RPS13/RPS12/RPL10A/RPL3/RPS2/RPS15A/RPL13A/RPL22L1/RPS20/RPS29/RPLP2/UNK/RPL37/RPS27/RPS14/RPS21/RPSA/RPL12/RPL29/RPS5/RPL35/RPS4X/RPS23/RPS19/RPLP0/RPL7/RPL37A/UBA52/RPS3A/RPLP1/RPS16/RPL32/RPL4/EIF3A/RPL36/EIF2S3/RPL13/RPL8/RPL14/RPL9/RPL26/RPS17/RPL21/RPS25/RPS6/RPL7A/RPS24/RPL27A/RPS8/RPL18/RPS11/RPL22/RPL19/RPS3/RPL35A	GO:0002181

## Sheet: dnreg_simplifyEnrichment_GSEA_c
cluster	pathway	pval	padj	log2err	ES	NES	size	leadingEdge	GO_ID
6	GOBP_CYTOPLASMIC_TRANSLATION	5.7309619069117e-09	9.10649847008269e-06	0.761461	-0.496336	-2.80436	68	RPL10/RPS15/RPS28/RPL18A/RPS27A/RPS9/RPS18/RPS13/RPS12/RPL10A/RPL3/RPS2/RPS15A/RPL13A/RPL22L1/RPS20/RPS29/RPLP2/UNK/RPL37/RPS27/RPS14/RPS21/RPSA/RPL12/RPL29/RPS5/RPL35/RPS4X/RPS23/RPS19/RPLP0/RPL7/RPL37A/UBA52/RPS3A/RPLP1/RPS16/RPL32/RPL4/EIF3A/RPL36/EIF2S3/RPL13/RPL8/RPL14/RPL9/RPL26/RPS17/RPL21/RPS25/RPS6/RPL7A/RPS24/RPL27A/RPS8/RPL18/RPS11/RPL22/RPL19/RPS3/RPL35A	GO:0002181
3	GOBP_ANATOMICAL_STRUCTURE_FORMATION_INVOLVED_IN_MORPHOGENESIS	1.15168837529888e-08	9.15016414174956e-06	0.74774	-0.380812	-2.5219	135	ATOH8/HOPX/NGFR/E2F2/C3/EPHB3/PTEN/CARD10/CYP1B1/EHD2/PDPN/SEMA5A/ETS1/ANGPT1/COL7A1/SPINK5/WNT4/CX3CL1/FOXO4/AMOTL1/OBSCN/SMO/EPHA1/EPHB2/FUT1/WNT5A/PHLDB1/PLCD3/MFGE8/CAV1/ZNF219/DAB2IP/MMP15/ZC3H12A/TP53/NRARP/FHL2/TGFBI/PTPN14/RRAS/GPC1/CALD1/PTK2B/ITGA3/VAV2/LFNG/EPHB4/MYH9/HTRA1/SHC1/TM4SF1/ADGRG6/AMOTL2/JUP/RGMA/SASH1/DEAF1/SMAD3/SCRIB/HSPG2/TNFAIP2/DVL2/OBSL1/ITGB4/HDAC7/FURIN/PDGFA	GO:0048646
3	GOBP_VASCULATURE_DEVELOPMENT	6.40443449758779e-08	3.39221547222233e-05	0.704976	-0.429136	-2.56835	89	NGFR/E2F2/EGR1/C3/EPHB3/PTEN/CARD10/CYP1B1/PDPN/SEMA5A/ETS1/ANGPT1/SPINK5/WNT4/CX3CL1/FOXO4/AMOTL1/SMO/EPHA1/EPHB2/FUT1/WNT5A/PLCD3/HPGD/MFGE8/CAV1/DAB2IP/ZC3H12A/NRARP/TGFBI/MEGF8/PTPN14/NDST1/RRAS/CALD1/PTK2B/VAV2/EPHB4/MYH9/SHC1/AMOTL2/JUP/SASH1/HSPG2/TNFAIP2/HDAC7/PDGFA/HDAC5/ANP32B	GO:0001944
3	GOBP_BLOOD_VESSEL_MORPHOGENESIS	1.7330310368542e-07	6.88446579390332e-05	0.690132	-0.437737	-2.56562	77	NGFR/E2F2/C3/EPHB3/PTEN/CARD10/CYP1B1/SEMA5A/ETS1/ANGPT1/SPINK5/WNT4/CX3CL1/FOXO4/AMOTL1/SMO/EPHA1/EPHB2/FUT1/WNT5A/PLCD3/HPGD/MFGE8/CAV1/DAB2IP/ZC3H12A/NRARP/TGFBI/RRAS/CALD1/PTK2B/VAV2/EPHB4/MYH9/SHC1/AMOTL2/JUP/SASH1/HSPG2/TNFAIP2/HDAC7/PDGFA/HDAC5	GO:0048514
5	GOBP_RIBONUCLEOPROTEIN_COMPLEX_BIOGENESIS	4.37546368350773e-06	0.00139052	0.610527	-0.396931	-2.3469	80	PTEN/RPL10/RPS15/RPS28/SF3A2/RPL10A/LYAR/RPL3/RPL13A/IMP3/NPM3/DDX28/RPS27/RPP25/RPS14/RPS21/RPSA/DDX27/NUDT16/DDX51/NOB1/RPS5/RPL35/BOP1/LAS1L/FBL/AATF/RRP7A/RPS19/RPLP0/RPL7/EIF6/KRI1/UTP14A/USP36/NPM1/NSA2/NOP9/RPS16/EIF3A/EXOSC4/DDX54/EIF2S3/SRSF6/TRMT112/GPATCH4/DDX10/PDCD11/RPL14/RPUSD3/SNRPB/RPL26/RAN/DKC1/RPS17/NOL8/RPS25/RPS6/SNRNP200/RPL7A/RPS24	GO:0022613
5	GOBP_RIBOSOME_BIOGENESIS	6.79865652261378e-06	0.00180051	0.610527	-0.43156	-2.43659	66	PTEN/RPL10/RPS15/RPS28/RPL10A/LYAR/RPL3/IMP3/NPM3/DDX28/RPS27/RPP25/RPS14/RPS21/RPSA/DDX27/NUDT16/DDX51/NOB1/RPS5/RPL35/BOP1/LAS1L/FBL/AATF/RRP7A/RPS19/RPLP0/RPL7/EIF6/KRI1/UTP14A/USP36/NPM1/NSA2/NOP9/RPS16/EXOSC4/DDX54/TRMT112/GPATCH4/DDX10/PDCD11/RPL14/RPUSD3/RPL26/RAN/DKC1/RPS17/NOL8/RPS25/RPS6/RPL7A/RPS24	GO:0042254
3	GOBP_POSITIVE_REGULATION_OF_DEVELOPMENTAL_PROCESS	1.22227182018924e-05	0.00242774	0.593325	-0.317889	-2.11871	143	ATOH8/CCDC3/HOPX/NGFR/BMP1/RASAL1/C3/EPHB3/CYP1B1/EHD2/PDPN/SEMA5A/ADIRF/ETS1/WNT4/CX3CL1/RAB7B/BHLHB9/SMO/EPHA1/EPHB2/FUT1/ARRB2/PLXNA1/NTN1/WNT5A/PHLDB1/HMGB2/ADRB2/ZNF219/CCND1/INSR/DAB2IP/SFN/ZC3H12A/TP53/NPNT/PIEZO1/YPEL3/MEGF8/PDLIM7/METRNL/RRAS/GPC1	GO:0051094
3	GOBP_TUBE_MORPHOGENESIS	1.13811600437129e-05	0.00242774	0.593325	-0.344243	-2.20179	114	ATOH8/NGFR/E2F2/C3/EPHB3/PTEN/CARD10/CYP1B1/SEMA5A/ETS1/ANGPT1/SPINK5/WNT4/CX3CL1/FOXO4/AMOTL1/SMO/EPHA1/EPHB2/FUT1/NTN1/WNT5A/PLCD3/HPGD/MFGE8/CAV1/DAB2IP/ZC3H12A/NRARP/NPNT/TGFBI/MEGF8/RRAS/CALD1/PTK2B/VAV2/EPHB4/MYH9/SHC1/AMOTL2/JUP/RGMA/SASH1/DEAF1/SMAD3/SCRIB/HSPG2/TNFAIP2/DVL2/TACSTD2/HDAC7/PDGFA/HDAC5	GO:0035239
3	GOBP_CIRCULATORY_SYSTEM_DEVELOPMENT	3.29015626957246e-05	0.00480064	0.557332	-0.309585	-2.04932	140	HOPX/NGFR/E2F2/EGR1/C3/EPHB3/PTEN/CARD10/CYP1B1/PDPN/SEMA5A/ETS1/ANGPT1/SPINK5/WNT4/CX3CL1/FOXO4/AMOTL1/SMO/EPHA1/EPHB2/FUT1/ARRB2/WNT5A/PLCD3/HPGD/MFGE8/CAV1/ID3/INSR/DAB2IP/ZC3H12A/TP53/FGFRL1/NRARP/FHL2/TGFBI/MEGF8/PTPN14/PDLIM7/NDST1	GO:0072359
4	GOBP_HUMORAL_IMMUNE_RESPONSE	3.54375857838332e-05	0.00480064	0.557332	-0.592622	-2.38187	21	PGLYRP4/SERPING1/PI3/C3/SPINK5/C1R/SPNS2/S100A9/SLPI	GO:0006959
1	GOBP_NCRNA_PROCESSING	4.02952915185248e-05	0.00492532	0.557332	-0.401	-2.23077	63	TRMU/RPS15/RPS28/WDR4/RPL10A/RPP25L/LYAR/IMP3/NPM3/WDR6/RPS27/RPP25/RPS14/RPS21/SMAD3/DDX27/NUDT16/DDX51/NOB1/RPL35/BOP1/LAS1L/FBL/RRP7A/RPS19/URM1/RPL7/EIF6/KRI1/UTP14A/USP36/NSA2/NOP9/RPS16/EXOSC4/DDX54/TRMT112/DDX10/PDCD11/RPL14/RPUSD3/RPL26/DKC1/RPS17/NOL8/RPS25/RPS6/RPL7A/RPS24	GO:0034470
2	GOBP_EXTERNAL_ENCAPSULATING_STRUCTURE_ORGANIZATION	5.10029750086728e-05	0.00578884	0.557332	-0.498547	-2.33104	34	TGM1/LOXL4/BMP1/CYP1B1/PDPN/SPINK5/COL27A1/FBLN1/COL17A1/PHLDB1/COLGALT1/CAV1/LAMB2/MMP15/NPNT/MELTF/TGFBI/CCDC80/NTN4	GO:0045229
7	GOBP_ENDOTHELIAL_CELL_PROLIFERATION	5.50502852524914e-05	0.00583166	0.557332	-0.644816	-2.34612	16	ATOH8/NGFR/SEMA5A/ANGPT1/FUT1/WNT5A/HMGB2/CAV1/NRARP	GO:0001935
4	GOBP_IMMUNE_RESPONSE	6.50700441589802e-05	0.00646227	0.538434	-0.287971	-1.93873	155	PGLYRP4/SERPING1/PI3/C3/IFITM3/BATF/SCARA3/ETS1/ANGPT1/IFITM2/SPINK5/C1R/CX3CL1/RAB7B/SIRPA/IL1RN/SPNS2/IL1R1/NOD1/S100A9/EPHB2/SLPI/ARRB2/WNT5A/HMGB2/IKBKE/MAPKAPK3/CAV1/RNF185/DAB2IP/ZYX/IL20RB/ZC3H12A/PVR/TP53/HLA-DMA/LTB4R/RELB/GBP2/NFKBIA/LYAR/BIRC3/PHB/BANF1/RPL13A/N4BP1/PTK2B/VAV2/LFNG/CXCL16/SECTM1/TLR5/SMPD1/SEMA4D/TUBB/SMAD3/STAT2/TRIM11/FCGRT/RBCK1/SCNN1B/ATAD3A/FURIN	GO:0006955
3	GOBP_REGULATION_OF_MULTICELLULAR_ORGANISMAL_DEVELOPMENT	7.31211505565123e-05	0.00683468	0.538434	-0.297839	-2.00295	151	ATOH8/HOPX/NGFR/E2F2/BMP1/C3/EPHB3/PTEN/ANKH/CYP1B1/SEMA5A/ETS1/SPINK5/WNT4/CX3CL1/FOXO4/RAB7B/BHLHB9/SMO/EPHA1/EPHB2/FUT1/PLXNA1/NTN1/WNT5A/PHLDB1/HMGB2/ADRB2/CAV1/ZNF219/CCND1/INSR/KLF7/DAB2IP/SFN/CTDSP1/ZC3H12A/TP53/NRARP	GO:2000026
1	GOBP_RRNA_METABOLIC_PROCESS	7.77472347859204e-05	0.00686335	0.538434	-0.405328	-2.18566	56	RPS15/RPS28/TP53/RPL10A/LYAR/IMP3/NPM3/RPS27/RPP25/RPS14/RPS21/DDX27/NUDT16/DDX51/NOB1/RPL35/BOP1/LAS1L/FBL/RRP7A/RPS19/RPL7/EIF6/KRI1/UTP14A/USP36/NSA2/NOP9/RPS16/EXOSC4/DDX54/TRMT112/DDX10/PDCD11/RPL14/RPUSD3/RPL26/DKC1/RPS17/NOL8/RPS25/RPS6/RPL7A/RPS24	GO:0016072
2	GOBP_NEURON_PROJECTION_GUIDANCE	9.28863257687879e-05	0.00776823	0.538434	-0.535843	-2.35671	27	NGFR/EPHB3/SEMA5A/EPHB6/SMO/EPHA1/EPHB2/PLXNA1/NTN1/WNT5A/LAMB2/KLF7/MEGF8/RHOG/EPHB4/SEMA4D	GO:0097485
4	GOBP_INNATE_IMMUNE_RESPONSE	0.000120753	0.00913695	0.538434	-0.342379	-2.01914	85	PGLYRP4/SERPING1/PI3/C3/IFITM3/IFITM2/C1R/CX3CL1/RAB7B/SIRPA/NOD1/S100A9/SLPI/ARRB2/WNT5A/HMGB2/IKBKE/RNF185/DAB2IP/ZYX/PVR/TP53/RELB/GBP2/LYAR/BIRC3/PHB/BANF1/RPL13A/N4BP1/PTK2B	GO:0045087
7	GOBP_BIOLOGICAL_PROCESS_INVOLVED_IN_INTERSPECIES_INTERACTION_BETWEEN_ORGANISMS	0.000155499	0.0112313	0.518848	-0.265833	-1.81179	165	PGLYRP4/SERPING1/PI3/C3/IFITM3/ABCA1/BATF/IFITM2/SPINK5/C1R/CX3CL1/RAB7B/SIRPA/NOD1/S100A9/EPHB2/SLPI/ARRB2/WNT5A/HMGB2/IKBKE/HPGD/MAPKAPK3/CAV1/RNF185/TPCN2/INSR/DAB2IP/ZYX/STMN1/ZC3H12A/PVR/TP53/RELB/THBD/GBP2/TPCN1/CHMP4A/NFKBIA/CCDC80/LYAR/BIRC3/PHB/BANF1/RPS15A/RPL13A/N4BP1/PTK2B/CXCL16/HTRA1/SHC1/TLR5/SMPD1/RPSA/SASH1/STOM/TUBB/SMAD3/STAT2/TRIM11/RBCK1/SCNN1B/ATAD3A	GO:0044419
9	GOBP_CYTOKINE_MEDIATED_SIGNALING_PATHWAY	0.000164061	0.0113345	0.518848	-0.462655	-2.23056	38	CCDC3/EGR1/IFITM3/TSLP/ANGPT1/IFITM2/CX3CL1/IL1RN/IL1R1/WNT5A/IKBKE/CAV1/RNF185/IL17RE/IL20RB/TP53/NFKBIA/BIRC3/PTK2B	GO:0019221
7	GOBP_CELL_SUBSTRATE_ADHESION	0.000173636	0.0114961	0.518848	-0.375081	-2.10264	64	EPHB3/PTEN/ITGA11/PDPN/ANGPT1/WNT4/CX3CL1/RELL2/FBLN1/EPHA1/FUT1/COL17A1/AJUBA/LAMB2/TRIP6/ZYX/BCAM/NPNT/LYPD3/MELTF/RRAS/CCDC80/NTN4/PTK2B/ITGA3/MICALL2/FERMT1/JUP/SMAD3/PPM1F/TACSTD2/ITGB4	GO:0031589
4	GOBP_DEFENSE_RESPONSE_TO_OTHER_ORGANISM	0.000294278	0.0173188	0.498493	-0.307328	-1.93798	108	PGLYRP4/SERPING1/PI3/C3/IFITM3/BATF/IFITM2/SPINK5/C1R/CX3CL1/RAB7B/SIRPA/NOD1/S100A9/SLPI/ARRB2/WNT5A/HMGB2/IKBKE/RNF185/DAB2IP/ZYX/ZC3H12A/PVR/TP53/RELB/GBP2/LYAR/BIRC3/PHB/BANF1/RPL13A/N4BP1/PTK2B/CXCL16/HTRA1/SHC1/TLR5/SMPD1/TUBB/STAT2/TRIM11/RBCK1/SCNN1B/ATAD3A/MYO1C/PTK6/RPS19/IL17RA	GO:0098542
10	GOBP_POSITIVE_REGULATION_OF_CELL_DEATH	0.00027883	0.0173188	0.498493	-0.339641	-2.00465	82	MAL/NGFR/HCAR2/EGR1/PLEKHN1/PTEN/CYP1B1/KCNMA1/PRODH/PLEKHF1/BMF/NOD1/S100A9/ARRB2/WNT5A/HPGD/CAV1/ID3/DAPK2/DAB2IP/ZC3H12A/TP53	GO:0010942
3	GOBP_TUBE_DEVELOPMENT	0.000284227	0.0173188	0.498493	-0.286572	-1.89698	140	ATOH8/HOPX/NGFR/E2F2/FOXE1/C3/EPHB3/PTEN/CARD10/CYP1B1/PDPN/SEMA5A/ETS1/ANGPT1/SPINK5/WNT4/CX3CL1/FOXO4/AMOTL1/SMO/EPHA1/EPHB2/FUT1/NTN1/WNT5A/PLCD3/HPGD/MFGE8/CAV1/DAB2IP/RNF220/ZC3H12A/NRARP/NPNT/TGFBI/MEGF8/RRAS/CALD1/PTK2B/ITGA3/VAV2/EPHB4/MYH9/SHC1/AMOTL2/JUP/RGMA/SASH1/DEAF1/SMAD3/ITPK1/SCRIB/HSPG2/TNFAIP2/DVL2/TACSTD2/HDAC7/PDGFA	GO:0035295
4	GOBP_REGULATION_OF_DEFENSE_RESPONSE	0.000395381	0.0224379	0.498493	-0.359515	-2.04763	71	SERPING1/C3/PTGES/TSLP/ETS1/SPINK5/CX3CL1/SIRPA/IL1R1/NOD1/S100A9/EPHB2/ARRB2/WNT5A/HMGB2/IKBKE/RNF185/ZYX/IL20RB/ZC3H12A/PVR/METRNL/NFKBIA/LYAR/BIRC3/BANF1/N4BP1	GO:0031347
4	GOBP_DEFENSE_RESPONSE	0.000605622	0.0320778	0.477271	-0.265401	-1.7964	159	PGLYRP4/SERPING1/PI3/C3/IFITM3/BATF/PTGES/TSLP/ETS1/IFITM2/SPINK5/C1R/CX3CL1/RAB7B/SIRPA/IL1RN/IL1R1/NOD1/S100A9/EPHB2/SLPI/ARRB2/WNT5A/HMGB2/IKBKE/TIMP1/RNF185/DAB2IP/ZYX/IL17RE/IL20RB/ZC3H12A/PVR/TP53/LTB4R/RELB/NDST1/GBP2/METRNL/NFKBIA/LYAR/BIRC3/PHB/BANF1/RPL13A/N4BP1/PTK2B	GO:0006952
3	GOBP_TISSUE_DEVELOPMENT	0.000656636	0.0336579	0.477271	-0.224236	-1.66018	252	RHCG/ATOH8/TGM1/HOPX/GCNT3/NGFR/KRT4/KRT14/EGR1/BMP1/CERS3/FOXE1/C3/PTEN/ANKH/CYP1B1/KRT13/PDPN/SEMA5A/COL7A1/SPINK5/WNT4/COL27A1/VASN/SMO/WNT10A/ARRB2/COL17A1/PLXNA1/NTN1/WNT5A/AJUBA/PHLDB1/ADRB2/TIMP1/CAV1/ID3/LAMB2/ZNF219/CCND1/FOXQ1/INSR/KLF7/DAB2IP/MMP15/KRT15/RNF220/SFN/TP53/EVPL/NRARP/FHL2/NPNT/TGFBI/MEGF8	GO:0009888
3	GOBP_REGULATION_OF_ANATOMICAL_STRUCTURE_MORPHOGENESIS	0.000768837	0.0381776	0.477271	-0.287437	-1.84942	117	NGFR/E2F2/RASAL1/PALM/C3/EPHB3/PTEN/CYP1B1/PDPN/SEMA5A/ETS1/SPINK5/WNT4/FOXO4/BHLHB9/SMO/FBLN1/WNT10A/EPHA1/EPHB2/FUT1/PLXNA1/NTN1/WTIP/WNT5A/PHLDB1/C15orf62	GO:0022603
6	GOBP_ACTIVATION_OF_PROTEIN_KINASE_ACTIVITY	0.000933663	0.040097	0.477271	-0.539826	-2.12488	20	CARD10/ANGPT1/CLSPN/GPRC5A/WNT5A/ADRB2/INSR/MOB3B/PHB/TPX2/PTK2B	GO:0032147
10	GOBP_POSITIVE_REGULATION_OF_CELLULAR_COMPONENT_ORGANIZATION	0.000909878	0.040097	0.477271	-0.265936	-1.78051	147	CNTNAP2/TENM2/SYNPO/PALM/C3/EPHB3/EHD2/ABCA1/PDPN/SEMA5A/ANGPT1/WNT4/CX3CL1/AURKB/BHLHB9/BMF/EPHA1/S100A9/EPHB2/ARRB2/PLXNA1/NTN1/WNT5A/SF3A2/AJUBA/EPS8L1/PHLDB1/C15orf62/ADRB2/COLGALT1/CAV1/ARHGEF10L/INSR/DAB2IP/TP53/MELTF/PIEZO1/MEGF8/PROM2	GO:0051130
9	GOBP_REGULATION_OF_INTRACELLULAR_SIGNAL_TRANSDUCTION	0.000920065	0.040097	0.477271	-0.232736	-1.66168	219	IGFBP6/RASAL1/PTEN/ABCA1/SEMA5A/ANGPT1/CX3CL1/AURKB/RELL2/DEPTOR/PLEKHF1/SIRPA/OBSCN/NDRG2/XRCC3/NOD1/RPS15/FBLN1/S100A9/EPHB2/ARRB2/ARHGAP10/WTIP/WNK2/WNT5A/AJUBA/EPS8L1/ADRB2/IKBKE/EEF1D/CAV1/C20orf27/DAPK2/ARHGEF10L/INSR/MOB3B/TRIP6/DAB2IP/ARHGEF17/STMN1/ZC3H12A/TP53/CHP2/SLC44A2/FHL2/NPNT/NDST1/RCAN1/AVPI1/GADD45B/RRAS/ARHGAP1/HIP1/CDT1/NFKBIA/PLEKHG3/HOMER3/BIRC3/PHB/PTK2B/ITGA3/VAV2/ARHGEF1…	GO:1902531
3	GOBP_REGULATION_OF_VASCULATURE_DEVELOPMENT	0.000918694	0.040097	0.477271	-0.438991	-2.08821	36	E2F2/C3/CYP1B1/SEMA5A/ETS1/SPINK5/WNT4/FOXO4/EPHA1/FUT1/WNT5A/DAB2IP/ZC3H12A	GO:1901342
9	GOBP_CELL_SURFACE_RECEPTOR_SIGNALING_PATHWAY_INVOLVED_IN_CELL_CELL_SIGNALING	0.00110773	0.041984	0.45506	-0.356266	-2.00242	67	IGFBP6/EGR1/C3/PTEN/SEMA5A/DKK3/WNT4/AMOTL1/NDRG2/SMO/WNT10A/ARRB2/WNK2/WNT5A/ADRB2/CAV1/CCND1/DAB2IP/RNF220/NRARP/RPS12/PTK2B/ITGA3/ARHGEF19/TMEM25/FERMT1/AMOTL2/JUP/FRMD8/SMAD3/DVL2	GO:1905114
7	GOBP_ENDOTHELIAL_CELL_MIGRATION	0.00104596	0.041984	0.45506	-0.407126	-2.04545	43	ATOH8/PTEN/CARD10/CYP1B1/SEMA5A/ETS1/ANGPT1/FUT1/WNT5A/DAB2IP/ZC3H12A/RRAS/PTK2B/EPHB4/MYH9/PATZ1/JUP/RAB13/SH3BP1/SASH1/HDAC7/HDAC5/HSPB1/PRCP/MET	GO:0043542
1	GOBP_NCRNA_METABOLIC_PROCESS	0.00106384	0.041984	0.45506	-0.331654	-1.94386	77	TRMU/RPS15/RPS28/WDR4/SNAPC2/ZC3H12A/TP53/RPL10A/RPP25L/LYAR/IMP3/NPM3/WDR6/RPS27/RPP25/RPS14/RPS21/SMAD3/DDX27/NUDT16/DDX51/NOB1/RPL35/BOP1/LAS1L/FBL/RRP7A/LRRC47/RPS19/URM1/RPL7/EIF6/KRI1/UTP14A/USP36/NSA2/MEPCE/NOP9/RPS16/EXOSC4/DDX54/TRMT112/DDX10/PDCD11/RPL14/RPUSD3/RPL26/DKC1/RPS17/NOL8/RPS25/RPS6/RPL7A/SND1/RPS24	GO:0034660
9	GOBP_TOLL_LIKE_RECEPTOR_SIGNALING_PATHWAY	0.00112509	0.041984	0.45506	-0.612264	-2.06061	13	SCARA3/RAB7B/ARRB2/MAPKAPK3/CAV1/DAB2IP/NFKBIA/BIRC3/TLR5	GO:0002224
10	GOBP_REGULATION_OF_CELL_POPULATION_PROLIFERATION	0.00119266	0.042114	0.45506	-0.23106	-1.65	217	IGFBP6/ATOH8/TGM1/NCCRP1/NGFR/KRT4/EGR1/CDCA7L/PTEN/CYP1B1/PTGES/PDPN/SEMA5A/TSLP/ETS1/ANGPT1/CX3CL1/FOXO4/NDRG2/IRS1/SMO/BIRC5/FBLN1/SIX5/EPHA1/EPHB2/FUT1/NTN1/WNK2/WNT5A/PLCD3/HMGB2/HPGD/TIMP1/CAV1/RPS9/CCND1/INSR/DAB2IP/CNN2/SFN/IL20RB/TP53/CHP2/FGFRL1/NRARP/MELTF	GO:0042127
9	GOBP_REGULATION_OF_RESPONSE_TO_CYTOKINE_STIMULUS	0.00116701	0.042114	0.45506	-0.532013	-2.09412	20	CCDC3/TSLP/ANGPT1/IL1RN/IL1R1/WNT5A/IKBKE/CAV1/RNF185	GO:0060759
6	GOBP_NEGATIVE_REGULATION_OF_PEPTIDASE_ACTIVITY	0.0012799	0.044212	0.45506	-0.490615	-2.14689	26	SERPING1/PI3/C3/COL7A1/SPINK5/BIRC5/SLPI/ARRB2/TIMP1/TIMP2/SFN	GO:0010466
3	GOBP_REGULATION_OF_CELL_DIFFERENTIATION	0.00135916	0.0459513	0.45506	-0.246225	-1.69838	177	ATOH8/CCDC3/HOPX/PTEN/ABCA1/PDPN/SEMA5A/ADIRF/ETS1/SPINK5/WNT4/CX3CL1/VASN/DLK2/FOXO4/RAB7B/BHLHB9/SMO/FBLN1/EPHB2/ARRB2/PLXNA1/NTN1/WNT5A/PHLDB1/HMGB2/CAV1/ID3/ZNF219/CCND1/KLF7/DAB2IP/SFN/CTDSP1/ZC3H12A/TP53/NRARP/NPNT/MELTF/PIEZO1/MEGF8/PDLIM7/P4HTM/METRNL/RRAS/GPC1/NFKBIA	GO:0045595
2	GOBP_CELLULAR_COMPONENT_MORPHOGENESIS	0.00144069	0.0464537	0.45506	-0.315086	-1.85971	82	NGFR/CNTNAP2/RASAL1/EPHB3/PTEN/PDPN/SEMA5A/EPHB6/OBSCN/BHLHB9/SMO/EPHA1/EPHB2/PLXNA1/NTN1/WNT5A/PHLDB1/LAMB2/KLF7/DAB2IP/STMN1	GO:0032989
2	GOBP_CELL_PART_MORPHOGENESIS	0.00148936	0.0464537	0.45506	-0.32276	-1.84883	72	NGFR/CNTNAP2/RASAL1/EPHB3/PTEN/PDPN/SEMA5A/EPHB6/BHLHB9/SMO/EPHA1/EPHB2/PLXNA1/NTN1/WNT5A/LAMB2/KLF7/DAB2IP/STMN1	GO:0032990
8	GOBP_NEGATIVE_REGULATION_OF_MITOTIC_CELL_CYCLE	0.00149096	0.0464537	0.45506	-0.424808	-1.99432	35	PTEN/CLSPN/AURKB/FOXO4/XRCC3/FOXN3/CCND1/CTDSP1/TP53/CDT1/OVOL1/CDKN2B/RPA2/SCRIB/ZNF830/FANCD2/CDKN1C/CDK2AP2/BRD7/CDKN1B/BABAM1/TAOK3/CTDSPL/RPL26/SYF2/ZFP36L2	GO:0045930
10	GOBP_REGULATION_OF_CELL_ADHESION	0.00152227	0.046517	0.45506	-0.283576	-1.78378	107	EPHB3/PTEN/CYP1B1/PDPN/SEMA5A/ETS1/ANGPT1/SPINK5/WNT4/CX3CL1/RELL2/SIRPA/IL1RN/FXYD5/FBLN1/EPHA1/EPHB2/FUT1/PLXNA1/WNT5A/CAV1/IL20RB/ZC3H12A/NRARP/HLA-DMA/NPNT/MELTF/PIEZO1/TGFBI	GO:0030155
7	GOBP_CELL_MATRIX_ADHESION	0.00164436	0.0488097	0.45506	-0.425211	-2.02266	36	PTEN/ITGA11/WNT4/CX3CL1/EPHA1/FUT1/COL17A1/AJUBA/TRIP6/ZYX/BCAM/NPNT/LYPD3/RRAS/PTK2B/ITGA3/FERMT1/JUP/SMAD3/PPM1F/ITGB4	GO:0007160
8	GOBP_NEGATIVE_REGULATION_OF_MITOTIC_CELL_CYCLE_PHASE_TRANSITION	0.00172016	0.0488097	0.45506	-0.459579	-2.03901	28	PTEN/CLSPN/AURKB/FOXO4/XRCC3/FOXN3/CCND1/CTDSP1/TP53/CDT1/CDKN2B/RPA2/ZNF830/CDK2AP2/BRD7/CDKN1B/BABAM1/TAOK3/CTDSPL/RPL26/SYF2/ZFP36L2	GO:1901991
9	GOBP_POSITIVE_REGULATION_OF_APOPTOTIC_SIGNALING_PATHWAY	0.00166101	0.0488097	0.45506	-0.490611	-2.01949	22	MAL/NGFR/PTEN/PLEKHF1/S100A9/CAV1/DAB2IP/TP53	GO:2001235
6	GOBP_TUMOR_NECROSIS_FACTOR_SUPERFAMILY_CYTOKINE_PRODUCTION	0.00169948	0.0488097	0.45506	-0.538089	-2.06163	18	ANGPT1/CX3CL1/SIRPA/NOD1/EPHB2/ARRB2/WNT5A/ZC3H12A	GO:0071706

## Sheet: upreg_simplifyEnrichment_GSEA_c
cluster	pathway	pval	padj	log2err	ES	NES	size	leadingEdge	GO_ID
2	GOBP_SMALL_MOLECULE_METABOLIC_PROCESS	3.26171399405693e-05	0.00480064	0.557332	0.248542	1.85	259	PTHLH/DPYSL3/TFF3/AKR1B10/SLC6A8/FADS2/SLC5A8/CEL/ENPP4/GMPR/SOX9/PDK1/ASRGL1/SULT1A1/MFSD2A/PAPSS2/FA2H/HGD/MACROD2/FMO5/ALOX15/GCLC/UGP2/CYP2C18/GSTA1/NT5C3A/PRKAA2/ADHFE1/ME1/ALDH1A1/MTHFD2/FHIT/NME5/ADH7/LPIN1/BCO2/IDI1/UGGT2/ALDH1L1/ENTPD2/INSIG1/FUT8/ACAT1/PHYH/GK/PRPSAP1/RRM2B/FADS1/TIGAR/ECI2/PNP/SLC27A2/ABCA5/LPIN2/AHCYL2/MSMO1/APPL2/TXN/ENTPD3/PSPH/OMA1/PARP9/PDE7A/SGPP2/SCPEP1/NAAA/SUC…	GO:0044281
2	GOBP_NUCLEOBASE_CONTAINING_SMALL_MOLECULE_METABOLIC_PROCESS	9.84338542778087e-05	0.00782057	0.538434	0.353096	2.10614	84	PTHLH/DPYSL3/SLC5A8/ENPP4/GMPR/PDK1/SULT1A1/PAPSS2/MACROD2/UGP2/NT5C3A/PRKAA2/ME1/FHIT/NME5/UGGT2/ENTPD2/FUT8/ACAT1/PRPSAP1/RRM2B/TIGAR/PNP/ENTPD3/PARP9/PDE7A/SUCLG2/NADK/HSD17B12/GNE/MFN1/GDA/SLC25A13/SLC35A3/MVD	GO:0055086
1	GOBP_MICROTUBULE_BASED_MOVEMENT	0.000540061	0.0295916	0.477271	0.383656	2.05308	54	UCHL1/CABYR/DNHD1/MAP1B/NME5/SLC9B2/DAW1/DNAH12/DZIP1/CCDC39/DNAH3/CFAP69/SPAG16/TTC21B/TTLL3/BBS4/LCA5L/SPAG17/COPG1/AGTPBP1/DYNLT3/SPEF2/ARL3/DYNC2H1/IFT88/RFX3/KIFAP3/FBXW11/ACTR2/IFT74/IFT57/IQCG	GO:0007018
1	GOBP_CILIUM_ORGANIZATION	0.00084593	0.040097	0.477271	0.32871	1.86569	72	CDKL1/NME5/TMEM67/WDPCP/RPGRIP1L/CDC14B/DAW1/BBS5/RP2/AHI1/DZIP1/CCDC39/CEP19/CFAP69/SPAG16/TTC21B/TTLL3/BBS4/LCA5L/SPAG17/CEP83/SPEF2/ARL3/DYNC2H1/ARL13B/TMEM231/IFT88/C2CD3/TTBK2/IQUB/BBS7/RFX3/DNAL1/KIFAP3/ACTR2/IFT74/IFT57/TBC1D8/IQCG/POC1B/SPAG1/LRRC49/WWTR1/GAS8/MPHOSPH9/EVI5/DYNC2LI1/ATP6V1D/RAB1A/IFT43/ODF2L	GO:0044782
1	GOBP_AXONEME_ASSEMBLY	0.00112574	0.041984	0.45506	0.597539	2.02388	13	DAW1/CCDC39/CFAP69/SPAG16/TTLL3/SPAG17/SPEF2/DNAL1/IQCG/SPAG1/LRRC49/GAS8	GO:0035082
2	GOBP_ORGANIC_ACID_METABOLIC_PROCESS	0.00113613	0.041984	0.45506	0.271264	1.80047	136	SLC6A8/FADS2/CEL/SOX9/PDK1/ASRGL1/SULT1A1/MFSD2A/PAPSS2/FA2H/HGD/ALOX15/GCLC/CYP2C18/GSTA1/PRKAA2/ADHFE1/ME1/ALDH1A1/MTHFD2/ADH7/LPIN1/BCO2/ALDH1L1/INSIG1/ACAT1/PHYH/FADS1/TIGAR/ECI2/PNP/SLC27A2/LPIN2/MSMO1/APPL2/PSPH/SCPEP1/NAAA/SERINC5/ST6GAL1/BPHL/HSD17B12/ACADSB/SLC2A1/MSRA/IDNK/GNE/EPHX1/PLOD2/SLC25A13/DBI/NUPR1/CYP2S1/PNPLA8/SCP2/CMAS/PTS/GFPT1/UGDH/ELOVL5/ABHD2/ADIPOR1/SMS/PRKAA1	GO:0006082
1	GOBP_PHOTORECEPTOR_CELL_DIFFERENTIATION	0.00138882	0.0459758	0.45506	0.664424	2.03014	10	SOX9/MFSD2A/VEGFA/RPGRIP1L/AHI1/BBS4/AGTPBP1/ARL3	GO:0046530
