# Supplementary material for: A human model to deconvolve genotype-phenotype causations in lung squamous cell carcinoma
Source: Nat Commun. 2025 Apr 4;16:3215. doi: 10.1038/s41467-025-58343-y (PMC11971459; doi:10.1038/s41467-025-58343-y)
Supplement: Supplementary file 12 — Source data [file 41467_2025_58343_MOESM12_ESM.xlsx]

## Sheet: Figure 1h
Wild type	TC+S	TC+PS	TC+KS	TC+PKS
0.00186	0.005753	0.004113	0.009116	0.00716
0.002029	0.006244	0.004309	0.008833	0.007785
0.002066	0.006242	0.00408	0.006312	0.006252

## Sheet: Figure 2a
		Wild type				TC				TC+K				TC+P				TC+S				TC+PK				TC+KS				TC+PS				TC+PKS
	Donor 1	2.81349	2.55371	2.44137		3.34027	2.93497	3.13168		3.5082	3.55978	3.19928		3.61048	3.69757	3.92249		2.47939	2.77657	2.8068		3.17648	3.76836	3.58726		2.74197	2.43715	2.24124		3.29317	2.92847	3.26134		2.60691	2.23192	2.16255
	Donor 2	2.75481	2.42965	2.62562	2.80145	3.36308	3.04512	3.04658	3.24899	3.75801	3.36883	3.522	3.60599	3.60359	3.50404	3.72064	3.76099	2.69714	2.21022	2.33575	2.58463	3.82399	3.64319	3.92481	4.25017	2.53702	2.74186	2.5867	2.66514	3.25502	2.92458	3.18983	3.05199	3.23108	2.99093	2.84534	2.66106
	Donor 3	2.27425	2.59464	2.73675	2.32225	3.29408	3.10652	3.23098	3.16285	3.36727	3.30576	3.13307	3.24623	3.76417	3.57763	3.94064	3.79394	2.95731	2.55264	2.50835	2.88315	3.77624	3.3942	3.63398	3.67964	2.28483	2.3696	2.54045	2.38673	2.99928	2.46239	2.72906	2.99708	2.59195	2.52555	2.70295	2.72846

## Sheet: Figure 2c
		TC+S					TC+PS					TC+KS					TC+PKS
	Donor 1	12	21	19	21	12	20	7	10	2	17	23	20	48			66	81	37	65	59
	Donor 2	6	17	16	5	3	29	19	20	12	10	24	9	9	17	10	101	80	101	78	91
	Donor 3	4	2	5	11	3	42	43	32	36	13	88	55	55	114	68	98	40	44	135	120

## Sheet: Figure 2d
Donor 1
Wildtype	TC	TC+P	TC+K	TC+PK	TC+S	TC+PS	TC+KS	TC+PKS
0	0	0.945224	7.21009	3.16656	5.25486	5.67215	7.34394	34.1697
0	0	2.9656	0.742583	6.46334	4.5636	6.027	17.614	25.8951
0	6.82561	5.29045	5.05561	1.4039	6.16745	7.40649	8.79198	29.7543
	1.95762		6.90936	4.05811		9.56546	12.6629	33.4618
Donor 2
Wildtype	TC	TC+P	TC+K	TC+PK	TC+S	TC+PS	TC+KS	TC+PKS
4.01405	0.97371	5.15996	8.75912	18.4211	2.45098	5.70342	7.95756	35.474
2.31616	0	2.33781	6.95955	16.8675	3.53982	3.14961		36.2319
2.10748		1.21507	0.890472	8.63931	6.59341	13.1148	17.2662	35.2617
	1.04657	5.35906	0	17.0109		5.47445	16.7598	46.4135
Donor 3
Wildtype	TC	TC+P	TC+K	TC+PK	TC+S	TC+PS	TC+KS	TC+PKS
2.07684	5.30973	5.37634	0.883392	10.4463	3.95257	3.63636	17.8947	29.4931
0	3.57143	0	5.91017	0	5.7971	6.66667	15.6863	26.9767
0	1.1655	3.56824	12.2358	2.71739	7.86086	10.1382	2.8169	40.795
0.950977	0	7.41427	12.4224		6.95693	4.47761	6.22222	21.7143

## Sheet: Figure 3d
	Goblet cells
	Wildtype			TC			TC+P			TC+K			TC+PK			TC+S			TC+PS			TC+KS			TC+PKS
Donor 1	2.29008	2.02429	1.0582	4.0632	3.367	3.18628	2.58964	1.67984	1.44144	1.59151	1.4742	1.23457	3.44037	2.91545	3.91198	0	0	0	1.58103	1.40845	2.21519	0.441501	0.368324	1.45985	0	0	0
Donor 2	3.1401	3.52304	5.47112	4.5	4.18605	5.48303	5.49199	6.14152	6.1194	2.63158	2.04082	2.73632	1.69972	3.22581	2.6738	0	0	0	2.15827	0	0	0	0.437637	0	0	0	0
Donor 3	2.12766	3.68421	2.8436	2.36486	2.24215	2.01005	3.92157	2.13415	3.38164	1.69811	2.77778		2.22717	2.09644	1.63044	0	0	0	0.807754	1.15894	1.67286	0.274725	0	1.06007	0	0	0
	Ciliated cells
	Wildtype			TC			TC+P			TC+K			TC+PK			TC+S			TC+PS			TC+KS			TC+PKS
Donor 1	55.5858	64.0714	54.8855	27.5561	58.0512	58.5845	64.2383	68.6222	48.7471	23.3187	5.22609	11.3002	9.92465	4.34249	2.48322	0.001636	0.048785	0.136232	17.5653	9.47222	17.5653	0.821831	0.029892	0	0.183549	0.126745	0.052867
Donor 2	67.236	68.6349	48.1567	46.3363	65.4003	53.0597	79.1485	76.6404	72.6456	42.9867	51.1778	53.0597	21.2465	20.8441	9.67703	0	0		43.3877	33.4592	35.0439	2.98203	13.0461	9.58396	0.288108	0.481004	0.033047
Donor 3	51.1174	59.4314	30.7462	53.1738	23.7011	33.6352	72.9679	66.5531	61.7352	34.3915	46.5398		13.9888	3.48216	17.7856	0	0	0	36.7467	33.8791	44.8566	14.6401	11.4457	15.4381	0.866796	1.74792	0.063548

## Sheet: Figure 3e
	Wild type			TC			TC+P			TC+K			TC+PK			TC+S			TC+PS			TC+KS			TC+PKS
Donor 1	16.3399	15.5556		16.4	11.2	11.6	8.5	6.7	8.7	0.5	0.7	0.2	2.6	1.9	1	0	0	0	15.9	6.3		1.8	5	4	0	0	0
Donor 2	12.7	9.7	13.7	7.7	6.8	10.1	14	13.3	11.3	6.4	5	4.5	2.1	2	2	0	0	0	9.5	10	7.3	1.3	2	2.8	0	0	0
Donor 3	10.7	9.6	7.5	11.1	11.5	15.8	11.3	7.9	10.4	0.1	0.2		0	0.2	0	0	0	0	5	7	5	0.6	0.4	0	0	0	0

## Sheet: Figure 3f
	SPRR3			SPRR2A
Wildtype	0.009486	0.012358	0.19436	0.003237	0.006447	0.018993
TC	0.105932	0.008191	0.070279	0.009619	0.007705	0.007117
TC+P	0.004172	0.044312	0.107037	0.009222	0.008269	0.008587
TC+K	0.055108	0.008191	0.013111	0.018617	0.018958	0.008586
TC+PK	0.06216	0.004061	0.031965	0.022432	0.004887	0.01829
TC+S	3.37133	3.06514	3.88834	0.132277	0.202653	0.244287
TC+PS	0.283763	0.149346	0.369763	0.009282	0.008517	0.018413
TC+KS	1.94803	1.6797	1.36223	0.038593	0.181217	0.067665
TC+PKS	4.21313	1.04303	1.97871	0.041232	0.041891	0.056138

## Sheet: Figure 3g
TC+PKS			TC+PS			TC+KS			TC+S
0.98	1	0.983	0.41	0.6	0.65	0.85	0.97	0.96	0.98	1	1

## Sheet: Figure 4c
Normal	Hyper/Meta	Mild-Mod Dys	Sev Dys	CIS
1.31004	2	34.1832	39.3773	18.3824
1.48936	0	22.913	44.847	44.5205
0.657895	3.36134	16.25	28.2609	33.6134
2.87162	2.08333	24.4966	15.404	47.2417
2.48288	2.67857		42.2798	50.6053
4.52128	1.69173
2.43902	11.194
1.86916

## Sheet: Figure 4d
	Donor 1			Donor 2			Donor 3
WT	3.06749	3.97351	0	4.71204	6.91489	9.04977	12	1.49254	3.6036
TC	4.30108	3.10078	3.11284	10.9827	8	8.94569	8.52018	0	5.40541
TC+K	8.75421	8.11594	21.7184	15.5405	5.91716	4	4.3956	6.81818	5.05051
TC+P	4.75352	3.09951	3.10559	4.85762	9.81873	9.50226	5.40541	4.0636	11.7647
TC+PK	19.3237	8.09717	12.9412	2.46914	8.87097	1.81818	14.0288	14.7541	15.8103
TC+S	8.81763	3.22266	7.17557	0.938086	4.37601	2.71605	2.88462	11.7424	2.18579
TC+KS	9.38967	4.36681	5.45455	11.7647	17.866	16.2252	24.5665	20.9354	17.2507
TC+PS	3.83142	15.3257	6.66667	14.3646	10.3846	23.4793	10.8291	11.1504	11.5686
TC+PKS	26.7596	32.9341	37.9205	29.3792	32.7128	19.4743	33.2673	20.16	27.518

[truncated: 17 more sheets: Figure 5f, Figure 6d, Figure 6f, Figure 7A, Supp. Fig. 1d, Supp. Fig. 6e, Supp. Fig. 6f, Supp Figure 8a GO BP, Supp Figure 8a GO BP Background, Supp. Fig. 8b CPTAC, Supp. Fig. 8b CPTAC annotation, Supp. Fig. 8b ALI cultures, Supp. Fig. 8c, Supp Figure 9b, Supp Figure 9c, Supp Figure 9d, Supp Figure 9e]
